# Supplementary material for: High-Throughput Screening and Proteomic Characterization of Compounds Targeting Myeloid-Derived Suppressor Cells
Source: Mol Cell Proteomics. 2023 Aug 14;22(9):100632. doi: 10.1016/j.mcpro.2023.100632 (PMC10518717; doi:10.1016/j.mcpro.2023.100632)
Supplement: Table S1 [file mmc1.xlsx]

## Sheet: header_
Supplemental Table S 1
tab MDSC_full_proteome
Protein IDs
Protein names
Gene names
Fasta headers
id
Number of proteins
Peptides
Razor + unique peptides
Unique peptides
Sequence coverage [%]
Unique + razor sequence coverage [%]
Unique sequence coverage [%]
Mol. weight [kDa]
Q-value
Score
MS/MS count
CD protein
GOBP slim name
KEGG name
Keywords
NUP_TMT_1
NUP_TMT_2
NUP_TMT_3
NUP_TMT_4
NUP_TMT_5
MDSC_TMT_6
MDSC_TMT_7
MDSC_TMT_8
MDSC_TMT_9
MDSC_TMT_10
Student's T-test Significant NUP_MDSC
Student's T-test significant
p-value (-log10) NUP_MDSC
p-value (corrected) NUP_MDSC
log2-fold-change NUP/MDSC
tab GO_enrichment
Column
Type
Name
Size
Score
P value
-log10 Benj. Hoch. FDR
Mean
Median
tab CD_prtoteins
CD
Protein IDs
Protein names
Gene names
Fasta headers
id
Alternative Name
Function
Ligands & associated molecules
Log2 intensity
NUP_2 fold up
MDSC_2 fold up
p-value (-log10) NUP_MDSC
log2-fold-change NUP/MDSC
tab MDSC_phospho
Proteins
Protein names
Gene names
Sequence window
Fasta headers
Phospho (STY) Probabilities
Unique identifier
Amino acid
Charge
Multiplicity
Localization prob
PEP
Score
Delta score
Score for localization
Mass error [ppm]
Intensity
Position
NUP_pTMT_1
NUP_pTMT_2
NUP_pTMT_3
NUP_pTMT_4
NUP_pTMT_5
MDSC_pTMT_6
MDSC_pTMT_7
MDSC_pTMT_8
MDSC_pTMT_9
MDSC_pTMT_10
Student's T-test Significant NUP_MDSC
Student's T-test significant
p-value (-log10) NUP_MDSC
p-value (corrected) NUP_MDSC
log2-fold-change NUP/MDSC

## Sheet: MDSC_full_proteome
Protein IDs	Protein names	Gene names	Fasta headers	id	Number of proteins	Peptides	Razor + unique peptides	Unique peptides	Sequence coverage [%]	Unique + razor sequence coverage [%]	Unique sequence coverage [%]	Mol. weight [kDa]	Q-value	Score	MS/MS count	CD protein	GOBP slim name	KEGG name	Keywords	NUP_TMT_1	NUP_TMT_2	NUP_TMT_3	NUP_TMT_4	NUP_TMT_5	MDSC_TMT_6	MDSC_TMT_7	MDSC_TMT_8	MDSC_TMT_9	MDSC_TMT_10	Student's T-test Significant NUP_MDSC	Student's T-test significant	p-value (-log10) NUP_MDSC	p-value (corrected) NUP_MDSC	log2-fold-change NUP/MDSC
Q8R3W2;Q9CQP2	Trafficking protein particle complex subunit 2	0610009B22Rik;Trappc2	tr|Q8R3W2|Q8R3W2_MOUSE MCG6979, isoform CRA_a OS=Mus musculus OX=10090 GN=0610009B22Rik PE=2 SV=1;sp|Q9CQP2|TPPC2_MOUSE Trafficking protein particle complex subunit 2 OS=Mus musculus OX=10090 GN=Trappc2 PE=1 SV=1	5270	2	2	2	2	15.7	15.7	15.7	16.445	0	24.983	2		biological regulation;biosynthetic process;cellular metabolic process;cellular nitrogen compound metabolic process;cellular process;establishment of localization;Golgi vesicle transport;macromolecule metabolic process;metabolic process;nitrogen compound metabolic process;nucleobase-containing compound metabolic process;primary metabolic process;RNA metabolic process;transport;vesicle-mediated tra…		3D-structure;Completeproteome;Cytoplasm;Endoplasmicreticulum;ER-Golgitransport;Golgiapparatus;Nucleus;Proteomicsidentification;Referenceproteome;Transcription;Transport	15.7273	15.7954	15.7696	15.6653	15.7622	16.0525	15.9108	15.9199	15.9732	16.14	+	NUP_MDSC	3.10391	0.00904214	-0.255328
F6XN97;D3Z687;Q9DCT6;F6S0D5;F8WH46;A2CF80;A2CF83;H3BJI0	Chromatin complexes subunit BAP18	0610010K14Rik;Bap18	tr|F6XN97|F6XN97_MOUSE RIKEN cDNA 0610010K14 gene OS=Mus musculus OX=10090 GN=0610010K14Rik PE=1 SV=1;tr|D3Z687|D3Z687_MOUSE RIKEN cDNA 0610010K14 gene OS=Mus musculus OX=10090 GN=0610010K14Rik PE=1 SV=2;sp|Q9DCT6|BAP18_MOUSE Chromatin complexes subunit BA	1350	8	2	2	2	22.6	22.6	22.6	16.362	0	30.06	2		cellular component organization;cellular process;chromatin modification;chromatin organization;chromosome organization;organelle organization		Alternativesplicing;Chromatinregulator;Completeproteome;DNA-binding;Nucleus;Phosphoprotein;Proteomicsidentification;Referenceproteome	17.596	17.683	17.8797	17.8234	17.7959	17.3635	17.4061	17.3287	17.417	17.3941	+	NUP_MDSC	3.93511	0.0019119	0.373729
Q9DCS2;G5E8X1;E9Q5B2;D3YZM4	UPF0585 protein C16orf13 homolog	0610011F06Rik	sp|Q9DCS2|MTL26_MOUSE Methyltransferase-like 26 OS=Mus musculus OX=10090 GN=Mettl26 PE=1 SV=1;tr|G5E8X1|G5E8X1_MOUSE Methyltransferase-like 26 OS=Mus musculus OX=10090 GN=Mettl26 PE=1 SV=1;tr|E9Q5B2|E9Q5B2_MOUSE Methyltransferase-like 26 OS=Mus musculus OX	6553	4	8	8	8	43.1	43.1	43.1	22.687	0	36.003	8				Acetylation;Completeproteome;Proteomicsidentification;Referenceproteome	18.8403	18.9042	18.7581	18.7052	18.9307	17.9064	17.8972	17.8726	17.8676	17.892	+	NUP_MDSC	7.66909	0	0.940506
Q8BHG2;A2A8E2;B7ZC72;B7ZC71;A2A8E4;D6REH4	UPF0587 protein C1orf123 homolog	0610037L13Rik	sp|Q8BHG2|CZIB_MOUSE CXXC motif containing zinc binding protein OS=Mus musculus OX=10090 GN=Czib PE=1 SV=1;tr|A2A8E2|A2A8E2_MOUSE CXXC motif-containing zinc-binding protein OS=Mus musculus OX=10090 GN=Czib PE=1 SV=1;tr|B7ZC72|B7ZC72_MOUSE CXXC motif-contai	4540	6	7	7	7	48.8	48.8	48.8	18.02	0	30.823	8				Alternativesplicing;Completeproteome;Proteomicsidentification;Referenceproteome	19.2411	19.2634	19.2523	19.2349	19.29	19.0715	19.0146	19.1203	19.093	18.9777			4.04407	0.0170048	0.20093
Q8BL95;D6REH7;D3YZC4	UPF0769 protein C21orf59 homolog	1110004E09Rik	sp|Q8BL95|CF298_MOUSE Cilia- and flagella-associated protein 298 OS=Mus musculus OX=10090 GN=Cfap298 PE=1 SV=1;tr|D6REH7|D6REH7_MOUSE Cilia- and flagella-associated protein 298 OS=Mus musculus OX=10090 GN=Cfap298 PE=1 SV=1;tr|D3YZC4|D3YZC4_MOUSE Cilia- and	4616	3	2	2	2	12.1	12.1	12.1	33.19	0.0004644	3.8558	2				Completeproteome;Cytoplasm;Isopeptidebond;Proteomicsidentification;Referenceproteome;Ublconjugation	15.3606	15.5787	15.3531	15.5069	15.5872	14.0556	14.1326	13.8809	14.1	14.2836	+	NUP_MDSC	6.79304	0	1.38676
V9GWT5;V9GXF2;V9GXP4;Q8JZY4	Mitochondrial ribonuclease P protein 3	1110008L16Rik;Kiaa0391	tr|V9GWT5|V9GWT5_MOUSE Mitochondrial ribonuclease P catalytic subunit OS=Mus musculus OX=10090 GN=Prorp PE=1 SV=1;tr|V9GXF2|V9GXF2_MOUSE MCG22352, isoform CRA_a OS=Mus musculus OX=10090 GN=Prorp PE=1 SV=1;tr|V9GXP4|V9GXP4_MOUSE Mitochondrial ribonuclease P	5041	4	1	1	1	4.7	4.7	4.7	25.013	0.0067432	2.1414	1		cellular metabolic process;cellular nitrogen compound metabolic process;cellular process;macromolecule metabolic process;metabolic process;nitrogen compound metabolic process;nucleobase-containing compound metabolic process;primary metabolic process;RNA metabolic process;RNA processing;tRNA metabolic process;tRNA processing		Completeproteome;Mitochondrion;Proteomicsidentification;Referenceproteome;Transitpeptide;tRNAprocessing	14.8244	15.0214	14.9769	15.2169	14.7984	13.2555	13.5751	13.8243	13.8623	13.3148	+	NUP_MDSC	4.93058	0	1.40123
E9PZY8;A2AIV2	Protein virilizer homolog	1110037F02Rik;Kiaa1429	tr|E9PZY8|E9PZY8_MOUSE Protein virilizer homolog OS=Mus musculus OX=10090 GN=Virma PE=1 SV=1;sp|A2AIV2|VIR_MOUSE Protein virilizer homolog OS=Mus musculus OX=10090 GN=Virma PE=1 SV=1	842	2	27	27	27	16.9	16.9	16.9	207.17	0	105.16	28		cellular metabolic process;cellular nitrogen compound metabolic process;cellular process;macromolecule metabolic process;macromolecule modification;metabolic process;mRNA metabolic process;mRNA processing;nitrogen compound metabolic process;nucleobase-containing compound metabolic process;one-carbon metabolic process;primary metabolic process;RNA metabolic process;RNA modification;RNA processing;…		Acetylation;Alternativesplicing;Completeproteome;mRNAprocessing;mRNAsplicing;Nucleus;Phosphoprotein;Proteomicsidentification;Referenceproteome	19.7637	19.8424	19.9467	19.8455	19.844	19.3281	19.301	19.3267	19.3968	19.2653	+	NUP_MDSC	6.30086	0.000188456	0.52491
Q8WUR0;J3QPY0;A0A0U1RNT4	Protein C19orf12 homolog	1600014C10Rik	sp|Q8WUR0|CS012_MOUSE Protein C19orf12 homolog OS=Mus musculus OX=10090 PE=1 SV=1;tr|J3QPY0|J3QPY0_MOUSE RIKEN cDNA 1600014C10 gene OS=Mus musculus OX=10090 GN=1600014C10Rik PE=1 SV=1;tr|A0A0U1RNT4|A0A0U1RNT4_MOUSE RIKEN cDNA 1600014C10 gene OS=Mus musculu	5435	3	4	4	4	28.4	28.4	28.4	15.087	0	15.494	5				Completeproteome;Endoplasmicreticulum;Membrane;Mitochondrion;Proteomicsidentification;Referenceproteome;Transmembrane;Transmembranehelix	17.5611	17.4805	17.4948	17.4704	17.3832	19.1782	19.2062	19.1773	19.2523	19.241	+	NUP_MDSC	10.7746	0	-1.73298
D3Z316;Q9CQF4	Uncharacterized protein C6orf203 homolog	1700021F05Rik	tr|D3Z316|D3Z316_MOUSE Protein 1700021F05Rik OS=Mus musculus OX=10090 GN=1700021F05Rik PE=1 SV=2;sp|Q9CQF4|MRES1_MOUSE Mitochondrial transcription rescue factor 1 OS=Mus musculus OX=10090 GN=Mtres1 PE=1 SV=1	1309	2	3	3	3	15.4	15.4	15.4	27.847	0	40.961	3				Completeproteome;Phosphoprotein;Proteomicsidentification;Referenceproteome	16.9111	17.0301	16.9892	16.9404	16.8317	16.6501	16.7158	16.69	16.8017	16.5868	+	NUP_MDSC	3.03732	0.00968938	0.25162
H7BXB9;F8WIU1;Q9D1K7	UPF0687 protein C20orf27 homolog	1700037H04Rik	tr|H7BXB9|H7BXB9_MOUSE RIKEN cDNA 1700037H04 gene (Fragment) OS=Mus musculus OX=10090 GN=1700037H04Rik PE=1 SV=1;tr|F8WIU1|F8WIU1_MOUSE RIKEN cDNA 1700037H04 gene OS=Mus musculus OX=10090 GN=1700037H04Rik PE=1 SV=1;sp|Q9D1K7|CT027_MOUSE UPF0687 protein C20	1871	3	4	4	4	29.8	29.8	29.8	15.773	0	19.375	4				Acetylation;Completeproteome;Proteomicsidentification;Referenceproteome	17.6159	17.7805	17.4653	17.4593	17.774	17.7397	17.6525	17.4871	17.5394	17.8425			0.132541	0.864382	-0.0332756
E0CYG4;Q9D9B4;E0CZ28;E0CY73	Leucine-rich repeat-containing protein C10orf11 homolog	1700112E06Rik	tr|E0CYG4|E0CYG4_MOUSE Leucine-rich melanocyte differentiation-associated protein (Fragment) OS=Mus musculus OX=10090 GN=Lrmda PE=1 SV=1;sp|Q9D9B4|LRMDA_MOUSE Leucine-rich melanocyte differentiation-associated protein OS=Mus musculus OX=10090 GN=Lrmda PE=1	1413	4	4	4	4	37.5	37.5	37.5	12.545	0	40.925	4		cell differentiation;cellular process;developmental process		Completeproteome;Differentiation;Leucine-richrepeat;Referenceproteome;Repeat	16.4335	16.4926	16.6776	16.7123	16.5844	16.6986	16.6875	16.7216	16.5157	16.749			0.706209	0.424051	-0.0944042
A0A087WNR7;Q0VG62;A0A087WNL9	Uncharacterized protein C8orf59 homolog	1810022K09Rik	tr|A0A087WNR7|A0A087WNR7_MOUSE MCG20042, isoform CRA_c OS=Mus musculus OX=10090 GN=Rbis PE=1 SV=1;sp|Q0VG62|RBIS_MOUSE Ribosomal biogenesis factor OS=Mus musculus OX=10090 GN=Rbis PE=1 SV=2	4	3	4	4	4	38.3	38.3	38.3	9.3339	0.00017126	6.9903	4				Acetylation;Completeproteome;Proteomicsidentification;Referenceproteome	18.2102	18.1375	18.0785	18.2578	17.9707	16.3663	16.3235	16.4718	16.6253	16.5399	+	NUP_MDSC	7.75637	0	1.66557
Q9D8D6		2010005H15Rik	tr|Q9D8D6|Q9D8D6_MOUSE 2010005H15Rik protein OS=Mus musculus OX=10090 GN=Csta2 PE=1 SV=1	6402	1	5	2	2	66	33	33	10.887	0	26.178	3		biological regulation		Completeproteome;Referenceproteome	15.1969	15.0808	15.1821	14.1292	17.3373	21.908	22.1939	21.9172	22.1392	22.0115	+	NUP_MDSC	5.81422	0	-6.64871
G3X8U3		2210016F16Rik	tr|G3X8U3|G3X8U3_MOUSE Queuosine salvage protein OS=Mus musculus OX=10090 GN=2210016F16Rik PE=1 SV=1	1933	1	1	1	1	3.8	3.8	3.8	38.615	0.0016694	3.3894	1				Completeproteome;Proteomicsidentification;Referenceproteome	12.0509	12.2717	11.9793	12.0985	12.7824	14.0442	13.9065	13.7606	13.8601	13.7753	+	NUP_MDSC	5.27097	0	-1.63278
A0A0R4J2B5;A0A087WRI8;G5E8E3;Q8R3Y5;A0A087WPA4;A0A087WSU8	Uncharacterized protein C19orf47 homolog	2310022A10Rik	tr|A0A0R4J2B5|A0A0R4J2B5_MOUSE RIKEN cDNA 2310022A10 gene OS=Mus musculus OX=10090 GN=2310022A10Rik PE=1 SV=1;tr|A0A087WRI8|A0A087WRI8_MOUSE RIKEN cDNA 2310022A10 gene OS=Mus musculus OX=10090 GN=2310022A10Rik PE=1 SV=1;tr|G5E8E3|G5E8E3_MOUSE RIKEN cDNA 23	33	6	9	9	9	23.3	23.3	23.3	42.269	0	20.981	10				Alternativesplicing;Completeproteome;Phosphoprotein;Proteomicsidentification;Referenceproteome	17.8243	17.6956	18.4213	17.9668	18.0119	17.4979	17.5572	17.5989	17.7295	17.606	+	NUP_MDSC	1.77149	0.00468583	0.3861
A0A087WSS1;E9QM90;Q148V7;G3X9J4;A0A087WRM8;A0A087WPW3	LisH domain and HEAT repeat-containing protein KIAA1468	2310035C23Rik;Kiaa1468	tr|A0A087WSS1|A0A087WSS1_MOUSE RAB11-binding protein RELCH OS=Mus musculus OX=10090 GN=Relch PE=1 SV=1;tr|E9QM90|E9QM90_MOUSE RAB11-binding protein RELCH OS=Mus musculus OX=10090 GN=Relch PE=1 SV=2;sp|Q148V7|RELCH_MOUSE RAB11-binding protein RELCH OS=Mus m	43	6	18	18	18	20.9	20.9	20.9	131.87	0	53.622	18				Acetylation;Alternativesplicing;Coiledcoil;Completeproteome;Phosphoprotein;Proteomicsidentification;Referenceproteome;Repeat	18.0397	17.9134	17.9655	17.9945	18.0812	18.275	18.2041	18.1778	18.3287	18.2982	+	NUP_MDSC	3.65075	0.00765427	-0.257881
D3Z373;Q9D6Y4;D6RJ21	Protein MEF2BNB	2310045N01Rik;Mef2bnb	tr|D3Z373|D3Z373_MOUSE BLOC-1-related complex subunit 8 OS=Mus musculus OX=10090 GN=Borcs8 PE=1 SV=1;sp|Q9D6Y4|BORC8_MOUSE BLOC-1-related complex subunit 8 OS=Mus musculus OX=10090 GN=Borcs8 PE=1 SV=1;tr|D6RJ21|D6RJ21_MOUSE BLOC-1-related complex subunit 8	1311	3	2	2	2	16.8	16.8	16.8	12.664	0.0015198	3.407	2				Completeproteome;Referenceproteome	15.5639	15.5782	15.584	15.4441	15.5362	16.0523	15.8705	16.0077	16.0724	15.9654	+	NUP_MDSC	5.15122	0.000627219	-0.452388
B8JJ67;F6X1P1;B8JJ66;B8JJ69		2310061I04Rik	tr|B8JJ67|B8JJ67_MOUSE RIKEN cDNA 2310061I04 gene (Fragment) OS=Mus musculus OX=10090 GN=2310061I04Rik PE=1 SV=1;tr|F6X1P1|F6X1P1_MOUSE RIKEN cDNA 2310061I04 gene (Fragment) OS=Mus musculus OX=10090 GN=2310061I04Rik PE=1 SV=1;tr|B8JJ66|B8JJ66_MOUSE MCG1411	1133	4	1	1	1	6.9	6.9	6.9	14.867	0.0085434	1.993	1				Completeproteome;Proteomicsidentification;Referenceproteome	13.147	12.7027	12.8729	13.2425	13.2045	12.5838	13.1435	12.773	12.8906	12.7981			0.706627	0.0787878	0.196147
D6RCI4;Q9CWU4	UPF0690 protein C1orf52 homolog	2410004B18Rik	tr|D6RCI4|D6RCI4_MOUSE RIKEN cDNA 2410004B18 gene OS=Mus musculus OX=10090 GN=2410004B18Rik PE=1 SV=1;sp|Q9CWU4|CA052_MOUSE UPF0690 protein C1orf52 homolog OS=Mus musculus OX=10090 PE=1 SV=1	1381	2	1	1	1	11.2	11.2	11.2	10.722	0.0016712	3.3928	1				Completeproteome;Phosphoprotein;Proteomicsidentification;Referenceproteome	13.7888	13.9505	14.7879	13.7547	13.7706	14.4573	14.4925	14.3373	14.3148	14.403			1.05961	0.0100673	-0.390477
B1AV75;Q3UJP5	Protein C8orf37 homolog	2610301B20Rik	tr|B1AV75|B1AV75_MOUSE RIKEN cDNA 2610301B20 gene OS=Mus musculus OX=10090 GN=2610301B20Rik PE=1 SV=1;sp|Q3UJP5|CH037_MOUSE Protein C8orf37 homolog OS=Mus musculus OX=10090 PE=1 SV=1	1045	2	4	4	4	21.9	21.9	21.9	23.935	0	19.607	4				Completeproteome;Cytoplasm;Proteomicsidentification;Referenceproteome	16.8096	16.8104	16.8372	16.7312	16.7851	16.3385	16.4379	16.267	16.4046	16.3615	+	NUP_MDSC	5.83389	0.00065774	0.432795
Q6PGK3		2700097O09Rik	tr|Q6PGK3|Q6PGK3_MOUSE RIKEN cDNA 2700097O09 OS=Mus musculus OX=10090 GN=2700097O09Rik PE=1 SV=1	4161	1	2	2	2	9.6	9.6	9.6	34.156	0.00046635	3.9724	2		cellular metabolic process;cellular process;metabolic process;one-carbon metabolic process;small molecule metabolic process		Completeproteome;Proteomicsidentification;Referenceproteome	15.2876	15.1806	15.2171	15.3431	15.2892	14.5238	14.5466	14.7479	14.5116	14.311	+	NUP_MDSC	5.00471	7.64431e-05	0.735356
Q5U452;Q543M9;Q99PW4;A2A5R0	TP53-regulating kinase	2810408M09Rik;Trp53rk;Tp53rk	tr|Q5U452|Q5U452_MOUSE MCG14616 OS=Mus musculus OX=10090 GN=Trp53rka PE=1 SV=1;tr|Q543M9|Q543M9_MOUSE MCG14605, isoform CRA_c OS=Mus musculus OX=10090 GN=Trp53rkb PE=1 SV=1;sp|Q99PW4|PRPK_MOUSE EKC/KEOPS complex subunit Tp53rk OS=Mus musculus OX=10090 GN=T	3768	4	4	4	4	18	18	18	27.435	0	9.9431	4		cellular metabolic process;cellular nitrogen compound metabolic process;cellular process;macromolecule metabolic process;macromolecule modification;metabolic process;nitrogen compound metabolic process;nucleobase-containing compound metabolic process;phosphorus metabolic process;primary metabolic process;protein metabolic process;protein modification process;protein phosphorylation;RNA metabolic …		ATP-binding;Completeproteome;Hydrolase;Kinase;Nucleotide-binding;Nucleus;Phosphoprotein;Proteomicsidentification;Referenceproteome;Serine/threonine-proteinkinase;Transferase;tRNAprocessing	16.1598	16.1914	16.2642	16.2048	16.2553	16.0697	16.0727	16.0813	16.143	16.1689			2.28355	0.196864	0.107961
Q9CYZ6;D3YZ60	Uncharacterized protein C19orf60 homolog	2810428I15Rik	sp|Q9CYZ6|REX1B_MOUSE Required for excision 1-B domain-containing protein OS=Mus musculus OX=10090 GN=Rex1bd PE=1 SV=1;tr|D3YZ60|D3YZ60_MOUSE Required for excision 1-B domain-containing protein OS=Mus musculus OX=10090 GN=Rex1bd PE=1 SV=1	6147	2	3	3	3	26	26	26	18.706	0	7.5716	5				Completeproteome;Proteomicsidentification;Referenceproteome	15.5471	15.6583	15.6384	15.532	15.6882	14.8855	14.8324	14.9282	14.8766	14.9976	+	NUP_MDSC	6.83449	5.57006e-05	0.708726
A2ANZ2;Q6DFW0	Protein C9orf72 homolog	3110043O21Rik	tr|A2ANZ2|A2ANZ2_MOUSE C9orf72, member of C9orf72-SMCR8 complex OS=Mus musculus OX=10090 GN=C9orf72 PE=1 SV=1;sp|Q6DFW0|CI072_MOUSE Guanine nucleotide exchange C9orf72 homolog OS=Mus musculus OX=10090 PE=1 SV=2	887	2	4	4	4	12.6	12.6	12.6	35.89	0	8.437	4		autophagy;catabolic process;cellular component organization;cellular membrane organization;cellular metabolic process;cellular process;endocytosis;establishment of localization;membrane invagination;membrane organization;metabolic process;transport;vesicle-mediated transport		Completeproteome;Cytoplasm;Cytoplasmicvesicle;Endosome;Lysosome;Nucleus;Proteomicsidentification;Referenceproteome;Secreted	13.6711	13.6049	13.8039	13.7276	13.811	15.1443	15.1779	15.1256	15.3213	15.2834	+	NUP_MDSC	8.40393	0	-1.48683
E9Q251;A0A171EBK7;Q9D659	Platelet receptor Gi24	4632428N05Rik	tr|E9Q251|E9Q251_MOUSE V-type immunoglobulin domain-containing suppressor of T-cell activation (Fragment) OS=Mus musculus OX=10090 GN=Vsir PE=1 SV=1;tr|A0A171EBK7|A0A171EBK7_MOUSE RIKEN cDNA 4632428N05, isoform CRA_b OS=Mus musculus OX=10090 GN=Vsir PE=1 S	441	3	2	2	2	9.3	9.3	9.3	17.703	0.00046555	3.9286	2		biological regulation;cell differentiation;cellular process;developmental process;response to stimulus;signal transduction		Cellmembrane;Completeproteome;Disulfidebond;Glycoprotein;Immunoglobulindomain;Membrane;Phosphoprotein;Receptor;Referenceproteome;Signal;Transmembrane;Transmembranehelix	18.3922	18.4387	18.5052	18.3177	18.4319	19.7608	19.5562	19.6511	19.6913	19.6431	+	NUP_MDSC	8.4676	0	-1.24333
B1APX2;Q3UE31	Uncharacterized protein KIAA0930 homolog	5031439G07Rik	tr|B1APX2|B1APX2_MOUSE RIKEN cDNA 5031439G07 gene OS=Mus musculus OX=10090 GN=5031439G07Rik PE=1 SV=1;sp|Q3UE31|K0930_MOUSE Uncharacterized protein KIAA0930 homolog OS=Mus musculus OX=10090 PE=1 SV=2	997	2	5	5	5	11.9	11.9	11.9	50.235	0	12.563	5				Completeproteome;Phosphoprotein;Proteomicsidentification;Referenceproteome	14.6304	14.9328	14.6545	14.6129	15.1387	15.425	15.5897	15.4655	15.5269	15.3901	+	NUP_MDSC	3.59733	0.000176879	-0.685585
J3KMQ6;Q9CYI0	Protein Njmu-R1	5730455P16Rik	tr|J3KMQ6|J3KMQ6_MOUSE RIKEN cDNA 5730455P16 gene OS=Mus musculus OX=10090 GN=5730455P16Rik PE=1 SV=1;sp|Q9CYI0|NJMU_MOUSE Protein Njmu-R1 OS=Mus musculus OX=10090 PE=1 SV=2	2057	2	2	2	2	5.3	5.3	5.3	44.41	0.00032123	5.0116	2				Completeproteome;Phosphoprotein;Proteomicsidentification;Referenceproteome	12.5826	12.3993	12.0056	11.8531	12.7594	12.6862	12.7354	11.8916	12.7388	12.5753			0.389891	0.172678	-0.205459
Q3TA40;Q8R0A7;Q8BQB5;D3YUS2	Uncharacterized protein KIAA0513	6430548M08Rik;Kiaa0513	tr|Q3TA40|Q3TA40_MOUSE RIKEN cDNA 6430548M08 gene OS=Mus musculus OX=10090 GN=6430548M08Rik PE=1 SV=1;sp|Q8R0A7|K0513_MOUSE Uncharacterized protein KIAA0513 OS=Mus musculus OX=10090 GN=Kiaa0513 PE=1 SV=1;tr|Q8BQB5|Q8BQB5_MOUSE RIKEN cDNA 6430548M08 gene OS	3343	4	5	5	5	13.6	13.6	13.6	45.218	0	18.036	6				Completeproteome;Proteomicsidentification;Referenceproteome	14.1684	14.0808	14.2875	14.5292	14.4602	17.0303	17.042	17.0767	17.0604	16.8501	+	NUP_MDSC	8.63207	0	-2.70665
Q0VAW6;Q8BH50	Uncharacterized protein C18orf25 homolog	8030462N17Rik	tr|Q0VAW6|Q0VAW6_MOUSE RIKEN cDNA 8030462N17 gene OS=Mus musculus OX=10090 GN=8030462N17Rik PE=1 SV=1;sp|Q8BH50|CR025_MOUSE Uncharacterized protein C18orf25 homolog OS=Mus musculus OX=10090 PE=1 SV=1	3306	2	3	3	3	10	10	10	42.78	0	10.276	3				Alternativesplicing;Coiledcoil;Completeproteome;Phosphoprotein;Proteomicsidentification;Referenceproteome	14.519	14.7399	15.0134	14.139	13.4123	15.6372	15.6253	15.5509	15.4077	15.6158	+	NUP_MDSC	2.57008	9.52027e-05	-1.20264
E9QMK9;Q8BH86;F7CUW7	UPF0317 protein C14orf159 homolog, mitochondrial	9030617O03Rik	tr|E9QMK9|E9QMK9_MOUSE D-glutamate cyclase, mitochondrial OS=Mus musculus OX=10090 GN=Dglucy PE=1 SV=1;sp|Q8BH86|GLUCM_MOUSE D-glutamate cyclase, mitochondrial OS=Mus musculus OX=10090 GN=Dglucy PE=1 SV=1	1716	3	21	21	21	40.6	40.6	40.6	69.921	0	101.36	22				Acetylation;Alternativesplicing;Completeproteome;Mitochondrion;Proteomicsidentification;Referenceproteome;Transitpeptide	20.3412	20.3304	20.3175	20.3622	20.3014	20.8002	20.7489	20.6832	20.7373	20.8192	+	NUP_MDSC	6.69181	0.000578418	-0.427219
Q8BWQ6;D3YW19;I1E4X5;D3YW20;H3BJE8;F6RR19	UPF0505 protein C16orf62 homolog	9030624J02Rik	sp|Q8BWQ6|VP35L_MOUSE VPS35 endosomal protein sorting factor-like OS=Mus musculus OX=10090 GN=Vps35l PE=1 SV=2;tr|D3YW19|D3YW19_MOUSE VPS35 endosomal protein sorting factor-like (Fragment) OS=Mus musculus OX=10090 GN=Vps35l PE=1 SV=2;tr|I1E4X5|I1E4X5_MOUSE	4754	6	18	18	18	21.1	21.1	21.1	109.08	0	112.85	18		cellular process;establishment of localization;Golgi vesicle transport;protein transport;transport;vesicle-mediated transport		Alternativesplicing;Completeproteome;Endosome;Membrane;Proteintransport;Proteomicsidentification;Referenceproteome;Transmembrane;Transmembranehelix;Transport	19.3651	19.4245	19.481	19.5128	19.4869	19.7898	19.7112	19.8362	19.7533	19.7933	+	NUP_MDSC	4.92019	0.00260211	-0.322693
A0A0A0MQD4;Q8K201	Keratinocyte-associated transmembrane protein 2	9530068E07Rik;Kct2	tr|A0A0A0MQD4|A0A0A0MQD4_MOUSE RIKEN cDNA 9530068E07 gene OS=Mus musculus OX=10090 GN=9530068E07Rik PE=1 SV=1;sp|Q8K201|KCT2_MOUSE Keratinocyte-associated transmembrane protein 2 OS=Mus musculus OX=10090 GN=Kct2 PE=1 SV=2	59	2	2	2	2	10.4	10.4	10.4	27.292	0	10.127	2				Completeproteome;Glycoprotein;Membrane;Proteomicsidentification;Referenceproteome;Signal;Transmembrane;Transmembranehelix	15.8482	15.82	16.1019	15.8856	15.8738	14.2128	14.4992	14.2609	14.649	14.3866	+	NUP_MDSC	6.63026	0	1.50419
Q5SVP2;Q5SVP0;Q5NCB2;Q5NCB3;Q8CB10;A6PWD6;Q5SVN9		9930111J21Rik2;9930111J21Rik1;Gm12185;Gm5431	tr|Q5SVP2|Q5SVP2_MOUSE RIKEN cDNA 9930111J21 gene 2 OS=Mus musculus OX=10090 GN=9930111J21Rik2 PE=1 SV=1;tr|Q5SVP0|Q5SVP0_MOUSE RIKEN cDNA 9930111J21 gene 1 OS=Mus musculus OX=10090 GN=9930111J21Rik1 PE=1 SV=1;tr|Q5NCB2|Q5NCB2_MOUSE Predicted gene 12185 OS	3748	7	10	8	8	15.4	13.6	13.6	95.45	0	28.9	9				Completeproteome;Proteomicsidentification;Referenceproteome	17.6661	17.6589	17.644	17.6509	17.6349	17.5162	17.4237	17.426	17.5478	17.5644			3.03648	0.0478744	0.15536
Q80WR5;A0A0A0MQL2;E9PUH0	UPF0688 protein C1orf174 homolog	A430005L14Rik	sp|Q80WR5|CA174_MOUSE UPF0688 protein C1orf174 homolog OS=Mus musculus OX=10090 PE=1 SV=1;tr|A0A0A0MQL2|A0A0A0MQL2_MOUSE RIKEN cDNA A430005L14 gene (Fragment) OS=Mus musculus OX=10090 GN=A430005L14Rik PE=1 SV=1;tr|E9PUH0|E9PUH0_MOUSE RIKEN cDNA A430005L14	4377	3	5	5	5	30.4	30.4	30.4	24.774	0	30.628	5				Completeproteome;Nucleus;Phosphoprotein;Proteomicsidentification;Referenceproteome	15.1907	15.3656	16.3872	15.4784	15.4896	16.5409	16.5361	16.4355	16.5877	16.5747	+	NUP_MDSC	2.71975	0.000125761	-0.952699
Q8C9T1;Q3UTB2		A630001G21Rik	tr|Q8C9T1|Q8C9T1_MOUSE MCG8524, isoform CRA_c OS=Mus musculus OX=10090 GN=A630001G21Rik PE=1 SV=1;tr|Q3UTB2|Q3UTB2_MOUSE RIKEN cDNA A630001G21 gene OS=Mus musculus OX=10090 GN=A630001G21Rik PE=1 SV=1	3594	2	1	1	1	8.6	8.6	8.6	13.687	0.0035508	2.8062	1				Completeproteome;Referenceproteome	12.607	12.1986	12.5216	11.9738	12.8431	11.302	11.5755	11.6299	11.7064	11.6104	+	NUP_MDSC	3.0472	0.000126316	0.864012
P58742;A0A2R8VI65;A0A2R8VHX3;A0A2R8VI45;A0A2R8VHP6	Aladin	Aaas	sp|P58742|AAAS_MOUSE Aladin OS=Mus musculus OX=10090 GN=Aaas PE=1 SV=1	2934	5	12	12	12	29.9	29.9	29.9	59.43	0	62.889	13		behavior;establishment of localization;multicellular organismal process;neurological system process;nuclear transport;nucleobase-containing compound transport;nucleocytoplasmic transport;protein transport;response to stimulus;transport	RNA transport	Acetylation;Completeproteome;mRNAtransport;Nuclearporecomplex;Nucleus;Phosphoprotein;Proteintransport;Referenceproteome;Repeat;Translocation;Transport;WDrepeat	19.5369	19.4638	19.5239	19.6329	19.468	18.9795	18.9051	18.8895	18.8638	18.9857	+	NUP_MDSC	6.47916	9.45898e-05	0.600375
Q9D2R0	Acetoacetyl-CoA synthetase	Aacs	sp|Q9D2R0|AACS_MOUSE Acetoacetyl-CoA synthetase OS=Mus musculus OX=10090 GN=Aacs PE=1 SV=1	6301	1	23	23	23	35.7	35.7	35.7	75.199	0	123.75	30		anatomical structure development;biological regulation;cell differentiation;cellular homeostasis;cellular ketone metabolic process;cellular lipid metabolic process;cellular metabolic process;cellular process;developmental process;homeostatic process;lipid metabolic process;metabolic process;organic acid metabolic process;primary metabolic process;regulation of transport;response to chemical stimu…	Butanoate metabolism	ATP-binding;Completeproteome;Cytoplasm;Fattyacidmetabolism;Ligase;Lipidmetabolism;Nucleotide-binding;Referenceproteome	22.0416	22.114	22.0046	21.997	22.0793	22.3972	22.3719	22.3758	22.3915	22.4061	+	NUP_MDSC	6.36015	0.00170872	-0.341214
Q8R2R3;A0A1L1SQ40	Alpha- and gamma-adaptin-binding protein p34	Aagab	sp|Q8R2R3|AAGAB_MOUSE Alpha- and gamma-adaptin-binding protein p34 OS=Mus musculus OX=10090 GN=Aagab PE=1 SV=2	5232	2	4	4	4	19	19	19	34.51	0	15.165	5		establishment of localization;protein transport;transport		Completeproteome;Cytoplasm;Phosphoprotein;Proteintransport;Referenceproteome;Transport	17.2777	17.2003	17.3002	17.2238	17.2834	16.8953	16.8658	16.8693	16.8522	16.9748	+	NUP_MDSC	5.81731	0.00136286	0.365605
Q3UHJ0;A0A0N4SVA1	AP2-associated protein kinase 1	Aak1	sp|Q3UHJ0|AAK1_MOUSE AP2-associated protein kinase 1 OS=Mus musculus OX=10090 GN=Aak1 PE=1 SV=2	3543	2	10	9	9	16.4	15.6	15.6	103.35	0	76.593	9		biological regulation;cellular component organization;cellular membrane organization;cellular metabolic process;cellular process;endocytosis;establishment of localization;macromolecule metabolic process;macromolecule modification;membrane invagination;membrane organization;metabolic process;phosphorus metabolic process;primary metabolic process;protein metabolic process;protein modification proce…		Acetylation;Alternativesplicing;ATP-binding;Cellmembrane;Coatedpit;Completeproteome;Endocytosis;Kinase;Membrane;Nucleotide-binding;Phosphoprotein;Referenceproteome;Serine/threonine-proteinkinase;Transferase	17.7166	17.7424	17.7865	17.9367	17.8112	18.2441	18.255	18.2513	18.2912	18.3823	+	NUP_MDSC	5.24434	0.000398303	-0.486124
Q3TJ22;J3QN89;A0A087WNM5		Aamp	tr|Q3TJ22|Q3TJ22_MOUSE Angio-associated migratory protein OS=Mus musculus OX=10090 GN=Aamp PE=1 SV=1;tr|J3QN89|J3QN89_MOUSE Angio-associated migratory protein OS=Mus musculus OX=10090 GN=Aamp PE=1 SV=1	2067	3	9	9	9	24.1	24.1	24.1	46.894	0	23.956	11		cell motility;cellular component movement;cellular process;locomotion		Completeproteome;Proteomicsidentification;Referenceproteome;Repeat;WDrepeat	20.0085	20.0257	19.9565	20.0193	20.1173	18.5507	18.4307	18.5309	18.4995	18.5701	+	NUP_MDSC	9.97082	0	1.50907
Q9D2V5;B7ZD25	Protein AAR2 homolog	Aar2	sp|Q9D2V5|AAR2_MOUSE Protein AAR2 homolog OS=Mus musculus OX=10090 GN=Aar2 PE=1 SV=3	6305	2	5	5	5	22.1	22.1	22.1	43.408	0	35.94	5				Completeproteome;Proteomicsidentification;Referenceproteome	16.8372	16.9504	16.8689	16.8458	16.971	15.5252	15.3563	15.428	15.4386	15.4766	+	NUP_MDSC	9.49328	0	1.4497
Q8BGQ7	Alanine--tRNA ligase, cytoplasmic	Aars	sp|Q8BGQ7|SYAC_MOUSE Alanine--tRNA ligase, cytoplasmic OS=Mus musculus OX=10090 GN=Aars PE=1 SV=1	4492	1	41	41	41	48.3	48.3	48.3	106.91	0	243.78	48		amine metabolic process;anatomical structure development;biological regulation;cellular amino acid metabolic process;cellular ketone metabolic process;cellular metabolic process;cellular nitrogen compound metabolic process;cellular process;developmental process;macromolecule metabolic process;macromolecule modification;metabolic process;molting cycle;multicellular organismal process;neurological …	Aminoacyl-tRNA biosynthesis	Acetylation;Aminoacyl-tRNAsynthetase;ATP-binding;Completeproteome;Cytoplasm;Ligase;Metal-binding;Nucleotide-binding;Phosphoprotein;Proteinbiosynthesis;Referenceproteome;RNA-binding;tRNA-binding;Ublconjugation;Zinc	22.5636	22.6802	22.5366	22.5823	22.6666	23.1184	23.1048	23.1324	23.1122	23.0777	+	NUP_MDSC	6.79199	0.000220791	-0.503192
Q14CH7	Alanine--tRNA ligase, mitochondrial	Aars2	sp|Q14CH7|SYAM_MOUSE Alanine--tRNA ligase, mitochondrial OS=Mus musculus OX=10090 GN=Aars2 PE=1 SV=1	3322	1	9	9	9	10.6	10.6	10.6	106.78	0	36.029	9		amine metabolic process;cellular amino acid metabolic process;cellular component assembly;cellular component organization;cellular ketone metabolic process;cellular macromolecular complex assembly;cellular metabolic process;cellular nitrogen compound metabolic process;cellular process;macromolecular complex assembly;macromolecule metabolic process;metabolic process;nitrogen compound metabolic pro…	Aminoacyl-tRNA biosynthesis	Aminoacyl-tRNAsynthetase;ATP-binding;Completeproteome;Ligase;Metal-binding;Mitochondrion;Nucleotide-binding;Proteinbiosynthesis;Referenceproteome;RNA-binding;Transitpeptide;tRNA-binding;Zinc	16.8539	16.8825	16.7216	16.9668	17.0911	15.8836	15.8384	15.8427	15.9102	15.8161	+	NUP_MDSC	6.72065	0	1.045
Q3THG9;A2A4P3;A2A4P4	Alanyl-tRNA editing protein Aarsd1	Aarsd1;Gm27029	sp|Q3THG9|AASD1_MOUSE Alanyl-tRNA editing protein Aarsd1 OS=Mus musculus OX=10090 GN=Aarsd1 PE=1 SV=2;tr|A2A4P3|A2A4P3_MOUSE Predicted gene, 27029 OS=Mus musculus OX=10090 GN=Gm27029 PE=4 SV=1;tr|A2A4P4|A2A4P4_MOUSE Predicted gene, 27029 OS=Mus musculus OX	3376	3	14	14	14	45.1	45.1	45.1	44.97	0	79.722	15		amine metabolic process;biological regulation;cellular amino acid metabolic process;cellular ketone metabolic process;cellular metabolic process;cellular nitrogen compound metabolic process;cellular process;macromolecule metabolic process;metabolic process;nitrogen compound metabolic process;nucleobase-containing compound metabolic process;organic acid metabolic process;primary metabolic process;…		Completeproteome;Cytoplasm;Metal-binding;Proteinbiosynthesis;Referenceproteome;Zinc	19.9832	20.0859	19.9404	19.937	20.0843	19.0727	19.005	19.0514	19.082	19.1546	+	NUP_MDSC	7.81622	0	0.933028
Q9CQF6;A0A1D5RL91	L-aminoadipate-semialdehyde dehydrogenase-phosphopantetheinyl transferase	Aasdhppt	sp|Q9CQF6|ADPPT_MOUSE L-aminoadipate-semialdehyde dehydrogenase-phosphopantetheinyl transferase OS=Mus musculus OX=10090 GN=Aasdhppt PE=1 SV=1	5937	2	3	3	3	8.4	8.4	8.4	35.764	0.00016292	5.4425	3		metabolic process	Pantothenate and CoA biosynthesis	Alternativesplicing;Completeproteome;Cytoplasm;Magnesium;Metal-binding;Referenceproteome;Transferase	17.2494	17.2422	17.2743	17.2622	17.3422	15.8077	15.891	15.8576	15.9056	16.0009	+	NUP_MDSC	9.57878	0	1.38151
Q9JKX4	Protein AATF	Aatf	sp|Q9JKX4|AATF_MOUSE Protein AATF OS=Mus musculus OX=10090 GN=Aatf PE=1 SV=1	6748	1	14	14	14	34.2	34.2	34.2	59.481	0	58.684	16		biological adhesion;biological regulation;cell adhesion;cell division;cellular process;regulation of cell cycle;regulation of mitotic cell cycle;response to DNA damage stimulus;response to stimulus;response to stress;ribosome biogenesis		Acetylation;Alternativesplicing;Completeproteome;Nucleus;Phosphoprotein;Referenceproteome	18.8672	18.6048	18.9961	18.7825	18.6645	18.3962	18.4365	18.3048	18.4661	18.4473	+	NUP_MDSC	2.93493	0.00269253	0.372849
B1AZF9;B1AZF3;Q80YE4	Serine/threonine-protein kinase LMTK1	Aatk	tr|B1AZF9|B1AZF9_MOUSE Apoptosis-associated tyrosine kinase OS=Mus musculus OX=10090 GN=Aatk PE=1 SV=1;tr|B1AZF3|B1AZF3_MOUSE Serine/threonine-protein kinase LMTK1 OS=Mus musculus OX=10090 GN=Aatk PE=1 SV=1;sp|Q80YE4|LMTK1_MOUSE Serine/threonine-protein ki	1069	3	10	10	10	11.6	11.6	11.6	139.45	0	49.977	10		anatomical structure development;biological regulation;cell death;cellular metabolic process;cellular process;death;developmental process;macromolecule metabolic process;macromolecule modification;metabolic process;phosphorus metabolic process;primary metabolic process;protein metabolic process;protein modification process;protein phosphorylation;response to stimulus;signal transduction		Alternativesplicing;ATP-binding;Cellprojection;Completeproteome;Cytoplasm;Kinase;Membrane;Nucleotide-binding;Phosphoprotein;Proteomicsidentification;Referenceproteome;Serine/threonine-proteinkinase;Transferase;Transmembrane;Transmembranehelix;Tyrosine-proteinkinase	16.0909	16.0771	15.97	16.1596	16.0904	17.5298	17.4924	17.3234	17.366	17.4971	+	NUP_MDSC	8.39445	0	-1.36413
Z4YNA9;A0A0B4J1G2;Q75VT8	Protein HIDE1	AB124611;Hide1	tr|Z4YNA9|Z4YNA9_MOUSE cDNA sequence AB124611 OS=Mus musculus OX=10090 GN=AB124611 PE=1 SV=1;tr|A0A0B4J1G2|A0A0B4J1G2_MOUSE cDNA sequence AB124611 OS=Mus musculus OX=10090 GN=AB124611 PE=1 SV=1;sp|Q75VT8|HIDE1_MOUSE Protein HIDE1 OS=Mus musculus OX=10090 G	107	3	2	2	2	16.8	16.8	16.8	20.877	0	27.637	2				Alternativesplicing;Completeproteome;Glycoprotein;Membrane;Proteomicsidentification;Referenceproteome;Signal;Transmembrane;Transmembranehelix	13.5303	13.2495	14.2548	13.3158	13.2903	14.9819	14.847	14.9628	14.7684	14.9848	+	NUP_MDSC	4.01493	1.46431e-05	-1.38082
A2AJ26;P41234	ATP-binding cassette sub-family A member 2	Abca2	tr|A2AJ26|A2AJ26_MOUSE ATP-binding cassette sub-family A member 2 OS=Mus musculus OX=10090 GN=Abca2 PE=1 SV=1;sp|P41234|ABCA2_MOUSE ATP-binding cassette sub-family A member 2 OS=Mus musculus OX=10090 GN=Abca2 PE=1 SV=4	845	2	2	2	2	0.8	0.8	0.8	270.52	0.0018154	3.2945	2		biological regulation;cellular process;establishment of localization;homeostatic process;lipid transport;metabolic process;regulation of transport;response to chemical stimulus;response to endogenous stimulus;response to stimulus;transmembrane transport;transport	ABC transporters;Lysosome	ATP-binding;Completeproteome;Endosome;Glycoprotein;Lysosome;Membrane;Nucleotide-binding;Phosphoprotein;Proteomicsidentification;Referenceproteome;Repeat;Transmembrane;Transmembranehelix;Transport	13.9416	13.9299	14.1395	13.9474	13.8749	11.6915	11.726	11.9582	12.2443	11.9265	+	NUP_MDSC	7.20012	0	2.05736
Q6AXE3;Q8R420;Q6XBG2;E9PWH4;E9Q8F8	ATP-binding cassette sub-family A member 3	Abca3	tr|Q6AXE3|Q6AXE3_MOUSE ATP-binding cassette sub-family A member 3 OS=Mus musculus OX=10090 GN=Abca3 PE=1 SV=1;sp|Q8R420|ABCA3_MOUSE ATP-binding cassette sub-family A member 3 OS=Mus musculus OX=10090 GN=Abca3 PE=1 SV=3	4023	5	3	3	3	1.7	1.7	1.7	163.48	0.00092081	3.6263	3		cell differentiation;cellular process;developmental process;establishment of localization;lipid transport;transmembrane transport;transport	ABC transporters	ATP-binding;Completeproteome;Membrane;Nucleotide-binding;Proteomicsidentification;Referenceproteome;Repeat;Transmembrane;Transmembranehelix;Transport	13.9169	14.2709	14.1694	14.3721	13.9834	14.7325	14.8164	14.6641	14.6446	14.6348	+	NUP_MDSC	3.51076	0.000491831	-0.555952
E9Q6G4;Q91V24	ATP-binding cassette sub-family A member 7	Abca7	tr|E9Q6G4|E9Q6G4_MOUSE ATP-binding cassette sub-family A member 7 OS=Mus musculus OX=10090 GN=Abca7 PE=1 SV=1;sp|Q91V24|ABCA7_MOUSE ATP-binding cassette sub-family A member 7 OS=Mus musculus OX=10090 GN=Abca7 PE=1 SV=1	1614	2	8	8	8	4.7	4.7	4.7	237.75	0	21.469	8		behavior;biological regulation;cellular component assembly;cellular component organization;cellular localization;cellular membrane organization;cellular metabolic process;cellular process;endocytosis;establishment of localization;lipid transport;localization;macromolecular complex assembly;macromolecule metabolic process;macromolecule modification;membrane invagination;membrane organization;metab…	ABC transporters	ATP-binding;Cellmembrane;Completeproteome;Disulfidebond;Endosome;Glycoprotein;Golgiapparatus;Membrane;Nucleotide-binding;Phagocytosis;Proteomicsidentification;Referenceproteome;Repeat;Transmembrane;Transmembranehelix;Transport	16.2589	16.1746	16.3474	16.3525	16.2538	15.7149	15.6095	15.6524	15.7369	15.897	+	NUP_MDSC	4.85722	0.00025736	0.555291
Q9JI39;REV__A0A087WR97	ATP-binding cassette sub-family B member 10, mitochondrial	Abcb10	sp|Q9JI39|ABCBA_MOUSE ATP-binding cassette sub-family B member 10, mitochondrial OS=Mus musculus OX=10090 GN=Abcb10 PE=1 SV=1	6680	2	17	17	17	26.6	26.6	26.6	77.187	0	84.867	17		cellular process;establishment of localization;transmembrane transport;transport	ABC transporters	Acetylation;ATP-binding;Completeproteome;Membrane;Mitochondrion;Mitochondrioninnermembrane;Nucleotide-binding;Referenceproteome;Transitpeptide;Transmembrane;Transmembranehelix;Transport	18.9407	18.873	18.9034	18.9648	18.9017	18.4976	18.4277	18.4357	18.3973	18.4738	+	NUP_MDSC	7.33098	0.000304232	0.470327
J3QNY6;Q9QY30	Bile salt export pump	Abcb11	tr|J3QNY6|J3QNY6_MOUSE Bile salt export pump OS=Mus musculus OX=10090 GN=Abcb11 PE=1 SV=1;sp|Q9QY30|ABCBB_MOUSE Bile salt export pump OS=Mus musculus OX=10090 GN=Abcb11 PE=1 SV=2	2072	2	1	1	1	1.3	1.3	1.3	146.74	0	13.321	1		cellular process;establishment of localization;organic acid transport;transmembrane transport;transport	ABC transporters;Bile secretion	ATP-binding;Completeproteome;Glycoprotein;Membrane;Nucleotide-binding;Phosphoprotein;Proteomicsidentification;Referenceproteome;Repeat;Transmembrane;Transmembranehelix;Transport	14.2549	14.4387	14.5916	14.6801	14.3221	13.1929	13.1976	13.3156	13.3202	13.4719	+	NUP_MDSC	5.72997	0	1.15782
P06795;P21447;P21440;A0A0G2JF49;A0A0G2JDM4;Q9JJ59	Multidrug resistance protein 1B	Abcb1b	sp|P06795|MDR1B_MOUSE ATP-dependent translocase ABCB1 OS=Mus musculus OX=10090 GN=Abcb1b PE=1 SV=1	2399	6	19	19	19	16.2	16.2	16.2	140.99	0	64.37	19	CD243	anatomical structure development;biological regulation;cell development;cell proliferation;cellular process;developmental process;drug transport;establishment of localization;hormone transport;metabolic process;multicellular organismal process;peptide transport;protein transport;regulation of body fluid levels;response to abiotic stimulus;response to chemical stimulus;response to endogenous stimu…	ABC transporters;Bile secretion;Lysosome	3D-structure;Alternativesplicing;ATP-binding;Cellmembrane;Completeproteome;Directproteinsequencing;Glycoprotein;Hydrolase;Lysosome;Membrane;Nucleotide-binding;Peptidetransport;Phosphoprotein;Proteintransport;Referenceproteome;Repeat;Transmembrane;Transmembranehelix;Transport	18.8027	18.8113	18.9258	18.9789	18.924	17.2996	17.4078	17.4477	17.514	17.3355	+	NUP_MDSC	8.62979	0	1.4876
Q9DC29	ATP-binding cassette sub-family B member 6, mitochondrial	Abcb6	sp|Q9DC29|ABCB6_MOUSE ATP-binding cassette sub-family B member 6, mitochondrial OS=Mus musculus OX=10090 GN=Abcb6 PE=1 SV=1	6519	1	2	2	2	3.8	3.8	3.8	93.769	0.00031631	4.4897	2		anatomical structure development;biosynthetic process;cellular metabolic process;cellular nitrogen compound metabolic process;cellular process;cofactor metabolic process;cofactor transport;developmental process;establishment of localization;heterocycle metabolic process;metabolic process;nitrogen compound metabolic process;transmembrane transport;transport	ABC transporters	ATP-binding;Cellmembrane;Completeproteome;Directproteinsequencing;Endoplasmicreticulum;Endosome;Golgiapparatus;Membrane;Mitochondrion;Mitochondrionoutermembrane;Nucleotide-binding;Referenceproteome;Transmembrane;Transmembranehelix;Transport	12.9673	13.406	12.6819	12.9682	13.1516	13.1341	12.7518	13.1087	12.9217	12.9914			0.149613	0.798042	0.0534548
Q61102	ATP-binding cassette sub-family B member 7, mitochondrial	Abcb7	sp|Q61102|ABCB7_MOUSE ATP-binding cassette sub-family B member 7, mitochondrial OS=Mus musculus OX=10090 GN=Abcb7 PE=1 SV=3	3838	1	12	12	12	20.5	20.5	20.5	82.58	0	95.55	13		biological regulation;cellular homeostasis;cellular ion homeostasis;cellular process;establishment of localization;homeostatic process;transmembrane transport;transport	ABC transporters	Acetylation;ATP-binding;Completeproteome;Membrane;Mitochondrion;Mitochondrioninnermembrane;Nucleotide-binding;Phosphoprotein;Referenceproteome;Transmembrane;Transmembranehelix;Transport	20.0028	19.9874	20.0102	20.0581	19.968	19.9437	19.9002	19.8805	19.879	19.8714			3.25897	0.158465	0.110353
Q9CXJ4;F6ZFC5	ATP-binding cassette sub-family B member 8, mitochondrial	Abcb8	sp|Q9CXJ4|ABCB8_MOUSE ATP-binding cassette sub-family B member 8, mitochondrial OS=Mus musculus OX=10090 GN=Abcb8 PE=1 SV=1;tr|F6ZFC5|F6ZFC5_MOUSE ATP-binding cassette sub-family B member 8, mitochondrial (Fragment) OS=Mus musculus OX=10090 GN=Abcb8 PE=1 S	6106	2	8	8	8	13.5	13.5	13.5	77.999	0	36.607	8		cellular process;establishment of localization;transmembrane transport;transport	ABC transporters	ATP-binding;Completeproteome;Membrane;Mitochondrion;Mitochondrioninnermembrane;Nucleotide-binding;Proteomicsidentification;Referenceproteome;Transitpeptide;Transmembrane;Transmembranehelix;Transport	17.8558	17.7944	17.7796	17.8959	17.8504	17.0507	17.056	17.0434	16.9884	17.1121	+	NUP_MDSC	8.42845	1.9802e-05	0.785146
O35379;E9Q1I5;D3YZY1;D3Z407;D3YYJ6	Multidrug resistance-associated protein 1	Abcc1	sp|O35379|MRP1_MOUSE Multidrug resistance-associated protein 1 OS=Mus musculus OX=10090 GN=Abcc1 PE=1 SV=1	2163	5	31	31	30	25.3	25.3	24.9	171.18	0	121.11	31		metabolic process	ABC transporters;Vitamin digestion and absorption	ATP-binding;Cellmembrane;Completeproteome;Glycoprotein;Hydrolase;Membrane;Nucleotide-binding;Phosphoprotein;Proteomicsidentification;Referenceproteome;Repeat;Transmembrane;Transmembranehelix;Transport	19.7519	19.772	19.7348	19.7892	19.7768	19.6405	19.5244	19.5583	19.6473	19.6855			2.9105	0.0507453	0.15373
E9Q236;E9Q467;A0A0R4J015;J3QML2;B2RX12		Abcc4	tr|E9Q236|E9Q236_MOUSE ATP-binding cassette, sub-family C (CFTR/MRP), member 4 OS=Mus musculus OX=10090 GN=Abcc4 PE=1 SV=1;tr|E9Q467|E9Q467_MOUSE ATP-binding cassette, sub-family C (CFTR/MRP), member 4 OS=Mus musculus OX=10090 GN=Abcc4 PE=1 SV=1	1550	5	29	28	28	25.4	24.9	24.9	148.89	0	90.247	29		biological regulation;cellular process;drug transport;establishment of localization;organic acid transport;response to chemical stimulus;response to endogenous stimulus;response to stimulus;transmembrane transport;transport	ABC transporters;Bile secretion	Alternativesplicing;ATP-binding;Completeproteome;Glycoprotein;Membrane;Nucleotide-binding;Phosphoprotein;Proteomicsidentification;Referenceproteome;Repeat;Transmembrane;Transmembranehelix;Transport	19.3425	19.3899	19.3863	19.4964	19.3838	18.7509	18.7316	18.7835	18.7196	18.685	+	NUP_MDSC	7.69833	5.92718e-05	0.665668
P48410;A2ALN0	ATP-binding cassette sub-family D member 1	Abcd1	sp|P48410|ABCD1_MOUSE ATP-binding cassette sub-family D member 1 OS=Mus musculus OX=10090 GN=Abcd1 PE=1 SV=1;tr|A2ALN0|A2ALN0_MOUSE ATP-binding cassette sub-family D member 1 OS=Mus musculus OX=10090 GN=Abcd1 PE=1 SV=1	2783	2	19	17	17	30.4	26.9	26.9	81.858	0	64.274	21		catabolic process;cellular component organization;cellular ketone metabolic process;cellular lipid metabolic process;cellular metabolic process;cellular process;establishment of localization;lipid metabolic process;lipid transport;metabolic process;organelle organization;organic acid metabolic process;organic acid transport;peroxisome organization;primary metabolic process;small molecule metaboli…	ABC transporters;Peroxisome	ATP-binding;Completeproteome;Glycoprotein;Membrane;Nucleotide-binding;Peroxisome;Proteomicsidentification;Referenceproteome;Transmembrane;Transmembranehelix;Transport	20.2359	20.2133	20.3363	20.3163	20.2581	20.4244	20.4865	20.4864	20.5154	20.4422			3.91776	0.0178896	-0.199024
A0A0R4J0U5;Q61285	ATP-binding cassette sub-family D member 2	Abcd2	tr|A0A0R4J0U5|A0A0R4J0U5_MOUSE ATP-binding cassette sub-family D member 2 OS=Mus musculus OX=10090 GN=Abcd2 PE=1 SV=1;sp|Q61285|ABCD2_MOUSE ATP-binding cassette sub-family D member 2 OS=Mus musculus OX=10090 GN=Abcd2 PE=1 SV=1	299	2	19	19	17	28.9	28.9	25.4	83.456	0	59.974	20		biological regulation;catabolic process;cellular ketone metabolic process;cellular lipid metabolic process;cellular metabolic process;cellular process;lipid metabolic process;metabolic process;organic acid metabolic process;primary metabolic process;small molecule metabolic process	ABC transporters;Peroxisome	ATP-binding;Completeproteome;Glycoprotein;Membrane;Nucleotide-binding;Peroxisome;Referenceproteome;Transmembrane;Transmembranehelix;Transport	19.2739	19.2433	19.3497	19.3505	19.3171	20.4075	20.4066	20.4568	20.4188	20.3992	+	NUP_MDSC	10.3492	0	-1.11088
P55096;A0A0G2JDI9;A0A0G2JGA4	ATP-binding cassette sub-family D member 3	Abcd3	sp|P55096|ABCD3_MOUSE ATP-binding cassette sub-family D member 3 OS=Mus musculus OX=10090 GN=Abcd3 PE=1 SV=2;tr|A0A0G2JDI9|A0A0G2JDI9_MOUSE ATP-binding cassette sub-family D member 3 OS=Mus musculus OX=10090 GN=Abcd3 PE=1 SV=1	2882	3	17	17	17	27.8	27.8	27.8	75.474	0	86.034	20		catabolic process;cellular component organization;cellular ketone metabolic process;cellular lipid metabolic process;cellular metabolic process;cellular process;lipid metabolic process;metabolic process;organelle organization;organic acid metabolic process;peroxisome organization;primary metabolic process;small molecule metabolic process	ABC transporters;Peroxisome	Acetylation;ATP-binding;Completeproteome;Glycoprotein;Membrane;Nucleotide-binding;Peroxisome;Phosphoprotein;Referenceproteome;Transmembrane;Transmembranehelix;Transport	20.478	20.3839	20.4911	20.4985	20.4028	20.2821	20.2059	20.3237	20.2646	20.2787			3.43534	0.0274066	0.179853
P61222	ATP-binding cassette sub-family E member 1	Abce1	sp|P61222|ABCE1_MOUSE ATP-binding cassette sub-family E member 1 OS=Mus musculus OX=10090 GN=Abce1 PE=1 SV=1	2979	1	22	22	22	44.4	44.4	44.4	67.314	0	110.06	27				ATP-binding;Chaperone;Completeproteome;Cytoplasm;Mitochondrion;Nucleotide-binding;Referenceproteome;Repeat	22.1613	22.1312	22.2013	22.1296	22.2207	21.2521	21.3406	21.4548	21.386	21.2585	+	NUP_MDSC	7.29793	1.98566e-05	0.830422
Q6P542;G3V012	ATP-binding cassette sub-family F member 1	Abcf1	sp|Q6P542|ABCF1_MOUSE ATP-binding cassette sub-family F member 1 OS=Mus musculus OX=10090 GN=Abcf1 PE=1 SV=1	4093	2	29	29	29	39.9	39.9	39.9	94.944	0	190.84	38		biological regulation;cellular process;regulation of translation;translational initiation		Activator;ATP-binding;Completeproteome;Cytoplasm;Isopeptidebond;Nucleotide-binding;Nucleus;Phosphoprotein;Proteomicsidentification;Referenceproteome;Repeat;Ublconjugation	21.4986	21.467	21.5788	21.4694	21.5364	21.1769	21.2319	21.1655	21.1774	21.1849	+	NUP_MDSC	6.01679	0.00217805	0.322702
Q99LE6;REV__Q9DAC9;REV__A0A0R4J273;REV__E9PWP9	ATP-binding cassette sub-family F member 2	Abcf2	sp|Q99LE6|ABCF2_MOUSE ATP-binding cassette sub-family F member 2 OS=Mus musculus OX=10090 GN=Abcf2 PE=1 SV=1	5775	4	32	32	32	47.6	47.6	47.6	71.781	0	131.21	37				Acetylation;ATP-binding;Completeproteome;Nucleotide-binding;Referenceproteome;Repeat	22.0194	22.0211	21.9369	22.1	22.0265	21.493	21.4556	21.4982	21.4581	21.4751	+	NUP_MDSC	7.38724	0.000125295	0.544809
Q8K268;A0A338P6L5;A0A338P774;A0A338P6I1;A0A338P6Q4	ATP-binding cassette sub-family F member 3	Abcf3	sp|Q8K268|ABCF3_MOUSE ATP-binding cassette sub-family F member 3 OS=Mus musculus OX=10090 GN=Abcf3 PE=1 SV=1;tr|A0A338P6L5|A0A338P6L5_MOUSE ATP-binding cassette sub-family F member 3 (Fragment) OS=Mus musculus OX=10090 GN=Abcf3 PE=1 SV=1	5087	5	23	23	23	33.4	33.4	33.4	79.864	0	96.691	23		immune system process;multi-organism process;response to biotic stimulus;response to stimulus;response to stress		Acetylation;Antiviraldefense;ATP-binding;Completeproteome;Nucleotide-binding;Phosphoprotein;Referenceproteome;Repeat	19.5721	19.6929	19.6121	19.6714	19.7506	19.7303	19.6514	19.7112	19.6826	19.6948			0.465743	0.819955	-0.0342426
Q64343;A0A494B9N8;A0A494B9K1;A0A494BA50	ATP-binding cassette sub-family G member 1	Abcg1	sp|Q64343|ABCG1_MOUSE ATP-binding cassette sub-family G member 1 OS=Mus musculus OX=10090 GN=Abcg1 PE=1 SV=1	3973	4	7	7	7	12.8	12.8	12.8	74.032	0	24.596	7		alcohol metabolic process;biological regulation;catabolic process;cellular component organization;cellular metabolic process;cellular process;establishment of localization;homeostatic process;lipid metabolic process;lipid transport;macromolecule metabolic process;metabolic process;multicellular organismal process;primary metabolic process;protein transport;regulation of transport;response to chem…	ABC transporters	ATP-binding;Completeproteome;Lipidtransport;Lipoprotein;Membrane;Nucleotide-binding;Palmitate;Referenceproteome;Transmembrane;Transmembranehelix;Transport	16.0315	15.8007	15.9486	15.7715	15.7559	18.9194	18.8941	18.8861	18.9655	19.0039	+	NUP_MDSC	10.6939	0	-3.07214
Q6PE15	Mycophenolic acid acyl-glucuronide esterase, mitochondrial	Abhd10	sp|Q6PE15|ABHDA_MOUSE Mycophenolic acid acyl-glucuronide esterase, mitochondrial OS=Mus musculus OX=10090 GN=Abhd10 PE=1 SV=1	4147	1	8	8	8	30	30	30	33.04	0	29.187	8		carbohydrate metabolic process;catabolic process;cellular metabolic process;cellular process;metabolic process;primary metabolic process		Alternativesplicing;Completeproteome;Hydrolase;Mitochondrion;Referenceproteome;Transitpeptide	17.8007	17.874	17.8067	17.8039	17.8373	17.9078	17.8294	17.8552	17.7703	17.8732			0.371265	0.883382	-0.0226589
Q8K4F5;D3YYK0;A0A0J9YU40	Alpha/beta hydrolase domain-containing protein 11	Abhd11	sp|Q8K4F5|ABHDB_MOUSE Protein ABHD11 OS=Mus musculus OX=10090 GN=Abhd11 PE=1 SV=1;tr|D3YYK0|D3YYK0_MOUSE Abhydrolase domain containing 11, isoform CRA_b OS=Mus musculus OX=10090 GN=Abhd11 PE=1 SV=1	5150	3	4	4	4	13	13	13	33.56	0	9.9715	4				Completeproteome;Hydrolase;Proteomicsidentification;Referenceproteome	18.0843	17.8998	18.2307	18.1109	18.043	17.5639	17.5524	17.3679	17.5643	17.6661	+	NUP_MDSC	4.10051	0.000418264	0.530831
Q99LR1;D6RFU2;D6RI21;F7BHM8	Monoacylglycerol lipase ABHD12	Abhd12	sp|Q99LR1|ABD12_MOUSE Lysophosphatidylserine lipase ABHD12 OS=Mus musculus OX=10090 GN=Abhd12 PE=1 SV=2;tr|D6RFU2|D6RFU2_MOUSE Lysophosphatidylserine lipase ABHD12 OS=Mus musculus OX=10090 GN=Abhd12 PE=1 SV=1	5795	4	8	8	8	21.9	21.9	21.9	45.269	0	50.422	8		behavior;catabolic process;cellular lipid metabolic process;cellular metabolic process;cellular process;glycerol ether metabolic process;lipid metabolic process;metabolic process;multicellular organismal process;primary metabolic process;response to abiotic stimulus;response to external stimulus;response to stimulus;small molecule metabolic process		Alternativesplicing;Completeproteome;Glycoprotein;Hydrolase;Membrane;Mitochondrion;Proteomicsidentification;Referenceproteome;Transmembrane;Transmembranehelix	17.9282	17.9688	18.0281	18.1199	17.6259	18.9138	18.8435	18.8241	18.7667	18.8469	+	NUP_MDSC	5.2066	3.35802e-05	-0.904852
A0A087WPF8;A0A087WSR2;E9QN99;A0A087WRJ2;A0A087WP24;Q8VCR7;A0A1L1SRH5;A0A1L1SUX1	Alpha/beta hydrolase domain-containing protein 14B	Abhd14b	tr|A0A087WPF8|A0A087WPF8_MOUSE Protein ABHD14B (Fragment) OS=Mus musculus OX=10090 GN=Abhd14b PE=1 SV=1;tr|A0A087WSR2|A0A087WSR2_MOUSE Protein ABHD14B (Fragment) OS=Mus musculus OX=10090 GN=Abhd14b PE=1 SV=1;tr|E9QN99|E9QN99_MOUSE Protein ABHD14B OS=Mus mu	12	8	6	6	6	44.3	44.3	44.3	18.398	0	19.631	6		biological regulation;metabolic process		Completeproteome;Cytoplasm;Hydrolase;Nucleus;Phosphoprotein;Proteomicsidentification;Referenceproteome	17.3231	17.1165	17.3588	16.6657	16.6646	17.8833	17.9033	17.7152	17.785	17.85	+	NUP_MDSC	3.0389	0.000145572	-0.80162
Q9Z1Q2;G3UX11	Abhydrolase domain-containing protein 16A	Abhd16a	sp|Q9Z1Q2|ABHGA_MOUSE Phosphatidylserine lipase ABHD16A OS=Mus musculus OX=10090 GN=Abhd16a PE=1 SV=3	7030	2	15	15	15	33.5	33.5	33.5	63.085	0	58.212	15				Completeproteome;Directproteinsequencing;Hydrolase;Membrane;Proteomicsidentification;Referenceproteome;Transmembrane;Transmembranehelix	18.2292	18.3346	18.3208	18.3516	18.1842	18.3102	18.2376	18.3142	18.2583	18.3278			0.0532717	0.97352	-0.00556908
Q7M759;A0A494BBA3	Alpha/beta hydrolase domain-containing protein 17B	Abhd17b	sp|Q7M759|AB17B_MOUSE Alpha/beta hydrolase domain-containing protein 17B OS=Mus musculus OX=10090 GN=Abhd17b PE=1 SV=1;tr|A0A494BBA3|A0A494BBA3_MOUSE Alpha/beta hydrolase domain-containing protein 17B OS=Mus musculus OX=10090 GN=Abhd17b PE=1 SV=1	4258	2	3	3	3	15.6	15.6	15.6	32.2	0.00016631	6.04	3				Completeproteome;Hydrolase;Referenceproteome;Secreted;Signal	16.7344	16.8305	16.5432	16.6808	16.696	16.0682	15.8744	15.8459	15.8883	16.2351	+	NUP_MDSC	4.42062	9.34579e-05	0.714613
A0A0G2JFC7;A0A0G2JEC8;Q8C0M2;Q3U7M5;Q8VD66	Abhydrolase domain-containing protein 4	Abhd4	tr|A0A0G2JFC7|A0A0G2JFC7_MOUSE (Lyso)-N-acylphosphatidylethanolamine lipase (Fragment) OS=Mus musculus OX=10090 GN=Abhd4 PE=1 SV=1;tr|A0A0G2JEC8|A0A0G2JEC8_MOUSE (Lyso)-N-acylphosphatidylethanolamine lipase (Fragment) OS=Mus musculus OX=10090 GN=Abhd4 PE=1	121	5	1	1	1	9.9	9.9	9.9	10.564	0.0025457	3.0252	1		catabolic process;lipid metabolic process;metabolic process;primary metabolic process		Completeproteome;Hydrolase;Lipiddegradation;Lipidmetabolism;Proteomicsidentification;Referenceproteome	14.2219	14.2356	14.115	14.214	14.4021	13.5397	13.2757	13.5872	13.4102	13.4231	+	NUP_MDSC	5.39589	5.58221e-05	0.790555
Q9DBL9	1-acylglycerol-3-phosphate O-acyltransferase ABHD5	Abhd5	sp|Q9DBL9|ABHD5_MOUSE 1-acylglycerol-3-phosphate O-acyltransferase ABHD5 OS=Mus musculus OX=10090 GN=Abhd5 PE=1 SV=1	6502	1	4	4	4	15.7	15.7	15.7	39.154	0	18.567	5		biological regulation;biosynthetic process;cell differentiation;cellular ketone metabolic process;cellular lipid metabolic process;cellular metabolic process;cellular process;developmental process;lipid metabolic process;metabolic process;organic acid metabolic process;primary metabolic process;small molecule metabolic process		Acyltransferase;Alternativesplicing;Completeproteome;Cytoplasm;Differentiation;Fattyacidmetabolism;Lipidbiosynthesis;Lipiddroplet;Lipidmetabolism;Phospholipidbiosynthesis;Phospholipidmetabolism;Referenceproteome;Transferase	14.8518	14.5293	14.6073	14.6865	14.6946	17.1332	17.092	17.0714	16.9797	17.0165	+	NUP_MDSC	9.74236	0	-2.38466
Q8R2Y0	Monoacylglycerol lipase ABHD6	Abhd6	sp|Q8R2Y0|ABHD6_MOUSE Monoacylglycerol lipase ABHD6 OS=Mus musculus OX=10090 GN=Abhd6 PE=1 SV=1	5243	1	2	2	2	8.3	8.3	8.3	38.204	0.00016795	6.3429	2		biological regulation;catabolic process;cellular lipid metabolic process;cellular metabolic process;cellular process;glycerol ether metabolic process;lipid metabolic process;metabolic process;primary metabolic process;small molecule metabolic process		Alternativesplicing;Completeproteome;Hydrolase;Membrane;Mitochondrion;Referenceproteome;Signal-anchor;Transmembrane;Transmembranehelix	15.1932	15.3297	15.3534	15.4054	15.3365	13.9577	14.0411	13.7205	14.0913	13.8211	+	NUP_MDSC	7.04382	0	1.3973
B7ZCU2;B7ZCU5;B7ZCU4;B7ZCU3;B7ZCU0;J3QNK8;Q8CBW3;A0A087WNT3;A0A087WRS3;A0A087WPP8;Q6AXH6;Q6AXD2;P62484;A0A087WR90;A0A087WP64;A0A087WPE6;A0A087WNU9	Abl interactor 1	Abi1	tr|B7ZCU2|B7ZCU2_MOUSE Abl interactor 1 OS=Mus musculus OX=10090 GN=Abi1 PE=1 SV=1;tr|B7ZCU5|B7ZCU5_MOUSE Abl interactor 1 OS=Mus musculus OX=10090 GN=Abi1 PE=1 SV=1;tr|B7ZCU4|B7ZCU4_MOUSE Abl interactor 1 OS=Mus musculus OX=10090 GN=Abi1 PE=1 SV=1;tr|B7ZC	1123	17	12	12	12	34.4	34.4	34.4	43.174	0	51.845	14		anatomical structure development;anatomical structure formation involved in morphogenesis;anatomical structure morphogenesis;behavior;biological regulation;cell development;cell motility;cellular component morphogenesis;cellular component movement;cellular component organization;cellular metabolic process;cellular process;cytoskeleton organization;developmental process;locomotion;macromolecule me…	Regulation of actin cytoskeleton	Acetylation;Alternativesplicing;Celljunction;Cellmembrane;Cellprojection;Coiledcoil;Completeproteome;Cytoplasm;Cytoskeleton;Membrane;Nucleus;Phosphoprotein;Postsynapticcellmembrane;Proteomicsidentification;Referenceproteome;SH3domain;Synapse	19.3572	19.3901	19.392	19.4181	19.4352	19.8614	19.8228	19.9023	19.8709	19.8204	+	NUP_MDSC	7.77807	0.000334017	-0.457035
Q8BYZ1;F6RXN4	ABI gene family member 3	Abi3	sp|Q8BYZ1|ABI3_MOUSE ABI gene family member 3 OS=Mus musculus OX=10090 GN=Abi3 PE=1 SV=3;tr|F6RXN4|F6RXN4_MOUSE ABI gene family member 3 (Fragment) OS=Mus musculus OX=10090 GN=Abi3 PE=1 SV=8	4793	2	12	12	12	44.4	44.4	44.4	39.106	0	60.313	14		biological regulation		Alternativesplicing;Coiledcoil;Completeproteome;Cytoplasm;Phosphoprotein;Proteomicsidentification;Referenceproteome;SH3domain	18.587	18.4948	18.6437	18.6632	18.7596	18.8419	18.7509	18.6813	18.7801	18.9067			1.62642	0.0603417	-0.162494
P00520;A0A087WQB7;B2RQ57;F8VQH0;Q4JIM5	Tyrosine-protein kinase ABL1;Non-specific protein-tyrosine kinase;Abelson tyrosine-protein kinase 2	Abl1;Abl2	sp|P00520|ABL1_MOUSE Tyrosine-protein kinase ABL1 OS=Mus musculus OX=10090 GN=Abl1 PE=1 SV=3;tr|A0A087WQB7|A0A087WQB7_MOUSE Tyrosine-protein kinase ABL2 (Fragment) OS=Mus musculus OX=10090 GN=Abl2 PE=1 SV=1;tr|B2RQ57|B2RQ57_MOUSE Tyrosine-protein kinase OS	2366	5	2	2	2	2.8	2.8	2.8	122.67	0.0003123	4.0739	2		anatomical structure development;anatomical structure morphogenesis;autophagy;behavior;biological adhesion;biological regulation;catabolic process;cell activation;cell adhesion;cell communication;cell death;cell differentiation;cell growth;cell maturation;cell morphogenesis;cell motility;cell proliferation;cellular component assembly;cellular component morphogenesis;cellular component movement;ce…	Axon guidance;Cell cycle;Chronic myeloid leukemia;ErbB signaling pathway;Neurotrophin signaling pathway;Pathogenic Escherichia coli infection;Pathways in cancer;Shigellosis;Viral myocarditis	3D-structure;Acetylation;Alternativesplicing;Apoptosis;ATP-binding;Autophagy;Celladhesion;Chromosomalrearrangement;Completeproteome;Cytoplasm;Cytoskeleton;DNA-binding;DNAdamage;DNArepair;Endocytosis;Kinase;Lipoprotein;Magnesium;Manganese;Metal-binding;Mitochondrion;Myristate;Nucleotide-binding;Nucleus;Phosphoprotein;Proteomicsidentification;Proto-oncogene;Referenceproteome;SH2domain;SH3domain;Tra…	14.0485	14.0307	14.5007	14.4984	14.312	13.7474	14.0742	13.7632	13.4796	13.4031	+	NUP_MDSC	2.22634	0.00108505	0.584544
Q5SSL4;E9PUE7;H3BKV6;H3BJY3;H3BKT3;H3BL84	Active breakpoint cluster region-related protein	Abr	sp|Q5SSL4|ABR_MOUSE Active breakpoint cluster region-related protein OS=Mus musculus OX=10090 GN=Abr PE=1 SV=1;tr|E9PUE7|E9PUE7_MOUSE Active breakpoint cluster region-related protein OS=Mus musculus OX=10090 GN=Abr PE=1 SV=1	3734	6	28	28	26	39	39	36.9	97.666	0	144.43	32		anatomical structure development;anatomical structure morphogenesis;biological regulation;cellular component organization;cellular process;circulatory system process;cytoskeleton organization;developmental process;multicellular organismal process;neurological system process;organelle organization;regulation of transport;response to biotic stimulus;response to chemical stimulus;response to stimulu…		Alternativesplicing;Completeproteome;GTPaseactivation;Guanine-nucleotidereleasingfactor;Proteomicsidentification;Referenceproteome	20.9389	20.9574	20.9755	21.0213	21.0341	21.7503	21.7235	21.7368	21.7422	21.6927	+	NUP_MDSC	9.37012	2.32313e-05	-0.743679
A0A1W2P7X0;E9QMV2;Q4KML4	Costars family protein ABRACL	Abracl	tr|A0A1W2P7X0|A0A1W2P7X0_MOUSE Costars family protein ABRACL (Fragment) OS=Mus musculus OX=10090 GN=Abracl PE=1 SV=1;tr|E9QMV2|E9QMV2_MOUSE Costars family protein ABRACL OS=Mus musculus OX=10090 GN=Abracl PE=1 SV=1;sp|Q4KML4|ABRAL_MOUSE Costars family prot	563	3	3	3	3	66.7	66.7	66.7	6.4374	0	11.303	5				Acetylation;Completeproteome;Proteomicsidentification;Referenceproteome	17.4744	17.2902	17.1166	17.3108	17.3659	17.6785	17.5363	17.6362	17.5681	17.6145	+	NUP_MDSC	2.78575	0.00618159	-0.29515
Q9QYL7	Activator of basal transcription 1	Abt1	sp|Q9QYL7|ABT1_MOUSE Activator of basal transcription 1 OS=Mus musculus OX=10090 GN=Abt1 PE=2 SV=1	6836	1	5	5	5	16.4	16.4	16.4	30.658	0	9.3883	5		biological regulation;biosynthetic process;cell differentiation;cellular component assembly;cellular component organization;cellular macromolecular complex assembly;cellular metabolic process;cellular nitrogen compound metabolic process;cellular process;developmental process;macromolecular complex assembly;macromolecule metabolic process;metabolic process;nitrogen compound metabolic process;nucle…		Coiledcoil;Completeproteome;DNA-binding;Nucleus;Referenceproteome;RNA-binding;Transcription;Transcriptionregulation	16.7095	16.3934	16.5218	16.4368	16.6357	15.205	15.1729	15.2115	15.4274	15.3997	+	NUP_MDSC	6.56629	0	1.2561
Q921H8;H3BKL5;H3BJZ9;Q8VCH0;H3BKA1;H3BJG8;H3BJC1	3-ketoacyl-CoA thiolase A, peroxisomal;3-ketoacyl-CoA thiolase B, peroxisomal	Acaa1a;Acaa1b	sp|Q921H8|THIKA_MOUSE 3-ketoacyl-CoA thiolase A, peroxisomal OS=Mus musculus OX=10090 GN=Acaa1a PE=1 SV=1;tr|H3BKL5|H3BKL5_MOUSE 3-ketoacyl-CoA thiolase A, peroxisomal OS=Mus musculus OX=10090 GN=Acaa1a PE=1 SV=1;tr|H3BJZ9|H3BJZ9_MOUSE 3-ketoacyl-CoA thiol	5608	7	16	16	16	56.1	56.1	56.1	43.953	0	195.97	27		catabolic process;cellular ketone metabolic process;cellular lipid metabolic process;cellular metabolic process;cellular process;lipid metabolic process;metabolic process;organic acid metabolic process;primary metabolic process;small molecule metabolic process	Benzoate degradation;Biosynthesis of unsaturated fatty acids;Fatty acid metabolism;Peroxisome;PPAR signaling pathway;Valine, leucine and isoleucine degradation	Acetylation;Acyltransferase;Completeproteome;Fattyacidmetabolism;Lipidmetabolism;Peroxisome;Proteomicsidentification;Referenceproteome;Transferase;Transitpeptide	20.8371	20.6467	20.8764	20.8222	20.6795	21.4741	21.4902	21.5167	21.5198	21.4841	+	NUP_MDSC	6.53071	5.60175e-05	-0.724626
Q8BWT1;A0A494B9J2	3-ketoacyl-CoA thiolase, mitochondrial	Acaa2	sp|Q8BWT1|THIM_MOUSE 3-ketoacyl-CoA thiolase, mitochondrial OS=Mus musculus OX=10090 GN=Acaa2 PE=1 SV=3	4756	2	21	21	21	72.3	72.3	72.3	41.829	0	151.24	28		cellular ketone metabolic process;cellular lipid metabolic process;cellular metabolic process;cellular process;lipid metabolic process;metabolic process;organic acid metabolic process;primary metabolic process;response to chemical stimulus;response to stimulus;response to stress;small molecule metabolic process	Benzoate degradation;Fatty acid elongation in mitochondria;Fatty acid metabolism;Valine, leucine and isoleucine degradation	Acetylation;Acyltransferase;Completeproteome;Fattyacidmetabolism;Lipidmetabolism;Mitochondrion;Phosphoprotein;Referenceproteome;Transferase;Transitpeptide	21.643	21.6073	21.6649	21.6524	21.4763	21.9209	21.8972	21.871	21.8454	21.8258	+	NUP_MDSC	3.87701	0.00677518	-0.263282
Q5SWU9;V9GWS0;V9GXY1;D3Z0B3;A0A0R4J1S9;V9GWR9;V9GWS1	Acetyl-CoA carboxylase 1;Biotin carboxylase	Acaca	sp|Q5SWU9|ACACA_MOUSE Acetyl-CoA carboxylase 1 OS=Mus musculus OX=10090 GN=Acaca PE=1 SV=1	3757	7	71	71	61	36	36	30.7	265.25	0	323.31	78		biological regulation;biosynthetic process;cellular component assembly;cellular component organization;cellular ketone metabolic process;cellular lipid metabolic process;cellular metabolic process;cellular process;cofactor metabolic process;homeostatic process;lipid metabolic process;macromolecular complex assembly;macromolecule metabolic process;metabolic process;multicellular organismal process…	Fatty acid biosynthesis;Insulin signaling pathway;Propanoate metabolism;Pyruvate metabolism	Acetylation;Allostericenzyme;Alternativepromoterusage;ATP-binding;Biotin;Completeproteome;Cytoplasm;Directproteinsequencing;Fattyacidbiosynthesis;Fattyacidmetabolism;Ligase;Lipidbiosynthesis;Lipidmetabolism;Manganese;Metal-binding;Multifunctionalenzyme;Nucleotide-binding;Phosphoprotein;Proteomicsidentification;Referenceproteome	22.5847	22.6563	22.5583	22.6151	22.6967	21.979	21.926	21.9815	21.9762	21.9588	+	NUP_MDSC	8.08612	5.96252e-05	0.657924
E9Q4Z2	Acetyl-CoA carboxylase 2;Biotin carboxylase	Acacb	sp|E9Q4Z2|ACACB_MOUSE Acetyl-CoA carboxylase 2 OS=Mus musculus OX=10090 GN=Acacb PE=1 SV=1	1594	1	12	2	2	5.9	0.8	0.8	275.75	0.00032211	5.0701	4		biological regulation;biosynthetic process;cellular component assembly;cellular component organization;cellular ketone metabolic process;cellular lipid metabolic process;cellular metabolic process;cellular process;cofactor metabolic process;lipid metabolic process;macromolecular complex assembly;metabolic process;organic acid metabolic process;primary metabolic process;protein complex assembly;re…	Fatty acid biosynthesis;Insulin signaling pathway;Propanoate metabolism;Pyruvate metabolism	Allostericenzyme;ATP-binding;Biotin;Completeproteome;Fattyacidbiosynthesis;Fattyacidmetabolism;Ligase;Lipidbiosynthesis;Lipidmetabolism;Manganese;Membrane;Metal-binding;Mitochondrion;Multifunctionalenzyme;Nucleotide-binding;Nucleus;Phosphoprotein;Referenceproteome;Transitpeptide	15.8935	15.8594	15.9384	15.7414	15.8001	15.4846	15.4446	15.4295	15.5925	15.7133	+	NUP_MDSC	2.93986	0.00469226	0.313666
A0A0R4J0I6;Q80XL6;D3YTQ5;A0A087WSI8;F6U473	Acyl-CoA dehydrogenase family member 11	Acad11	tr|A0A0R4J0I6|A0A0R4J0I6_MOUSE Acyl-CoA dehydrogenase family member 11 OS=Mus musculus OX=10090 GN=Acad11 PE=1 SV=1;sp|Q80XL6|ACD11_MOUSE Acyl-CoA dehydrogenase family member 11 OS=Mus musculus OX=10090 GN=Acad11 PE=1 SV=2;tr|D3YTQ5|D3YTQ5_MOUSE Acyl-CoA d	266	5	12	12	12	18.1	18.1	18.1	87.347	0	34.468	12		catabolic process;cellular ketone metabolic process;cellular lipid metabolic process;cellular metabolic process;cellular process;lipid metabolic process;metabolic process;organic acid metabolic process;primary metabolic process;small molecule metabolic process		Acetylation;Completeproteome;FAD;Flavoprotein;Mitochondrion;Oxidoreductase;Peroxisome;Phosphoprotein;Proteomicsidentification;Referenceproteome	18.2663	18.2943	18.3173	18.3109	18.2498	17.8266	17.7163	17.6509	17.6782	17.9549	+	NUP_MDSC	4.76137	0.000347725	0.522329
D3Z2B3;D3Z7X0;Q8K370	Acyl-CoA dehydrogenase family member 10	Acad12;Acad10	tr|D3Z2B3|D3Z2B3_MOUSE Acyl-Coenzyme A dehydrogenase family, member 12 OS=Mus musculus OX=10090 GN=Acad12 PE=1 SV=1;tr|D3Z7X0|D3Z7X0_MOUSE Acyl-Coenzyme A dehydrogenase family, member 12 OS=Mus musculus OX=10090 GN=Acad12 PE=1 SV=1;sp|Q8K370|ACD10_MOUSE Ac	1299	3	2	2	2	4.3	4.3	4.3	41.35	0.00031586	4.446	2				Acetylation;Completeproteome;FAD;Flavoprotein;Oxidoreductase;Proteomicsidentification;Referenceproteome	13.6153	13.5888	13.7933	13.6885	13.6035	13.6128	13.6595	13.6074	13.1303	13.7535			0.410971	0.461889	0.105146
A0A0R4J0P1;Q9D7B6;D3YTT4;A0A1L1SUG2	Isobutyryl-CoA dehydrogenase, mitochondrial	Acad8	tr|A0A0R4J0P1|A0A0R4J0P1_MOUSE Acyl-Coenzyme A dehydrogenase family, member 8 OS=Mus musculus OX=10090 GN=Acad8 PE=1 SV=1;sp|Q9D7B6|ACAD8_MOUSE Isobutyryl-CoA dehydrogenase, mitochondrial OS=Mus musculus OX=10090 GN=Acad8 PE=1 SV=2;tr|D3YTT4|D3YTT4_MOUSE I	284	4	14	14	14	38	38	38	45.091	0	47.31	17		amine metabolic process;catabolic process;cellular amino acid metabolic process;cellular ketone metabolic process;cellular metabolic process;cellular nitrogen compound metabolic process;cellular process;metabolic process;nitrogen compound metabolic process;organic acid metabolic process;primary metabolic process;small molecule metabolic process	Valine, leucine and isoleucine degradation	Acetylation;Branched-chainaminoacidcatabolism;Completeproteome;FAD;Flavoprotein;Mitochondrion;Oxidoreductase;Proteomicsidentification;Referenceproteome;Transitpeptide	19.1588	19.1631	19.1982	19.1974	19.1833	18.3566	18.331	18.4002	18.3395	18.3561	+	NUP_MDSC	10.9799	0	0.823481
Q8JZN5;A0A0G2JF25;A0A0G2JDY4	Acyl-CoA dehydrogenase family member 9, mitochondrial	Acad9	sp|Q8JZN5|ACAD9_MOUSE Complex I assembly factor ACAD9, mitochondrial OS=Mus musculus OX=10090 GN=Acad9 PE=1 SV=2	5033	3	20	20	20	32.8	32.8	32.8	68.721	0	78.608	24		cellular component assembly;cellular component organization;cellular macromolecular complex assembly;cellular process;macromolecular complex assembly;protein complex assembly;protein complex biogenesis	Geraniol degradation;Naphthalene degradation	Acetylation;Completeproteome;FAD;Flavoprotein;Mitochondrion;Oxidoreductase;Referenceproteome;Transitpeptide	21.249	21.2662	21.3151	21.3351	21.2666	20.6111	20.6026	20.68	20.6625	20.6373	+	NUP_MDSC	8.70753	5.99059e-05	0.647686
A0A0R4J083;P51174	Long-chain specific acyl-CoA dehydrogenase, mitochondrial	Acadl	tr|A0A0R4J083|A0A0R4J083_MOUSE Long-chain-specific acyl-CoA dehydrogenase, mitochondrial OS=Mus musculus OX=10090 GN=Acadl PE=1 SV=1;sp|P51174|ACADL_MOUSE Long-chain specific acyl-CoA dehydrogenase, mitochondrial OS=Mus musculus OX=10090 GN=Acadl PE=1 SV=2	236	2	18	18	18	46.3	46.3	46.3	47.896	0	92.126	21		amine metabolic process;biological regulation;catabolic process;cellular amino acid metabolic process;cellular component assembly;cellular component organization;cellular ketone metabolic process;cellular lipid metabolic process;cellular metabolic process;cellular nitrogen compound metabolic process;cellular process;homeostatic process;lipid metabolic process;macromolecular complex assembly;metab…	Fatty acid metabolism;PPAR signaling pathway	Acetylation;Completeproteome;FAD;Fattyacidmetabolism;Flavoprotein;Lipidmetabolism;Mitochondrion;Oxidoreductase;Referenceproteome;Transitpeptide	22.167	21.9958	22.0538	21.9495	21.9748	21.489	21.6413	21.5542	21.6496	21.5743	+	NUP_MDSC	4.78528	0.000753684	0.446489
P45952;D6RFD7	Medium-chain specific acyl-CoA dehydrogenase, mitochondrial	Acadm	sp|P45952|ACADM_MOUSE Medium-chain specific acyl-CoA dehydrogenase, mitochondrial OS=Mus musculus OX=10090 GN=Acadm PE=1 SV=1	2746	2	16	16	16	40.4	40.4	40.4	46.481	0	56.037	19		amine metabolic process;anatomical structure development;biological regulation;biosynthetic process;carbohydrate metabolic process;catabolic process;cell differentiation;cellular amino acid metabolic process;cellular ketone metabolic process;cellular lipid metabolic process;cellular metabolic process;cellular nitrogen compound metabolic process;cellular process;developmental process;energy reserv…	beta-Alanine metabolism;Fatty acid metabolism;PPAR signaling pathway;Propanoate metabolism;Valine, leucine and isoleucine degradation	Acetylation;Completeproteome;FAD;Fattyacidmetabolism;Flavoprotein;Lipidmetabolism;Mitochondrion;Oxidoreductase;Proteomicsidentification;Referenceproteome;Transitpeptide	21.3493	21.2119	21.4485	21.2667	21.2514	21.4288	21.4585	21.3482	21.4764	21.4036			1.4051	0.190091	-0.117549
Q07417	Short-chain specific acyl-CoA dehydrogenase, mitochondrial	Acads	sp|Q07417|ACADS_MOUSE Short-chain specific acyl-CoA dehydrogenase, mitochondrial OS=Mus musculus OX=10090 GN=Acads PE=1 SV=2	3288	1	14	14	14	43.9	43.9	43.9	44.889	0	97.717	16		catabolic process;cellular component assembly;cellular component organization;cellular ketone metabolic process;cellular lipid metabolic process;cellular metabolic process;cellular process;lipid metabolic process;macromolecular complex assembly;metabolic process;organic acid metabolic process;primary metabolic process;protein complex assembly;response to chemical stimulus;response to endogenous s…	Butanoate metabolism;Fatty acid metabolism;Valine, leucine and isoleucine degradation	Acetylation;Completeproteome;FAD;Fattyacidmetabolism;Flavoprotein;Lipidmetabolism;Mitochondrion;Oxidoreductase;Referenceproteome;Transitpeptide	20.8461	20.7264	20.8371	20.7607	20.669	20.3465	20.3373	20.2778	20.2964	20.2929	+	NUP_MDSC	5.85136	0.00046915	0.457658
Q9DBL1;E9Q5L3;A0A140LHL4	Short/branched chain specific acyl-CoA dehydrogenase, mitochondrial	Acadsb	sp|Q9DBL1|ACDSB_MOUSE Short/branched chain specific acyl-CoA dehydrogenase, mitochondrial OS=Mus musculus OX=10090 GN=Acadsb PE=1 SV=1;tr|E9Q5L3|E9Q5L3_MOUSE Short/branched chain-specific acyl-CoA dehydrogenase, mitochondrial OS=Mus musculus OX=10090 GN=Ac	6499	3	12	12	12	34	34	34	47.874	0	49.442	17		cellular ketone metabolic process;cellular lipid metabolic process;cellular metabolic process;cellular process;cofactor metabolic process;lipid metabolic process;metabolic process;organic acid metabolic process;primary metabolic process;small molecule metabolic process	Fatty acid metabolism;Valine, leucine and isoleucine degradation	Acetylation;Completeproteome;Directproteinsequencing;FAD;Fattyacidmetabolism;Flavoprotein;Lipidmetabolism;Mitochondrion;Oxidoreductase;Phosphoprotein;Proteomicsidentification;Referenceproteome;Transitpeptide	19.584	19.5767	19.629	19.5382	19.6171	20.4433	20.3631	20.3361	20.3845	20.3782	+	NUP_MDSC	9.13171	1.38809e-05	-0.792058
P50544;B1AR28	Very long-chain specific acyl-CoA dehydrogenase, mitochondrial	Acadvl	sp|P50544|ACADV_MOUSE Very long-chain specific acyl-CoA dehydrogenase, mitochondrial OS=Mus musculus OX=10090 GN=Acadvl PE=1 SV=3;tr|B1AR28|B1AR28_MOUSE Very long-chain-specific acyl-CoA dehydrogenase, mitochondrial OS=Mus musculus OX=10090 GN=Acadvl PE=1	2820	2	25	25	25	49.8	49.8	49.8	70.875	0	154.8	29		biological regulation;catabolic process;cell differentiation;cellular ketone metabolic process;cellular lipid metabolic process;cellular metabolic process;cellular process;developmental process;homeostatic process;lipid metabolic process;metabolic process;multicellular organismal process;organic acid metabolic process;primary metabolic process;small molecule metabolic process	Fatty acid metabolism	Acetylation;Completeproteome;FAD;Fattyacidmetabolism;Flavoprotein;Isopeptidebond;Lipidmetabolism;Membrane;Mitochondrion;Mitochondrioninnermembrane;Oxidoreductase;Proteomicsidentification;Referenceproteome;S-nitrosylation;Transitpeptide;Ublconjugation	21.0938	21.1394	21.0862	20.9852	21.0674	21.4984	21.4111	21.3792	21.3683	21.5265	+	NUP_MDSC	4.69141	0.0017885	-0.362328
Q8K2H4	Arf-GAP with coiled-coil, ANK repeat and PH domain-containing protein 1	Acap1	sp|Q8K2H4|ACAP1_MOUSE Arf-GAP with coiled-coil, ANK repeat and PH domain-containing protein 1 OS=Mus musculus OX=10090 GN=Acap1 PE=1 SV=1	5103	1	19	19	19	33.9	33.9	33.9	81.703	0	128.11	24		catabolic process;lipid metabolic process;metabolic process;primary metabolic process	Endocytosis	ANKrepeat;Completeproteome;Endosome;Hydrolase;Lipiddegradation;Lipidmetabolism;Membrane;Metal-binding;Nitration;Referenceproteome;Repeat;Transducer;Zinc;Zinc-finger	20.1947	20.2418	20.193	20.1998	20.2769	20.1109	20.0429	20.0936	20.1121	20.1127			3.47115	0.091311	0.12678
D4AFX6;A0A338P6P6;Q6ZQK5;A0A2R8W6H4	Arf-GAP with coiled-coil, ANK repeat and PH domain-containing protein 2	Acap2	tr|D4AFX6|D4AFX6_MOUSE Arf-GAP with coiled-coil, ANK repeat and PH domain-containing protein 2 OS=Mus musculus OX=10090 GN=Acap2 PE=1 SV=1;tr|A0A338P6P6|A0A338P6P6_MOUSE Arf-GAP with coiled-coil, ANK repeat and PH domain-containing protein 2 OS=Mus musculu	661	4	24	24	22	35	35	32.4	88.085	0	166.15	31		biological regulation;cellular process	Endocytosis	Alternativesplicing;ANKrepeat;Coiledcoil;Completeproteome;Endosome;GTPaseactivation;Membrane;Metal-binding;Phosphoprotein;Referenceproteome;Repeat;Zinc;Zinc-finger	19.771	19.8123	19.7561	19.8037	19.9015	20.5002	20.4835	20.5121	20.5283	20.4957	+	NUP_MDSC	8.32582	3.89249e-05	-0.695031
A2ADA6;Q6NXL5		Acap3	tr|A2ADA6|A2ADA6_MOUSE ArfGAP with coiled-coil, ankyrin repeat and PH domains 3 OS=Mus musculus OX=10090 GN=Acap3 PE=1 SV=1;tr|Q6NXL5|Q6NXL5_MOUSE ArfGAP with coiled-coil, ankyrin repeat and PH domains 3 OS=Mus musculus OX=10090 GN=Acap3 PE=1 SV=1	806	2	4	2	2	5.9	3.5	3.5	92.333	0.00031949	4.8212	2			Endocytosis	ANKrepeat;Completeproteome;Metal-binding;Proteomicsidentification;Referenceproteome;Repeat;Zinc	13.311	13.2112	13.2605	13.0976	13.4039	13.6686	13.3119	13.2719	13.7922	13.3407			1.01006	0.0395583	-0.220208
Q8QZT1	Acetyl-CoA acetyltransferase, mitochondrial	Acat1	sp|Q8QZT1|THIL_MOUSE Acetyl-CoA acetyltransferase, mitochondrial OS=Mus musculus OX=10090 GN=Acat1 PE=1 SV=1	5163	1	17	17	17	56.1	56.1	56.1	44.816	0	100.4	22		anatomical structure development;cellular component assembly;cellular component organization;developmental process;macromolecular complex assembly;protein complex assembly;response to chemical stimulus;response to endogenous stimulus;response to external stimulus;response to extracellular stimulus;response to starvation;response to stimulus;response to stress	Benzoate degradation;Butanoate metabolism;Carbon fixation pathways in prokaryotes;Fatty acid metabolism;Glyoxylate and dicarboxylate metabolism;Lysine degradation;Propanoate metabolism;Pyruvate metabolism;Synthesis and degradation of ketone bodies;Terpenoid backbone biosynthesis;Tryptophan metabolism;Two-component system;Valine, leucine and isoleucine degradation	Acetylation;Acyltransferase;Completeproteome;Directproteinsequencing;Metal-binding;Mitochondrion;Potassium;Referenceproteome;Transferase;Transitpeptide	21.5105	21.2891	21.6283	21.3172	20.9761	21.9271	22.0126	21.9476	21.896	21.9257	+	NUP_MDSC	3.13203	0.000466258	-0.597536
Q8CAY6;A0A3B2WAL8;G3XA25;Q80X81	Acetyl-CoA acetyltransferase, cytosolic	Acat2;Acat3	sp|Q8CAY6|THIC_MOUSE Acetyl-CoA acetyltransferase, cytosolic OS=Mus musculus OX=10090 GN=Acat2 PE=1 SV=2;tr|A0A3B2WAL8|A0A3B2WAL8_MOUSE Acetyl-CoA acetyltransferase, cytosolic OS=Mus musculus OX=10090 GN=Acat2 PE=1 SV=1;tr|G3XA25|G3XA25_MOUSE Acetyl-CoA ac	4909	4	9	9	9	35.5	35.5	35.5	41.297	0	70.691	13		biological regulation;regulation of transport	Benzoate degradation;Butanoate metabolism;Carbon fixation pathways in prokaryotes;Fatty acid metabolism;Glyoxylate and dicarboxylate metabolism;Lysine degradation;Propanoate metabolism;Pyruvate metabolism;Synthesis and degradation of ketone bodies;Terpenoid backbone biosynthesis;Tryptophan metabolism;Two-component system;Valine, leucine and isoleucine degradation	Acetylation;Acyltransferase;Completeproteome;Cytoplasm;Directproteinsequencing;Proteomicsidentification;Referenceproteome;Transferase	19.9378	19.8432	19.8866	19.8316	19.9216	19.4525	19.5063	19.3031	19.4706	19.4822	+	NUP_MDSC	5.25931	0.000691489	0.441238
A0A0R4J079;Q8BMP6	Golgi resident protein GCP60	Acbd3	tr|A0A0R4J079|A0A0R4J079_MOUSE Acyl-Coenzyme A binding domain containing 3, isoform CRA_b OS=Mus musculus OX=10090 GN=Acbd3 PE=1 SV=1;sp|Q8BMP6|GCP60_MOUSE Golgi resident protein GCP60 OS=Mus musculus OX=10090 GN=Acbd3 PE=1 SV=3	234	2	18	17	17	40	38.7	38.7	60.181	0	133.94	18		biosynthetic process;establishment of localization;lipid metabolic process;metabolic process;primary metabolic process;transport		Acetylation;Coiledcoil;Completeproteome;Golgiapparatus;Lipidbiosynthesis;Lipidmetabolism;Membrane;Mitochondrion;Phosphoprotein;Referenceproteome;Steroidbiosynthesis	19.6905	19.5936	19.7026	19.7253	19.5584	20.3713	20.4701	20.4112	20.4545	20.4489	+	NUP_MDSC	7.52351	3.46939e-05	-0.777088
E9QNH7;Q5XG73;A0A2I3BRB9;Z4YM84;A0A2I3BQH8;A0A2I3BQ50;Z4YN06	Acyl-CoA-binding domain-containing protein 5	Acbd5	tr|E9QNH7|E9QNH7_MOUSE Acyl-CoA-binding domain-containing protein 5 OS=Mus musculus OX=10090 GN=Acbd5 PE=1 SV=1;sp|Q5XG73|ACBD5_MOUSE Acyl-CoA-binding domain-containing protein 5 OS=Mus musculus OX=10090 GN=Acbd5 PE=1 SV=1;tr|A0A2I3BRB9|A0A2I3BRB9_MOUSE Ac	1722	7	8	8	8	20.8	20.8	20.8	56.712	0	30.501	8		autophagy;catabolic process;cellular component organization;cellular metabolic process;cellular process;establishment of localization;metabolic process;organelle organization;peroxisome organization;transport		Acetylation;Alternativesplicing;Autophagy;Coiledcoil;Completeproteome;Lipid-binding;Membrane;Peroxisome;Phosphoprotein;Proteomicsidentification;Referenceproteome;Transmembrane;Transmembranehelix;Transport	16.7882	16.8832	16.9317	16.8349	16.9705	17.9339	17.8921	17.9454	17.999	18.0247	+	NUP_MDSC	8.38213	0	-1.07732
Q9D061;A0A0A6YWZ1	Acyl-CoA-binding domain-containing protein 6	Acbd6	sp|Q9D061|ACBD6_MOUSE Acyl-CoA-binding domain-containing protein 6 OS=Mus musculus OX=10090 GN=Acbd6 PE=1 SV=2	6200	2	6	6	6	23	23	23	30.887	0	30.261	6				Alternativesplicing;ANKrepeat;Completeproteome;Cytoplasm;Lipid-binding;Phosphoprotein;Proteomicsidentification;Referenceproteome;Repeat	17.0778	16.887	17.0526	16.8393	17.0642	16.082	16.0333	16.0566	16.1383	16.0177	+	NUP_MDSC	6.81156	1.47783e-05	0.918615
A2AIG8	1-aminocyclopropane-1-carboxylate synthase-like protein 1	Accs	sp|A2AIG8|1A1L1_MOUSE 1-aminocyclopropane-1-carboxylate synthase-like protein 1 OS=Mus musculus OX=10090 GN=Accs PE=2 SV=1	837	1	2	2	2	4.6	4.6	4.6	56.878	0.00017229	7.1558	2		biosynthetic process;metabolic process		Alternativesplicing;Completeproteome;Pyridoxalphosphate;Referenceproteome	13.9727	14.2375	14.1387	14.13	14.2513	12.5001	12.534	12.9346	12.9994	12.9737	+	NUP_MDSC	5.419	0	1.35766
Q5EE38;A0A1D5RLU6;A0A1D5RM77;A0A1D5RLA2	Adrenocortical dysplasia protein	Acd	sp|Q5EE38|ACD_MOUSE Adrenocortical dysplasia protein OS=Mus musculus OX=10090 GN=Acd PE=1 SV=1;tr|A0A1D5RLU6|A0A1D5RLU6_MOUSE Adrenocortical dysplasia protein OS=Mus musculus OX=10090 GN=Acd PE=1 SV=1;tr|A0A1D5RM77|A0A1D5RM77_MOUSE Adrenocortical dysplasia	3686	4	2	2	2	8.2	8.2	8.2	44.713	0.00016529	5.8419	2		anatomical structure development;anatomical structure morphogenesis;biological regulation;cellular component assembly;cellular component organization;cellular localization;cellular metabolic process;cellular nitrogen compound metabolic process;cellular process;chromosome organization;developmental process;DNA metabolic process;establishment of localization;homeostatic process;localization;macromo…		Alternativesplicing;Chromosome;Completeproteome;DNA-binding;Nucleus;Phosphoprotein;Referenceproteome;Telomere	12.9831	12.7867	13.0869	12.5379	12.8555	12.1364	12.5083	11.9192	11.3574	12.1189	+	NUP_MDSC	2.40437	0.000288364	0.841985
F6RJ39;B8JJ90;F6Q8C0;B1B0E9;B1B0E8;Q62377		Acin1	tr|F6RJ39|F6RJ39_MOUSE Apoptotic chromatin condensation inducer in the nucleus (Fragment) OS=Mus musculus OX=10090 GN=Acin1 PE=1 SV=1	1751	6	37	1	0	36.9	0.9	0	143.54	0.0043745	2.4826	1		biological regulation;cell death;cellular component assembly;cellular component organization;cellular macromolecular complex assembly;cellular metabolic process;cellular nitrogen compound metabolic process;cellular process;chromosome organization;death;DNA metabolic process;DNA packaging;macromolecular complex assembly;macromolecule metabolic process;metabolic process;mRNA metabolic process;mRNA …		Completeproteome;Metal-binding;mRNAprocessing;mRNAsplicing;Nucleus;Phosphoprotein;Proteomicsidentification;Referenceproteome;Repeat;Ribonucleoprotein;RNA-binding;Spliceosome;Zinc;Zinc-finger	15.8459	16.0874	17.082	16.3953	15.6616	16.467	16.2641	16.3775	16.5606	16.61			0.425963	0.108585	-0.241417
Q9JIX8;B8JJ91	Apoptotic chromatin condensation inducer in the nucleus	Acin1	sp|Q9JIX8|ACINU_MOUSE Apoptotic chromatin condensation inducer in the nucleus OS=Mus musculus OX=10090 GN=Acin1 PE=1 SV=3	6700	2	37	37	0	35.9	35.9	0	150.72	0	219.31	44		biological regulation;cell death;cell differentiation;cellular component organization;cellular metabolic process;cellular nitrogen compound metabolic process;cellular process;chromosome organization;death;developmental process;DNA metabolic process;DNA packaging;macromolecule metabolic process;metabolic process;mRNA metabolic process;mRNA processing;nitrogen compound metabolic process;nucleobase-…	mRNA surveillance pathway;RNA transport;Spliceosome	Acetylation;Alternativesplicing;Apoptosis;Completeproteome;Isopeptidebond;Methylation;mRNAprocessing;mRNAsplicing;Nucleus;Phosphoprotein;Proteomicsidentification;Referenceproteome;Ublconjugation	21.687	21.5113	22.252	21.7377	21.5247	21.6827	21.7335	21.6927	21.7551	21.6828			0.0900538	0.881545	0.0332108
Q3V117;Q91V92;Q3TS02	ATP-citrate synthase	Acly	tr|Q3V117|Q3V117_MOUSE ATP-citrate synthase OS=Mus musculus OX=10090 GN=Acly PE=1 SV=1;sp|Q91V92|ACLY_MOUSE ATP-citrate synthase OS=Mus musculus OX=10090 GN=Acly PE=1 SV=1	3624	3	50	50	50	52.1	52.1	52.1	120.79	0	244.92	81		biosynthetic process;carbohydrate metabolic process;cellular metabolic process;cellular process;cofactor metabolic process;lipid metabolic process;metabolic process;primary metabolic process	Carbon fixation pathways in prokaryotes;Citrate cycle (TCA cycle)	Acetylation;ATP-binding;Completeproteome;Cytoplasm;Isopeptidebond;Lipidbiosynthesis;Lipidmetabolism;Magnesium;Metal-binding;Nucleotide-binding;Phosphoprotein;Proteomicsidentification;Referenceproteome;Transferase;Ublconjugation	23.4977	23.5801	23.4261	23.5313	23.6433	23.742	23.7061	23.8032	23.7772	23.7296			3.14672	0.0156495	-0.21593
P28271	Cytoplasmic aconitate hydratase	Aco1	sp|P28271|ACOC_MOUSE Cytoplasmic aconitate hydratase OS=Mus musculus OX=10090 GN=Aco1 PE=1 SV=3	2623	1	37	37	36	46.7	46.7	45.8	98.124	0	138.12	43		biological regulation;catabolic process;cellular homeostasis;cellular ion homeostasis;cellular ketone metabolic process;cellular metabolic process;cellular process;cofactor metabolic process;developmental process;homeostatic process;metabolic process;multicellular organismal process;organic acid metabolic process;post-embryonic development;regulation of translation;response to chemical stimulus;r…	Carbon fixation pathways in prokaryotes;Citrate cycle (TCA cycle);Glyoxylate and dicarboxylate metabolism	4Fe-4S;Completeproteome;Cytoplasm;Iron;Iron-sulfur;Lyase;Metal-binding;Referenceproteome;RNA-binding;Tricarboxylicacidcycle	21.3733	21.4028	21.2948	21.3136	21.3965	21.6931	21.6546	21.6492	21.6468	21.6864	+	NUP_MDSC	5.89898	0.002618	-0.309777
Q99KI0;A0A2R8W744;A0A2R8VJW0;A0A2R8VHM8	Aconitate hydratase, mitochondrial	Aco2	sp|Q99KI0|ACON_MOUSE Aconitate hydratase, mitochondrial OS=Mus musculus OX=10090 GN=Aco2 PE=1 SV=1	5738	4	37	37	37	55.1	55.1	55.1	85.462	0	266.91	55		catabolic process;cellular ketone metabolic process;cellular metabolic process;cellular process;cofactor metabolic process;metabolic process;organic acid metabolic process;small molecule metabolic process	Carbon fixation pathways in prokaryotes;Citrate cycle (TCA cycle);Glyoxylate and dicarboxylate metabolism	4Fe-4S;Acetylation;Completeproteome;Directproteinsequencing;Iron;Iron-sulfur;Isopeptidebond;Lyase;Metal-binding;Mitochondrion;Phosphoprotein;Pyrrolidonecarboxylicacid;Referenceproteome;Transitpeptide;Tricarboxylicacidcycle;Ublconjugation	23.4603	23.4284	23.4432	23.3931	23.2363	23.2059	23.197	23.1647	23.1797	23.1964			2.94626	0.0200915	0.20357
O55137;A0A1Y7VMZ4;Q32Q92;Q8BWN8;Q9QYR7;Q91YQ6;Q6Q2Z6	Acyl-coenzyme A thioesterase 1	Acot1	sp|O55137|ACOT1_MOUSE Acyl-coenzyme A thioesterase 1 OS=Mus musculus OX=10090 GN=Acot1 PE=1 SV=1	2245	7	12	5	5	32	14.8	14.8	46.135	0	19.696	5		catabolic process;cellular ketone metabolic process;cellular lipid metabolic process;cellular metabolic process;cellular process;cofactor metabolic process;lipid metabolic process;metabolic process;organic acid metabolic process;primary metabolic process;small molecule metabolic process	Biosynthesis of unsaturated fatty acids	Alternativesplicing;Completeproteome;Cytoplasm;Hydrolase;Peroxisome;Referenceproteome;Serineesterase	15.6985	15.8605	15.8232	15.918	16.0713	17.3808	17.3963	17.484	17.5514	17.4504	+	NUP_MDSC	7.88037	0	-1.57828
A2AVR6;Q8VHQ9;F6SS52;E0CYS0;E0CYA0;E0CXP8	Acyl-coenzyme A thioesterase 11	Acot11	tr|A2AVR6|A2AVR6_MOUSE Acyl-coenzyme A thioesterase 11 OS=Mus musculus OX=10090 GN=Acot11 PE=1 SV=1;sp|Q8VHQ9|ACO11_MOUSE Acyl-coenzyme A thioesterase 11 OS=Mus musculus OX=10090 GN=Acot11 PE=1 SV=1	927	6	9	9	9	14.5	14.5	14.5	69.377	0	20.701	9		biological regulation;cellular ketone metabolic process;cellular lipid metabolic process;cellular metabolic process;cellular process;lipid metabolic process;metabolic process;organic acid metabolic process;primary metabolic process;response to abiotic stimulus;response to stimulus;response to stress;signal transduction;small molecule metabolic process		Completeproteome;Cytoplasm;Hydrolase;Proteomicsidentification;Referenceproteome;Repeat;Serineesterase	17.6267	17.5741	17.6468	17.6776	17.747	17.904	17.863	17.852	17.8856	17.9113			4.12617	0.0106744	-0.228755
Q9CQR4	Acyl-coenzyme A thioesterase 13;Acyl-coenzyme A thioesterase 13, N-terminally processed	Acot13	sp|Q9CQR4|ACO13_MOUSE Acyl-coenzyme A thioesterase 13 OS=Mus musculus OX=10090 GN=Acot13 PE=1 SV=1	5969	1	4	4	4	34.3	34.3	34.3	15.183	0	17.506	4		cellular component assembly;cellular component organization;macromolecular complex assembly;metabolic process;protein complex assembly		3D-structure;Acetylation;Completeproteome;Cytoplasm;Cytoskeleton;Hydrolase;Mitochondrion;Nucleus;Referenceproteome	19.7658	19.6784	19.8352	19.7452	19.7061	19.9174	19.8466	19.8275	19.8864	19.7893			1.81045	0.221417	-0.10731
Q9QYR9	Acyl-coenzyme A thioesterase 2, mitochondrial	Acot2	sp|Q9QYR9|ACOT2_MOUSE Acyl-coenzyme A thioesterase 2, mitochondrial OS=Mus musculus OX=10090 GN=Acot2 PE=1 SV=2	6838	1	13	13	6	28.7	28.7	12.8	49.656	0	52.232	16		cellular ketone metabolic process;cellular lipid metabolic process;cellular metabolic process;cellular process;cofactor metabolic process;lipid metabolic process;metabolic process;organic acid metabolic process;primary metabolic process;small molecule metabolic process	Biosynthesis of unsaturated fatty acids	Acetylation;Completeproteome;Hydrolase;Mitochondrion;Referenceproteome;Serineesterase;Transitpeptide	19.0636	18.9313	19.0363	18.9644	19.001	19.8805	19.8396	19.7718	19.7728	19.8535	+	NUP_MDSC	8.21312	1.40023e-05	-0.824339
E9PYH2;Q91V12	Cytosolic acyl coenzyme A thioester hydrolase	Acot7	tr|E9PYH2|E9PYH2_MOUSE Cytosolic acyl coenzyme A thioester hydrolase OS=Mus musculus OX=10090 GN=Acot7 PE=1 SV=1;sp|Q91V12|BACH_MOUSE Cytosolic acyl coenzyme A thioester hydrolase OS=Mus musculus OX=10090 GN=Acot7 PE=1 SV=2	1500	2	13	13	13	39.8	39.8	39.8	42.826	0	74.052	16		biosynthetic process;catabolic process;cellular ketone metabolic process;cellular lipid metabolic process;cellular metabolic process;cellular nitrogen compound metabolic process;cellular process;cofactor metabolic process;heterocycle metabolic process;lipid metabolic process;metabolic process;nitrogen compound metabolic process;nucleobase-containing compound metabolic process;nucleobase-containin…	Biosynthesis of unsaturated fatty acids	3D-structure;Acetylation;Alternativesplicing;Completeproteome;Cytoplasm;Directproteinsequencing;Hydrolase;Proteomicsidentification;Referenceproteome;Repeat;Serineesterase	21.4479	21.4271	21.3232	21.3623	21.4424	20.9485	20.9775	21.0895	21.087	20.9575	+	NUP_MDSC	4.97832	0.00126466	0.388568
P58137;Q8BZR4;G3UXJ8	Acyl-coenzyme A thioesterase 8	Acot8	sp|P58137|ACOT8_MOUSE Acyl-coenzyme A thioesterase 8 OS=Mus musculus OX=10090 GN=Acot8 PE=1 SV=1;tr|Q8BZR4|Q8BZR4_MOUSE Acyl-coenzyme A thioesterase 8 OS=Mus musculus OX=10090 GN=Acot8 PE=1 SV=1	2924	3	9	9	9	33.8	33.8	33.8	35.827	0	24.073	13		catabolic process;cellular component organization;cellular ketone metabolic process;cellular metabolic process;cellular process;cofactor metabolic process;metabolic process;organelle fission;organelle organization;organic acid metabolic process;small molecule metabolic process	Peroxisome	Completeproteome;Hydrolase;Peroxisome;Peroxisomebiogenesis;Proteomicsidentification;Referenceproteome;Serineesterase	18.8708	18.8787	19.0471	18.9539	18.972	18.9916	19.1486	19.1338	19.2163	19.0101			1.69414	0.0669236	-0.155565
Q9R0X4;Q32MW3	Acyl-coenzyme A thioesterase 9, mitochondrial;Acyl-coenzyme A thioesterase 10, mitochondrial	Acot9;Acot10	sp|Q9R0X4|ACOT9_MOUSE Acyl-coenzyme A thioesterase 9, mitochondrial OS=Mus musculus OX=10090 GN=Acot9 PE=1 SV=1;sp|Q32MW3|ACO10_MOUSE Acyl-coenzyme A thioesterase 10, mitochondrial OS=Mus musculus OX=10090 GN=Acot10 PE=2 SV=1	6886	2	20	20	20	43.5	43.5	43.5	50.56	0	63.653	23		cellular metabolic process;cellular process;cofactor metabolic process;metabolic process		Acetylation;Completeproteome;Directproteinsequencing;Hydrolase;Mitochondrion;Referenceproteome;Serineesterase;Transitpeptide	20.4028	20.4644	20.4152	20.4405	20.4129	20.7718	20.7548	20.8412	20.7985	20.7789	+	NUP_MDSC	7.30399	0.00117946	-0.361896
Q9R0H0;A2A848	Peroxisomal acyl-coenzyme A oxidase 1	Acox1	sp|Q9R0H0|ACOX1_MOUSE Peroxisomal acyl-coenzyme A oxidase 1 OS=Mus musculus OX=10090 GN=Acox1 PE=1 SV=5;tr|A2A848|A2A848_MOUSE Peroxisomal acyl-coenzyme A oxidase 1 (Fragment) OS=Mus musculus OX=10090 GN=Acox1 PE=1 SV=1	6876	2	19	19	19	41.3	41.3	41.3	74.648	0	91.01	20		biological regulation;catabolic process;cellular component organization;cellular ketone metabolic process;cellular lipid metabolic process;cellular metabolic process;cellular process;generation of precursor metabolites and energy;homeostatic process;lipid metabolic process;metabolic process;multicellular organismal process;organelle fission;organelle organization;organic acid metabolic process;pr…	alpha-Linolenic acid metabolism;Biosynthesis of unsaturated fatty acids;Fatty acid metabolism;Peroxisome;PPAR signaling pathway	Acetylation;Alternativesplicing;Completeproteome;FAD;Fattyacidmetabolism;Flavoprotein;Lipidmetabolism;Oxidoreductase;Peroxisome;Phosphoprotein;Proteomicsidentification;Referenceproteome	19.1867	19.1024	19.1168	19.1926	19.1124	19.383	19.3695	19.3556	19.3146	19.3935			4.82364	0.0109905	-0.221049
Q9EPL9;Q3TAW3;E9Q296;Q8C178;D3Z2N6;A0A0J9YVH1;REV__Q5SV54;REV__Q5SV55;REV__Q9CSB4	Peroxisomal acyl-coenzyme A oxidase 3;Acyl-coenzyme A oxidase	Acox3	sp|Q9EPL9|ACOX3_MOUSE Peroxisomal acyl-coenzyme A oxidase 3 OS=Mus musculus OX=10090 GN=Acox3 PE=1 SV=2;tr|Q3TAW3|Q3TAW3_MOUSE Acyl-coenzyme A oxidase OS=Mus musculus OX=10090 GN=Acox3 PE=1 SV=1;tr|E9Q296|E9Q296_MOUSE Acyl-coenzyme A oxidase OS=Mus musculu	6583	9	26	26	26	45.7	45.7	45.7	78.403	0	122.51	31		catabolic process;cellular ketone metabolic process;cellular lipid metabolic process;cellular metabolic process;cellular process;lipid metabolic process;metabolic process;organic acid metabolic process;primary metabolic process;small molecule metabolic process	alpha-Linolenic acid metabolism;Biosynthesis of unsaturated fatty acids;Fatty acid metabolism;Peroxisome;PPAR signaling pathway	Completeproteome;FAD;Fattyacidmetabolism;Flavoprotein;Lipidmetabolism;Oxidoreductase;Peroxisome;Phosphoprotein;Proteomicsidentification;Referenceproteome	20.2809	20.2032	20.2799	20.3883	20.2454	21.3547	21.3511	21.3784	21.3929	21.3407	+	NUP_MDSC	9.186	0	-1.08402
Q561M1		Acp1	tr|Q561M1|Q561M1_MOUSE Acp1 protein OS=Mus musculus OX=10090 GN=Acp1 PE=1 SV=1	3669	1	3	1	1	27.8	15.2	15.2	17.922	0.0099531	1.9654	2			Riboflavin metabolism	Completeproteome;Proteomicsidentification;Referenceproteome	15.2011	15.177	15.0446	15.1393	15.2403	15.2472	15.2547	15.1197	15.0873	15.1857			0.151171	0.913933	-0.018445
Q9D358;A0A1W2P7X3	Low molecular weight phosphotyrosine protein phosphatase	Acp1	sp|Q9D358|PPAC_MOUSE Low molecular weight phosphotyrosine protein phosphatase OS=Mus musculus OX=10090 GN=Acp1 PE=1 SV=3;tr|A0A1W2P7X3|A0A1W2P7X3_MOUSE Low molecular weight phosphotyrosine protein phosphatase OS=Mus musculus OX=10090 GN=Acp1 PE=1 SV=1	6311	2	3	3	1	24.1	24.1	11.4	18.192	0	13.505	5			Riboflavin metabolism	3D-structure;Acetylation;Alternativesplicing;Completeproteome;Cytoplasm;Hydrolase;Phosphoprotein;Polymorphism;Proteinphosphatase;Referenceproteome	19.8088	19.7874	19.7139	19.7209	19.8741	19.7729	19.6539	19.7308	19.626	19.681			1.24157	0.399006	0.0881237
P24638;B7ZCF5;B7ZCF4	Lysosomal acid phosphatase	Acp2	sp|P24638|PPAL_MOUSE Lysosomal acid phosphatase OS=Mus musculus OX=10090 GN=Acp2 PE=1 SV=2;tr|B7ZCF5|B7ZCF5_MOUSE Lysosomal acid phosphatase (Fragment) OS=Mus musculus OX=10090 GN=Acp2 PE=1 SV=1	2579	3	5	5	5	13.5	13.5	13.5	48.508	0	12.348	5		anatomical structure development;cellular component organization;cellular metabolic process;cellular process;developmental process;metabolic process;organelle organization;phosphorus metabolic process;vacuole organization	Riboflavin metabolism	Completeproteome;Disulfidebond;Glycoprotein;Hydrolase;Lysosome;Membrane;Proteomicsidentification;Referenceproteome;Signal;Transmembrane;Transmembranehelix	15.3918	15.0273	15.1245	15.0678	15.1968	16.4212	16.4352	16.3051	16.2073	16.4352	+	NUP_MDSC	6.4676	0	-1.19914
Q8BP40	Lysophosphatidic acid phosphatase type 6	Acp6	sp|Q8BP40|PPA6_MOUSE Lysophosphatidic acid phosphatase type 6 OS=Mus musculus OX=10090 GN=Acp6 PE=1 SV=1	4651	1	8	8	8	24.9	24.9	24.9	47.624	0	50.854	8		cell differentiation;cellular lipid metabolic process;cellular metabolic process;cellular process;developmental process;lipid metabolic process;metabolic process;phosphorus metabolic process;primary metabolic process	Riboflavin metabolism	Alternativesplicing;Completeproteome;Hydrolase;Lipidmetabolism;Mitochondrion;Phospholipidmetabolism;Referenceproteome;Transitpeptide	18.7802	18.7868	18.7458	18.8745	18.6968	18.2532	18.1432	18.2582	18.1715	18.2078	+	NUP_MDSC	6.51987	0.000122283	0.570039
Q8VCW8	Acyl-CoA synthetase family member 2, mitochondrial	Acsf2	sp|Q8VCW8|ACSF2_MOUSE Medium-chain acyl-CoA ligase ACSF2, mitochondrial OS=Mus musculus OX=10090 GN=Acsf2 PE=1 SV=1	5340	1	14	14	14	27.3	27.3	27.3	67.95	0	50.162	18		cellular ketone metabolic process;cellular lipid metabolic process;cellular metabolic process;cellular process;lipid metabolic process;metabolic process;organic acid metabolic process;primary metabolic process;small molecule metabolic process		Acetylation;ATP-binding;Completeproteome;Fattyacidmetabolism;Ligase;Lipidmetabolism;Mitochondrion;Nucleotide-binding;Referenceproteome;Transitpeptide	20.8275	20.7835	20.7953	20.8934	20.7945	18.6496	18.6943	18.8224	18.8976	18.6524	+	NUP_MDSC	9.66028	0	2.07557
Q3URE1;A0A1D5RMC8	Acyl-CoA synthetase family member 3, mitochondrial	Acsf3	sp|Q3URE1|ACSF3_MOUSE Malonate--CoA ligase ACSF3, mitochondrial OS=Mus musculus OX=10090 GN=Acsf3 PE=1 SV=2;tr|A0A1D5RMC8|A0A1D5RMC8_MOUSE Malonate--CoA ligase ACSF3, mitochondrial OS=Mus musculus OX=10090 GN=Acsf3 PE=1 SV=1	3587	2	14	14	14	30	30	30	65.076	0	58.294	14		biosynthetic process;catabolic process;cellular ketone metabolic process;cellular lipid metabolic process;cellular metabolic process;cellular process;lipid metabolic process;metabolic process;organic acid metabolic process;primary metabolic process;small molecule metabolic process		Alternativesplicing;ATP-binding;Completeproteome;Fattyacidmetabolism;Ligase;Lipidmetabolism;Mitochondrion;Nucleotide-binding;Referenceproteome;Transitpeptide	18.4491	18.4911	18.5085	18.4416	18.3688	18.2966	18.3505	18.2785	18.2876	18.3045			3.20539	0.0544007	0.148248
D3Z041;P41216;D3Z457;D3YVF6;F6WNZ2;A0A1B0GRS8	Long-chain-fatty-acid--CoA ligase 1	Acsl1	tr|D3Z041|D3Z041_MOUSE Long-chain-fatty-acid--CoA ligase 1 OS=Mus musculus OX=10090 GN=Acsl1 PE=1 SV=1;sp|P41216|ACSL1_MOUSE Long-chain-fatty-acid--CoA ligase 1 OS=Mus musculus OX=10090 GN=Acsl1 PE=1 SV=2	1277	6	29	29	26	45.1	45.1	41.1	78.034	0	91.438	34		biological regulation;biosynthetic process;catabolic process;cellular ketone metabolic process;cellular lipid metabolic process;cellular metabolic process;cellular process;glycerol ether metabolic process;lipid metabolic process;metabolic process;organic acid metabolic process;primary metabolic process;regulation of protein modification process;response to chemical stimulus;response to drug;respo…	Adipocytokine signaling pathway;Fatty acid metabolism;Peroxisome;PPAR signaling pathway	Acetylation;ATP-binding;Completeproteome;Directproteinsequencing;Endoplasmicreticulum;Fattyacidmetabolism;Glycoprotein;Ligase;Lipidmetabolism;Magnesium;Membrane;Microsome;Mitochondrion;Mitochondrionoutermembrane;Nitration;Nucleotide-binding;Peroxisome;Phosphoprotein;Proteomicsidentification;Referenceproteome;Signal-anchor;Transmembrane;Transmembranehelix	21.1394	21.1162	21.1793	21.2427	21.2287	21.9553	21.8943	22.0008	21.9514	21.9074	+	NUP_MDSC	8.09087	2.25641e-05	-0.760593
Q9CZW4;E9PUC2;D3Z4I4	Long-chain-fatty-acid--CoA ligase 3	Acsl3	sp|Q9CZW4|ACSL3_MOUSE Long-chain-fatty-acid--CoA ligase 3 OS=Mus musculus OX=10090 GN=Acsl3 PE=1 SV=2;tr|E9PUC2|E9PUC2_MOUSE Long-chain-fatty-acid--CoA ligase 3 OS=Mus musculus OX=10090 GN=Acsl3 PE=1 SV=1	6188	3	18	17	17	34	32.5	32.5	80.491	0	101.46	19		anatomical structure development;biological regulation;biosynthetic process;cellular component assembly;cellular component organization;cellular ketone metabolic process;cellular lipid metabolic process;cellular metabolic process;cellular process;developmental process;lipid metabolic process;macromolecular complex assembly;metabolic process;multicellular organismal process;organic acid metabolic …	Adipocytokine signaling pathway;Fatty acid metabolism;Peroxisome;PPAR signaling pathway	ATP-binding;Completeproteome;Endoplasmicreticulum;Fattyacidmetabolism;Ligase;Lipidmetabolism;Magnesium;Membrane;Microsome;Mitochondrion;Mitochondrionoutermembrane;Nucleotide-binding;Peroxisome;Phosphoprotein;Proteomicsidentification;Referenceproteome;Signal-anchor;Transmembrane;Transmembranehelix	20.3924	20.3154	20.4146	20.4155	20.2383	19.3581	19.4218	19.479	19.4487	19.388	+	NUP_MDSC	7.87694	0	0.936124
Q9QUJ7	Long-chain-fatty-acid--CoA ligase 4	Acsl4	sp|Q9QUJ7|ACSL4_MOUSE Long-chain-fatty-acid--CoA ligase 4 OS=Mus musculus OX=10090 GN=Acsl4 PE=1 SV=2	6792	1	26	26	25	47	47	45.4	79.076	0	130.56	29		anatomical structure development;biological regulation;biosynthetic process;cell differentiation;cellular ketone metabolic process;cellular lipid metabolic process;cellular metabolic process;cellular process;developmental process;establishment of localization;glycerol ether metabolic process;lipid metabolic process;lipid transport;metabolic process;multicellular organismal process;organic acid me…	Adipocytokine signaling pathway;Fatty acid metabolism;Peroxisome;PPAR signaling pathway	Alternativesplicing;ATP-binding;Completeproteome;Endoplasmicreticulum;Fattyacidmetabolism;Ligase;Lipidmetabolism;Magnesium;Membrane;Microsome;Mitochondrion;Mitochondrionoutermembrane;Nucleotide-binding;Peroxisome;Referenceproteome;Signal-anchor;Transmembrane;Transmembranehelix	21.1475	21.1685	21.1052	21.1228	21.1823	21.2477	21.1705	21.2792	21.1846	21.2765			1.90475	0.373131	-0.0864269
Q8JZR0;A0A286YD68;A0A286YCG4;A0A286YCF3	Long-chain-fatty-acid--CoA ligase 5	Acsl5	sp|Q8JZR0|ACSL5_MOUSE Long-chain-fatty-acid--CoA ligase 5 OS=Mus musculus OX=10090 GN=Acsl5 PE=1 SV=1	5037	4	20	17	17	33.7	29.6	29.6	76.205	0	45.366	17		cellular ketone metabolic process;cellular lipid metabolic process;cellular metabolic process;cellular process;lipid metabolic process;metabolic process;organic acid metabolic process;primary metabolic process;small molecule metabolic process	Adipocytokine signaling pathway;Fatty acid metabolism;Peroxisome;PPAR signaling pathway	Acetylation;ATP-binding;Completeproteome;Endoplasmicreticulum;Fattyacidmetabolism;Ligase;Lipidmetabolism;Magnesium;Membrane;Mitochondrion;Mitochondrionoutermembrane;Nucleotide-binding;Referenceproteome;Signal-anchor;Transmembrane;Transmembranehelix	20.6708	20.6311	20.7052	20.7332	20.6285	20.0847	20.1774	20.2283	20.2556	20.2121	+	NUP_MDSC	6.03507	0.000348432	0.482105
Q99NB1	Acetyl-coenzyme A synthetase 2-like, mitochondrial	Acss1	sp|Q99NB1|ACS2L_MOUSE Acetyl-coenzyme A synthetase 2-like, mitochondrial OS=Mus musculus OX=10090 GN=Acss1 PE=1 SV=1	5841	1	2	2	2	3.7	3.7	3.7	74.622	0.0003218	5.0526	2		biosynthetic process;cellular ketone metabolic process;cellular metabolic process;cellular process;cofactor metabolic process;metabolic process;organic acid metabolic process;small molecule metabolic process	Carbon fixation pathways in prokaryotes;Glycolysis / Gluconeogenesis;Methane metabolism;Propanoate metabolism;Pyruvate metabolism	Acetylation;ATP-binding;Completeproteome;Ligase;Mitochondrion;Nucleotide-binding;Referenceproteome;Transitpeptide	15.7989	15.8825	15.7687	15.7815	15.7351	14.1729	14.2017	14.0931	14.2527	14.0892	+	NUP_MDSC	9.83745	0	1.63144
A2AQN5;A2AQN4;Q9QXG4;F7CU63;D6RHA7	Acetyl-coenzyme A synthetase, cytoplasmic	Acss2	tr|A2AQN5|A2AQN5_MOUSE Acetyl-coenzyme A synthetase, cytoplasmic OS=Mus musculus OX=10090 GN=Acss2 PE=1 SV=1;tr|A2AQN4|A2AQN4_MOUSE Acetyl-coenzyme A synthetase, cytoplasmic OS=Mus musculus OX=10090 GN=Acss2 PE=1 SV=1;sp|Q9QXG4|ACSA_MOUSE Acetyl-coenzyme A	902	5	9	9	9	15	15	15	79.343	0	19.853	10		biosynthetic process;cellular ketone metabolic process;cellular metabolic process;cellular process;cofactor metabolic process;lipid metabolic process;metabolic process;organic acid metabolic process;primary metabolic process;small molecule metabolic process	Carbon fixation pathways in prokaryotes;Glycolysis / Gluconeogenesis;Methane metabolism;Propanoate metabolism;Pyruvate metabolism	Acetylation;ATP-binding;Completeproteome;Cytoplasm;Ligase;Nucleotide-binding;Phosphoprotein;Proteomicsidentification;Referenceproteome	17.9234	17.9029	17.8364	17.843	17.9922	17.7454	17.6957	17.7824	17.7576	17.7188			2.94366	0.0444528	0.159598
P68134;P68033;P63268;P62737;A0A1D5RM20;D3Z2K3;A0A494B9T3;D3YZY0	Actin, alpha skeletal muscle;Actin, alpha cardiac muscle 1;Actin, gamma-enteric smooth muscle;Actin, aortic smooth muscle	Acta1;Actc1;Actg2;Acta2	sp|P68134|ACTS_MOUSE Actin, alpha skeletal muscle OS=Mus musculus OX=10090 GN=Acta1 PE=1 SV=1;sp|P68033|ACTC_MOUSE Actin, alpha cardiac muscle 1 OS=Mus musculus OX=10090 GN=Actc1 PE=1 SV=1;sp|P63268|ACTH_MOUSE Actin, gamma-enteric smooth muscle OS=Mus musc	3090	8	12	1	1	30	4.2	4.2	42.051	0.00031511	4.3548	8		anatomical structure development;anatomical structure formation involved in morphogenesis;anatomical structure morphogenesis;biological regulation;cell development;cell growth;cellular component assembly;cellular component movement;cellular component organization;cellular process;circulatory system process;cytoskeleton organization;developmental process;growth;metabolic process;multicellular orga…	Cardiac muscle contraction;Dilated cardiomyopathy;Hypertrophic cardiomyopathy (HCM);Vascular smooth muscle contraction	3D-structure;Acetylation;ATP-binding;Completeproteome;Cytoplasm;Cytoskeleton;Directproteinsequencing;Methylation;Muscleprotein;Nucleotide-binding;Oxidation;Proteomicsidentification;Referenceproteome	20.8132	20.8316	20.8362	20.8692	20.3318	22.065	22.1429	22.2084	22.1317	21.9884	+	NUP_MDSC	5.84807	0	-1.37088
P60710;E9Q1F2;E9Q5F4;G3UZ07;E9Q2D1;F6WX90;A0A0U1RQ96;V9GXQ2	Actin, cytoplasmic 1;Actin, cytoplasmic 1, N-terminally processed	Actb;Actg1	sp|P60710|ACTB_MOUSE Actin, cytoplasmic 1 OS=Mus musculus OX=10090 GN=Actb PE=1 SV=1;tr|E9Q1F2|E9Q1F2_MOUSE Actin, cytoplasmic 1 OS=Mus musculus OX=10090 GN=Actb PE=1 SV=1;tr|E9Q5F4|E9Q5F4_MOUSE Actin, cytoplasmic 1 (Fragment) OS=Mus musculus OX=10090 GN=A	2960	8	22	22	2	73.3	73.3	4.8	41.736	0	244.45	171		anatomical structure development;anatomical structure formation involved in morphogenesis;anatomical structure morphogenesis;biological adhesion;biological regulation;cell adhesion;cellular component assembly;cellular component morphogenesis;cellular component movement;cellular component organization;cellular process;chromatin modification;chromatin organization;chromosome organization;circulator…	Adherens junction;Arrhythmogenic right ventricular cardiomyopathy (ARVC);Bacterial invasion of epithelial cells;Dilated cardiomyopathy;Focal adhesion;Hypertrophic cardiomyopathy (HCM);Leukocyte transendothelial migration;Pathogenic Escherichia coli infection;Phagosome;Phototransduction - fly;Regulation of actin cytoskeleton;Shigellosis;Tight junction;Vibrio cholerae infection;Viral myocarditis	Acetylation;ATP-binding;Completeproteome;Cytoplasm;Cytoskeleton;Directproteinsequencing;Methylation;Nucleotide-binding;Oxidation;Proteomicsidentification;Referenceproteome;Ublconjugation	25.5089	25.4302	25.4677	25.4199	25.3534	26.6489	26.6303	26.5228	26.587	26.5966	+	NUP_MDSC	9.25066	0	-1.16112
Q8BFZ3	Beta-actin-like protein 2	Actbl2	sp|Q8BFZ3|ACTBL_MOUSE Beta-actin-like protein 2 OS=Mus musculus OX=10090 GN=Actbl2 PE=1 SV=1	4456	1	8	2	2	25.3	5.9	5.9	42.004	0	13.62	3				ATP-binding;Completeproteome;Cytoplasm;Cytoskeleton;Methylation;Nucleotide-binding;Oxidation;Referenceproteome	18.1358	18.4854	18.1949	17.785	18.53	19.3535	19.2641	19.1973	19.4472	19.7995	+	NUP_MDSC	3.91759	2.86152e-05	-1.18615
F8WGM8		Actg1	tr|F8WGM8|F8WGM8_MOUSE Actin, cytoplasmic 2 (Fragment) OS=Mus musculus OX=10090 GN=Actg1 PE=1 SV=1	1843	1	6	1	1	79	8.6	8.6	11.884	0.0019605	3.193	1		biological adhesion;cell adhesion;cellular component organization;cellular process;cytoskeleton organization;organelle organization		Completeproteome;Proteomicsidentification;Referenceproteome	15.4168	16.1119	16.0232	15.3345	15.5646	17.18	17.0344	16.8665	17.0011	17.1265	+	NUP_MDSC	4.37739	0	-1.3515
P63260;B1ATY1;G3UYG0;E9Q606	Actin, cytoplasmic 2;Actin, cytoplasmic 2, N-terminally processed	Actg1	sp|P63260|ACTG_MOUSE Actin, cytoplasmic 2 OS=Mus musculus OX=10090 GN=Actg1 PE=1 SV=1;tr|B1ATY1|B1ATY1_MOUSE Actin, cytoplasmic 2 OS=Mus musculus OX=10090 GN=Actg1 PE=1 SV=1	3080	4	22	2	2	73.3	4.8	4.8	41.792	0	11.304	7		biological adhesion;biological regulation;cell adhesion;cellular component organization;cellular process;chromatin modification;chromatin organization;chromosome organization;cytoskeleton organization;homeostatic process;organelle organization	Adherens junction;Arrhythmogenic right ventricular cardiomyopathy (ARVC);Bacterial invasion of epithelial cells;Dilated cardiomyopathy;Focal adhesion;Hypertrophic cardiomyopathy (HCM);Leukocyte transendothelial migration;Pathogenic Escherichia coli infection;Phagosome;Phototransduction - fly;Regulation of actin cytoskeleton;Shigellosis;Tight junction;Vibrio cholerae infection;Viral myocarditis	Acetylation;ATP-binding;Completeproteome;Cytoplasm;Cytoskeleton;Directproteinsequencing;Methylation;Nucleotide-binding;Oxidation;Proteomicsidentification;Referenceproteome	15.7015	15.6166	15.6163	15.3177	15.4241	16.6993	16.941	17.0201	16.8468	17.0129	+	NUP_MDSC	6.35638	0	-1.3688
Q9Z2N8;A0A0A6YWG8;D3YVN1;Q99MR0;F8WI57;A0A0A6YWR1;A0A0A6YW15;D3Z4L2	Actin-like protein 6A	Actl6a	sp|Q9Z2N8|ACL6A_MOUSE Actin-like protein 6A OS=Mus musculus OX=10090 GN=Actl6a PE=1 SV=2;tr|A0A0A6YWG8|A0A0A6YWG8_MOUSE Actin-like protein 6A (Fragment) OS=Mus musculus OX=10090 GN=Actl6a PE=1 SV=1;tr|D3YVN1|D3YVN1_MOUSE Actin-like protein 6A (Fragment) OS	7063	8	16	16	16	45	45	45	47.447	0	80.452	20		anatomical structure development;biological regulation;biosynthetic process;cellular component organization;cellular metabolic process;cellular nitrogen compound metabolic process;cellular process;chromatin modification;chromatin organization;chromosome organization;developmental process;DNA metabolic process;DNA recombination;DNA repair;histone modification;macromolecule metabolic process;macrom…		Acetylation;Activator;Chromatinregulator;Completeproteome;DNAdamage;DNArecombination;DNArepair;Growthregulation;Neurogenesis;Nucleus;Phosphoprotein;Proteomicsidentification;Referenceproteome;Transcription;Transcriptionregulation	21.2542	21.2559	21.1722	21.2244	21.2933	20.4834	20.4663	20.4115	20.3479	20.4099	+	NUP_MDSC	8.29834	1.38648e-05	0.816215
Q7TPR4;A1BN54;O88990	Alpha-actinin-1	Actn1	sp|Q7TPR4|ACTN1_MOUSE Alpha-actinin-1 OS=Mus musculus OX=10090 GN=Actn1 PE=1 SV=1;tr|A1BN54|A1BN54_MOUSE Alpha actinin 1a OS=Mus musculus OX=10090 GN=Actn1 PE=1 SV=1	4287	3	50	32	27	65.8	46.1	42.5	103.07	0	289.72	43		biological regulation;cell junction organization;cellular component assembly;cellular component organization;cellular process;cytoskeleton organization;multicellular organismal process;muscle contraction;organelle organization	Adherens junction;Amoebiasis;Arrhythmogenic right ventricular cardiomyopathy (ARVC);Focal adhesion;Leukocyte transendothelial migration;Regulation of actin cytoskeleton;Systemic lupus erythematosus;Tight junction	Acetylation;Actin-binding;Calcium;Celljunction;Cellmembrane;Cellprojection;Completeproteome;Cytoplasm;Cytoskeleton;Membrane;Metal-binding;Phosphoprotein;Proteomicsidentification;Referenceproteome;Repeat	20.6674	20.7083	20.6541	20.5802	20.8018	23.5124	23.4785	23.5141	23.5554	23.4761	+	NUP_MDSC	11.8231	0	-2.82497
P57780;A0A1L1SV25;E9Q2W9;A0A1L1SVJ6;D3Z0L8;D3Z761	Alpha-actinin-4	Actn4	sp|P57780|ACTN4_MOUSE Alpha-actinin-4 OS=Mus musculus OX=10090 GN=Actn4 PE=1 SV=1;tr|A0A1L1SV25|A0A1L1SV25_MOUSE Alpha-actinin-4 OS=Mus musculus OX=10090 GN=Actn4 PE=1 SV=1;tr|E9Q2W9|E9Q2W9_MOUSE Alpha-actinin-4 (Fragment) OS=Mus musculus OX=10090 GN=Actn4	2914	6	55	55	35	64.5	64.5	42.9	104.98	0	323.31	74		biological regulation;cell junction organization;cellular component assembly;cellular component organization;cellular process;cytoskeleton organization;establishment of localization;organelle organization;protein transport;regulation of transport;response to chemical stimulus;response to stimulus;response to stress;signal transduction;transport	Adherens junction;Amoebiasis;Arrhythmogenic right ventricular cardiomyopathy (ARVC);Focal adhesion;Leukocyte transendothelial migration;Regulation of actin cytoskeleton;Systemic lupus erythematosus;Tight junction	Acetylation;Actin-binding;Calcium;Celljunction;Completeproteome;Cytoplasm;Directproteinsequencing;Metal-binding;Nucleus;Phosphoprotein;Proteintransport;Proteomicsidentification;Referenceproteome;Repeat;Transport	23.4832	23.4595	23.3761	23.3916	23.4171	24.3388	24.2823	24.269	24.2803	24.2802	+	NUP_MDSC	9.45763	0	-0.864626
Q9QZB7;A0A1Y7VL71;A0A1Y7VM21	Actin-related protein 10	Actr10	sp|Q9QZB7|ARP10_MOUSE Actin-related protein 10 OS=Mus musculus OX=10090 GN=Actr10 PE=1 SV=2	6845	3	10	10	10	31.9	31.9	31.9	46.207	0	43.379	10		cellular component movement;cellular process		Completeproteome;Cytoplasm;Cytoskeleton;Referenceproteome	18.5072	18.5437	18.5496	18.3909	18.6714	18.54	18.6835	18.7892	18.7594	18.7332			1.55642	0.0558909	-0.168522
P61164;A0A494BB86;A0A494BAH0	Alpha-centractin	Actr1a	sp|P61164|ACTZ_MOUSE Alpha-centractin OS=Mus musculus OX=10090 GN=Actr1a PE=1 SV=1;tr|A0A494BB86|A0A494BB86_MOUSE Alpha-centractin OS=Mus musculus OX=10090 GN=Actr1a PE=1 SV=1	2975	3	15	15	9	41	41	27.7	42.613	0	67.339	17				Acetylation;ATP-binding;Completeproteome;Cytoplasm;Cytoskeleton;Nucleotide-binding;Referenceproteome	21.2025	21.1013	21.1278	21.0725	21.2757	21.6137	21.6396	21.6099	21.6489	21.6567	+	NUP_MDSC	5.81609	0.000381007	-0.477783
Q8R5C5;E0CZD4;E0CYB4	Beta-centractin	Actr1b	sp|Q8R5C5|ACTY_MOUSE Beta-centractin OS=Mus musculus OX=10090 GN=Actr1b PE=1 SV=1	5292	3	13	7	7	43.1	27.1	27.1	42.281	0	32.041	8				Acetylation;ATP-binding;Completeproteome;Cytoplasm;Cytoskeleton;Directproteinsequencing;Nitration;Nucleotide-binding;Proteomicsidentification;Referenceproteome	18.3157	18.4327	18.5556	18.5235	18.6113	18.719	18.7304	18.7604	18.8577	18.7033	+	NUP_MDSC	2.72059	0.00885358	-0.266449
P61161	Actin-related protein 2	Actr2	sp|P61161|ARP2_MOUSE Actin-related protein 2 OS=Mus musculus OX=10090 GN=Actr2 PE=1 SV=1	2974	1	12	12	12	39.8	39.8	39.8	44.76	0	212.56	26		anatomical structure formation involved in morphogenesis;biological regulation;cell cycle;cell division;cellular component assembly;cellular component movement;cellular component organization;cellular localization;cellular process;cytokinesis;cytoskeleton organization;developmental process;establishment of localization;establishment or maintenance of cell polarity;localization;meiotic cell cycle;…		Acetylation;Actin-binding;ATP-binding;Cellprojection;Completeproteome;Cytoplasm;Cytoskeleton;Directproteinsequencing;Nucleotide-binding;Referenceproteome	22.5937	22.5159	22.389	22.4053	22.5619	23.0607	22.9894	23.0461	23.0878	23.025	+	NUP_MDSC	5.76499	0.000177103	-0.548647
Q99JY9;A0A087WRA1;A0A087WQ14;A0A087WP86;A0A087WS98;Q641P0;A0A087WQ83;A0A087WPR6	Actin-related protein 3	Actr3	sp|Q99JY9|ARP3_MOUSE Actin-related protein 3 OS=Mus musculus OX=10090 GN=Actr3 PE=1 SV=3	5719	8	22	22	22	57.7	57.7	57.7	47.357	0	136.16	39		anatomical structure morphogenesis;biological regulation;cell cycle;cell division;cellular component morphogenesis;cellular component movement;cellular component organization;cellular localization;cellular process;cytokinesis;cytoskeleton organization;developmental process;establishment of localization;establishment or maintenance of cell polarity;localization;meiotic cell cycle;organelle localiz…		Acetylation;Actin-binding;Alternativesplicing;ATP-binding;Cellprojection;Ciliumbiogenesis/degradation;Completeproteome;Cytoplasm;Cytoskeleton;Directproteinsequencing;Nucleotide-binding;Proteomicsidentification;Referenceproteome	22.7383	22.7664	22.6666	22.6609	22.7893	23.2612	23.2651	23.3387	23.3076	23.2816	+	NUP_MDSC	7.21964	0.000103172	-0.566516
V9GXE4;A0A0A0MQ89;Q80US4	Actin-related protein 5	Actr5	tr|V9GXE4|V9GXE4_MOUSE Actin-related protein 5 OS=Mus musculus OX=10090 GN=Actr5 PE=1 SV=1;tr|A0A0A0MQ89|A0A0A0MQ89_MOUSE Actin-related protein 5 OS=Mus musculus OX=10090 GN=Actr5 PE=1 SV=1;sp|Q80US4|ARP5_MOUSE Actin-related protein 5 OS=Mus musculus OX=10	52	3	3	3	3	9.7	9.7	9.7	45.23	0	17.933	3		biological regulation;biosynthetic process;cellular metabolic process;cellular nitrogen compound metabolic process;cellular process;DNA metabolic process;DNA recombination;DNA repair;macromolecule metabolic process;metabolic process;nitrogen compound metabolic process;nucleobase-containing compound metabolic process;primary metabolic process;response to DNA damage stimulus;response to stimulus;re…		Alternativesplicing;Coiledcoil;Completeproteome;DNAdamage;DNArecombination;DNArepair;Nucleus;Proteomicsidentification;Referenceproteome;Transcription;Transcriptionregulation	15.4442	15.9524	15.7146	15.66	15.6687	15.3088	15.0851	15.1896	15.0751	15.0848	+	NUP_MDSC	3.39941	0.000619292	0.539313
A0A0R4J009;Q9D864;A0A1W2P6E1	Actin-related protein 6	Actr6	tr|A0A0R4J009|A0A0R4J009_MOUSE Actin-related protein 6 OS=Mus musculus OX=10090 GN=Actr6 PE=1 SV=1;sp|Q9D864|ARP6_MOUSE Actin-related protein 6 OS=Mus musculus OX=10090 GN=Actr6 PE=1 SV=2	210	3	3	3	3	10.1	10.1	10.1	45.845	0	12.209	3		cellular component organization;cellular process;chromatin modification;chromatin organization;chromosome organization;organelle organization		Acetylation;Completeproteome;Cytoplasm;Cytoskeleton;Nucleus;Referenceproteome	14.2391	14.2635	14.2735	14.3211	14.6161	13.4548	13.5857	13.5802	13.7268	13.5434	+	NUP_MDSC	4.83213	7.78705e-05	0.764506
Q8R2S9;A0A286YDL4	Actin-related protein 8	Actr8	sp|Q8R2S9|ARP8_MOUSE Actin-related protein 8 OS=Mus musculus OX=10090 GN=Actr8 PE=2 SV=1	5236	2	8	8	8	15.5	15.5	15.5	70.545	0	17.465	8		biological regulation;biosynthetic process;cell division;cellular component organization;cellular metabolic process;cellular nitrogen compound metabolic process;cellular process;chromatin modification;chromatin organization;chromosome organization;DNA metabolic process;DNA recombination;DNA repair;macromolecule metabolic process;metabolic process;mitosis;nitrogen compound metabolic process;nuclea…		Acetylation;ATP-binding;Cellcycle;Celldivision;Chromosome;Completeproteome;DNAdamage;DNArecombination;DNArepair;Mitosis;Nucleotide-binding;Nucleus;Phosphoprotein;Referenceproteome;Transcription;Transcriptionregulation	17.8042	17.8465	17.7286	17.7349	17.8622	17.1434	17.0836	17.1947	17.0984	17.148	+	NUP_MDSC	7.30259	7.08694e-05	0.661705
A0A1L1SS90;A0A0R4J050;Q99JW2;A0A1L1SRC1;A0A1L1SRW7;A0A087WPX1;A0A1L1SSU4;A0A1L1SRL5;A0A087WRE0;A0A087WPV3	Aminoacylase-1	Acy1	tr|A0A1L1SS90|A0A1L1SS90_MOUSE Aminoacylase-1 OS=Mus musculus OX=10090 GN=Acy1 PE=1 SV=1;tr|A0A0R4J050|A0A0R4J050_MOUSE Aminoacylase-1 OS=Mus musculus OX=10090 GN=Acy1 PE=1 SV=1;sp|Q99JW2|ACY1_MOUSE Aminoacylase-1 OS=Mus musculus OX=10090 GN=Acy1 PE=1 SV=1	223	10	18	18	18	57.6	57.6	57.6	42.067	0	95.707	20		amine metabolic process;cellular amino acid metabolic process;cellular ketone metabolic process;cellular metabolic process;cellular nitrogen compound metabolic process;cellular process;metabolic process;nitrogen compound metabolic process;organic acid metabolic process;primary metabolic process;small molecule metabolic process	Arginine and proline metabolism	Completeproteome;Cytoplasm;Hydrolase;Metal-binding;Proteomicsidentification;Referenceproteome;Zinc	20.0314	20.0098	19.8981	19.8934	20.0743	20.5346	20.4715	20.3419	20.3668	20.5042	+	NUP_MDSC	4.65014	0.000669872	-0.462389
P56376;E9QJT5;Q8BMV3	Acylphosphatase-1;Acylphosphatase	Acyp1	sp|P56376|ACYP1_MOUSE Acylphosphatase-1 OS=Mus musculus OX=10090 GN=Acyp1 PE=1 SV=2;tr|E9QJT5|E9QJT5_MOUSE Acylphosphatase OS=Mus musculus OX=10090 GN=Acyp1 PE=1 SV=1	2891	3	8	8	8	85.9	85.9	85.9	11.241	0	27.358	8		metabolic process	Aminobenzoate degradation;Pyruvate metabolism	Acetylation;Completeproteome;Hydrolase;Proteomicsidentification;Referenceproteome	19.1348	18.9735	19.0134	18.7921	19.0748	18.8636	18.8683	18.7121	18.8978	18.9875			0.960485	0.173954	0.131853
P03958	Adenosine deaminase	Ada	sp|P03958|ADA_MOUSE Adenosine deaminase OS=Mus musculus OX=10090 GN=Ada PE=1 SV=3	2380	1	16	16	16	48	48	48	39.991	0	76.754	16		aging;amine transport;anatomical structure development;behavior;biological regulation;biosynthetic process;catabolic process;cell activation;cell differentiation;cellular aromatic compound metabolic process;cellular metabolic compound salvage;cellular metabolic process;cellular nitrogen compound metabolic process;cellular process;developmental process;embryo development;establishment of localizat…	Primary immunodeficiency;Purine metabolism	3D-structure;Acetylation;Celladhesion;Celljunction;Cellmembrane;Completeproteome;Cytoplasm;Cytoplasmicvesicle;Hydrolase;Membrane;Metal-binding;Nucleotidemetabolism;Referenceproteome;Zinc	20.4367	20.4016	20.2904	20.3213	20.4376	19.9145	19.88	19.7206	19.8039	19.8921	+	NUP_MDSC	5.50964	0.000226161	0.535283
Q80SY6;Z4YL50	Adenosine deaminase-like protein	Adal	sp|Q80SY6|ADAL_MOUSE Adenosine deaminase-like protein OS=Mus musculus OX=10090 GN=Adal PE=2 SV=1	4317	2	5	5	5	13.3	13.3	13.3	41	0	10.097	5		biosynthetic process;catabolic process;cellular metabolic process;cellular nitrogen compound metabolic process;cellular process;heterocycle metabolic process;metabolic process;nitrogen compound metabolic process;nucleobase-containing compound catabolic process;nucleobase-containing compound metabolic process;nucleobase-containing small molecule metabolic process;nucleoside metabolic process;nucle…		Alternativesplicing;Completeproteome;Hydrolase;Metal-binding;Nucleotidemetabolism;Proteomicsidentification;Referenceproteome;Zinc	15.2437	15.247	15.2508	15.3798	15.3426	14.4846	14.3992	14.4069	14.2595	14.3775	+	NUP_MDSC	7.32611	0	0.907235
O35598;E9PYF2;D3Z1E6	Disintegrin and metalloproteinase domain-containing protein 10	Adam10	sp|O35598|ADA10_MOUSE Disintegrin and metalloproteinase domain-containing protein 10 OS=Mus musculus OX=10090 GN=Adam10 PE=1 SV=2;tr|E9PYF2|E9PYF2_MOUSE Disintegrin and metalloproteinase domain-containing protein 10 OS=Mus musculus OX=10090 GN=Adam10 PE=1	2177	3	16	16	16	25.9	25.9	25.9	83.967	0	107.52	18		biological regulation;cell activation;cellular metabolic process;cellular process;developmental process;embryo development;establishment of localization;immune system process;macromolecule metabolic process;macromolecule modification;metabolic process;nuclear transport;nucleocytoplasmic transport;phosphorus metabolic process;primary metabolic process;protein metabolic process;protein modification…	Alzheimer's disease;Epithelial cell signaling in Helicobacter pylori infection	Cleavageonpairofbasicresidues;Completeproteome;Disulfidebond;Glycoprotein;Hydrolase;Membrane;Metal-binding;Metalloprotease;Notchsignalingpathway;Phosphoprotein;Protease;Proteomicsidentification;Referenceproteome;Secreted;SH3-binding;Signal;Transmembrane;Transmembranehelix;Zinc;Zymogen	20.4216	20.458	20.4394	20.3469	20.4617	19.5108	19.5034	19.5032	19.5778	19.6229	+	NUP_MDSC	8.48409	0	0.88191
O88839	Disintegrin and metalloproteinase domain-containing protein 15	Adam15	sp|O88839|ADA15_MOUSE Disintegrin and metalloproteinase domain-containing protein 15 OS=Mus musculus OX=10090 GN=Adam15 PE=1 SV=2	2331	1	3	3	3	4.3	4.3	4.3	92.663	0	12.626	3		anatomical structure development;anatomical structure formation involved in morphogenesis;anatomical structure morphogenesis;biological adhesion;biological regulation;cell adhesion;cell morphogenesis;cellular component morphogenesis;cellular component organization;cellular process;developmental process;growth;immune system process;macromolecule metabolic process;metabolic process;multicellular or…		Alternativesplicing;Angiogenesis;Celladhesion;Celljunction;Cellprojection;Cleavageonpairofbasicresidues;Collagendegradation;Completeproteome;Cytoplasmicvesicle;Disulfidebond;EGF-likedomain;Glycoprotein;Hydrolase;Membrane;Metal-binding;Metalloprotease;Phosphoprotein;Protease;Referenceproteome;SH3-binding;Signal;Transmembrane;Transmembranehelix;Zinc;Zymogen	14.7694	14.877	14.7955	14.7921	14.7168	15.5108	15.5241	15.571	15.6388	15.6268	+	NUP_MDSC	7.61997	2.28334e-05	-0.78414
E9PXU2;Q9Z0F8;J3QNB3;A0A338P6I8	Disintegrin and metalloproteinase domain-containing protein 17	Adam17	tr|E9PXU2|E9PXU2_MOUSE Disintegrin and metalloproteinase domain-containing protein 17 OS=Mus musculus OX=10090 GN=Adam17 PE=1 SV=1;sp|Q9Z0F8|ADA17_MOUSE Disintegrin and metalloproteinase domain-containing protein 17 OS=Mus musculus OX=10090 GN=Adam17 PE=1	1483	4	17	17	17	24.1	24.1	24.1	95.231	0	64.607	17	CD156b	anatomical structure development;biological adhesion;biological regulation;cell activation;cell adhesion;cell differentiation;cell motility;cellular component movement;cellular metabolic process;cellular process;developmental process;immune system process;locomotion;macromolecule metabolic process;metabolic process;multicellular organismal process;multi-organism process;primary metabolic process;…	Alzheimer's disease;Epithelial cell signaling in Helicobacter pylori infection;Notch signaling pathway	Alternativesplicing;Cellmembrane;Cleavageonpairofbasicresidues;Completeproteome;Disulfidebond;Glycoprotein;Hydrolase;Membrane;Metal-binding;Metalloprotease;Notchsignalingpathway;Phosphoprotein;Protease;Proteomicsidentification;Referenceproteome;Secreted;SH3-binding;Signal;Transmembrane;Transmembranehelix;Zinc;Zymogen	19.9877	19.9272	20.1751	20.0105	19.8879	19.2944	19.2479	19.3009	19.3214	19.2914	+	NUP_MDSC	6.15845	7.09571e-05	0.706494
Q3U7G2;Q05910;E9Q359	Disintegrin and metalloproteinase domain-containing protein 8	Adam8	tr|Q3U7G2|Q3U7G2_MOUSE Disintegrin and metalloproteinase domain-containing protein 8 OS=Mus musculus OX=10090 GN=Adam8 PE=1 SV=1;sp|Q05910|ADAM8_MOUSE Disintegrin and metalloproteinase domain-containing protein 8 OS=Mus musculus OX=10090 GN=Adam8 PE=1 SV=3	3276	3	10	10	10	16.1	16.1	16.1	89.974	0	56.848	10	CD156a	anatomical structure formation involved in morphogenesis;anatomical structure morphogenesis;biological adhesion;biological regulation;cell adhesion;cell morphogenesis;cell motility;cellular component morphogenesis;cellular component movement;cellular component organization;cellular metabolic process;cellular process;developmental process;immune system process;locomotion;macromolecule metabolic pr…		Completeproteome;Disulfidebond;EGF-likedomain;Glycoprotein;Hydrolase;Membrane;Metal-binding;Metalloprotease;Protease;Proteomicsidentification;Referenceproteome;Signal;Transmembrane;Transmembranehelix;Zinc	17.1196	17.2156	16.644	17.4474	18.5183	18.1288	18.0454	18.1516	18.2237	18.1486	+	NUP_MDSC	1.36633	0.00170328	-0.75062
E9Q638;A0A140LHU0;Q61072	Disintegrin and metalloproteinase domain-containing protein 9	Adam9	tr|E9Q638|E9Q638_MOUSE Disintegrin and metalloproteinase domain-containing protein 9 OS=Mus musculus OX=10090 GN=Adam9 PE=1 SV=1;tr|A0A140LHU0|A0A140LHU0_MOUSE Disintegrin and metalloproteinase domain-containing protein 9 OS=Mus musculus OX=10090 GN=Adam9	422	3	4	4	4	7.7	7.7	7.7	91.848	0	12.108	4		biological adhesion;biological regulation;cell activation;cell adhesion;cell differentiation;cellular metabolic process;cellular process;developmental process;immune system process;macromolecule metabolic process;macromolecule modification;metabolic process;phosphorus metabolic process;primary metabolic process;protein metabolic process;protein modification process;protein phosphorylation;proteol…		Completeproteome;Disulfidebond;EGF-likedomain;Glycoprotein;Hydrolase;Membrane;Metal-binding;Metalloprotease;Protease;Proteomicsidentification;Referenceproteome;Signal;Transmembrane;Transmembranehelix;Zinc	16.0266	16.0605	16.19	16.039	16.2625	16.8626	16.7341	16.8223	16.9282	16.9	+	NUP_MDSC	5.85299	6.05806e-05	-0.733735
E9PY16		Adap1	tr|E9PY16|E9PY16_MOUSE ArfGAP with dual PH domains 1 OS=Mus musculus OX=10090 GN=Adap1 PE=1 SV=1	1486	1	10	10	9	30.5	30.5	27.8	43.37	0	23.81	11		biological regulation		Completeproteome;Metal-binding;Proteomicsidentification;Referenceproteome;Zinc	18.7282	18.6679	18.7311	18.7946	18.8597	19.1882	19.16	19.1114	19.1257	19.1404	+	NUP_MDSC	5.38061	0.00117041	-0.388839
Q99MU3	Double-stranded RNA-specific adenosine deaminase	Adar	sp|Q99MU3|DSRAD_MOUSE Double-stranded RNA-specific adenosine deaminase OS=Mus musculus OX=10090 GN=Adar PE=1 SV=2	5824	1	16	16	16	15.7	15.7	15.7	130.45	0	79.607	16		anatomical structure development;biological regulation;biosynthetic process;cell differentiation;cellular component assembly;cellular component organization;cellular macromolecular complex assembly;cellular metabolic process;cellular nitrogen compound metabolic process;cellular process;developmental process;embryo development;establishment of localization;immune system process;macromolecular comp…	Cytosolic DNA-sensing pathway;Measles	Alternativesplicing;Antiviraldefense;Completeproteome;Cytoplasm;DNA-binding;Hydrolase;Immunity;Innateimmunity;Isopeptidebond;Metal-binding;mRNAprocessing;Nucleus;Phosphoprotein;Referenceproteome;Repeat;RNA-binding;RNA-mediatedgenesilencing;Transcription;Transcriptionregulation;Ublconjugation;Zinc	18.7175	18.667	18.7617	18.7153	18.7217	18.8332	18.7792	18.82	18.8543	18.8298			3.22905	0.179537	-0.106656
Q6P6J0	tRNA-specific adenosine deaminase 2	Adat2	sp|Q6P6J0|ADAT2_MOUSE tRNA-specific adenosine deaminase 2 OS=Mus musculus OX=10090 GN=Adat2 PE=1 SV=1	4104	1	6	6	6	38.7	38.7	38.7	21.308	0	9.8133	6		cellular metabolic process;cellular nitrogen compound metabolic process;cellular process;macromolecule metabolic process;macromolecule modification;metabolic process;nitrogen compound metabolic process;nucleobase-containing compound metabolic process;primary metabolic process;RNA metabolic process;RNA modification;RNA processing;tRNA metabolic process;tRNA processing		Completeproteome;Hydrolase;Metal-binding;Referenceproteome;tRNAprocessing;Zinc	15.8415	15.8809	16.018	15.863	15.9737	15.4966	15.8498	15.7323	15.7959	15.4343			1.65455	0.0164498	0.253634
Q9D0L4	Uncharacterized aarF domain-containing protein kinase 1	Adck1	sp|Q9D0L4|ADCK1_MOUSE Uncharacterized aarF domain-containing protein kinase 1 OS=Mus musculus OX=10090 GN=Adck1 PE=1 SV=1	6224	1	6	6	6	12.2	12.2	12.2	59.735	0	15.342	6				Alternativesplicing;ATP-binding;Completeproteome;Kinase;Nucleotide-binding;Referenceproteome;Secreted;Serine/threonine-proteinkinase;Signal;Transferase	16.2254	16.331	16.2356	16.4355	16.3743	16.6947	16.7067	16.5877	16.6854	16.7174	+	NUP_MDSC	4.23717	0.00203398	-0.358036
E9QLB8;Q566J8;A0A0R4J1X1	AarF domain-containing protein kinase 4	Adck4	tr|E9QLB8|E9QLB8_MOUSE Atypical kinase COQ8B, mitochondrial OS=Mus musculus OX=10090 GN=Coq8b PE=1 SV=1;sp|Q566J8|COQ8B_MOUSE Atypical kinase COQ8B, mitochondrial OS=Mus musculus OX=10090 GN=Coq8b PE=1 SV=1	1700	3	8	8	8	20.5	20.5	20.5	59.178	0	22.712	8				Cellmembrane;Completeproteome;Cytoplasm;Kinase;Membrane;Mitochondrion;Proteomicsidentification;Referenceproteome;Serine/threonine-proteinkinase;Transferase;Transmembrane;Transmembranehelix	16.2612	16.0987	16.3048	16.196	16.2807	16.1252	15.9896	16.0028	16.0734	16.1899			1.68884	0.0720326	0.152108
P51829;A0A1B0GT56;P84309	Adenylate cyclase type 7	Adcy7	sp|P51829|ADCY7_MOUSE Adenylate cyclase type 7 OS=Mus musculus OX=10090 GN=Adcy7 PE=1 SV=2	2837	3	6	6	6	7.1	7.1	7.1	122.71	0	15.837	6		behavior;biological regulation;biosynthetic process;cellular metabolic process;cellular nitrogen compound metabolic process;cellular process;heterocycle metabolic process;metabolic process;multicellular organismal process;neurological system process;nitrogen compound metabolic process;nucleobase-containing compound metabolic process;nucleobase-containing small molecule metabolic process;nucleotid…	Bile secretion;Calcium signaling pathway;Chemokine signaling pathway;Dilated cardiomyopathy;Gap junction;Gastric acid secretion;GnRH signaling pathway;Melanogenesis;Oocyte meiosis;Pancreatic secretion;Progesterone-mediated oocyte maturation;Purine metabolism;Salivary secretion;Vascular smooth muscle contraction	Alternativesplicing;ATP-binding;cAMPbiosynthesis;Cellprojection;Cilium;Coiledcoil;Completeproteome;Glycoprotein;Lyase;Magnesium;Membrane;Metal-binding;Nucleotide-binding;Phosphoprotein;Referenceproteome;Repeat;Transmembrane;Transmembranehelix	16.4015	16.3921	16.4671	16.3782	16.4686	16.808	16.7602	16.6594	16.7465	16.6719	+	NUP_MDSC	4.75377	0.00316088	-0.307716
Q9QYC0;F8WHZ9;F8WGR0;E9Q1K3;F6RDR0;A0A0J9YVI4;F6V4G5;D3Z0T1;Q9QYB8	Alpha-adducin	Add1	sp|Q9QYC0|ADDA_MOUSE Alpha-adducin OS=Mus musculus OX=10090 GN=Add1 PE=1 SV=2;tr|F8WHZ9|F8WHZ9_MOUSE Alpha-adducin OS=Mus musculus OX=10090 GN=Add1 PE=1 SV=1;tr|F8WGR0|F8WGR0_MOUSE Alpha-adducin OS=Mus musculus OX=10090 GN=Add1 PE=1 SV=1;tr|E9Q1K3|E9Q1K3_M	6828	9	21	21	21	40.5	40.5	40.5	80.646	0	113.5	25		anatomical structure development;anatomical structure morphogenesis;biological regulation;cell communication;cell differentiation;cell morphogenesis;cellular component assembly;cellular component morphogenesis;cellular component organization;cellular homeostasis;cellular process;cytoskeleton organization;developmental process;embryo development;growth;homeostatic process;macromolecular complex as…		Acetylation;Actin-binding;Alternativesplicing;Calmodulin-binding;Cellmembrane;Completeproteome;Cytoplasm;Cytoskeleton;Membrane;Phosphoprotein;Proteomicsidentification;Referenceproteome	20.4042	20.3601	20.4854	20.504	20.5223	20.6794	20.706	20.6628	20.6476	20.7268			3.80818	0.0112712	-0.229324
Q9QYB5;A0A494B9K4;A0A494BAX9;A0A494BBK1;A0A494B969	Gamma-adducin	Add3	sp|Q9QYB5|ADDG_MOUSE Gamma-adducin OS=Mus musculus OX=10090 GN=Add3 PE=1 SV=2;tr|A0A494B9K4|A0A494B9K4_MOUSE Gamma-adducin OS=Mus musculus OX=10090 GN=Add3 PE=1 SV=1	6827	5	19	19	19	35.4	35.4	35.4	78.776	0	74.881	23				Acetylation;Actin-binding;Alternativesplicing;Calmodulin-binding;Cellmembrane;Completeproteome;Cytoplasm;Cytoskeleton;Membrane;Phosphoprotein;Referenceproteome;Ublconjugation	19.8505	19.7719	19.858	19.9421	20.0223	20.2563	20.3352	20.291	20.3151	20.3529	+	NUP_MDSC	4.78035	0.000964953	-0.421135
H7BX92;H7BX74;H7BWZ2;Q8CGM1;B1ASC0	Brain-specific angiogenesis inhibitor 2	Adgrb2;Bai2	tr|H7BX92|H7BX92_MOUSE Adhesion G protein-coupled receptor B2 OS=Mus musculus OX=10090 GN=Adgrb2 PE=1 SV=1;tr|H7BX74|H7BX74_MOUSE Adhesion G protein-coupled receptor B2 OS=Mus musculus OX=10090 GN=Adgrb2 PE=1 SV=1;tr|H7BWZ2|H7BWZ2_MOUSE Adhesion G protein-	2039	5	2	2	2	1.9	1.9	1.9	162.63	0.0067675	2.189	2		anatomical structure development;biological regulation;developmental process		Alternativesplicing;Cellmembrane;Completeproteome;Disulfidebond;Glycoprotein;G-proteincoupledreceptor;Membrane;Phosphoprotein;Proteomicsidentification;Receptor;Referenceproteome;Repeat;Signal;Transducer;Transmembrane;Transmembranehelix	15.6979	15.9552	15.6942	15.9137	15.969	15.633	15.6201	15.6295	15.5265	15.7555			1.74568	0.0258452	0.213078
Q9DC42;A0A0D9SEG8;E9QMJ5;E9QJS7;Q9Z0M6	CD97 antigen	Adgre5;Cd97	tr|Q9DC42|Q9DC42_MOUSE Adhesion G protein-coupled receptor E5 OS=Mus musculus OX=10090 GN=Adgre5 PE=1 SV=1;tr|A0A0D9SEG8|A0A0D9SEG8_MOUSE Adhesion G protein-coupled receptor E5 OS=Mus musculus OX=10090 GN=Adgre5 PE=1 SV=1;tr|E9QMJ5|E9QMJ5_MOUSE Adhesion G	111	5	6	6	6	12.2	12.2	12.2	80.202	0	25.856	6	CD97	biological adhesion;biological regulation;cell adhesion;cellular process		Alternativesplicing;Calcium;Celladhesion;Cellmembrane;Completeproteome;Disulfidebond;EGF-likedomain;Glycoprotein;G-proteincoupledreceptor;Membrane;Phosphoprotein;Proteomicsidentification;Receptor;Referenceproteome;Repeat;Signal;Transducer;Transmembrane;Transmembranehelix	17.3706	17.2528	17.5488	17.3794	17.5558	16.4446	16.4617	16.3431	16.4536	16.4288	+	NUP_MDSC	6.65482	0	0.99511
P28474;A0A0G2JGS3;Q64437	Alcohol dehydrogenase class-3	Adh5	sp|P28474|ADHX_MOUSE Alcohol dehydrogenase class-3 OS=Mus musculus OX=10090 GN=Adh5 PE=1 SV=3	2626	3	14	14	14	42.2	42.2	42.2	39.547	0	41.282	17		aging;alcohol metabolic process;biological regulation;catabolic process;cellular aldehyde metabolic process;cellular ketone metabolic process;cellular lipid metabolic process;cellular metabolic process;cellular process;developmental process;hormone metabolic process;lipid metabolic process;macromolecule metabolic process;macromolecule modification;metabolic process;multicellular organismal proces…	Chloroalkane and chloroalkene degradation;Drug metabolism - cytochrome P450;Fatty acid metabolism;Glycolysis / Gluconeogenesis;Metabolism of xenobiotics by cytochrome P450;Methane metabolism;Naphthalene degradation;Retinol metabolism;Tyrosine metabolism	3D-structure;Acetylation;Completeproteome;Cytoplasm;Directproteinsequencing;Metal-binding;NAD;Oxidoreductase;Phosphoprotein;Referenceproteome;Zinc	22.2714	22.4452	22.2942	22.3015	22.3535	22.084	22.0696	22.1425	22.1407	22.099			3.75615	0.0119907	0.226006
Q99JT9	1,2-dihydroxy-3-keto-5-methylthiopentene dioxygenase	Adi1	sp|Q99JT9|MTND_MOUSE 1,2-dihydroxy-3-keto-5-methylthiopentene dioxygenase OS=Mus musculus OX=10090 GN=Adi1 PE=1 SV=1	5714	1	7	7	7	41.3	41.3	41.3	21.523	0	22.546	8		amine metabolic process;biosynthetic process;cellular amino acid metabolic process;cellular ketone metabolic process;cellular metabolic compound salvage;cellular metabolic process;cellular nitrogen compound metabolic process;cellular process;metabolic process;nitrogen compound metabolic process;organic acid metabolic process;primary metabolic process;small molecule metabolic process;sulfur compou…	Cysteine and methionine metabolism	3D-structure;Amino-acidbiosynthesis;Cellmembrane;Completeproteome;Cytoplasm;Dioxygenase;Iron;Membrane;Metal-binding;Methioninebiosynthesis;Nucleus;Oxidoreductase;Referenceproteome	19.8851	19.9365	19.7701	19.78	19.8858	18.9779	18.9276	18.953	19.0966	19.0961	+	NUP_MDSC	6.89759	1.95122e-05	0.841256
Q91VH1	Adiponectin receptor protein 1	Adipor1	sp|Q91VH1|PAQR1_MOUSE Adiponectin receptor protein 1 OS=Mus musculus OX=10090 GN=Adipor1 PE=1 SV=1	5455	1	3	3	3	9.6	9.6	9.6	42.366	0	7.817	3		biological regulation;cellular ketone metabolic process;cellular lipid metabolic process;cellular metabolic process;cellular process;lipid metabolic process;metabolic process;organic acid metabolic process;primary metabolic process;response to chemical stimulus;response to endogenous stimulus;response to stimulus;signal transduction;small molecule metabolic process	Adipocytokine signaling pathway	Completeproteome;Fattyacidmetabolism;Lipidmetabolism;Membrane;Receptor;Referenceproteome;Transmembrane;Transmembranehelix	15.1043	15.0818	15.4929	15.301	15.2198	15.2205	15.1935	15.1437	15.1901	15.1979			0.283392	0.75987	0.0508505
Q8BQS5	Adiponectin receptor protein 2	Adipor2	sp|Q8BQS5|PAQR2_MOUSE Adiponectin receptor protein 2 OS=Mus musculus OX=10090 GN=Adipor2 PE=1 SV=2	4670	1	1	1	1	3.1	3.1	3.1	43.98	0.004099	2.5884	2		anatomical structure development;biological regulation;cellular ketone metabolic process;cellular lipid metabolic process;cellular metabolic process;cellular process;developmental process;lipid metabolic process;metabolic process;multi-organism process;organic acid metabolic process;primary metabolic process;regulation of transport;response to chemical stimulus;response to endogenous stimulus;res…	Adipocytokine signaling pathway	Alternativesplicing;Completeproteome;Fattyacidmetabolism;Lipidmetabolism;Membrane;Receptor;Referenceproteome;Transmembrane;Transmembranehelix	16.1224	16.1774	16.2995	16.2314	16.0144	15.8381	15.7952	15.9056	15.9384	15.7054	+	NUP_MDSC	3.09607	0.00366875	0.332495
P55264;A0A286YCD7;A0A286YCN3	Adenosine kinase	Adk	sp|P55264|ADK_MOUSE Adenosine kinase OS=Mus musculus OX=10090 GN=Adk PE=1 SV=2;tr|A0A286YCD7|A0A286YCD7_MOUSE Adenosine kinase (Fragment) OS=Mus musculus OX=10090 GN=Adk PE=1 SV=1	2885	3	13	13	13	42.7	42.7	42.7	40.148	0	52.414	16		biological regulation;biosynthetic process;cell proliferation;cellular metabolic compound salvage;cellular metabolic process;cellular nitrogen compound metabolic process;cellular process;heterocycle metabolic process;metabolic process;nitrogen compound metabolic process;nucleobase-containing compound metabolic process;nucleobase-containing small molecule metabolic process;nucleoside metabolic pro…	Purine metabolism	Alternativesplicing;ATP-binding;Completeproteome;Cytoplasm;Kinase;Magnesium;Metal-binding;Nucleotide-binding;Nucleus;Phosphoprotein;Purinesalvage;Referenceproteome;Transferase	21.3283	21.2878	21.213	21.2067	21.3337	20.4083	20.4438	20.55	20.5499	20.4233	+	NUP_MDSC	7.26787	2.28453e-05	0.798829
Q9Z103	Activity-dependent neuroprotector homeobox protein	Adnp	sp|Q9Z103|ADNP_MOUSE Activity-dependent neuroprotector homeobox protein OS=Mus musculus OX=10090 GN=Adnp PE=1 SV=2	7008	1	16	16	16	15.6	15.6	15.6	124.31	0	46.567	16		biological regulation;biosynthetic process;cellular metabolic process;cellular nitrogen compound metabolic process;cellular process;macromolecule metabolic process;metabolic process;nitrogen compound metabolic process;nucleobase-containing compound metabolic process;primary metabolic process;RNA metabolic process		Acetylation;Completeproteome;DNA-binding;Homeobox;Metal-binding;Nucleus;Phosphoprotein;Referenceproteome;Repeat;Transcription;Transcriptionregulation;Zinc;Zinc-finger	19.6662	19.6076	19.8138	19.7404	19.637	18.9907	18.9631	18.9289	19.0446	19.019	+	NUP_MDSC	6.74004	6.00086e-05	0.703752
Q8CHC8	ADNP homeobox protein 2	Adnp2	sp|Q8CHC8|ADNP2_MOUSE Activity-dependent neuroprotector homeobox protein 2 OS=Mus musculus OX=10090 GN=Adnp2 PE=2 SV=2	4983	1	6	6	6	4.6	4.6	4.6	126.77	0	11.829	6		biological regulation;biosynthetic process;cell communication;cell differentiation;cellular metabolic process;cellular nitrogen compound metabolic process;cellular process;developmental process;macromolecule metabolic process;metabolic process;nitrogen compound metabolic process;nucleobase-containing compound metabolic process;primary metabolic process;response to chemical stimulus;response to ex…		Completeproteome;DNA-binding;Homeobox;Metal-binding;Nucleus;Referenceproteome;Repeat;Transcription;Transcriptionregulation;Zinc;Zinc-finger	17.413	17.4081	17.4794	17.4493	17.5257	16.0462	16.1245	16.1196	16.2458	16.1687	+	NUP_MDSC	9.1471	0	1.31416
Q6PDY2	2-aminoethanethiol dioxygenase	Ado	sp|Q6PDY2|AEDO_MOUSE 2-aminoethanethiol dioxygenase OS=Mus musculus OX=10090 GN=Ado PE=1 SV=2	4145	1	12	12	12	58.6	58.6	58.6	28.372	0	34.566	16			Taurine and hypotaurine metabolism	Completeproteome;Dioxygenase;Iron;Metal-binding;Oxidoreductase;Referenceproteome	18.8888	18.8948	18.8465	18.9248	18.9872	19.3261	19.2338	19.1886	19.2484	19.3168	+	NUP_MDSC	5.1192	0.00178504	-0.354316
Q3UDS7;A0A1L1SSF2;Q8VDL4	ADP-dependent glucokinase	Adpgk	tr|Q3UDS7|Q3UDS7_MOUSE ADP-dependent glucokinase OS=Mus musculus OX=10090 GN=Adpgk PE=1 SV=1;tr|A0A1L1SSF2|A0A1L1SSF2_MOUSE ADP-dependent glucokinase OS=Mus musculus OX=10090 GN=Adpgk PE=1 SV=1;sp|Q8VDL4|ADPGK_MOUSE ADP-dependent glucokinase OS=Mus musculu	524	3	10	10	10	31.5	31.5	31.5	53.788	0	101.1	13		alcohol metabolic process;carbohydrate metabolic process;catabolic process;cellular metabolic process;cellular process;generation of precursor metabolites and energy;metabolic process;primary metabolic process;small molecule metabolic process	Glycolysis / Gluconeogenesis	Alternativesplicing;Completeproteome;Glycolysis;Kinase;Magnesium;Metal-binding;Referenceproteome;Secreted;Signal;Transferase	19.0299	18.9902	18.9943	19.034	19.0243	19.065	19.0239	19.0207	18.9885	19.1491			0.57396	0.812553	-0.0348831
P54923	[Protein ADP-ribosylarginine] hydrolase	Adprh	sp|P54923|ADPRH_MOUSE [Protein ADP-ribosylarginine] hydrolase OS=Mus musculus OX=10090 GN=Adprh PE=1 SV=1	2881	1	12	12	12	41.4	41.4	41.4	40.068	0	116.31	20		cellular metabolic process;cellular process;macromolecule metabolic process;macromolecule modification;metabolic process;primary metabolic process;protein metabolic process;protein modification process		Completeproteome;Hydrolase;Magnesium;Referenceproteome	20.5458	20.4493	20.4467	20.4008	20.5383	20.9081	20.8915	20.8401	20.8625	20.9051	+	NUP_MDSC	5.93601	0.000869115	-0.405273
Q8CG72	Poly(ADP-ribose) glycohydrolase ARH3	Adprhl2	sp|Q8CG72|ARHL2_MOUSE ADP-ribose glycohydrolase ARH3 OS=Mus musculus OX=10090 GN=Adprhl2 PE=1 SV=1	4968	1	11	11	11	33.8	33.8	33.8	39.414	0	121.9	11		cellular process;response to chemical stimulus;response to oxidative stress;response to stimulus;response to stress		3D-structure;Alternativesplicing;Completeproteome;Cytoplasm;Hydrolase;Magnesium;Metal-binding;Mitochondrion;Nucleus;Referenceproteome;Transitpeptide	19.1455	19.182	19.0079	19.0217	19.1727	18.8951	18.7869	18.8651	18.8568	18.8827	+	NUP_MDSC	3.43819	0.00912376	0.248647
Q99MK8;Q7TS64;Q8BVT9;Q3UYH7;F7AEX1;F6QY34;F6Y9P3	Beta-adrenergic receptor kinase 1	Adrbk1	sp|Q99MK8|ARBK1_MOUSE Beta-adrenergic receptor kinase 1 OS=Mus musculus OX=10090 GN=Grk2 PE=1 SV=2;tr|Q7TS64|Q7TS64_MOUSE G protein-coupled receptor kinase OS=Mus musculus OX=10090 GN=Grk2 PE=1 SV=1	5816	7	20	20	20	34.1	34.1	34.1	79.638	0	69.481	23		anatomical structure development;biological regulation;cellular component organization;cellular membrane organization;cellular metabolic process;cellular process;developmental process;endocytosis;establishment of localization;interspecies interaction between organisms;locomotion;macromolecule metabolic process;macromolecule modification;membrane invagination;membrane organization;metabolic proces…	Chemokine signaling pathway;Endocytosis;Phototransduction - fly	ATP-binding;Cellmembrane;Completeproteome;Cytoplasm;Kinase;Membrane;Nucleotide-binding;Phosphoprotein;Proteomicsidentification;Receptor;Referenceproteome;Serine/threonine-proteinkinase;Transferase;Ublconjugation	20.6302	20.6245	20.5965	20.611	20.6864	20.3604	20.4199	20.5068	20.4478	20.4629			3.78272	0.0217193	0.190162
P54822;E9Q242;E9Q3T7;E9Q0A0;A0A140LHU1;A0A0G2JFI8;A0A0G2JFL8	Adenylosuccinate lyase	Adsl	sp|P54822|PUR8_MOUSE Adenylosuccinate lyase OS=Mus musculus OX=10090 GN=Adsl PE=1 SV=2;tr|E9Q242|E9Q242_MOUSE Adenylosuccinate lyase OS=Mus musculus OX=10090 GN=Adsl PE=1 SV=1;tr|E9Q3T7|E9Q3T7_MOUSE Adenylosuccinate lyase OS=Mus musculus OX=10090 GN=Adsl P	2879	7	12	12	12	26.7	26.7	26.7	54.866	0	66.544	15		biosynthetic process;cellular component assembly;cellular component organization;cellular metabolic process;cellular nitrogen compound metabolic process;cellular process;cellular respiration;generation of precursor metabolites and energy;heterocycle metabolic process;macromolecular complex assembly;metabolic process;nitrogen compound metabolic process;nucleobase-containing compound metabolic proc…	Alanine, aspartate and glutamate metabolism;Purine metabolism	Acetylation;Completeproteome;Lyase;Proteomicsidentification;Purinebiosynthesis;Referenceproteome	21.0017	21.0365	20.9099	21.0041	21.0895	20.3578	20.3601	20.3552	20.3638	20.3128	+	NUP_MDSC	7.62314	6.50542e-05	0.658424
P46664	Adenylosuccinate synthetase isozyme 2	Adss	sp|P46664|PURA2_MOUSE Adenylosuccinate synthetase isozyme 2 OS=Mus musculus OX=10090 GN=Adss PE=1 SV=2	2755	1	15	15	14	42.3	42.3	37.7	50.02	0	127.85	20		amine metabolic process;biosynthetic process;cellular amino acid metabolic process;cellular ketone metabolic process;cellular metabolic process;cellular nitrogen compound metabolic process;cellular process;heterocycle metabolic process;metabolic process;nitrogen compound metabolic process;nucleobase-containing compound metabolic process;nucleobase-containing small molecule metabolic process;nucle…	Alanine, aspartate and glutamate metabolism;Purine metabolism	Completeproteome;Cytoplasm;GTP-binding;Ligase;Magnesium;Metal-binding;Nucleotide-binding;Purinebiosynthesis;Referenceproteome	21.6291	21.6266	21.5655	21.4834	21.5981	20.9645	20.9477	20.9374	20.9787	20.9802	+	NUP_MDSC	7.71107	7.65924e-05	0.618812
J3QN31;P28650	Adenylosuccinate synthetase isozyme 1	Adssl1	tr|J3QN31|J3QN31_MOUSE Adenylosuccinate synthetase isozyme 1 OS=Mus musculus OX=10090 GN=Adssl1 PE=1 SV=1;sp|P28650|PURA1_MOUSE Adenylosuccinate synthetase isozyme 1 OS=Mus musculus OX=10090 GN=Adssl1 PE=1 SV=2	2065	2	15	15	15	39	39	39	52.779	0	79.076	19		amine metabolic process;biosynthetic process;cellular amino acid metabolic process;cellular ketone metabolic process;cellular metabolic process;cellular nitrogen compound metabolic process;cellular process;heterocycle metabolic process;metabolic process;nitrogen compound metabolic process;nucleobase-containing compound metabolic process;nucleobase-containing small molecule metabolic process;nucle…	Alanine, aspartate and glutamate metabolism;Purine metabolism	3D-structure;Alternativesplicing;Completeproteome;Cytoplasm;GTP-binding;Ligase;Magnesium;Membrane;Metal-binding;Nucleotide-binding;Proteomicsidentification;Purinebiosynthesis;Referenceproteome	21.4656	21.354	21.4343	21.2958	21.4859	20.894	20.9689	20.8782	20.9856	20.9346	+	NUP_MDSC	5.52505	0.000416126	0.47486
Q9Z248	Zinc finger protein AEBP2	Aebp2	sp|Q9Z248|AEBP2_MOUSE Zinc finger protein AEBP2 OS=Mus musculus OX=10090 GN=Aebp2 PE=1 SV=2	7043	1	1	1	1	4.4	4.4	4.4	52.962	0.0032636	2.8408	1		biological regulation;cellular component organization;cellular process;chromatin modification;chromatin organization;chromosome organization;organelle organization		Acetylation;Alternativesplicing;Chromatinregulator;Completeproteome;DNA-binding;Metal-binding;Nucleus;Phosphoprotein;Referenceproteome;Repeat;Repressor;Transcription;Transcriptionregulation;Zinc;Zinc-finger	11.3326	12.001	11.6753	11.9234	11.2423	10.349	9.91056	13.942	10.1382	13.2336			0.048923	0.858073	0.120272
Q9CZI9	Apoptosis-enhancing nuclease	Aen	sp|Q9CZI9|AEN_MOUSE Apoptosis-enhancing nuclease OS=Mus musculus OX=10090 GN=Aen PE=2 SV=1	6169	1	2	2	2	7.7	7.7	7.7	37.309	0.00031934	4.8041	2		biological regulation;cellular metabolic process;cellular nitrogen compound metabolic process;cellular process;metabolic process;nitrogen compound metabolic process;nucleobase-containing compound metabolic process;primary metabolic process;response to abiotic stimulus;response to DNA damage stimulus;response to stimulus;response to stress;signal transduction		Alternativesplicing;Apoptosis;Completeproteome;DNAdamage;Exonuclease;Hydrolase;Nuclease;Nucleus;Referenceproteome	16.3263	16.0386	16.3658	16.1856	16.2199	16.3253	16.2965	16.1652	16.3468	16.4268			0.568331	0.514534	-0.0849087
P63002	Amino-terminal enhancer of split	Aes	sp|P63002|TLE5_MOUSE TLE family member 5 OS=Mus musculus OX=10090 GN=Tle5 PE=1 SV=1	3064	1	1	1	1	6.1	6.1	6.1	22	0.00016532	5.8496	1		anatomical structure development;biological regulation;biosynthetic process;cell communication;cellular metabolic process;cellular nitrogen compound metabolic process;cellular process;developmental process;macromolecule metabolic process;metabolic process;nitrogen compound metabolic process;nucleobase-containing compound metabolic process;primary metabolic process;response to chemical stimulus;re…		Alternativesplicing;Completeproteome;Nucleus;Phosphoprotein;Referenceproteome;Repressor;Transcription;Transcriptionregulation;Ublconjugation;Wntsignalingpathway	15.0276	14.7111	14.9015	14.9765	14.9571	14.6379	14.5883	14.4963	14.419	14.8173	+	NUP_MDSC	2.22235	0.00592132	0.322991
Q920A7	AFG3-like protein 1	Afg3l1	sp|Q920A7|AFG31_MOUSE AFG3-like protein 1 OS=Mus musculus OX=10090 GN=Afg3l1 PE=1 SV=2	5593	1	11	9	9	17.7	15.7	15.7	87.046	0	30.2	10		cellular component organization;cellular membrane organization;cellular metabolic process;cellular process;macromolecule metabolic process;membrane fusion;membrane organization;metabolic process;mitochondrion organization;organelle fusion;organelle organization;primary metabolic process;protein maturation;protein metabolic process		Alternativesplicing;ATP-binding;Completeproteome;Hydrolase;Membrane;Metal-binding;Metalloprotease;Mitochondrion;Nucleotide-binding;Protease;Referenceproteome;Transmembrane;Transmembranehelix;Zinc	17.7758	17.8573	17.903	17.7266	17.6806	17.2856	17.1413	17.3715	17.3263	17.3126	+	NUP_MDSC	4.68064	0.000425843	0.501178
Q8JZQ2	AFG3-like protein 2	Afg3l2	sp|Q8JZQ2|AFG32_MOUSE AFG3-like protein 2 OS=Mus musculus OX=10090 GN=Afg3l2 PE=1 SV=1	5035	1	31	31	29	40	40	38	89.518	0	164.58	37		anatomical structure development;anatomical structure morphogenesis;biological regulation;cell development;cellular component morphogenesis;cellular component organization;cellular membrane organization;cellular metabolic process;cellular process;death;developmental process;macromolecule metabolic process;membrane fusion;membrane organization;metabolic process;mitochondrion organization;organelle…		ATP-binding;Completeproteome;Directproteinsequencing;Diseasemutation;Hydrolase;Membrane;Metal-binding;Metalloprotease;Mitochondrion;Nucleotide-binding;Protease;Referenceproteome;Transmembrane;Transmembranehelix;Zinc	21.0804	21.0719	21.1612	21.0668	20.994	21.1765	21.1675	21.1773	21.1947	21.1332			1.99075	0.300044	-0.0949661
Q80WT5;H3BJH7;H3BKM5;H3BIZ9	Aftiphilin	Aftph	sp|Q80WT5|AFTIN_MOUSE Aftiphilin OS=Mus musculus OX=10090 GN=Aftph PE=1 SV=2;tr|H3BJH7|H3BJH7_MOUSE Aftiphilin OS=Mus musculus OX=10090 GN=Aftph PE=1 SV=1;tr|H3BKM5|H3BKM5_MOUSE Aftiphilin (Fragment) OS=Mus musculus OX=10090 GN=Aftph PE=1 SV=1	4379	4	14	14	14	21.6	21.6	21.6	101.13	0	52.486	14		establishment of localization;protein transport;transport		Alternativesplicing;Completeproteome;Cytoplasm;Phosphoprotein;Proteintransport;Proteomicsidentification;Referenceproteome;Repeat;Transport	17.515	17.4214	17.7278	17.6292	17.6083	18.0392	18.0941	18.0204	18.0679	17.9831	+	NUP_MDSC	4.47053	0.000716213	-0.460582
Q64191;B7ZNK6	N(4)-(beta-N-acetylglucosaminyl)-L-asparaginase;Glycosylasparaginase alpha chain;Glycosylasparaginase beta chain	Aga	sp|Q64191|ASPG_MOUSE N(4)-(beta-N-acetylglucosaminyl)-L-asparaginase OS=Mus musculus OX=10090 GN=Aga PE=1 SV=1;tr|B7ZNK6|B7ZNK6_MOUSE Aga protein OS=Mus musculus OX=10090 GN=Aga PE=1 SV=1	3962	2	9	9	9	33.2	33.2	33.2	37.022	0	113.54	10		cellular metabolic process;cellular process;macromolecule metabolic process;macromolecule modification;metabolic process;primary metabolic process;protein maturation;protein metabolic process;protein modification process	Lysosome;Other glycan degradation	Autocatalyticcleavage;Completeproteome;Disulfidebond;Glycoprotein;Hydrolase;Lysosome;Protease;Referenceproteome;Signal	19.1424	19.1929	19.249	19.2547	19.2751	19.5917	19.7862	19.6182	19.7199	19.5814	+	NUP_MDSC	4.84403	0.000820084	-0.436694
Q3UHD9	Arf-GAP with GTPase, ANK repeat and PH domain-containing protein 2	Agap2	sp|Q3UHD9|AGAP2_MOUSE Arf-GAP with GTPase, ANK repeat and PH domain-containing protein 2 OS=Mus musculus OX=10090 GN=Agap2 PE=1 SV=1	3539	1	9	9	9	9	9	9	124.51	0	35.683	9		anatomical structure development;biological regulation;cellular component organization;cellular process;cytoskeleton organization;developmental process;endosome transport;establishment of localization;metabolic process;organelle organization;regulation of protein modification process;response to stimulus;signal transduction;transport;vesicle-mediated transport	Endocytosis	Alternativesplicing;ANKrepeat;Completeproteome;Cytoplasm;GTPaseactivation;GTP-binding;Metal-binding;Nucleotide-binding;Nucleus;Phosphoprotein;Referenceproteome;Repeat;Zinc;Zinc-finger	18.3488	18.3756	18.344	18.3607	18.4305	17.3982	17.3654	17.3877	17.3692	17.3989	+	NUP_MDSC	11.0366	0	0.988065
F8VQE9;Q8VHH5;A0A1D5RMG4;A0A0G2JDW1;A0A0G2JER6;A0A087WRF2;Q8BXK8	Arf-GAP with GTPase, ANK repeat and PH domain-containing protein 3	Agap3	tr|F8VQE9|F8VQE9_MOUSE Arf-GAP with GTPase, ANK repeat and PH domain-containing protein 3 OS=Mus musculus OX=10090 GN=Agap3 PE=1 SV=1;sp|Q8VHH5|AGAP3_MOUSE Arf-GAP with GTPase, ANK repeat and PH domain-containing protein 3 OS=Mus musculus OX=10090 GN=Agap3	1836	7	5	5	5	9.1	9.1	9.1	97.694	0	25.023	5		biological regulation;catabolic process;cellular component organization;cellular metabolic process;cellular process;establishment of localization;macromolecule metabolic process;metabolic process;nucleus organization;organelle organization;primary metabolic process;protein metabolic process;protein transport;proteolysis;proteolysis involved in cellular protein catabolic process;response to abioti…	Endocytosis	Acetylation;Alternativesplicing;ANKrepeat;Completeproteome;Cytoplasm;GTPaseactivation;GTP-binding;Metal-binding;Nucleotide-binding;Phosphoprotein;Proteintransport;Proteomicsidentification;Referenceproteome;Repeat;Transport;Zinc;Zinc-finger	15.4237	15.4701	15.4857	15.5987	15.7073	15.5435	15.327	15.5272	15.5634	15.4958			0.290467	0.780389	0.0457338
A0A087WNV1;A0A087WSR7;A0A087WR52;Q8K2K6;A0A087WRL1	Arf-GAP domain and FG repeat-containing protein 1	Agfg1	tr|A0A087WNV1|A0A087WNV1_MOUSE Arf-GAP domain and FG repeat-containing protein 1 OS=Mus musculus OX=10090 GN=Agfg1 PE=1 SV=1;tr|A0A087WSR7|A0A087WSR7_MOUSE Arf-GAP domain and FG repeat-containing protein 1 OS=Mus musculus OX=10090 GN=Agfg1 PE=1 SV=1;tr|A0A	8	5	9	9	8	16.9	16.9	15.5	53.974	0	27.879	9		anatomical structure formation involved in morphogenesis;cellular component assembly;cellular component organization;cellular process;cytoskeleton organization;developmental process;establishment of localization;multicellular organismal development;multicellular organismal process;nucleus organization;organelle organization;transport		Alternativesplicing;Completeproteome;Cytoplasmicvesicle;Developmentalprotein;Differentiation;DNA-binding;Glycoprotein;Metal-binding;Nucleus;Phosphoprotein;Proteomicsidentification;Referenceproteome;Repeat;Spermatogenesis;Transport;Zinc;Zinc-finger	18.1851	18.2459	18.3937	18.3257	18.4556	19.0597	19.0435	19.0349	19.1215	19.0092	+	NUP_MDSC	6.1862	5.52677e-05	-0.732542
Q3TBU7;Q3U2K8;Q80WC7	Arf-GAP domain and FG repeat-containing protein 2	Agfg2	tr|Q3TBU7|Q3TBU7_MOUSE Arf-GAP domain and FG repeat-containing protein 2 (Fragment) OS=Mus musculus OX=10090 GN=Agfg2 PE=1 SV=1;tr|Q3U2K8|Q3U2K8_MOUSE Arf-GAP domain and FG repeat-containing protein 2 OS=Mus musculus OX=10090 GN=Agfg2 PE=1 SV=1;sp|Q80WC7|A	3351	3	9	8	8	27.8	26.1	26.1	41.739	0	36.267	8				Acetylation;Alternativesplicing;Completeproteome;Metal-binding;Proteomicsidentification;Referenceproteome;Repeat;Zinc;Zinc-finger	17.3088	17.2815	17.2778	17.3724	17.4276	17.8637	17.8052	17.8685	18.0147	17.9746	+	NUP_MDSC	5.62365	0.00014642	-0.571696
Q9ESW4;A0A0J9YU24	Acylglycerol kinase, mitochondrial	Agk	sp|Q9ESW4|AGK_MOUSE Acylglycerol kinase, mitochondrial OS=Mus musculus OX=10090 GN=Agk PE=1 SV=1	6653	2	11	11	11	30.2	30.2	30.2	46.975	0	32.428	12		biological regulation;biosynthetic process;cellular lipid metabolic process;cellular metabolic process;cellular process;lipid metabolic process;metabolic process;phosphorus metabolic process;primary metabolic process;regulation of protein modification process;response to stimulus;signal transduction	Glycerolipid metabolism	Alternativesplicing;ATP-binding;Completeproteome;Kinase;Membrane;Mitochondrion;Nucleotide-binding;Referenceproteome;Transferase;Transitpeptide	19.5545	19.5826	19.624	19.5237	19.5301	18.5541	18.5007	18.4527	18.4754	18.4957	+	NUP_MDSC	9.99968	0	1.06727
F8VPN4;A0A0G2JGI9;F6XXE6;E0CYU6;E0CX86;F7CSZ6		Agl	tr|F8VPN4|F8VPN4_MOUSE Amylo-1,6-glucosidase, 4-alpha-glucanotransferase OS=Mus musculus OX=10090 GN=Agl PE=1 SV=1;tr|A0A0G2JGI9|A0A0G2JGI9_MOUSE Amylo-1,6-glucosidase, 4-alpha-glucanotransferase OS=Mus musculus OX=10090 GN=Agl PE=1 SV=1;tr|F6XXE6|F6XXE6_M	1819	6	37	37	37	26.8	26.8	26.8	174.29	0	129.51	41		biosynthetic process;carbohydrate metabolic process;catabolic process;cellular metabolic process;cellular process;energy reserve metabolic process;generation of precursor metabolites and energy;macromolecule metabolic process;metabolic process;polysaccharide metabolic process;primary metabolic process;response to chemical stimulus;response to endogenous stimulus;response to external stimulus;resp…	Starch and sucrose metabolism	Completeproteome;Proteomicsidentification;Referenceproteome	19.5323	19.535	19.503	19.4701	19.6515	20.8035	20.8115	20.7326	20.8072	20.7816	+	NUP_MDSC	9.48713	0	-1.24891
Q8CJG1;H3BJ70;Q8CJF9;Q8CJF8;H3BL59	Protein argonaute-1	Ago1	sp|Q8CJG1|AGO1_MOUSE Protein argonaute-1 OS=Mus musculus OX=10090 GN=Ago1 PE=1 SV=2;tr|H3BJ70|H3BJ70_MOUSE Protein argonaute-1 (Fragment) OS=Mus musculus OX=10090 GN=Ago1 PE=1 SV=1	5027	5	10	5	5	16.6	9.7	9.7	97.213	0	19.014	5		biological regulation;biosynthetic process;catabolic process;cellular component assembly;cellular component organization;cellular macromolecular complex assembly;cellular metabolic process;cellular nitrogen compound metabolic process;cellular process;macromolecular complex assembly;macromolecule metabolic process;metabolic process;mRNA metabolic process;nitrogen compound metabolic process;nucleob…		Acetylation;Alternativesplicing;Completeproteome;Cytoplasm;Proteomicsidentification;Referenceproteome;Repressor;Ribonucleoprotein;RNA-binding;RNA-mediatedgenesilencing;Transcription;Transcriptionregulation;Translationregulation	15.0814	15.2375	15.2045	15.3677	15.1269	14.7743	14.8557	14.8649	14.703	14.6183	+	NUP_MDSC	3.71415	0.00114572	0.440352
Q8CJG0	Protein argonaute-2	Ago2	sp|Q8CJG0|AGO2_MOUSE Protein argonaute-2 OS=Mus musculus OX=10090 GN=Ago2 PE=1 SV=3	5026	1	19	19	14	27.3	27.3	20.5	97.303	0	95.118	19		biological regulation;biosynthetic process;cell differentiation;cellular component assembly;cellular component organization;cellular macromolecular complex assembly;cellular metabolic process;cellular nitrogen compound metabolic process;cellular process;developmental process;gene silencing;macromolecular complex assembly;macromolecule metabolic process;metabolic process;mRNA metabolic process;mRN…		Completeproteome;Cytoplasm;Developmentalprotein;Differentiation;Endonuclease;Hydrolase;Hydroxylation;Magnesium;Manganese;Metal-binding;Nitration;Nuclease;Nucleus;Referenceproteome;Repressor;Ribonucleoprotein;RNA-binding;RNA-mediatedgenesilencing;Transcription;Transcriptionregulation;Translationregulation	19.8075	19.7966	19.7906	19.8002	19.8776	19.6793	19.683	19.744	19.7707	19.7403			2.26282	0.320443	0.0910316
A0A0R4J263;O35083;G3UWV6	1-acyl-sn-glycerol-3-phosphate acyltransferase alpha	Agpat1	tr|A0A0R4J263|A0A0R4J263_MOUSE 1-acyl-sn-glycerol-3-phosphate acyltransferase OS=Mus musculus OX=10090 GN=Agpat1 PE=1 SV=1;sp|O35083|PLCA_MOUSE 1-acyl-sn-glycerol-3-phosphate acyltransferase alpha OS=Mus musculus OX=10090 GN=Agpat1 PE=1 SV=1	378	3	4	4	4	19.3	19.3	19.3	31.737	0	13.624	4		biological regulation;biosynthetic process;cellular ketone metabolic process;cellular lipid metabolic process;cellular metabolic process;cellular process;glycerol ether metabolic process;lipid metabolic process;metabolic process;organic acid metabolic process;primary metabolic process;small molecule metabolic process	Fat digestion and absorption;Glycerolipid metabolism;Glycerophospholipid metabolism	Acyltransferase;Completeproteome;Endoplasmicreticulum;Lipidbiosynthesis;Lipidmetabolism;Membrane;Phospholipidbiosynthesis;Phospholipidmetabolism;Proteomicsidentification;Referenceproteome;Signal;Transferase;Transmembrane;Transmembranehelix	16.2108	16.0527	16.0876	16.0522	15.8498	16.6507	16.5807	16.6558	16.5157	16.5855	+	NUP_MDSC	4.5914	0.000306509	-0.547038
Q8K3K7	1-acyl-sn-glycerol-3-phosphate acyltransferase beta	Agpat2	sp|Q8K3K7|PLCB_MOUSE 1-acyl-sn-glycerol-3-phosphate acyltransferase beta OS=Mus musculus OX=10090 GN=Agpat2 PE=1 SV=1	5140	1	4	4	4	19.1	19.1	19.1	31.01	0	11.274	4		anatomical structure development;biological regulation;biosynthetic process;cellular ketone metabolic process;cellular lipid metabolic process;cellular metabolic process;cellular process;developmental process;glycerol ether metabolic process;lipid metabolic process;metabolic process;organic acid metabolic process;primary metabolic process;small molecule metabolic process	Fat digestion and absorption;Glycerolipid metabolism;Glycerophospholipid metabolism	Acyltransferase;Completeproteome;Endoplasmicreticulum;Lipidbiosynthesis;Lipidmetabolism;Membrane;Phospholipidbiosynthesis;Phospholipidmetabolism;Referenceproteome;Signal;Transferase;Transmembrane;Transmembranehelix	16.5719	16.3235	16.598	16.4778	16.3497	16.5744	16.5533	16.6208	16.6718	16.5563			1.21153	0.148421	-0.131144
Q9D1E8;F8WGD9	1-acyl-sn-glycerol-3-phosphate acyltransferase epsilon	Agpat5	sp|Q9D1E8|PLCE_MOUSE 1-acyl-sn-glycerol-3-phosphate acyltransferase epsilon OS=Mus musculus OX=10090 GN=Agpat5 PE=1 SV=2;tr|F8WGD9|F8WGD9_MOUSE 1-acyl-sn-glycerol-3-phosphate acyltransferase epsilon OS=Mus musculus OX=10090 GN=Agpat5 PE=1 SV=1	6259	2	6	6	6	18.1	18.1	18.1	42.202	0	16.488	6		biosynthetic process;cell differentiation;cellular lipid metabolic process;cellular metabolic process;cellular process;developmental process;glycerol ether metabolic process;lipid metabolic process;metabolic process;primary metabolic process;small molecule metabolic process		Acyltransferase;Completeproteome;Endoplasmicreticulum;Lipidbiosynthesis;Lipidmetabolism;Membrane;Mitochondrion;Nucleus;Phospholipidbiosynthesis;Phospholipidmetabolism;Proteomicsidentification;Referenceproteome;Transferase;Transmembrane;Transmembranehelix	18.2123	18.1426	18.2454	18.3456	18.1932	18.1416	18.0931	18.1179	18.1634	18.0356			1.70825	0.170901	0.117529
Q8K2C8;A0A1B0GRV5	Glycerol-3-phosphate acyltransferase 4	Agpat6	sp|Q8K2C8|GPAT4_MOUSE Glycerol-3-phosphate acyltransferase 4 OS=Mus musculus OX=10090 GN=Gpat4 PE=1 SV=1	5096	2	8	8	8	21.1	21.1	21.1	52.181	0	28.227	8		alcohol metabolic process;amine metabolic process;anatomical structure development;biological regulation;biosynthetic process;cell maturation;cellular ketone metabolic process;cellular lipid metabolic process;cellular metabolic process;cellular nitrogen compound metabolic process;cellular process;cofactor metabolic process;developmental maturation;developmental process;establishment of localizati…	Glycerolipid metabolism;Glycerophospholipid metabolism	Acyltransferase;Completeproteome;Endoplasmicreticulum;Glycoprotein;Lipidbiosynthesis;Lipidmetabolism;Membrane;Phospholipidbiosynthesis;Phospholipidmetabolism;Referenceproteome;Signal;Transferase;Transmembrane;Transmembranehelix	16.8285	16.8099	16.9737	17.0412	16.7669	16.6948	16.6326	16.7129	16.7368	16.5413			2.08684	0.0202376	0.220375
Q8C0N2	Glycerol-3-phosphate acyltransferase 3	Agpat9	sp|Q8C0N2|GPAT3_MOUSE Glycerol-3-phosphate acyltransferase 3 OS=Mus musculus OX=10090 GN=Gpat3 PE=1 SV=1	4823	1	3	3	3	9.1	9.1	9.1	49	0	16.689	3		biological regulation;biosynthetic process;cellular lipid metabolic process;cellular metabolic process;cellular process;glycerol ether metabolic process;lipid metabolic process;metabolic process;primary metabolic process;small molecule metabolic process	Glycerolipid metabolism;Glycerophospholipid metabolism	Acyltransferase;Completeproteome;Endoplasmicreticulum;Lipidbiosynthesis;Lipidmetabolism;Membrane;Phospholipidbiosynthesis;Phospholipidmetabolism;Phosphoprotein;Referenceproteome;Transferase;Transmembrane;Transmembranehelix	11.5219	10.9794	11.4404	12.1646	9.99563	14.7533	14.7351	14.6708	14.5925	14.6564	+	NUP_MDSC	4.93554	0	-3.46118
A2AL50;Q8C0I1;H3BKN2;A2AL49;H3BIY5;H3BJ14	Alkyldihydroxyacetonephosphate synthase, peroxisomal	Agps	tr|A2AL50|A2AL50_MOUSE Alkylglycerone-phosphate synthase OS=Mus musculus OX=10090 GN=Agps PE=1 SV=1;sp|Q8C0I1|ADAS_MOUSE Alkyldihydroxyacetonephosphate synthase, peroxisomal OS=Mus musculus OX=10090 GN=Agps PE=1 SV=1;tr|H3BKN2|H3BKN2_MOUSE Alkylglycerone-p	868	6	22	22	22	44.3	44.3	44.3	74.342	0	162.51	28		biosynthetic process;cellular lipid metabolic process;cellular metabolic process;cellular process;glycerol ether metabolic process;lipid metabolic process;metabolic process;primary metabolic process;small molecule metabolic process	Ether lipid metabolism;Peroxisome	Acetylation;Completeproteome;FAD;Flavoprotein;Lipidbiosynthesis;Lipidmetabolism;Peroxisome;Phosphoprotein;Proteomicsidentification;Referenceproteome;Transferase;Transitpeptide	20.7643	20.7941	20.7548	20.6932	20.6766	21.3784	21.3713	21.3926	21.3762	21.4674	+	NUP_MDSC	7.88909	5.92217e-05	-0.660574
Q9WVK0	Type-1 angiotensin II receptor-associated protein	Agtrap	sp|Q9WVK0|ATRAP_MOUSE Type-1 angiotensin II receptor-associated protein OS=Mus musculus OX=10090 GN=Agtrap PE=1 SV=2	6975	1	1	1	1	5.6	5.6	5.6	17.525	0.0084262	2.0341	1		biological regulation;response to chemical stimulus;response to stimulus;response to stress		Completeproteome;Cytoplasmicvesicle;Endoplasmicreticulum;Golgiapparatus;Membrane;Referenceproteome;Transmembrane;Transmembranehelix	16.4475	16.2784	15.9848	16.3587	16.4129	16.614	16.5484	16.6071	16.7211	16.5894	+	NUP_MDSC	2.1816	0.00627047	-0.319557
Q8CJF7;F6S6E4;F6SJR1;F6QTR3	Protein ELYS	Ahctf1	sp|Q8CJF7|ELYS_MOUSE Protein ELYS OS=Mus musculus OX=10090 GN=Ahctf1 PE=1 SV=1	5025	4	47	47	47	27.7	27.7	27.7	247.64	0	247.51	51		anatomical structure development;biological regulation;biosynthetic process;cellular component assembly;cellular component organization;cellular macromolecular complex assembly;cellular metabolic process;cellular nitrogen compound metabolic process;cellular process;cytokinesis;developmental process;establishment of localization;macromolecular complex assembly;macromolecule metabolic process;metab…		3D-structure;Acetylation;Cellcycle;Celldivision;Centromere;Chromosome;Completeproteome;Cytoplasm;Developmentalprotein;DNA-binding;Kinetochore;Mitosis;mRNAtransport;Nuclearporecomplex;Nucleus;Phosphoprotein;Proteintransport;Proteomicsidentification;Referenceproteome;Transcription;Translocation;Transport	19.5215	19.4106	20.3309	19.9044	19.6966	20.32	20.3133	20.2909	20.371	20.3095	+	NUP_MDSC	2.00244	0.00154916	-0.548152
P50247;A2ALT5	Adenosylhomocysteinase	Ahcy	sp|P50247|SAHH_MOUSE Adenosylhomocysteinase OS=Mus musculus OX=10090 GN=Ahcy PE=1 SV=3	2811	2	23	23	23	55.6	55.6	55.6	47.688	0	98.398	38		cellular metabolic process;cellular process;metabolic process;one-carbon metabolic process;small molecule metabolic process	Cysteine and methionine metabolism	Acetylation;Completeproteome;Cytoplasm;Hydrolase;NAD;One-carbonmetabolism;Proteomicsidentification;Referenceproteome	23.5242	23.5935	23.4989	23.4958	23.6212	22.993	22.9562	22.9965	22.967	22.9554	+	NUP_MDSC	7.57933	9.33908e-05	0.573102
Q80SW1;F7ATQ6;D3Z2Q0;A0A0N4SUY4	Putative adenosylhomocysteinase 2	Ahcyl1	sp|Q80SW1|SAHH2_MOUSE S-adenosylhomocysteine hydrolase-like protein 1 OS=Mus musculus OX=10090 GN=Ahcyl1 PE=1 SV=1	4312	4	16	16	8	32.8	32.8	15.5	58.951	0	51.231	17		amine metabolic process;biological regulation;cellular amino acid metabolic process;cellular ketone metabolic process;cellular metabolic process;cellular nitrogen compound metabolic process;cellular process;cofactor metabolic process;establishment of localization;heterocycle metabolic process;macromolecule metabolic process;metabolic process;mRNA metabolic process;mRNA processing;nitrogen compoun…	Cysteine and methionine metabolism	Acetylation;Completeproteome;Directproteinsequencing;Endoplasmicreticulum;Hydrolase;NAD;One-carbonmetabolism;Phosphoprotein;Proteomicsidentification;Referenceproteome	20.4294	20.4716	20.3748	20.3345	20.531	20.7164	20.6806	20.738	20.7507	20.753	+	NUP_MDSC	4.37849	0.00374603	-0.299472
F8WGT1;Q68FL4;F8WI65;H3BKT5;H3BL31;D3YYM7;D3YX97;E9PX77	Adenosylhomocysteinase;Putative adenosylhomocysteinase 3	Ahcyl2	tr|F8WGT1|F8WGT1_MOUSE Putative adenosylhomocysteinase 3 OS=Mus musculus OX=10090 GN=Ahcyl2 PE=1 SV=1;sp|Q68FL4|SAHH3_MOUSE Putative adenosylhomocysteinase 3 OS=Mus musculus OX=10090 GN=Ahcyl2 PE=1 SV=1;tr|F8WI65|F8WI65_MOUSE Adenosylhomocysteinase 3 isofo	1845	8	14	6	6	26	10.9	10.9	66.771	0	27.738	8		amine metabolic process;cellular amino acid metabolic process;cellular ketone metabolic process;cellular metabolic process;cellular nitrogen compound metabolic process;cellular process;cofactor metabolic process;heterocycle metabolic process;metabolic process;nitrogen compound metabolic process;nucleobase-containing compound metabolic process;nucleobase-containing small molecule metabolic process…	Cysteine and methionine metabolism	Acetylation;Alternativesplicing;Completeproteome;Hydrolase;NAD;One-carbonmetabolism;Phosphoprotein;Proteomicsidentification;Referenceproteome	17.44	17.5104	17.6097	17.5354	17.5211	18.2176	18.2339	18.3109	18.2996	18.3326	+	NUP_MDSC	7.62769	3.38645e-05	-0.755628
E9Q616;A0A494BBD5;G5E8K8;A0A494B8Y7		Ahnak	tr|E9Q616|E9Q616_MOUSE AHNAK nucleoprotein (desmoyokin) OS=Mus musculus OX=10090 GN=Ahnak PE=1 SV=1	1606	4	183	183	183	56	56	56	604.25	0	323.31	225		biological regulation;cellular component assembly;cellular component organization;macromolecular complex assembly;protein complex assembly		Completeproteome;Proteomicsidentification;Referenceproteome	23.2687	23.0932	23.6299	23.5795	23.4065	25.772	25.8885	25.9158	25.879	25.8552	+	NUP_MDSC	8.03675	0	-2.46652
F7DBB3;F7CVJ5;E9PYB0;Q3URZ6		Ahnak2	tr|F7DBB3|F7DBB3_MOUSE AHNAK nucleoprotein 2 (Fragment) OS=Mus musculus OX=10090 GN=Ahnak2 PE=1 SV=1;tr|F7CVJ5|F7CVJ5_MOUSE AHNAK nucleoprotein 2 (Fragment) OS=Mus musculus OX=10090 GN=Ahnak2 PE=1 SV=1;tr|E9PYB0|E9PYB0_MOUSE AHNAK nucleoprotein 2 (Fragment	1810	4	8	8	8	17.8	17.8	17.8	166.49	0	25.525	8				Completeproteome;Proteomicsidentification;Referenceproteome;Viralnucleoprotein;Virion	15.8074	15.4628	16.1089	16.3821	15.8919	19.2524	19.457	19.5906	19.3897	19.5335	+	NUP_MDSC	7.61729	0	-3.51401
Q3U5D9;P30561;A0A0B4J1L1	Aryl hydrocarbon receptor	Ahr	tr|Q3U5D9|Q3U5D9_MOUSE Aryl hydrocarbon receptor OS=Mus musculus OX=10090 GN=Ahr PE=1 SV=1;sp|P30561|AHR_MOUSE Aryl hydrocarbon receptor OS=Mus musculus OX=10090 GN=Ahr PE=1 SV=3	3480	3	6	6	6	7.5	7.5	7.5	90.337	0	15.921	6		anatomical structure development;anatomical structure morphogenesis;biological regulation;biosynthetic process;blood circulation;cell activation;cell cycle;cell differentiation;cell morphogenesis;cellular component morphogenesis;cellular component organization;cellular metabolic process;cellular nitrogen compound metabolic process;cellular process;circulatory system process;developmental process;…		3D-structure;Activator;Biologicalrhythms;Cellcycle;Completeproteome;Cytoplasm;Directproteinsequencing;DNA-binding;Nucleus;Polymorphism;Proteomicsidentification;Receptor;Referenceproteome;Repeat;Repressor;Transcription;Transcriptionregulation	14.3453	14.9292	14.7296	14.9024	14.543	17.3685	17.2667	17.325	17.2483	17.2607	+	NUP_MDSC	7.87864	0	-2.60395
Q8BK64	Activator of 90 kDa heat shock protein ATPase homolog 1	Ahsa1	sp|Q8BK64|AHSA1_MOUSE Activator of 90 kDa heat shock protein ATPase homolog 1 OS=Mus musculus OX=10090 GN=Ahsa1 PE=1 SV=2	4598	1	17	17	17	55.6	55.6	55.6	38.117	0	60.689	26		biological regulation;cellular metabolic process;cellular process;macromolecule metabolic process;metabolic process;primary metabolic process;protein folding;protein metabolic process;response to stimulus;response to stress		Acetylation;Chaperone;Completeproteome;Cytoplasm;Endoplasmicreticulum;Phosphoprotein;Referenceproteome;Stressresponse	22.138	22.2217	22.1411	22.103	22.1941	21.7165	21.6684	21.796	21.745	21.6911	+	NUP_MDSC	6.22665	0.00057034	0.436161
Q8N9S3;F6S1R2;A2AF82;A2AF81	Activator of 90 kDa heat shock protein ATPase homolog 2	Ahsa2	sp|Q8N9S3|AHSA2_MOUSE Activator of 90 kDa heat shock protein ATPase homolog 2 OS=Mus musculus OX=10090 GN=Ahsa2 PE=1 SV=2;tr|F6S1R2|F6S1R2_MOUSE Activator of 90 kDa heat shock protein ATPase homolog 2 (Fragment) OS=Mus musculus OX=10090 GN=Ahsa2 PE=1 SV=1;	5160	4	6	6	6	22.7	22.7	22.7	37.648	0	23.765	6		response to stimulus;response to stress		Alternativesplicing;Chaperone;Completeproteome;Proteomicsidentification;Referenceproteome;Stressresponse	17.258	17.3129	17.2615	17.3598	17.3002	16.3414	16.3359	16.2764	16.226	16.2962	+	NUP_MDSC	9.36901	0	1.00331
D3Z2E7;E9Q3L4		AI607873	tr|D3Z2E7|D3Z2E7_MOUSE Interferon-activated gene 207 OS=Mus musculus OX=10090 GN=Ifi207 PE=1 SV=1;tr|E9Q3L4|E9Q3L4_MOUSE Interferon-activated gene 207 OS=Mus musculus OX=10090 GN=Ifi207 PE=1 SV=2	1300	2	12	9	8	17.5	13.3	11.7	103.87	0	37.465	11		biological regulation		Completeproteome;Proteomicsidentification;Referenceproteome	15.9545	15.9066	16.3758	15.9145	16.0606	18.2451	18.1995	18.2563	18.2085	18.201	+	NUP_MDSC	8.10017	0	-2.17966
Q8C4Q6	Axin interactor, dorsalization-associated protein	Aida	sp|Q8C4Q6|AIDA_MOUSE Axin interactor, dorsalization-associated protein OS=Mus musculus OX=10090 GN=Aida PE=1 SV=1	4864	1	2	2	2	6.2	6.2	6.2	34.888	0.00031235	4.0741	2		biological regulation;developmental process;regulation of protein modification process		3D-structure;Alternativesplicing;Coiledcoil;Completeproteome;Developmentalprotein;Referenceproteome	14.0139	13.8284	14.0338	13.8762	13.8415	14.604	14.6578	14.3238	14.5292	14.2066	+	NUP_MDSC	3.32439	0.000619459	-0.545551
B1AU25;Q9Z0X1	Apoptosis-inducing factor 1, mitochondrial	Aifm1	tr|B1AU25|B1AU25_MOUSE Apoptosis-inducing factor 1, mitochondrial OS=Mus musculus OX=10090 GN=Aifm1 PE=1 SV=1;sp|Q9Z0X1|AIFM1_MOUSE Apoptosis-inducing factor 1, mitochondrial OS=Mus musculus OX=10090 GN=Aifm1 PE=1 SV=1	1032	2	18	18	18	36.3	36.3	36.3	66.113	0	115.92	24		biological regulation;cell death;cell differentiation;cellular component assembly;cellular component organization;cellular homeostasis;cellular macromolecular complex assembly;cellular process;death;developmental process;homeostatic process;macromolecular complex assembly;mitochondrion organization;organelle organization;protein complex assembly;protein complex biogenesis;response to chemical sti…	Apoptosis	3D-structure;Acetylation;Apoptosis;Completeproteome;Cytoplasm;Directproteinsequencing;DNA-binding;FAD;Flavoprotein;Isopeptidebond;Membrane;Mitochondrion;Mitochondrioninnermembrane;NAD;Nucleus;Oxidoreductase;Phosphoprotein;Proteomicsidentification;Referenceproteome;Transitpeptide;Ublconjugation	21.2784	21.2505	21.2669	21.3351	21.135	21.104	21.0665	21.124	21.0316	21.0746			2.83791	0.0346811	0.173043
Q8BUE4	Apoptosis-inducing factor 2	Aifm2	sp|Q8BUE4|AIFM2_MOUSE Apoptosis-inducing factor 2 OS=Mus musculus OX=10090 GN=Aifm2 PE=1 SV=1	4713	1	11	11	11	29.2	29.2	29.2	40.634	0	32.516	11		biological regulation;cellular component organization;cellular process;mitochondrion organization;organelle organization		Alternativesplicing;Completeproteome;Cytoplasm;DNA-binding;FAD;Flavoprotein;Lipoprotein;Membrane;Mitochondrion;Mitochondrionoutermembrane;Myristate;Oxidoreductase;Referenceproteome;Transmembrane;Transmembranehelix	17.5487	17.5057	17.5915	17.5236	17.5434	19.6076	19.5491	19.5282	19.6012	19.5362	+	NUP_MDSC	12.6541	0	-2.02189
Q91VJ1;D3Z341;G3UZ36	Interferon-inducible protein AIM2	Aim2	sp|Q91VJ1|AIM2_MOUSE Interferon-inducible protein AIM2 OS=Mus musculus OX=10090 GN=Aim2 PE=1 SV=2	5459	3	12	12	12	38.4	38.4	38.4	40.155	0	45.269	12		biological regulation;cell death;cellular process;death;establishment of localization;immune system process;protein transport;regulation of transport;response to chemical stimulus;response to drug;response to stimulus;response to stress;secretion;signal transduction;transport	Cytosolic DNA-sensing pathway	3D-structure;Apoptosis;Completeproteome;Cytoplasm;DNA-binding;Immunity;Inflammatoryresponse;Innateimmunity;Nucleus;Proteomicsidentification;Referenceproteome	19.4489	19.4895	19.556	19.5421	19.5866	18.9661	18.9039	18.9325	18.9935	19.0028	+	NUP_MDSC	7.09356	0.000103591	0.564862
Q3UZG4;P31230;A0A0G2JDW6;A0A0G2JDH0;A0A0G2JEU9;A0A0G2JDV0	Aminoacyl tRNA synthase complex-interacting multifunctional protein 1;Endothelial monocyte-activating polypeptide 2	Aimp1	tr|Q3UZG4|Q3UZG4_MOUSE Aminoacyl tRNA synthase complex-interacting multifunctional protein 1 OS=Mus musculus OX=10090 GN=Aimp1 PE=1 SV=1;sp|P31230|AIMP1_MOUSE Aminoacyl tRNA synthase complex-interacting multifunctional protein 1 OS=Mus musculus OX=10090 GN	2652	6	14	14	14	60.2	60.2	60.2	35.166	0	97.6	14		alcohol metabolic process;anatomical structure formation involved in morphogenesis;biological adhesion;biological regulation;biosynthetic process;carbohydrate metabolic process;cell adhesion;cell communication;cell death;cell motility;cell-cell signaling;cellular component movement;cellular metabolic process;cellular process;death;developmental process;immune system process;locomotion;macromolecu…		Acetylation;Angiogenesis;Apoptosis;Carbohydratemetabolism;Celladhesion;Completeproteome;Cytokine;Cytoplasm;Cytoplasmicvesicle;Directproteinsequencing;Endoplasmicreticulum;Glucosemetabolism;Golgiapparatus;Inflammatoryresponse;Nucleus;Proteinbiosynthesis;Proteomicsidentification;Referenceproteome;RNA-binding;Secreted;tRNA-binding	20.9684	20.9403	20.9674	20.9625	21.0401	20.7532	20.6785	20.8031	20.74	20.7205	+	NUP_MDSC	4.71172	0.00865606	0.236691
Q8R010;Q8R3V2	Aminoacyl tRNA synthase complex-interacting multifunctional protein 2	Aimp2	sp|Q8R010|AIMP2_MOUSE Aminoacyl tRNA synthase complex-interacting multifunctional protein 2 OS=Mus musculus OX=10090 GN=Aimp2 PE=1 SV=2;tr|Q8R3V2|Q8R3V2_MOUSE Aminoacyl tRNA synthase complex-interacting multifunctional protein 2 OS=Mus musculus OX=10090 GN	5172	2	8	8	8	33.8	33.8	33.8	35.377	0	79.949	12		biological regulation;biosynthetic process;cell death;cell differentiation;cellular metabolic process;cellular process;death;developmental process;macromolecule metabolic process;metabolic process;primary metabolic process;protein metabolic process;regulation of protein modification process;translation		Apoptosis;Completeproteome;Cytoplasm;Developmentalprotein;Differentiation;Nucleus;Phosphoprotein;Proteinbiosynthesis;Proteomicsidentification;Referenceproteome;Ublconjugation	20.3348	20.2789	20.3302	20.3492	20.4069	19.9613	19.9205	19.9338	19.8711	19.9703	+	NUP_MDSC	6.44248	0.00076636	0.408557
O08915;D3YW40	AH receptor-interacting protein	Aip	sp|O08915|AIP_MOUSE AH receptor-interacting protein OS=Mus musculus OX=10090 GN=Aip PE=1 SV=1;tr|D3YW40|D3YW40_MOUSE AH receptor-interacting protein (Fragment) OS=Mus musculus OX=10090 GN=Aip PE=1 SV=1	2124	2	11	11	11	41.8	41.8	41.8	37.605	0	53.139	14		biological regulation;cellular metabolic process;cellular process;establishment of localization;macromolecule metabolic process;metabolic process;primary metabolic process;protein folding;protein maturation;protein metabolic process;protein targeting;protein transport;transport;xenobiotic metabolic process		Completeproteome;Cytoplasm;Directproteinsequencing;Proteomicsidentification;Referenceproteome;Repeat;TPRrepeat	20.4932	20.4248	20.4288	20.3411	20.5006	20.5345	20.4897	20.4826	20.4566	20.4809			0.845792	0.700943	-0.0512081
A0A0A6YXW8;Q9R0Y5;Z4YN97	Adenylate kinase isoenzyme 1	Ak1	tr|A0A0A6YXW8|A0A0A6YXW8_MOUSE Adenylate kinase isoenzyme 1 (Fragment) OS=Mus musculus OX=10090 GN=Ak1 PE=1 SV=1;sp|Q9R0Y5|KAD1_MOUSE Adenylate kinase isoenzyme 1 OS=Mus musculus OX=10090 GN=Ak1 PE=1 SV=1;tr|Z4YN97|Z4YN97_MOUSE Adenylate kinase isoenzyme 1	95	3	3	3	3	38.5	38.5	38.5	10.632	0.00016987	6.7092	3		biological regulation;biosynthetic process;cellular metabolic process;cellular nitrogen compound metabolic process;cellular process;heterocycle metabolic process;metabolic process;nitrogen compound metabolic process;nucleobase-containing compound metabolic process;nucleobase-containing small molecule metabolic process;nucleotide metabolic process;phosphorus metabolic process;primary metabolic pro…	Purine metabolism	Acetylation;Alternativesplicing;ATP-binding;Completeproteome;Cytoplasm;Directproteinsequencing;Kinase;Nucleotide-binding;Phosphoprotein;Proteomicsidentification;Referenceproteome;Transferase	13.5267	13.6188	13.6234	13.2689	13.2233	13.0391	13.4054	13.1815	13.0776	13.39			1.1099	0.0310575	0.233494
I3ITR1;Q9D924;A0A286YCW6	Iron-sulfur cluster assembly 1 homolog, mitochondrial	AK157302;Isca1	tr|I3ITR1|I3ITR1_MOUSE MCG50313 OS=Mus musculus OX=10090 GN=AK157302 PE=4 SV=1;sp|Q9D924|ISCA1_MOUSE Iron-sulfur cluster assembly 1 homolog, mitochondrial OS=Mus musculus OX=10090 GN=Isca1 PE=2 SV=1	2052	3	3	3	3	31.8	31.8	31.8	14.218	0	28.965	3		biosynthetic process;cellular metabolic process;cellular process;cofactor metabolic process;metabolic process		Completeproteome;Iron;Iron-sulfur;Metal-binding;Mitochondrion;Referenceproteome;Transitpeptide	16.264	16.378	16.432	16.3966	16.3144	15.501	15.4713	15.7318	15.6697	15.7171	+	NUP_MDSC	5.60567	6.45161e-05	0.738814
Q9WTP6;F7BP55	Adenylate kinase 2, mitochondrial;Adenylate kinase 2, mitochondrial, N-terminally processed	Ak2	sp|Q9WTP6|KAD2_MOUSE Adenylate kinase 2, mitochondrial OS=Mus musculus OX=10090 GN=Ak2 PE=1 SV=5	6918	2	13	13	13	52.7	52.7	52.7	26.468	0	46.938	21		anatomical structure development;biosynthetic process;cellular metabolic process;cellular nitrogen compound metabolic process;cellular process;developmental process;generation of precursor metabolites and energy;heterocycle metabolic process;metabolic process;nitrogen compound metabolic process;nucleobase-containing compound metabolic process;nucleobase-containing small molecule metabolic process…	Purine metabolism	Acetylation;Alternativesplicing;ATP-binding;Completeproteome;Directproteinsequencing;Disulfidebond;Kinase;Mitochondrion;Nucleotide-binding;Phosphoprotein;Proteomicsidentification;Referenceproteome;Transferase	22.0987	22.0558	22.07	22.0578	22.037	21.3171	21.3503	21.3672	21.3575	21.3744	+	NUP_MDSC	10.5422	2.26454e-05	0.710571
Q9WTP7;F6RP11	GTP:AMP phosphotransferase AK3, mitochondrial	Ak3	sp|Q9WTP7|KAD3_MOUSE GTP:AMP phosphotransferase AK3, mitochondrial OS=Mus musculus OX=10090 GN=Ak3 PE=1 SV=3	6919	2	13	13	13	62.6	62.6	62.6	25.426	0	75.467	14		biosynthetic process;cellular metabolic process;cellular nitrogen compound metabolic process;cellular process;heterocycle metabolic process;metabolic process;nitrogen compound metabolic process;nucleobase-containing compound metabolic process;nucleobase-containing small molecule metabolic process;nucleoside metabolic process;nucleotide metabolic process;phosphorus metabolic process;primary metabo…	Pyrimidine metabolism	Acetylation;Completeproteome;GTP-binding;Kinase;Mitochondrion;Nucleotide-binding;Proteomicsidentification;Referenceproteome;Transferase	20.0802	20.0179	20.1376	19.9716	19.8936	20.2816	20.3169	20.2675	20.386	20.2769	+	NUP_MDSC	3.49356	0.00551501	-0.285601
Q9WUR9;A2ARF6;F6TEU8;A2ARF5	Adenylate kinase 4, mitochondrial	Ak4	sp|Q9WUR9|KAD4_MOUSE Adenylate kinase 4, mitochondrial OS=Mus musculus OX=10090 GN=Ak4 PE=1 SV=1;tr|A2ARF6|A2ARF6_MOUSE Adenylate kinase 4, mitochondrial (Fragment) OS=Mus musculus OX=10090 GN=Ak4 PE=1 SV=1	6953	4	5	5	5	21.5	21.5	21.5	25.061	0	14.308	7		anatomical structure development;biosynthetic process;cellular metabolic process;cellular nitrogen compound metabolic process;cellular process;developmental process;heterocycle metabolic process;metabolic process;nitrogen compound metabolic process;nucleobase-containing compound metabolic process;nucleobase-containing small molecule metabolic process;nucleotide metabolic process;phosphorus metabo…	Purine metabolism	Acetylation;ATP-binding;Completeproteome;GTP-binding;Kinase;Mitochondrion;Nucleotide-binding;Proteomicsidentification;Referenceproteome;Transferase	19.6883	19.5512	19.7394	19.525	19.5693	19.5267	19.5188	19.4202	19.4573	19.5035			1.62073	0.127995	0.129311
Q8VCP8;A0A087WRI5	Adenylate kinase isoenzyme 6	Ak6	sp|Q8VCP8|KAD6_MOUSE Adenylate kinase isoenzyme 6 OS=Mus musculus OX=10090 GN=Ak6 PE=1 SV=1	5333	2	4	4	4	36	36	36	19.947	0	20.088	5		biosynthetic process;cellular metabolic process;cellular nitrogen compound metabolic process;cellular process;cofactor metabolic process;heterocycle metabolic process;metabolic process;nitrogen compound metabolic process;nucleobase-containing compound metabolic process;nucleobase-containing small molecule metabolic process;nucleoside metabolic process;nucleotide metabolic process;phosphorus metab…		ATP-binding;Completeproteome;Kinase;Nucleotide-binding;Nucleus;Referenceproteome;Transferase	16.8345	16.7869	16.9104	16.6274	16.7819	16.1424	16.0579	16.0694	16.1117	16.25	+	NUP_MDSC	5.51788	9.46396e-05	0.661915
O08715	A-kinase anchor protein 1, mitochondrial	Akap1	sp|O08715|AKAP1_MOUSE A-kinase anchor protein 1, mitochondrial OS=Mus musculus OX=10090 GN=Akap1 PE=1 SV=4	2105	1	7	7	7	9.8	9.8	9.8	92.194	0	24.519	7				Alternativesplicing;Completeproteome;Endoplasmicreticulum;Membrane;Mitochondrion;Mitochondrionoutermembrane;Phosphoprotein;Referenceproteome;RNA-binding;Transitpeptide;Transmembrane	17.5376	17.4544	17.8557	17.7698	17.3046	16.0384	16.3172	16.2952	16.4255	16.3106	+	NUP_MDSC	5.35297	0	1.30701
O88845	A-kinase anchor protein 10, mitochondrial	Akap10	sp|O88845|AKA10_MOUSE A-kinase anchor protein 10, mitochondrial OS=Mus musculus OX=10090 GN=Akap10 PE=1 SV=3	2333	1	13	13	13	22.5	22.5	22.5	73.631	0	53.957	13		biological regulation;localization		Alternativesplicing;Completeproteome;Cytoplasm;Membrane;Mitochondrion;Phosphoprotein;Referenceproteome;Repeat;Transitpeptide	18.0881	18.0267	18.0419	18.0669	18.1116	18.5331	18.4374	18.4443	18.5652	18.4681	+	NUP_MDSC	6.24774	0.000682146	-0.422555
A0A140LJJ5;E9Q394;A0A140LHG3;A0A140LIX0;A0A140LID7;A0A140LHQ3		Akap13	tr|A0A140LJJ5|A0A140LJJ5_MOUSE A-kinase anchor protein 13 OS=Mus musculus OX=10090 GN=Akap13 PE=1 SV=1;sp|E9Q394|AKP13_MOUSE A-kinase anchor protein 13 OS=Mus musculus OX=10090 GN=Akap13 PE=1 SV=1	435	6	35	35	35	15.4	15.4	15.4	306	0	122.46	39		biological regulation;cellular process;establishment of localization;nuclear transport;nucleocytoplasmic transport;regulation of protein modification process;response to stimulus;signal transduction;transport		Completeproteome;Metal-binding;Proteomicsidentification;Referenceproteome;Zinc	19.89	19.9163	20.0647	20.0205	20.0065	19.7786	19.7798	19.8161	19.8471	19.8378			2.79783	0.0385954	0.16772
Q9DBR0;A0A494B9I1;A0A494BAG5;A0A494BAZ0;A0A494B9W0	A-kinase anchor protein 8	Akap8	sp|Q9DBR0|AKAP8_MOUSE A-kinase anchor protein 8 OS=Mus musculus OX=10090 GN=Akap8 PE=1 SV=1	6505	5	12	12	12	23.4	23.4	23.4	76.293	0	66.717	12		cellular component organization;cellular metabolic process;cellular nitrogen compound metabolic process;cellular process;chromosome organization;DNA metabolic process;DNA packaging;macromolecule metabolic process;metabolic process;nitrogen compound metabolic process;nucleobase-containing compound metabolic process;organelle organization;primary metabolic process		Completeproteome;DNA-binding;Metal-binding;Nucleus;Phosphoprotein;Referenceproteome;Repeat;Zinc;Zinc-finger	19.398	19.4348	19.6626	19.3836	19.2363	18.8598	18.9645	18.96	19.0079	18.896	+	NUP_MDSC	3.76584	0.000778157	0.485397
A0A494B9L0;Q5RL57;Q9R0L7;A0A494BBL1;A0A494BAS2;A0A494B9R0	A-kinase anchor protein 8-like	Akap8l	tr|A0A494B9L0|A0A494B9L0_MOUSE A-kinase anchor protein 8-like OS=Mus musculus OX=10090 GN=Akap8l PE=1 SV=1;tr|Q5RL57|Q5RL57_MOUSE A kinase (PRKA) anchor protein 8-like OS=Mus musculus OX=10090 GN=Akap8l PE=1 SV=1;sp|Q9R0L7|AKP8L_MOUSE A-kinase anchor prote	710	6	9	9	9	18.3	18.3	18.3	67.884	0	31.945	10				Acetylation;Completeproteome;Cytoplasm;Directproteinsequencing;Kinase;Metal-binding;Nucleus;Phosphoprotein;Proteomicsidentification;Referenceproteome;Repeat;Transferase;Zinc;Zinc-finger	17.4058	17.3789	17.4192	17.3562	17.3843	17.5255	17.5039	17.426	17.4853	17.417			2.0493	0.400001	-0.0826584
E9QQ10;Q70FJ1;A0A140T8S1;H3BLL7;A0A0G2JFW0	A-kinase anchor protein 9	Akap9	tr|E9QQ10|E9QQ10_MOUSE A-kinase anchor protein 9 OS=Mus musculus OX=10090 GN=Akap9 PE=1 SV=1;sp|Q70FJ1|AKAP9_MOUSE A-kinase anchor protein 9 OS=Mus musculus OX=10090 GN=Akap9 PE=1 SV=2	1735	5	32	32	32	9.9	9.9	9.9	434.13	0	128.46	33		anatomical structure development;biological regulation;cell development;cellular homeostasis;cellular ion homeostasis;cellular process;developmental process;homeostatic process;multicellular organismal process;regulation of protein modification process;response to chemical stimulus;response to stimulus;signal transduction		Alternativesplicing;Coiledcoil;Completeproteome;Cytoplasm;Cytoskeleton;Golgiapparatus;Phosphoprotein;Proteomicsidentification;Referenceproteome	19.7329	19.6558	18.9894	18.7452	19.4921	20.0191	19.2194	18.3424	18.6789	20.2362			0.0197362	0.953391	0.0238918
Q80VW7	AT-hook-containing transcription factor	Akna	sp|Q80VW7|AKNA_MOUSE Microtubule organization protein AKNA OS=Mus musculus OX=10090 GN=Akna PE=1 SV=1	4363	1	2	2	2	1.8	1.8	1.8	153.12	0.00016886	6.5413	2		biological regulation		Activator;Alternativesplicing;Completeproteome;DNA-binding;Nucleus;Phosphoprotein;Referenceproteome;Transcription;Transcriptionregulation	12.7757	12.375	12.529	12.7154	12.6467	13.5596	13.3122	13.4599	13.2931	13.1033	+	NUP_MDSC	3.93962	0.000103986	-0.737273
Q9JII6;B1AXW3	Alcohol dehydrogenase [NADP(+)]	Akr1a1	sp|Q9JII6|AK1A1_MOUSE Aldo-keto reductase family 1 member A1 OS=Mus musculus OX=10090 GN=Akr1a1 PE=1 SV=3;tr|B1AXW3|B1AXW3_MOUSE Aldo-keto reductase family 1 member A1 (Fragment) OS=Mus musculus OX=10090 GN=Akr1a1 PE=1 SV=8	6694	2	16	16	16	52.9	52.9	52.9	36.586	0	109.56	21		alcohol metabolic process;biosynthetic process;carbohydrate metabolic process;catabolic process;cellular aldehyde metabolic process;cellular ketone metabolic process;cellular metabolic process;cellular process;metabolic process;organic acid metabolic process;primary metabolic process;small molecule metabolic process;vitamin metabolic process	Caprolactam degradation;Glycerolipid metabolism;Glycolysis / Gluconeogenesis	3D-structure;Acetylation;Completeproteome;Directproteinsequencing;NADP;Oxidoreductase;Phosphoprotein;Proteomicsidentification;Referenceproteome	21.3349	21.4204	21.2316	21.3215	21.4848	22.6637	22.6186	22.4952	22.5446	22.6634	+	NUP_MDSC	7.80288	0	-1.2385
P45376;D3YVJ7	Aldose reductase	Akr1b1;Akr1b3	sp|P45376|ALDR_MOUSE Aldo-keto reductase family 1 member B1 OS=Mus musculus OX=10090 GN=Akr1b1 PE=1 SV=3;tr|D3YVJ7|D3YVJ7_MOUSE Aldo-keto reductase family 1, member B3 (aldose reductase) (Fragment) OS=Mus musculus OX=10090 GN=Akr1b3 PE=1 SV=1	2742	2	17	17	17	52.2	52.2	52.2	35.732	0	59.916	21			Fructose and mannose metabolism;Galactose metabolism;Glycerolipid metabolism;Pentose and glucuronate interconversions;Pyruvate metabolism	Acetylation;Completeproteome;Cytoplasm;Directproteinsequencing;NADP;Oxidoreductase;Proteomicsidentification;Referenceproteome	22.5432	22.4882	22.2949	22.3822	22.4515	21.9418	21.9672	21.9828	21.9824	21.9658	+	NUP_MDSC	5.26108	0.000529315	0.464014
G5E895;D3Z494;S4R2G9;P45377		Akr1b10	tr|G5E895|G5E895_MOUSE Aldo-keto reductase family 1, member B10 (aldose reductase) OS=Mus musculus OX=10090 GN=Akr1b10 PE=1 SV=1;tr|D3Z494|D3Z494_MOUSE Aldo-keto reductase family 1, member B10 (aldose reductase) OS=Mus musculus OX=10090 GN=Akr1b10 PE=1 SV=	1983	4	11	11	8	36.4	36.4	30.4	35.848	0	34.12	12		alcohol metabolic process;catabolic process;cellular lipid metabolic process;cellular metabolic process;cellular process;lipid metabolic process;metabolic process;primary metabolic process;small molecule metabolic process	Fructose and mannose metabolism;Galactose metabolism;Glycerolipid metabolism;Pentose and glucuronate interconversions;Pyruvate metabolism	3D-structure;Completeproteome;Cytoplasm;NADP;Oxidoreductase;Proteomicsidentification;Referenceproteome	20.1115	20.1501	20.1809	20.1699	20.2194	19.4644	19.4658	19.4918	19.5345	19.4008	+	NUP_MDSC	8.11763	3.85675e-05	0.694903
P21300	Aldose reductase-related protein 1	Akr1b7	sp|P21300|ALD1_MOUSE Aldo-keto reductase family 1 member B7 OS=Mus musculus OX=10090 GN=Akr1b7 PE=1 SV=4	2553	1	4	1	1	9.2	3.2	3.2	35.988	0.0018149	3.2843	1		cellular lipid metabolic process;cellular metabolic process;cellular process;lipid metabolic process;metabolic process;primary metabolic process	Fructose and mannose metabolism;Galactose metabolism;Glycerolipid metabolism;Pentose and glucuronate interconversions;Pyruvate metabolism	Completeproteome;Cytoplasm;NADP;Oxidoreductase;Referenceproteome	16.229	16.2739	16.3148	16.3558	16.1829	15.6834	15.5308	15.6786	15.5232	15.6346	+	NUP_MDSC	6.23797	7.91004e-05	0.66111
Q8VC28;Q9JLI0;D6RGB1;G3X9Y6	Aldo-keto reductase family 1 member C13	Akr1c13;Akr1c12	sp|Q8VC28|AK1CD_MOUSE Aldo-keto reductase family 1 member C13 OS=Mus musculus OX=10090 GN=Akr1c13 PE=1 SV=2;tr|Q9JLI0|Q9JLI0_MOUSE Aldo-keto reductase a OS=Mus musculus OX=10090 GN=Akr1c12 PE=1 SV=1	5313	4	11	11	11	44.3	44.3	44.3	37.057	0	47.019	12		cellular metabolic process;cellular process;metabolic process;xenobiotic metabolic process		3D-structure;Completeproteome;Directproteinsequencing;NAD;NADP;Oxidoreductase;Proteomicsidentification;Referenceproteome	19.9109	19.9956	19.801	19.8502	19.8869	19.8262	19.7445	19.7849	19.6823	19.8098			1.68653	0.163442	0.119379
Q9DCT1;Q8CEB6	1,5-anhydro-D-fructose reductase	Akr1e2;Akr1e1	sp|Q9DCT1|AKCL2_MOUSE 1,5-anhydro-D-fructose reductase OS=Mus musculus OX=10090 GN=Akr1e2 PE=1 SV=1;tr|Q8CEB6|Q8CEB6_MOUSE Aldo-keto reductase family 1, member E1 OS=Mus musculus OX=10090 GN=Akr1e1 PE=1 SV=1	6556	2	7	7	7	22.6	22.6	22.6	34.46	0	13.485	7				Completeproteome;Cytoplasm;NADP;Oxidoreductase;Proteomicsidentification;Referenceproteome	18.8277	18.9255	18.9944	18.8963	19.0709	18.3335	18.4312	18.4409	18.4829	18.3451	+	NUP_MDSC	5.25003	0.000260448	0.536222
Q8CG76	Aflatoxin B1 aldehyde reductase member 2	Akr7a2	sp|Q8CG76|ARK72_MOUSE Aflatoxin B1 aldehyde reductase member 2 OS=Mus musculus OX=10090 GN=Akr7a2 PE=1 SV=3	4969	1	9	9	9	33.5	33.5	33.5	40.612	0	34.816	10				3D-structure;Acetylation;Completeproteome;Cytoplasm;Golgiapparatus;NADP;Oxidoreductase;Referenceproteome	18.5448	18.4319	18.4174	18.364	18.5055	18.2571	18.2658	18.0931	18.2608	18.3641			2.26292	0.023924	0.204557
P31750;D3Z783;D3YXX3;D3YYP9;Q9WUA6	RAC-alpha serine/threonine-protein kinase	Akt1	sp|P31750|AKT1_MOUSE RAC-alpha serine/threonine-protein kinase OS=Mus musculus OX=10090 GN=Akt1 PE=1 SV=2;tr|D3Z783|D3Z783_MOUSE RAC-alpha serine/threonine-protein kinase OS=Mus musculus OX=10090 GN=Akt1 PE=1 SV=2;tr|D3YXX3|D3YXX3_MOUSE RAC-alpha serine/th	2656	5	16	16	13	35.2	35.2	27.5	55.707	0	62.993	17		aging;alcohol metabolic process;amine metabolic process;anatomical structure development;biological regulation;biosynthetic process;carbohydrate metabolic process;carbohydrate transport;catabolic process;cell death;cell development;cell differentiation;cellular component organization;cellular membrane organization;cellular metabolic process;cellular process;cytoskeleton organization;death;develop…	Acute myeloid leukemia;Adipocytokine signaling pathway;Apoptosis;B cell receptor signaling pathway;Carbohydrate digestion and absorption;Chagas disease (American trypanosomiasis);Chemokine signaling pathway;Chronic myeloid leukemia;Colorectal cancer;Endometrial cancer;ErbB signaling pathway;Fc epsilon RI signaling pathway;Fc gamma R-mediated phagocytosis;Focal adhesion;Glioma;Hepatitis C;Insulin …	Acetylation;Alternativesplicing;Apoptosis;ATP-binding;Carbohydratemetabolism;Cellmembrane;Completeproteome;Cytoplasm;Developmentalprotein;Disulfidebond;Glucosemetabolism;Glycogenbiosynthesis;Glycogenmetabolism;Glycoprotein;Isopeptidebond;Kinase;Membrane;Neurogenesis;Nucleotide-binding;Nucleus;Phosphoprotein;Proteomicsidentification;Referenceproteome;Serine/threonine-proteinkinase;Sugartransport;T…	20.2229	20.2615	20.1367	20.2087	20.3013	20.2153	20.2234	20.2808	20.249	20.2514			0.244683	0.91151	-0.017749
Q9D1F4;D3Z4W3;D3Z4R0;F6R8S6;E9QKI5;E9QKI4;A0A140LJJ3;D3YWZ1	Proline-rich AKT1 substrate 1	Akt1s1	sp|Q9D1F4|AKTS1_MOUSE Proline-rich AKT1 substrate 1 OS=Mus musculus OX=10090 GN=Akt1s1 PE=1 SV=1;tr|D3Z4W3|D3Z4W3_MOUSE Proline-rich AKT1 substrate 1 (Fragment) OS=Mus musculus OX=10090 GN=Akt1s1 PE=1 SV=1;tr|D3Z4R0|D3Z4R0_MOUSE Proline-rich AKT1 substrate	6260	8	3	3	3	15.2	15.2	15.2	27.483	0	11.712	3		biological regulation;cellular component organization;cellular process;regulation of protein modification process;response to stimulus;signal transduction		Completeproteome;Cytoplasm;Phosphoprotein;Proteomicsidentification;Referenceproteome	15.5203	15.1508	15.668	15.4382	15.5104	15.8127	15.9835	15.6543	15.9366	15.959	+	NUP_MDSC	2.35497	0.00264581	-0.411693
Q60823;F8WHG5;D3YXM7;D3Z3N2;D3Z490;D3Z0M3;D3YZJ5;D3Z5X2	RAC-beta serine/threonine-protein kinase	Akt2	sp|Q60823|AKT2_MOUSE RAC-beta serine/threonine-protein kinase OS=Mus musculus OX=10090 GN=Akt2 PE=1 SV=1;tr|F8WHG5|F8WHG5_MOUSE RAC-beta serine/threonine-protein kinase OS=Mus musculus OX=10090 GN=Akt2 PE=1 SV=1;tr|D3YXM7|D3YXM7_MOUSE RAC-beta serine/threo	3807	8	14	11	11	34.3	26.6	26.6	55.741	0	26.777	11		alcohol metabolic process;biological regulation;biosynthetic process;carbohydrate metabolic process;carbohydrate transport;cell death;cellular component organization;cellular localization;cellular membrane organization;cellular metabolic process;cellular process;death;energy reserve metabolic process;establishment of localization;generation of precursor metabolites and energy;localization;macromo…	Acute myeloid leukemia;Adipocytokine signaling pathway;Apoptosis;B cell receptor signaling pathway;Carbohydrate digestion and absorption;Chagas disease (American trypanosomiasis);Chemokine signaling pathway;Chronic myeloid leukemia;Colorectal cancer;Endometrial cancer;ErbB signaling pathway;Fc epsilon RI signaling pathway;Fc gamma R-mediated phagocytosis;Focal adhesion;Glioma;Hepatitis C;Insulin …	Acetylation;Apoptosis;ATP-binding;Carbohydratemetabolism;Cellmembrane;Completeproteome;Cytoplasm;Developmentalprotein;Disulfidebond;Glucosemetabolism;Glycogenbiosynthesis;Glycogenmetabolism;Glycoprotein;Kinase;Membrane;Nucleotide-binding;Nucleus;Phosphoprotein;Proteomicsidentification;Referenceproteome;Serine/threonine-proteinkinase;Sugartransport;Transferase;Translationregulation;Transport;Ublco…	18.3541	18.2913	18.2741	18.3223	18.4132	18.1101	18.1314	18.0698	18.3066	18.1024			2.31219	0.0308875	0.186942
D3Z632;D3Z2J4;Q64362;A0A1B0GS90;A0A1B0GSS3	AKT-interacting protein	Aktip	tr|D3Z632|D3Z632_MOUSE AKT-interacting protein OS=Mus musculus OX=10090 GN=Aktip PE=1 SV=2;tr|D3Z2J4|D3Z2J4_MOUSE AKT-interacting protein OS=Mus musculus OX=10090 GN=Aktip PE=1 SV=2;sp|Q64362|AKTIP_MOUSE AKT-interacting protein OS=Mus musculus OX=10090 GN=	1303	5	2	2	2	11.6	11.6	11.6	29.214	0.00076911	3.6935	2		biological regulation;cell death;cellular component organization;cellular metabolic process;cellular process;death;endosome organization;endosome transport;establishment of localization;macromolecule metabolic process;macromolecule modification;metabolic process;organelle organization;primary metabolic process;protein metabolic process;protein modification by small protein conjugation or removal;…		Apoptosis;Cellmembrane;Completeproteome;Cytoplasm;Membrane;Proteintransport;Proteomicsidentification;Referenceproteome;Transport	16.7109	17.0702	16.9795	16.9599	16.9616	16.1297	16.2291	16.8289	16.7629	16.6329	+	NUP_MDSC	1.58151	0.00442899	0.419725
P10518	Delta-aminolevulinic acid dehydratase	Alad	sp|P10518|HEM2_MOUSE Delta-aminolevulinic acid dehydratase OS=Mus musculus OX=10090 GN=Alad PE=1 SV=1	2438	1	6	6	6	23	23	23	36.023	0	34.132	7		biosynthetic process;cellular aromatic compound metabolic process;cellular component assembly;cellular component organization;cellular metabolic process;cellular nitrogen compound metabolic process;cellular process;cofactor metabolic process;heterocycle metabolic process;macromolecular complex assembly;metabolic process;nitrogen compound metabolic process;pigment metabolic process;protein complex…	Porphyrin and chlorophyll metabolism	3D-structure;Allostericenzyme;Completeproteome;Hemebiosynthesis;Lyase;Metal-binding;Phosphoprotein;Porphyrinbiosynthesis;Referenceproteome;Zinc	17.5573	17.5491	17.4502	17.4417	17.5629	16.3728	16.3761	16.2695	16.3307	16.3962	+	NUP_MDSC	9.1024	0	1.16319
A0A0R4J0X2;Q8VC19;A0A1W2P873;D6RGR8;A0A1L1STE9;A0A1L1SUZ0	5-aminolevulinate synthase, nonspecific, mitochondrial	Alas1	tr|A0A0R4J0X2|A0A0R4J0X2_MOUSE 5-aminolevulinate synthase OS=Mus musculus OX=10090 GN=Alas1 PE=1 SV=1;sp|Q8VC19|HEM1_MOUSE 5-aminolevulinate synthase, nonspecific, mitochondrial OS=Mus musculus OX=10090 GN=Alas1 PE=1 SV=2;tr|A0A1W2P873|A0A1W2P873_MOUSE 5-a	306	6	11	11	11	20.1	20.1	20.1	70.96	0	40.675	12		biosynthetic process;cellular aromatic compound metabolic process;cellular metabolic process;cellular nitrogen compound metabolic process;cellular process;cofactor metabolic process;heterocycle metabolic process;metabolic process;nitrogen compound metabolic process	Glycine, serine and threonine metabolism;Porphyrin and chlorophyll metabolism	Acyltransferase;Completeproteome;Hemebiosynthesis;Mitochondrion;Proteomicsidentification;Pyridoxalphosphate;Referenceproteome;Transferase;Transitpeptide	19.3499	19.3767	19.3774	19.4066	19.2624	17.567	17.6733	17.6754	17.6693	17.599	+	NUP_MDSC	10.639	0	1.71778
E9Q4G8;E9Q3Q6;Q61490;F6QH25;Q5MPX5	CD166 antigen	Alcam	tr|E9Q4G8|E9Q4G8_MOUSE CD166 antigen OS=Mus musculus OX=10090 GN=Alcam PE=1 SV=1;tr|E9Q3Q6|E9Q3Q6_MOUSE CD166 antigen OS=Mus musculus OX=10090 GN=Alcam PE=1 SV=1;sp|Q61490|CD166_MOUSE CD166 antigen OS=Mus musculus OX=10090 GN=Alcam PE=1 SV=3;tr|F6QH25|F6QH	1575	5	8	8	8	18.4	18.4	18.4	61.9	0	36.406	8	CD166	biological adhesion;cell adhesion;cellular process;locomotion;response to chemical stimulus;response to external stimulus;response to stimulus	Cell adhesion molecules (CAMs)	Celladhesion;Completeproteome;Disulfidebond;Glycoprotein;Immunoglobulindomain;Membrane;Proteomicsidentification;Referenceproteome;Repeat;Signal;Transmembrane;Transmembranehelix	16.8202	16.9384	17.0608	16.6099	17.1749	19.0942	19.0987	19.0658	19.3089	19.0556	+	NUP_MDSC	7.44528	0	-2.20378
D3Z0B9;A0A1B0GSU0;Q571I9;A0A1B0GSN3	Aldehyde dehydrogenase family 16 member A1	Aldh16a1	tr|D3Z0B9|D3Z0B9_MOUSE Aldehyde dehydrogenase family 16 member A1 OS=Mus musculus OX=10090 GN=Aldh16a1 PE=1 SV=3;tr|A0A1B0GSU0|A0A1B0GSU0_MOUSE Aldehyde dehydrogenase family 16 member A1 OS=Mus musculus OX=10090 GN=Aldh16a1 PE=1 SV=1;sp|Q571I9|A16A1_MOUSE	469	4	15	15	15	21.4	21.4	21.4	79.488	0	64.58	15				Completeproteome;Proteomicsidentification;Referenceproteome	20.3685	20.4166	20.1837	20.3362	20.4093	20.0929	19.9888	20.0936	20.0444	20.0836	+	NUP_MDSC	3.49967	0.00575769	0.282244
Q9Z110;D3Z0B4;H3BKJ8;H3BLE8;H3BKK0	Delta-1-pyrroline-5-carboxylate synthase;Glutamate 5-kinase;Gamma-glutamyl phosphate reductase	Aldh18a1	sp|Q9Z110|P5CS_MOUSE Delta-1-pyrroline-5-carboxylate synthase OS=Mus musculus OX=10090 GN=Aldh18a1 PE=1 SV=2	7009	5	31	31	31	48.1	48.1	48.1	87.265	0	177.3	36		amine metabolic process;biosynthetic process;cellular amino acid metabolic process;cellular ketone metabolic process;cellular metabolic process;cellular nitrogen compound metabolic process;cellular process;heterocycle metabolic process;metabolic process;nitrogen compound metabolic process;organic acid metabolic process;phosphorus metabolic process;primary metabolic process;small molecule metaboli…	Arginine and proline metabolism	Alternativesplicing;Amino-acidbiosynthesis;ATP-binding;Completeproteome;Kinase;Membrane;Mitochondrion;Mitochondrioninnermembrane;Multifunctionalenzyme;NADP;Nucleotide-binding;Oxidoreductase;Prolinebiosynthesis;Proteomicsidentification;Referenceproteome;Transferase	22.0699	22.1152	22.0426	22.1077	22.0726	22.0941	22.045	22.0032	21.9423	22.1341			0.486578	0.799712	0.0378559
Q9CZS1;G3UYH1;G3UWP3;Q9JHW9;A0A140LIF9	Aldehyde dehydrogenase X, mitochondrial	Aldh1b1	sp|Q9CZS1|AL1B1_MOUSE Aldehyde dehydrogenase X, mitochondrial OS=Mus musculus OX=10090 GN=Aldh1b1 PE=1 SV=1	6180	5	17	15	14	41.8	40.1	38.7	57.552	0	69.344	21		alcohol metabolic process;anatomical structure development;anatomical structure morphogenesis;behavior;biological regulation;biosynthetic process;catabolic process;cellular aldehyde metabolic process;cellular ketone metabolic process;cellular lipid metabolic process;cellular metabolic process;cellular process;developmental process;hormone metabolic process;lipid metabolic process;metabolic proces…	Arginine and proline metabolism;Ascorbate and aldarate metabolism;beta-Alanine metabolism;Chloroalkane and chloroalkene degradation;Drug metabolism - cytochrome P450;Fatty acid metabolism;Glycerolipid metabolism;Glycolysis / Gluconeogenesis;Histidine metabolism;Limonene and pinene degradation;Lysine degradation;Metabolism of xenobiotics by cytochrome P450;Pentose and glucuronate interconversions;…	Acetylation;Completeproteome;Cytoplasm;Mitochondrion;NAD;Oxidoreductase;Proteomicsidentification;Referenceproteome;Transitpeptide	19.2573	19.2663	19.3321	19.248	19.1915	19.925	19.8751	19.8037	19.8513	19.9532	+	NUP_MDSC	7.01777	8.70229e-05	-0.622616
D3Z6B9;Q8K009;Q8R0Y6;A0A0N4SW56	Mitochondrial 10-formyltetrahydrofolate dehydrogenase	Aldh1l2	tr|D3Z6B9|D3Z6B9_MOUSE Mitochondrial 10-formyltetrahydrofolate dehydrogenase OS=Mus musculus OX=10090 GN=Aldh1l2 PE=1 SV=1;sp|Q8K009|AL1L2_MOUSE Mitochondrial 10-formyltetrahydrofolate dehydrogenase OS=Mus musculus OX=10090 GN=Aldh1l2 PE=1 SV=2	1352	4	10	10	10	14.2	14.2	14.2	88.896	0	29.981	10		biosynthetic process;catabolic process;cellular aromatic compound metabolic process;cellular metabolic process;cellular nitrogen compound metabolic process;cellular process;cofactor metabolic process;heterocycle metabolic process;metabolic process;nitrogen compound metabolic process;one-carbon metabolic process;small molecule metabolic process	One carbon pool by folate	Acetylation;Completeproteome;Cytoplasm;Mitochondrion;NADP;One-carbonmetabolism;Oxidoreductase;Phosphopantetheine;Phosphoprotein;Proteomicsidentification;Referenceproteome;Transitpeptide	15.5878	15.5174	15.6006	15.6094	15.8411	17.5992	17.5541	17.5205	17.5175	17.5321	+	NUP_MDSC	9.17288	0	-1.91343
P47738;A0A0G2JEU1;A0A0G2JF60;A0A0G2JFQ0;D3YYF3;P24549;O35945	Aldehyde dehydrogenase, mitochondrial	Aldh2	sp|P47738|ALDH2_MOUSE Aldehyde dehydrogenase, mitochondrial OS=Mus musculus OX=10090 GN=Aldh2 PE=1 SV=1;tr|A0A0G2JEU1|A0A0G2JEU1_MOUSE Aldehyde dehydrogenase, mitochondrial OS=Mus musculus OX=10090 GN=Aldh2 PE=1 SV=1	2761	7	25	25	22	56.1	56.1	52.8	56.537	0	139.6	40		alcohol metabolic process;anatomical structure development;anatomical structure morphogenesis;biological regulation;biosynthetic process;catabolic process;cellular component assembly;cellular component organization;cellular ketone metabolic process;cellular lipid metabolic process;cellular metabolic process;cellular process;developmental process;hormone metabolic process;lipid metabolic process;m…	Arginine and proline metabolism;Ascorbate and aldarate metabolism;beta-Alanine metabolism;Chloroalkane and chloroalkene degradation;Fatty acid metabolism;Glycerolipid metabolism;Glycolysis / Gluconeogenesis;Histidine metabolism;Limonene and pinene degradation;Lysine degradation;Pentose and glucuronate interconversions;Propanoate metabolism;Pyruvate metabolism;Retinol metabolism;Tryptophan metabol…	Acetylation;Completeproteome;Cytoplasm;Directproteinsequencing;Mitochondrion;NAD;Oxidoreductase;Phosphoprotein;Proteomicsidentification;Referenceproteome;Transitpeptide	23.3137	23.3862	23.4171	23.2797	23.2357	22.7541	22.7229	22.7631	22.7081	22.6927	+	NUP_MDSC	6.75701	9.42029e-05	0.598288
B1AV77;B1ATI0;P47740;A0A140LJF9	Aldehyde dehydrogenase;Fatty aldehyde dehydrogenase	Aldh3a2	tr|B1AV77|B1AV77_MOUSE Aldehyde dehydrogenase OS=Mus musculus OX=10090 GN=Aldh3a2 PE=1 SV=1;tr|B1ATI0|B1ATI0_MOUSE Aldehyde dehydrogenase OS=Mus musculus OX=10090 GN=Aldh3a2 PE=1 SV=1;sp|P47740|AL3A2_MOUSE Aldehyde dehydrogenase family 3 member A2 OS=Mus m	1027	4	12	12	11	26.7	26.7	24.8	54.33	0	41.412	14		alcohol metabolic process;anatomical structure development;cellular aldehyde metabolic process;cellular lipid metabolic process;cellular metabolic process;cellular process;developmental process;lipid metabolic process;metabolic process;primary metabolic process;small molecule metabolic process	Arginine and proline metabolism;Ascorbate and aldarate metabolism;beta-Alanine metabolism;Chloroalkane and chloroalkene degradation;Fatty acid metabolism;Glycerolipid metabolism;Glycolysis / Gluconeogenesis;Histidine metabolism;Limonene and pinene degradation;Lysine degradation;Pentose and glucuronate interconversions;Propanoate metabolism;Pyruvate metabolism;Tryptophan metabolism;Valine, leucine…	Completeproteome;Endoplasmicreticulum;Membrane;NAD;Oxidoreductase;Phosphoprotein;Proteomicsidentification;Referenceproteome;Transmembrane;Transmembranehelix	19.0882	19.0043	19.1777	18.9387	18.8315	20.135	20.081	20.1227	20.1367	20.1629	+	NUP_MDSC	7.08873	0	-1.11955
Q80VQ0;E9Q3E1;J3QMK6;F6QPV9	Aldehyde dehydrogenase family 3 member B1	Aldh3b1	sp|Q80VQ0|AL3B1_MOUSE Aldehyde dehydrogenase family 3 member B1 OS=Mus musculus OX=10090 GN=Aldh3b1 PE=1 SV=1	4362	4	15	15	14	38.9	38.9	37.2	52.292	0	77.197	17		alcohol metabolic process;catabolic process;cellular aldehyde metabolic process;cellular metabolic process;cellular process;metabolic process;response to chemical stimulus;response to oxidative stress;response to stimulus;response to stress;small molecule metabolic process	beta-Alanine metabolism;Drug metabolism - cytochrome P450;Glycolysis / Gluconeogenesis;Histidine metabolism;Metabolism of xenobiotics by cytochrome P450;Phenylalanine metabolism;Tyrosine metabolism	Acetylation;Cellmembrane;Completeproteome;Lipoprotein;Membrane;NAD;Oxidoreductase;Palmitate;Prenylation;Proteomicsidentification;Referenceproteome	17.8524	17.901	17.891	17.9794	17.9595	20.0164	19.9432	19.9125	19.8864	19.9947	+	NUP_MDSC	11.2004	0	-2.03396
Q8CHT0	Delta-1-pyrroline-5-carboxylate dehydrogenase, mitochondrial	Aldh4a1	sp|Q8CHT0|AL4A1_MOUSE Delta-1-pyrroline-5-carboxylate dehydrogenase, mitochondrial OS=Mus musculus OX=10090 GN=Aldh4a1 PE=1 SV=3	4991	1	12	12	12	24.2	24.2	24.2	61.84	0	40.796	12		amine metabolic process;biosynthetic process;catabolic process;cellular amino acid metabolic process;cellular ketone metabolic process;cellular metabolic process;cellular nitrogen compound metabolic process;cellular process;heterocycle metabolic process;metabolic process;nitrogen compound metabolic process;organic acid metabolic process;primary metabolic process;small molecule metabolic process	Alanine, aspartate and glutamate metabolism;Arginine and proline metabolism	3D-structure;Acetylation;Completeproteome;Mitochondrion;NAD;Oxidoreductase;Phosphoprotein;Prolinemetabolism;Referenceproteome;Transitpeptide	19.3727	19.2975	19.386	19.3806	19.2354	19.2802	19.2528	19.2685	19.2181	19.2673			1.40225	0.477068	0.0771114
Q9EQ20;A0A1Y7VJ32	Methylmalonate-semialdehyde dehydrogenase [acylating], mitochondrial	Aldh6a1	sp|Q9EQ20|MMSA_MOUSE Methylmalonate-semialdehyde dehydrogenase [acylating], mitochondrial OS=Mus musculus OX=10090 GN=Aldh6a1 PE=1 SV=1	6591	2	12	12	12	30.1	30.1	30.1	57.915	0	104.63	13		amine metabolic process;catabolic process;cell differentiation;cellular amino acid metabolic process;cellular aromatic compound metabolic process;cellular ketone metabolic process;cellular metabolic process;cellular nitrogen compound metabolic process;cellular process;developmental process;heterocycle metabolic process;metabolic process;nitrogen compound metabolic process;nucleobase-containing co…	Inositol phosphate metabolism;Propanoate metabolism;Valine, leucine and isoleucine degradation	Acetylation;Completeproteome;Mitochondrion;NAD;Oxidoreductase;Phosphoprotein;Referenceproteome;Transitpeptide	18.6151	18.564	18.5934	18.6413	18.533	17.8929	17.7379	17.6945	17.7798	17.9265	+	NUP_MDSC	6.66314	3.31384e-05	0.783043
Q9DBF1;G3UYR8;G3UY72;E9Q1G1;E9Q1H3	Alpha-aminoadipic semialdehyde dehydrogenase	Aldh7a1	sp|Q9DBF1|AL7A1_MOUSE Alpha-aminoadipic semialdehyde dehydrogenase OS=Mus musculus OX=10090 GN=Aldh7a1 PE=1 SV=4;tr|G3UYR8|G3UYR8_MOUSE Alpha-aminoadipic semialdehyde dehydrogenase OS=Mus musculus OX=10090 GN=Aldh7a1 PE=1 SV=1;tr|G3UY72|G3UY72_MOUSE Alpha-	6490	5	10	10	10	21.2	21.2	21.2	58.861	0	35.213	11		alcohol metabolic process;amine metabolic process;biosynthetic process;cellular amino acid metabolic process;cellular ketone metabolic process;cellular metabolic process;cellular nitrogen compound metabolic process;cellular process;metabolic process;nitrogen compound metabolic process;organic acid metabolic process;primary metabolic process;small molecule metabolic process	Arginine and proline metabolism;Ascorbate and aldarate metabolism;beta-Alanine metabolism;Fatty acid metabolism;Glycerolipid metabolism;Glycine, serine and threonine metabolism;Glycolysis / Gluconeogenesis;Histidine metabolism;Lysine biosynthesis;Lysine degradation;Propanoate metabolism;Pyruvate metabolism;Tryptophan metabolism;Valine, leucine and isoleucine degradation	Acetylation;Alternativesplicing;Completeproteome;Cytoplasm;Mitochondrion;NAD;Nucleus;Oxidoreductase;Proteomicsidentification;Referenceproteome;Transitpeptide	17.9268	17.9628	17.9495	17.8862	18.0312	17.5387	17.559	17.4377	17.5294	17.4723	+	NUP_MDSC	6.06457	0.000535958	0.443882
Q9JLJ2;Q3U367	4-trimethylaminobutyraldehyde dehydrogenase	Aldh9a1	sp|Q9JLJ2|AL9A1_MOUSE 4-trimethylaminobutyraldehyde dehydrogenase OS=Mus musculus OX=10090 GN=Aldh9a1 PE=1 SV=1;tr|Q3U367|Q3U367_MOUSE 4-trimethylaminobutyraldehyde dehydrogenase OS=Mus musculus OX=10090 GN=Aldh9a1 PE=1 SV=1	6761	2	22	22	22	53.2	53.2	53.2	53.514	0	141.7	27		amine metabolic process;anatomical structure development;biological regulation;biosynthetic process;cellular aldehyde metabolic process;cellular amino acid metabolic process;cellular ketone metabolic process;cellular metabolic process;cellular nitrogen compound metabolic process;cellular process;developmental process;metabolic process;neurotransmitter metabolic process;nitrogen compound metabolic…	Arginine and proline metabolism;Ascorbate and aldarate metabolism;beta-Alanine metabolism;Fatty acid metabolism;Glycerolipid metabolism;Glycolysis / Gluconeogenesis;Histidine metabolism;Lysine degradation;Propanoate metabolism;Pyruvate metabolism;Tryptophan metabolism;Valine, leucine and isoleucine degradation	Acetylation;Completeproteome;Cytoplasm;Directproteinsequencing;NAD;Oxidoreductase;Proteomicsidentification;Referenceproteome	22.1064	22.0906	22.1753	22.0282	21.9953	22.1006	22.1513	22.1563	22.1305	22.0596			0.528887	0.782356	-0.0404598
P05064;D3YWI1;D3Z510;A0A0U1RPN8	Fructose-bisphosphate aldolase A;Fructose-bisphosphate aldolase	Aldoa	sp|P05064|ALDOA_MOUSE Fructose-bisphosphate aldolase A OS=Mus musculus OX=10090 GN=Aldoa PE=1 SV=2;tr|D3YWI1|D3YWI1_MOUSE Fructose-bisphosphate aldolase (Fragment) OS=Mus musculus OX=10090 GN=Aldoa PE=1 SV=8;tr|D3Z510|D3Z510_MOUSE Fructose-bisphosphate ald	2389	4	27	1	1	85.7	3.3	3.3	39.355	0.00061633	3.7365	3		alcohol metabolic process;carbohydrate metabolic process;catabolic process;cellular component assembly;cellular component organization;cellular metabolic process;cellular process;generation of precursor metabolites and energy;macromolecular complex assembly;metabolic process;primary metabolic process;protein complex assembly;response to abiotic stimulus;response to biotic stimulus;response to che…	Carbon fixation in photosynthetic organisms;Fructose and mannose metabolism;Glycolysis / Gluconeogenesis;Pentose phosphate pathway	Acetylation;Completeproteome;Cytoplasm;Directproteinsequencing;Glycolysis;Lyase;Phosphoprotein;Proteomicsidentification;Referenceproteome;Schiffbase	20.3033	19.7967	20.2071	20.1922	20.0175	20.7995	20.8274	21.0006	20.9991	20.5802	+	NUP_MDSC	3.60168	0.00013413	-0.738027
A6ZI44;Q9CPQ9;A6ZI46;A0A0U1RPT5;D3YV98;A6ZI47	Fructose-bisphosphate aldolase	Aldoa;Aldoart1	tr|A6ZI44|A6ZI44_MOUSE Fructose-bisphosphate aldolase OS=Mus musculus OX=10090 GN=Aldoa PE=1 SV=1;tr|Q9CPQ9|Q9CPQ9_MOUSE Fructose-bisphosphate aldolase OS=Mus musculus OX=10090 GN=Aldoart1 PE=1 SV=1;tr|A6ZI46|A6ZI46_MOUSE Fructose-bisphosphate aldolase OS=	980	6	28	28	2	79.2	79.2	7.4	45.12	0	224.33	54		alcohol metabolic process;carbohydrate metabolic process;catabolic process;cellular metabolic process;cellular process;generation of precursor metabolites and energy;metabolic process;primary metabolic process;response to abiotic stimulus;response to biotic stimulus;response to chemical stimulus;response to endogenous stimulus;response to heat;response to stimulus;response to stress;small molecul…	Carbon fixation in photosynthetic organisms;Fructose and mannose metabolism;Glycolysis / Gluconeogenesis;Pentose phosphate pathway	Completeproteome;Glycolysis;Lyase;Proteomicsidentification;Referenceproteome	24.3549	24.3158	24.1784	24.1015	24.3235	24.8046	24.8563	24.8152	24.787	24.8485	+	NUP_MDSC	5.44406	0.000152964	-0.567518
P05063;Q91Y97	Fructose-bisphosphate aldolase C	Aldoc	sp|P05063|ALDOC_MOUSE Fructose-bisphosphate aldolase C OS=Mus musculus OX=10090 GN=Aldoc PE=1 SV=4	2388	2	22	17	17	64.5	50.7	50.7	39.394	0	213.17	20		aging;alcohol metabolic process;anatomical structure morphogenesis;biological regulation;carbohydrate metabolic process;catabolic process;cell death;cell differentiation;cellular component assembly;cellular component organization;cellular macromolecular complex assembly;cellular metabolic process;cellular nitrogen compound metabolic process;cellular process;cofactor metabolic process;death;develo…	Carbon fixation in photosynthetic organisms;Fructose and mannose metabolism;Glycolysis / Gluconeogenesis;Pentose phosphate pathway	Acetylation;Completeproteome;Cytoplasm;Cytoskeleton;Directproteinsequencing;Glycolysis;Lyase;Phosphoprotein;Referenceproteome;Schiffbase	20.6725	20.6066	20.6127	20.5133	20.7053	21.9653	21.9489	21.8963	21.9001	21.9216	+	NUP_MDSC	9.47717	0	-1.30435
Q921Q3	Chitobiosyldiphosphodolichol beta-mannosyltransferase	Alg1	sp|Q921Q3|ALG1_MOUSE Chitobiosyldiphosphodolichol beta-mannosyltransferase OS=Mus musculus OX=10090 GN=Alg1 PE=1 SV=3	5619	1	7	7	7	16.8	16.8	16.8	54.417	0	13.113	9		carbohydrate metabolic process;cellular metabolic process;cellular process;macromolecule metabolic process;macromolecule modification;metabolic process;primary metabolic process;protein glycosylation;protein metabolic process;protein modification process	N-Glycan biosynthesis;Various types of N-glycan biosynthesis	Alternativesplicing;Completeproteome;Endoplasmicreticulum;Glycosyltransferase;Membrane;Phosphoprotein;Referenceproteome;Signal-anchor;Transferase;Transmembrane;Transmembranehelix	17.0766	17.0973	17.0652	17.1797	17.108	17.8039	17.7639	17.8076	17.7187	17.7277	+	NUP_MDSC	8.03437	5.95745e-05	-0.658991
Q3UGP8;A0A2R8VJX4	Putative Dol-P-Glc:Glc(2)Man(9)GlcNAc(2)-PP-Dol alpha-1,2-glucosyltransferase	Alg10b	sp|Q3UGP8|AG10B_MOUSE Putative Dol-P-Glc:Glc(2)Man(9)GlcNAc(2)-PP-Dol alpha-1,2-glucosyltransferase OS=Mus musculus OX=10090 GN=Alg10b PE=1 SV=1	3526	2	3	3	3	6.8	6.8	6.8	55.464	0.00016909	6.5873	3		anatomical structure development;biosynthetic process;carbohydrate metabolic process;cell development;cellular process;developmental process;metabolic process;multicellular organismal process;neurological system process;oligosaccharide metabolic process;primary metabolic process	N-Glycan biosynthesis	Cellmembrane;Completeproteome;Glycosyltransferase;Membrane;Referenceproteome;Transferase;Transmembrane;Transmembranehelix	15.9752	16.0291	16.0289	16.0529	15.9671	15.713	15.4458	15.575	15.5709	15.7015	+	NUP_MDSC	4.31459	0.00120732	0.409386
Q3TZM9	GDP-Man:Man(3)GlcNAc(2)-PP-Dol alpha-1,2-mannosyltransferase	Alg11	sp|Q3TZM9|ALG11_MOUSE GDP-Man:Man(3)GlcNAc(2)-PP-Dol alpha-1,2-mannosyltransferase OS=Mus musculus OX=10090 GN=Alg11 PE=2 SV=1	3436	1	1	1	1	1.8	1.8	1.8	55.269	0.0028337	2.9441	1		biosynthetic process;metabolic process	N-Glycan biosynthesis;Various types of N-glycan biosynthesis	Alternativesplicing;Completeproteome;Endoplasmicreticulum;Glycosyltransferase;Membrane;Referenceproteome;Transferase;Transmembrane;Transmembranehelix	14.4927	14.5688	14.6448	14.7926	14.7369	14.179	14.3042	14.0729	14.2929	14.0715	+	NUP_MDSC	3.59958	0.00100585	0.463065
E9Q2P6;E9PX10;Q9D8C3	Putative bifunctional UDP-N-acetylglucosamine transferase and deubiquitinase ALG13	Alg13	tr|E9Q2P6|E9Q2P6_MOUSE Putative bifunctional UDP-N-acetylglucosamine transferase and deubiquitinase ALG13 OS=Mus musculus OX=10090 GN=Alg13 PE=1 SV=3;tr|E9PX10|E9PX10_MOUSE Putative bifunctional UDP-N-acetylglucosamine transferase and deubiquitinase ALG13	1471	3	1	1	1	19.8	19.8	19.8	9.0173	0.00032547	5.3862	1		carbohydrate metabolic process;cellular lipid metabolic process;cellular metabolic process;cellular process;lipid metabolic process;metabolic process;primary metabolic process	N-Glycan biosynthesis;Various types of N-glycan biosynthesis	Alternativesplicing;Completeproteome;Endoplasmicreticulum;Glycosyltransferase;Hydrolase;Multifunctionalenzyme;Protease;Proteomicsidentification;Referenceproteome;Thiolprotease;Transferase;Ublconjugationpathway	11.3176	12.206	11.9523	11.4169	11.6589	11.4423	11.397	11.3383	10.0641	11.6285	+	NUP_MDSC	0.856053	0.00806561	0.536299
Q9DBE8;F6RBY3	Alpha-1,3/1,6-mannosyltransferase ALG2	Alg2	sp|Q9DBE8|ALG2_MOUSE Alpha-1,3/1,6-mannosyltransferase ALG2 OS=Mus musculus OX=10090 GN=Alg2 PE=1 SV=2;tr|F6RBY3|F6RBY3_MOUSE Alpha-1,3/1,6-mannosyltransferase ALG2 (Fragment) OS=Mus musculus OX=10090 GN=Alg2 PE=1 SV=1	6488	2	10	10	10	29.9	29.9	29.9	47.404	0	28.745	11		biosynthetic process;carbohydrate metabolic process;cellular metabolic process;cellular process;macromolecule metabolic process;macromolecule modification;metabolic process;oligosaccharide metabolic process;primary metabolic process;protein glycosylation;protein metabolic process;protein modification process;response to chemical stimulus;response to stimulus	N-Glycan biosynthesis;Various types of N-glycan biosynthesis	Completeproteome;Glycosyltransferase;Membrane;Proteomicsidentification;Referenceproteome;Transferase;Transmembrane;Transmembranehelix	19.0545	18.8529	19.2368	18.9324	18.5747	18.8637	18.7614	18.95	18.9724	18.9162			0.121988	0.856328	0.0375107
Q8K2A8;A0A338P726;A0A338P6Y8;A0A338P7B5;D6RCW8;A0A338P6V1;A0A338P6N0;A0A338P794;A0A338P6Q6	Dol-P-Man:Man(5)GlcNAc(2)-PP-Dol alpha-1,3-mannosyltransferase	Alg3	sp|Q8K2A8|ALG3_MOUSE Dol-P-Man:Man(5)GlcNAc(2)-PP-Dol alpha-1,3-mannosyltransferase OS=Mus musculus OX=10090 GN=Alg3 PE=1 SV=2;tr|A0A338P726|A0A338P726_MOUSE Dol-P-Man:Man(5)GlcNAc(2)-PP-Dol alpha-1,3-mannosyltransferase OS=Mus musculus OX=10090 GN=Alg3 PE	5093	9	3	3	3	7.8	7.8	7.8	50.185	0	13.879	3		carbohydrate metabolic process;cellular metabolic process;cellular process;macromolecule metabolic process;macromolecule modification;metabolic process;primary metabolic process;protein glycosylation;protein metabolic process;protein modification process	N-Glycan biosynthesis;Various types of N-glycan biosynthesis	Completeproteome;Endoplasmicreticulum;Glycosyltransferase;Membrane;Proteomicsidentification;Referenceproteome;Transferase;Transmembrane;Transmembranehelix	16.8394	16.6423	16.7614	16.9415	16.6256	16.0857	16.1877	16.127	16.195	16.0419	+	NUP_MDSC	4.92041	0.000126016	0.634541
Q9DB25;D6RCG2	Dolichyl-phosphate beta-glucosyltransferase	Alg5	sp|Q9DB25|ALG5_MOUSE Dolichyl-phosphate beta-glucosyltransferase OS=Mus musculus OX=10090 GN=Alg5 PE=1 SV=1	6465	2	8	8	8	28.7	28.7	28.7	36.79	0	36.044	8		carbohydrate metabolic process;cellular metabolic process;cellular process;developmental process;macromolecule metabolic process;macromolecule modification;metabolic process;primary metabolic process;protein glycosylation;protein metabolic process;protein modification process	N-Glycan biosynthesis	Completeproteome;Endoplasmicreticulum;Glycoprotein;Glycosyltransferase;Membrane;Proteomicsidentification;Referenceproteome;Signal-anchor;Transferase;Transmembrane;Transmembranehelix	19.8701	19.858	19.8589	19.9039	19.8245	19.3701	19.3614	19.4243	19.4529	19.3622	+	NUP_MDSC	7.50235	0.000301037	0.46893
Q6P8H8	Probable dolichyl pyrophosphate Glc1Man9GlcNAc2 alpha-1,3-glucosyltransferase	Alg8	sp|Q6P8H8|ALG8_MOUSE Probable dolichyl pyrophosphate Glc1Man9GlcNAc2 alpha-1,3-glucosyltransferase OS=Mus musculus OX=10090 GN=Alg8 PE=2 SV=2	4109	1	4	4	4	7.2	7.2	7.2	59.534	0	12.442	5		carbohydrate metabolic process;cellular lipid metabolic process;cellular metabolic process;cellular process;lipid metabolic process;macromolecule metabolic process;macromolecule modification;metabolic process;oligosaccharide metabolic process;primary metabolic process;protein glycosylation;protein metabolic process;protein modification process	N-Glycan biosynthesis	Completeproteome;Endoplasmicreticulum;Glycosyltransferase;Membrane;Referenceproteome;Transferase;Transmembrane;Transmembranehelix	18.0261	17.9756	18.1171	17.9991	17.9488	17.3332	17.2572	17.4751	17.408	17.337	+	NUP_MDSC	6.15162	8.6758e-05	0.651221
Q8VDI9;E0CZF3;E0CZ10;H3BJK6;H3BJ25	Alpha-1,2-mannosyltransferase ALG9	Alg9	sp|Q8VDI9|ALG9_MOUSE Alpha-1,2-mannosyltransferase ALG9 OS=Mus musculus OX=10090 GN=Alg9 PE=2 SV=1;tr|E0CZF3|E0CZF3_MOUSE Mannosyltransferase OS=Mus musculus OX=10090 GN=Alg9 PE=1 SV=1;tr|E0CZ10|E0CZ10_MOUSE Mannosyltransferase (Fragment) OS=Mus musculus O	5359	5	5	5	5	11.5	11.5	11.5	69.56	0	43.475	6		carbohydrate metabolic process;cellular metabolic process;cellular process;macromolecule metabolic process;macromolecule modification;metabolic process;primary metabolic process;protein glycosylation;protein metabolic process;protein modification process	N-Glycan biosynthesis;Various types of N-glycan biosynthesis	Completeproteome;Endoplasmicreticulum;Glycoprotein;Glycosyltransferase;Membrane;Proteomicsidentification;Referenceproteome;Transferase;Transmembrane;Transmembranehelix	17.4095	17.3834	17.5462	17.5507	17.3283	17.4455	17.4589	17.4712	17.4261	17.5292			0.186441	0.893348	-0.022578
A2AKV7;A2AKV6;Q8K1E6	Alpha-ketoglutarate-dependent dioxygenase alkB homolog 3	Alkbh3	tr|A2AKV7|A2AKV7_MOUSE Alpha-ketoglutarate-dependent dioxygenase alkB homolog 3 (Fragment) OS=Mus musculus OX=10090 GN=Alkbh3 PE=1 SV=8;tr|A2AKV6|A2AKV6_MOUSE Alpha-ketoglutarate-dependent dioxygenase alkB homolog 3 OS=Mus musculus OX=10090 GN=Alkbh3 PE=1	863	3	4	4	4	19.8	19.8	19.8	23.5	0	9.0266	4		biological regulation;cell proliferation;cellular metabolic process;cellular nitrogen compound metabolic process;cellular process;DNA metabolic process;DNA modification;DNA repair;macromolecule metabolic process;macromolecule modification;metabolic process;nitrogen compound metabolic process;nucleobase-containing compound metabolic process;one-carbon metabolic process;primary metabolic process;re…		Completeproteome;Cytoplasm;Dioxygenase;DNAdamage;DNArepair;Iron;Metal-binding;Nucleus;Oxidoreductase;Proteomicsidentification;Referenceproteome	15.7141	15.7472	15.5846	15.4156	15.5519	15.6016	15.5862	15.597	15.6139	15.9311			0.302248	0.699882	-0.0632895
Q3TSG4	RNA demethylase ALKBH5	Alkbh5	sp|Q3TSG4|ALKB5_MOUSE RNA demethylase ALKBH5 OS=Mus musculus OX=10090 GN=Alkbh5 PE=1 SV=2	3412	1	9	9	9	31.1	31.1	31.1	44.41	0	42.34	10		cell differentiation;cellular metabolic process;cellular nitrogen compound metabolic process;cellular process;developmental process;establishment of localization;macromolecule metabolic process;macromolecule modification;metabolic process;mRNA metabolic process;mRNA processing;multicellular organismal process;nitrogen compound metabolic process;nuclear transport;nucleobase-containing compound met…		Acetylation;Coiledcoil;Completeproteome;Differentiation;Dioxygenase;Iron;Metal-binding;Nucleus;Oxidoreductase;Phosphoprotein;Referenceproteome;Spermatogenesis	17.9328	18.0189	17.9847	17.979	18.0408	17.0548	16.8965	16.9395	17.0164	16.9958	+	NUP_MDSC	8.78817	0	1.01065
Q9D6Z0	Alpha-ketoglutarate-dependent dioxygenase alkB homolog 7, mitochondrial	Alkbh7	sp|Q9D6Z0|ALKB7_MOUSE Alpha-ketoglutarate-dependent dioxygenase alkB homolog 7, mitochondrial OS=Mus musculus OX=10090 GN=Alkbh7 PE=1 SV=1	6357	1	1	1	1	10	10	10	24.97	0	10.335	2		biological regulation;cellular ketone metabolic process;cellular lipid metabolic process;cellular metabolic process;cellular process;lipid metabolic process;metabolic process;organic acid metabolic process;primary metabolic process;response to DNA damage stimulus;response to stimulus;response to stress;small molecule metabolic process		Alternativesplicing;Completeproteome;Dioxygenase;Iron;Metal-binding;Mitochondrion;Necrosis;Oxidoreductase;Referenceproteome;Transitpeptide	13.6035	13.5531	13.391	13.4537	13.4803	12.86	12.8476	12.0426	12.3282	12.7146	+	NUP_MDSC	3.33046	8.63964e-05	0.937742
Q80Y20	Alkylated DNA repair protein alkB homolog 8	Alkbh8	sp|Q80Y20|ALKB8_MOUSE Alkylated DNA repair protein alkB homolog 8 OS=Mus musculus OX=10090 GN=Alkbh8 PE=1 SV=1	4399	1	2	2	2	3.9	3.9	3.9	74.767	0.0003252	5.342	2		cellular metabolic process;cellular nitrogen compound metabolic process;cellular process;macromolecule metabolic process;macromolecule modification;metabolic process;nitrogen compound metabolic process;nucleobase-containing compound metabolic process;one-carbon metabolic process;primary metabolic process;response to DNA damage stimulus;response to stimulus;response to stress;RNA metabolic process…		Alternativesplicing;Completeproteome;Cytoplasm;Iron;Metal-binding;Methyltransferase;Multifunctionalenzyme;Nucleus;Oxidoreductase;Referenceproteome;RNA-binding;S-adenosyl-L-methionine;Transferase;Zinc	14.9989	15.0789	15.1606	15.137	15.3238	13.9904	14.0282	13.9097	14.0832	13.9606	+	NUP_MDSC	7.15686	0	1.14541
P48999;E9QA93;E9Q6H6;A0A0N4SW45	Arachidonate 5-lipoxygenase	Alox5	sp|P48999|LOX5_MOUSE Arachidonate 5-lipoxygenase OS=Mus musculus OX=10090 GN=Alox5 PE=1 SV=3;tr|E9QA93|E9QA93_MOUSE Arachidonate 5-lipoxygenase OS=Mus musculus OX=10090 GN=Alox5 PE=1 SV=1;tr|E9Q6H6|E9Q6H6_MOUSE Arachidonate 5-lipoxygenase OS=Mus musculus O	2791	4	10	10	10	18	18	18	77.966	0	42.097	10		biosynthetic process;cellular alkene metabolic process;cellular ketone metabolic process;cellular lipid metabolic process;cellular metabolic process;cellular process;lipid metabolic process;metabolic process;multicellular organismal process;organic acid metabolic process;primary metabolic process;response to stimulus;response to stress;small molecule metabolic process	Arachidonic acid metabolism;Toxoplasmosis	Calcium;Completeproteome;Cytoplasm;Dioxygenase;Iron;Leukotrienebiosynthesis;Membrane;Metal-binding;Nucleus;Oxidoreductase;Phosphoprotein;Proteomicsidentification;Referenceproteome	15.0518	15.3647	15.2296	15.1228	15.4166	18.3697	18.3929	18.358	18.4498	18.3492	+	NUP_MDSC	10.1022	0	-3.14684
P30355;A0A0J9YUC8;A0A0J9YV38	Arachidonate 5-lipoxygenase-activating protein	Alox5ap	sp|P30355|AL5AP_MOUSE Arachidonate 5-lipoxygenase-activating protein OS=Mus musculus OX=10090 GN=Alox5ap PE=1 SV=2;tr|A0A0J9YUC8|A0A0J9YUC8_MOUSE Arachidonate 5-lipoxygenase-activating protein OS=Mus musculus OX=10090 GN=Alox5ap PE=1 SV=1;tr|A0A0J9YV38|A0A	2644	3	4	4	4	25.5	25.5	25.5	18.136	0	13.666	6		biological regulation;biosynthetic process;cellular alkene metabolic process;cellular component assembly;cellular component organization;cellular ketone metabolic process;cellular lipid metabolic process;cellular metabolic process;cellular process;lipid metabolic process;macromolecular complex assembly;metabolic process;multicellular organismal process;organic acid metabolic process;primary metab…		Completeproteome;Endoplasmicreticulum;Leukotrienebiosynthesis;Membrane;Nucleus;Referenceproteome;Transmembrane;Transmembranehelix	20.0965	20.061	20.1805	20.3446	20.1843	21.3651	21.387	21.3002	21.3536	21.2229	+	NUP_MDSC	7.41714	0	-1.15238
Q920R0	Alsin	Als2	sp|Q920R0|ALS2_MOUSE Alsin OS=Mus musculus OX=10090 GN=Als2 PE=1 SV=3	5601	1	6	6	6	6.1	6.1	6.1	182.56	0	19.371	8		anatomical structure morphogenesis;behavior;biological regulation;cell communication;cell-cell signaling;cellular component assembly;cellular component morphogenesis;cellular component organization;cellular metabolic process;cellular process;developmental process;endosome organization;endosome transport;establishment of localization;localization;macromolecular complex assembly;macromolecule metab…	Amyotrophic lateral sclerosis (ALS)	Acetylation;Alternativesplicing;Completeproteome;Guanine-nucleotidereleasingfactor;Phosphoprotein;Referenceproteome;Repeat	16.8475	16.9753	16.8193	16.88	17.0172	15.4555	15.4209	15.3389	15.4221	15.5432	+	NUP_MDSC	8.70012	0	1.47174
O08583;G3X9I4;Q9JJW6	THO complex subunit 4	Alyref	sp|O08583|THOC4_MOUSE THO complex subunit 4 OS=Mus musculus OX=10090 GN=Alyref PE=1 SV=3	2098	3	11	11	11	45.9	45.9	45.9	26.94	0	51.407	15		cellular metabolic process;cellular nitrogen compound metabolic process;cellular process;establishment of localization;macromolecule metabolic process;metabolic process;mRNA metabolic process;mRNA processing;nitrogen compound metabolic process;nucleobase-containing compound metabolic process;nucleobase-containing compound transport;primary metabolic process;RNA metabolic process;RNA processing;RN…	mRNA surveillance pathway;RNA transport;Spliceosome	3D-structure;Acetylation;Alternativesplicing;Chaperone;Citrullination;Completeproteome;Cytoplasm;Methylation;mRNAprocessing;mRNAsplicing;mRNAtransport;Nucleus;Phosphoprotein;Proteomicsidentification;Referenceproteome;RNA-binding;Spliceosome;Transport	21.4306	21.0239	21.4416	21.0393	21.0653	21.6102	21.6615	21.6947	21.8345	21.9036	+	NUP_MDSC	2.90252	0.000851552	-0.540712
O09174	Alpha-methylacyl-CoA racemase	Amacr	sp|O09174|AMACR_MOUSE Alpha-methylacyl-CoA racemase OS=Mus musculus OX=10090 GN=Amacr PE=1 SV=4	2142	1	3	3	3	10.2	10.2	10.2	41.704	0	12.409	3		biosynthetic process;catabolic process;cellular ketone metabolic process;cellular lipid metabolic process;cellular metabolic process;cellular process;lipid metabolic process;metabolic process;organic acid metabolic process;primary metabolic process;small molecule metabolic process	Peroxisome;Primary bile acid biosynthesis	Acetylation;Completeproteome;Directproteinsequencing;Isomerase;Mitochondrion;Peroxisome;Referenceproteome	14.2811	13.978	14.1906	14.1871	14.0698	14.1701	14.03	14.0344	13.9573	14.2413			0.318327	0.733914	0.054715
A2AH22	Activating molecule in BECN1-regulated autophagy protein 1	Ambra1	sp|A2AH22|AMRA1_MOUSE Activating molecule in BECN1-regulated autophagy protein 1 OS=Mus musculus OX=10090 GN=Ambra1 PE=1 SV=1	831	1	3	3	3	2.8	2.8	2.8	142.88	0	7.7791	3		anatomical structure development;autophagy;biological regulation;catabolic process;cell differentiation;cellular metabolic process;cellular process;developmental process;metabolic process;regulation of organelle organization		Alternativesplicing;Autophagy;Completeproteome;Cytoplasmicvesicle;Developmentalprotein;Differentiation;Neurogenesis;Phosphoprotein;Referenceproteome;Repeat;WDrepeat	14.6508	14.382	14.7964	14.4907	14.6222	14.1555	13.8488	14.1773	14.0492	14.018	+	NUP_MDSC	3.41968	0.000616716	0.538652
F7CUP3;F6UP77;Q8JZV7	Putative N-acetylglucosamine-6-phosphate deacetylase	Amdhd2	tr|F7CUP3|F7CUP3_MOUSE N-acetylglucosamine-6-phosphate deacetylase OS=Mus musculus OX=10090 GN=Amdhd2 PE=1 SV=2;tr|F6UP77|F6UP77_MOUSE N-acetylglucosamine-6-phosphate deacetylase OS=Mus musculus OX=10090 GN=Amdhd2 PE=1 SV=9;sp|Q8JZV7|NAGA_MOUSE N-acetylglu	1767	3	9	9	9	30.5	30.5	30.5	47.178	0	51.433	11		alcohol metabolic process;carbohydrate metabolic process;catabolic process;cellular ketone metabolic process;cellular metabolic process;cellular process;metabolic process;organic acid metabolic process;primary metabolic process;small molecule metabolic process	Amino sugar and nucleotide sugar metabolism	Carbohydratemetabolism;Completeproteome;Hydrolase;Metal-binding;Proteomicsidentification;Referenceproteome	18.6471	18.541	18.5077	18.2603	18.2685	19.6314	19.5607	19.4149	19.376	19.583	+	NUP_MDSC	5.56455	0	-1.06828
Q9R049	E3 ubiquitin-protein ligase AMFR	Amfr	sp|Q9R049|AMFR_MOUSE E3 ubiquitin-protein ligase AMFR OS=Mus musculus OX=10090 GN=Amfr PE=1 SV=2	6865	1	7	7	7	16	16	16	73.104	0	20.739	7		aging;behavior;biological regulation;catabolic process;cellular component assembly;cellular component organization;cellular metabolic process;cellular process;developmental process;macromolecular complex assembly;macromolecule metabolic process;macromolecule modification;metabolic process;multicellular organismal process;neurological system process;primary metabolic process;protein complex assemb…	Protein processing in endoplasmic reticulum	Alternativesplicing;Completeproteome;Endoplasmicreticulum;Ligase;Membrane;Metal-binding;Nucleotide-binding;Phosphoprotein;Receptor;Referenceproteome;Transmembrane;Transmembranehelix;Ublconjugationpathway;Zinc;Zinc-finger	16.9939	16.8418	16.8858	16.9499	16.8246	16.7348	16.76	16.6604	16.7062	16.8257			2.2962	0.0490801	0.161806
A0A3Q4EHL9;Q8JZZ6;Q9JHT5	AMMECR1-like protein	Ammecr1l	tr|A0A3Q4EHL9|A0A3Q4EHL9_MOUSE AMMECR1-like protein OS=Mus musculus OX=10090 GN=Ammecr1l PE=1 SV=1;sp|Q8JZZ6|AMERL_MOUSE AMMECR1-like protein OS=Mus musculus OX=10090 GN=Ammecr1l PE=1 SV=1	700	3	5	5	5	20.7	20.7	20.7	33.293	0	41.31	5				Completeproteome;Phosphoprotein;Referenceproteome	17.3791	17.2417	17.4693	17.3531	17.5106	16.2692	16.4778	16.4363	16.6387	16.3242	+	NUP_MDSC	5.68334	1.35517e-05	0.96149
A2AE27;Q9DBT5	AMP deaminase 2	Ampd2	tr|A2AE27|A2AE27_MOUSE AMP deaminase OS=Mus musculus OX=10090 GN=Ampd2 PE=1 SV=1;sp|Q9DBT5|AMPD2_MOUSE AMP deaminase 2 OS=Mus musculus OX=10090 GN=Ampd2 PE=1 SV=1	812	2	27	27	26	32.6	32.6	31.6	94.695	0	84.401	29		biological regulation;biosynthetic process;cellular metabolic compound salvage;cellular metabolic process;cellular nitrogen compound metabolic process;cellular process;heterocycle metabolic process;homeostatic process;metabolic process;multicellular organismal process;nitrogen compound metabolic process;nucleobase-containing compound metabolic process;nucleobase-containing small molecule metaboli…	Purine metabolism	Completeproteome;Hydrolase;Metal-binding;Nucleotidemetabolism;Phosphoprotein;Proteomicsidentification;Referenceproteome;Zinc	21.1663	21.1806	21.13	21.1564	21.281	21.1243	21.1817	21.1303	21.2021	21.1495			0.374066	0.870241	0.0252735
A0A1L1SRX2;O08739;D3YU73;F6XQD0;D3Z4N3	AMP deaminase 3	Ampd3	tr|A0A1L1SRX2|A0A1L1SRX2_MOUSE AMP deaminase OS=Mus musculus OX=10090 GN=Ampd3 PE=1 SV=1;sp|O08739|AMPD3_MOUSE AMP deaminase 3 OS=Mus musculus OX=10090 GN=Ampd3 PE=1 SV=2;tr|D3YU73|D3YU73_MOUSE AMP deaminase 3 (Fragment) OS=Mus musculus OX=10090 GN=Ampd3 P	519	5	2	1	1	3.4	2.2	2.2	89.567	0.0078706	2.08	1		biological regulation;biosynthetic process;cellular metabolic compound salvage;cellular metabolic process;cellular nitrogen compound metabolic process;cellular process;heterocycle metabolic process;homeostatic process;metabolic process;multicellular organismal process;nitrogen compound metabolic process;nucleobase-containing compound metabolic process;nucleobase-containing small molecule metaboli…	Purine metabolism	Completeproteome;Hydrolase;Metal-binding;Nucleotidemetabolism;Phosphoprotein;Proteomicsidentification;Referenceproteome;Zinc	13.8277	13.2745	12.6091	14.2466	12.3841	10.8937	10.936	10.877	11.3706	11.8097	+	NUP_MDSC	3.12026	0	2.09101
P53995;A2ATQ5;Q6PG65	Anaphase-promoting complex subunit 1	Anapc1	sp|P53995|APC1_MOUSE Anaphase-promoting complex subunit 1 OS=Mus musculus OX=10090 GN=Anapc1 PE=1 SV=2;tr|A2ATQ5|A2ATQ5_MOUSE Anaphase-promoting complex subunit 1 OS=Mus musculus OX=10090 GN=Anapc1 PE=1 SV=1	2866	3	36	36	36	23	23	23	215.99	0	130.85	37		cell division;cellular component organization;cellular metabolic process;cellular process;macromolecule metabolic process;macromolecule modification;metabolic process;mitosis;nuclear division;organelle fission;organelle organization;primary metabolic process;protein metabolic process;protein modification by small protein conjugation or removal;protein modification process	Cell cycle;Cell cycle - yeast;Meiosis - yeast;Oocyte meiosis;Progesterone-mediated oocyte maturation;Ubiquitin mediated proteolysis	Cellcycle;Celldivision;Completeproteome;Mitosis;Phosphoprotein;Proteomicsidentification;Referenceproteome;Repeat;Ublconjugationpathway	20.1379	20.2258	20.1035	20.2176	20.2402	19.1916	19.1205	19.1409	19.1381	19.1984	+	NUP_MDSC	9.10022	0	1.02707
Q8BZQ7;A2AI11	Anaphase-promoting complex subunit 2	Anapc2	sp|Q8BZQ7|ANC2_MOUSE Anaphase-promoting complex subunit 2 OS=Mus musculus OX=10090 GN=Anapc2 PE=1 SV=2	4800	2	13	13	13	19.7	19.7	19.7	95.306	0	32.242	15		biological regulation;cell division;cellular component organization;cellular metabolic process;cellular process;macromolecule metabolic process;macromolecule modification;metabolic process;mitosis;nuclear division;organelle fission;organelle organization;primary metabolic process;protein metabolic process;protein modification by small protein conjugation or removal;protein modification process	Cell cycle;Cell cycle - yeast;Meiosis - yeast;Oocyte meiosis;Progesterone-mediated oocyte maturation;Ubiquitin mediated proteolysis	Cellcycle;Celldivision;Completeproteome;Differentiation;Mitosis;Neurogenesis;Phosphoprotein;Proteomicsidentification;Referenceproteome;Ublconjugationpathway	18.9282	19.0181	18.9371	18.979	19.0556	17.9888	17.8264	18.0027	17.9656	18.0555	+	NUP_MDSC	7.78433	0	1.01579
Q91W96;D6RDT6;A0A0G2JF77	Anaphase-promoting complex subunit 4	Anapc4	sp|Q91W96|APC4_MOUSE Anaphase-promoting complex subunit 4 OS=Mus musculus OX=10090 GN=Anapc4 PE=1 SV=1	5485	3	16	16	16	23.5	23.5	23.5	91.707	0	56.758	16		biological regulation;catabolic process;cell division;cellular component organization;cellular metabolic process;cellular process;macromolecule metabolic process;macromolecule modification;metabolic process;mitosis;nuclear division;organelle fission;organelle organization;primary metabolic process;protein metabolic process;protein modification by small protein conjugation or removal;protein modif…	Cell cycle;Cell cycle - yeast;Meiosis - yeast;Oocyte meiosis;Progesterone-mediated oocyte maturation;Ubiquitin mediated proteolysis	Cellcycle;Celldivision;Completeproteome;Mitosis;Phosphoprotein;Proteomicsidentification;Referenceproteome;Ublconjugationpathway	19.4205	19.405	19.3639	19.3988	19.5366	18.4868	18.382	18.4178	18.5246	18.4496	+	NUP_MDSC	8.17881	0	0.972804
A0A0G2JE03;Q3TWF7;A0A0G2JDM7;Q8BTZ4;A0A0G2JDE8;A0A0G2JFH0;A0A0G2JF12;A0A0G2JGE5;A0A0G2JG78	Anaphase-promoting complex subunit 5	Anapc5	tr|A0A0G2JE03|A0A0G2JE03_MOUSE Anaphase-promoting complex subunit 5 OS=Mus musculus OX=10090 GN=Anapc5 PE=1 SV=1;tr|Q3TWF7|Q3TWF7_MOUSE Anaphase-promoting complex subunit 5 OS=Mus musculus OX=10090 GN=Anapc5 PE=1 SV=1;tr|A0A0G2JDM7|A0A0G2JDM7_MOUSE Anaphas	114	9	19	19	19	31.3	31.3	31.3	80.831	0	54.17	20		cell division;cellular component organization;cellular metabolic process;cellular process;macromolecule metabolic process;macromolecule modification;metabolic process;mitosis;nuclear division;organelle fission;organelle organization;primary metabolic process;protein metabolic process;protein modification by small protein conjugation or removal;protein modification process	Cell cycle;Cell cycle - yeast;Meiosis - yeast;Oocyte meiosis;Progesterone-mediated oocyte maturation;Ubiquitin mediated proteolysis	Alternativesplicing;Cellcycle;Celldivision;Completeproteome;Mitosis;Phosphoprotein;Referenceproteome;Repeat;TPRrepeat;Ublconjugationpathway	20.3754	20.3361	20.3161	20.3497	20.4395	19.3489	19.2615	19.2947	19.3191	19.3841	+	NUP_MDSC	9.2776	0	1.0417
Q9WVM3;D3YU58	Anaphase-promoting complex subunit 7	Anapc7	sp|Q9WVM3|APC7_MOUSE Anaphase-promoting complex subunit 7 OS=Mus musculus OX=10090 GN=Anapc7 PE=1 SV=3;tr|D3YU58|D3YU58_MOUSE Anaphase-promoting complex subunit 7 OS=Mus musculus OX=10090 GN=Anapc7 PE=1 SV=1	6980	2	12	12	12	22.8	22.8	22.8	63.02	0	34.773	12		cell division;cellular component organization;cellular metabolic process;cellular process;macromolecule metabolic process;macromolecule modification;metabolic process;mitosis;nuclear division;organelle fission;organelle organization;primary metabolic process;protein metabolic process;protein modification by small protein conjugation or removal;protein modification process	Cell cycle;Cell cycle - yeast;Meiosis - yeast;Oocyte meiosis;Progesterone-mediated oocyte maturation;Ubiquitin mediated proteolysis	Acetylation;Cellcycle;Celldivision;Completeproteome;Mitosis;Proteomicsidentification;Referenceproteome;Repeat;TPRrepeat;Ublconjugationpathway	18.9757	18.9268	18.9107	18.8575	18.9322	17.4613	17.4342	17.3181	17.4492	17.4936	+	NUP_MDSC	9.93901	0	1.48933
Q8K1C0	Protein angel homolog 2	Angel2	sp|Q8K1C0|ANGE2_MOUSE Protein angel homolog 2 OS=Mus musculus OX=10090 GN=Angel2 PE=1 SV=1	5067	1	6	6	6	12.5	12.5	12.5	62.412	0	21.862	6				Alternativesplicing;Completeproteome;Referenceproteome	17.1141	17.2112	17.2053	17.1021	17.2264	16.2905	16.2612	16.3273	16.3673	16.3749	+	NUP_MDSC	8.12457	1.46341e-05	0.847554
Q810B6	Rabankyrin-5	Ankfy1	sp|Q810B6|ANFY1_MOUSE Rabankyrin-5 OS=Mus musculus OX=10090 GN=Ankfy1 PE=1 SV=2	4431	1	32	32	32	34.5	34.5	34.5	128.65	0	143.89	38		biological regulation;cellular component organization;cellular localization;cellular membrane organization;cellular process;endocytosis;endosome transport;establishment of localization;Golgi vesicle transport;localization;membrane fusion;membrane invagination;membrane organization;organelle fusion;organelle localization;organelle organization;regulation of transport;transport;vacuolar transport;v…		Acetylation;Alternativesplicing;ANKrepeat;Completeproteome;Cytoplasm;Cytoplasmicvesicle;Endocytosis;Endosome;Membrane;Metal-binding;Referenceproteome;Repeat;Zinc;Zinc-finger	20.8589	20.8528	20.8669	20.8435	20.9791	21.2043	21.2167	21.2432	21.2614	21.2371	+	NUP_MDSC	5.95335	0.00154842	-0.352259
E9Q1M6;E9PUR0;F7DE17;F6SI14;F6RRY0;F6YYD3;F7DD37;F6RUI8		Ankhd1	tr|E9Q1M6|E9Q1M6_MOUSE Ankyrin repeat and KH domain-containing 1 OS=Mus musculus OX=10090 GN=Ankhd1 PE=1 SV=1;tr|E9PUR0|E9PUR0_MOUSE Ankyrin repeat and KH domain-containing 1 OS=Mus musculus OX=10090 GN=Ankhd1 PE=1 SV=1	1436	8	30	16	16	16.1	8.7	8.7	263.4	0	57.539	16				ANKrepeat;Completeproteome;Proteomicsidentification;Referenceproteome;Repeat	18.6955	18.7206	18.7115	18.7528	18.7785	18.4807	18.4471	18.4615	18.5046	18.4207	+	NUP_MDSC	5.93287	0.0044583	0.268845
Q6ZPS6	Ankyrin repeat and IBR domain-containing protein 1	Ankib1	sp|Q6ZPS6|AKIB1_MOUSE Ankyrin repeat and IBR domain-containing protein 1 OS=Mus musculus OX=10090 GN=Ankib1 PE=1 SV=2	4197	1	2	2	2	3.3	3.3	3.3	121.87	0	7.8184	2				ANKrepeat;Coiledcoil;Completeproteome;Lipoprotein;Metal-binding;Myristate;Phosphoprotein;Referenceproteome;Repeat;Zinc;Zinc-finger	10.2675	11.4197	11.9088	12.2099	11.1909	11.0116	10.871	10.4424	10.5222	10.4421	+	NUP_MDSC	1.15317	0.00248195	0.74151
Q6P1H6	Ankyrin repeat and LEM domain-containing protein 2	Ankle2	sp|Q6P1H6|ANKL2_MOUSE Ankyrin repeat and LEM domain-containing protein 2 OS=Mus musculus OX=10090 GN=Ankle2 PE=1 SV=2	4082	1	21	21	21	27.8	27.8	27.8	106.2	0	86.891	21		biological regulation;cell division;cellular component organization;cellular membrane organization;cellular process;membrane organization;mitosis;nuclear division;organelle fission;organelle organization;regulation of protein modification process		Alternativesplicing;ANKrepeat;Cellcycle;Celldivision;Completeproteome;Endoplasmicreticulum;Membrane;Mitosis;Phosphoprotein;Referenceproteome;Signal-anchor;Transmembrane;Transmembranehelix	19.0261	18.8829	19.057	19.0138	18.9737	18.9961	19.0009	19.0705	19.0571	18.9955			0.445184	0.826038	-0.0333618
Q3TPE9	Ankyrin repeat and MYND domain-containing protein 2	Ankmy2	sp|Q3TPE9|ANKY2_MOUSE Ankyrin repeat and MYND domain-containing protein 2 OS=Mus musculus OX=10090 GN=Ankmy2 PE=1 SV=1	3405	1	9	9	9	21.1	21.1	21.1	48.774	0	15.738	9				Alternativesplicing;ANKrepeat;Cellprojection;Cilium;Completeproteome;Metal-binding;Referenceproteome;Repeat;Zinc;Zinc-finger	18.7792	18.7055	18.7684	18.6797	18.8677	17.6831	17.5959	17.6153	17.7979	17.6542	+	NUP_MDSC	7.80347	0	1.09085
Q8BG46;Q99LW0;A0A1B0GRT0;A0A1B0GRG9;A0A1B0GSE9;A0A1B0GQX7	Ankyrin repeat domain-containing protein 10	Ankrd10	tr|Q8BG46|Q8BG46_MOUSE Ankyrin repeat domain-containing protein 10 OS=Mus musculus OX=10090 GN=Ankrd10 PE=1 SV=1;sp|Q99LW0|ANR10_MOUSE Ankyrin repeat domain-containing protein 10 OS=Mus musculus OX=10090 GN=Ankrd10 PE=2 SV=2;tr|A0A1B0GRT0|A0A1B0GRT0_MOUSE	4464	6	2	2	2	7	7	7	33.833	0.00032373	5.2372	2		biological regulation		ANKrepeat;Completeproteome;Proteomicsidentification;Referenceproteome;Repeat	15.2109	15.3316	15.2071	15.222	15.2378	11.412	11.9997	12.4784	12.5544	12.096	+	NUP_MDSC	6.47227	0	3.13377
Q80UP5;F7B209;Q6PD24	Ankyrin repeat domain-containing protein 13A	Ankrd13a	sp|Q80UP5|AN13A_MOUSE Ankyrin repeat domain-containing protein 13A OS=Mus musculus OX=10090 GN=Ankrd13a PE=1 SV=2;tr|F7B209|F7B209_MOUSE Ankyrin repeat domain-containing protein 13A (Fragment) OS=Mus musculus OX=10090 GN=Ankrd13a PE=1 SV=1	4343	3	18	18	18	32.3	32.3	32.3	67.177	0	64.919	21				ANKrepeat;Cellmembrane;Completeproteome;Endosome;Membrane;Phosphoprotein;Proteomicsidentification;Referenceproteome;Repeat;Ublconjugation	20.1247	20.1906	20.0283	20.2447	20.2177	19.5894	19.6248	19.6374	19.6291	19.5557	+	NUP_MDSC	6.01014	0.000145104	0.553932
E9QKG6;A0A0G2JDZ9;E9Q804;Q99NH0;A0A1W2P6X1;F7C545	Ankyrin repeat domain-containing protein 17	Ankrd17	tr|E9QKG6|E9QKG6_MOUSE Ankyrin repeat domain-containing protein 17 OS=Mus musculus OX=10090 GN=Ankrd17 PE=1 SV=1;tr|A0A0G2JDZ9|A0A0G2JDZ9_MOUSE Ankyrin repeat domain-containing protein 17 OS=Mus musculus OX=10090 GN=Ankrd17 PE=1 SV=1;tr|E9Q804|E9Q804_MOUSE	118	6	34	34	20	17.8	17.8	9.9	246.62	0	150.35	37		anatomical structure development;biological regulation;developmental maturation;developmental process;immune system process;multi-organism process;regulation of cell cycle;regulation of DNA metabolic process;response to biotic stimulus;response to stimulus;response to stress		Acetylation;Alternativesplicing;ANKrepeat;Coiledcoil;Completeproteome;Cytoplasm;Immunity;Innateimmunity;Nucleus;Phosphoprotein;Proteomicsidentification;Referenceproteome;Repeat;RNA-binding	20.4436	20.4094	20.5735	20.3605	20.4544	20.1445	20.1473	20.1743	20.2216	20.0764	+	NUP_MDSC	3.92889	0.00429561	0.295472
A0A2I3BQ07;Q505D1;A0A2I3BQJ1;A0A2I3BRN1	Serine/threonine-protein phosphatase 6 regulatory ankyrin repeat subunit A	Ankrd28	tr|A0A2I3BQ07|A0A2I3BQ07_MOUSE Serine/threonine-protein phosphatase 6 regulatory ankyrin repeat subunit A OS=Mus musculus OX=10090 GN=Ankrd28 PE=1 SV=1;sp|Q505D1|ANR28_MOUSE Serine/threonine-protein phosphatase 6 regulatory ankyrin repeat subunit A OS=Mus	622	4	11	9	9	14.1	12.6	12.6	116.03	0	108.55	10				ANKrepeat;Completeproteome;Nucleus;Phosphoprotein;Referenceproteome;Repeat	18.0967	18.1086	18.0994	18.0802	18.0276	17.0047	16.9509	17.0682	17.1461	17.0185	+	NUP_MDSC	8.67088	0	1.04481
B2RXR6;E9QNQ2;J3QK13;J3QK37;J3QNJ4	Serine/threonine-protein phosphatase 6 regulatory ankyrin repeat subunit B	Ankrd44	sp|B2RXR6|ANR44_MOUSE Serine/threonine-protein phosphatase 6 regulatory ankyrin repeat subunit B OS=Mus musculus OX=10090 GN=Ankrd44 PE=1 SV=1;tr|E9QNQ2|E9QNQ2_MOUSE Serine/threonine-protein phosphatase 6 regulatory ankyrin repeat subunit B OS=Mus musculus	1110	5	25	25	23	31.7	31.7	30	107.38	0	102.9	25				ANKrepeat;Completeproteome;Proteomicsidentification;Referenceproteome;Repeat	20.3269	20.3955	20.3218	20.4153	20.4113	20.9821	20.9431	20.9582	20.9081	20.9054	+	NUP_MDSC	7.76441	9.38834e-05	-0.565223
Q8BTZ5	Ankyrin repeat domain-containing protein 46	Ankrd46	sp|Q8BTZ5|ANR46_MOUSE Ankyrin repeat domain-containing protein 46 OS=Mus musculus OX=10090 GN=Ankrd46 PE=1 SV=1	4701	1	1	1	1	4.8	4.8	4.8	25.222	0	8.8355	1				ANKrepeat;Completeproteome;Membrane;Referenceproteome;Repeat;Transmembrane;Transmembranehelix	13.5792	13.5909	13.682	13.9333	13.2737	12.8691	13.1074	13.3472	13.1029	12.4045	+	NUP_MDSC	2.01098	0.00102033	0.645571
Q8VE42	Ankyrin repeat domain-containing protein 49	Ankrd49	sp|Q8VE42|ANR49_MOUSE Ankyrin repeat domain-containing protein 49 OS=Mus musculus OX=10090 GN=Ankrd49 PE=1 SV=1	5384	1	1	1	1	5	5	5	27.111	0	13.73	1		biological regulation		ANKrepeat;Completeproteome;Phosphoprotein;Referenceproteome;Repeat	11.8097	12.1073	11.8198	12.1577	12.1482	11.7751	12.0547	11.8867	11.8977	11.1851			0.739723	0.0435049	0.24868
Q8BTI7;F7BT68	Serine/threonine-protein phosphatase 6 regulatory ankyrin repeat subunit C	Ankrd52	sp|Q8BTI7|ANR52_MOUSE Serine/threonine-protein phosphatase 6 regulatory ankyrin repeat subunit C OS=Mus musculus OX=10090 GN=Ankrd52 PE=1 SV=1	4689	2	5	5	5	4.5	4.5	4.5	115.03	0	13.232	5				ANKrepeat;Completeproteome;Phosphoprotein;Proteomicsidentification;Referenceproteome;Repeat	16.4996	16.4957	16.7813	16.4635	16.5846	16.0998	16.1855	16.1236	16.1552	16.2275	+	NUP_MDSC	3.75563	0.00148227	0.406613
A0A3B2WAQ7;Q3UHP6;P59672;A0A3B2W7H4;A0A3B2W4H6;A0A3B2W7E6;A0A3B2WCH8;S4R1W3;S4R2M2;A0A3B2W446;A0A3B2W4B0;A0A140T8U6;S4R2E3;S4R2N9;S4R2H8;S4R2H3;A0A0R4J2A2;A0A0R4J2A6;S4R1H2;A0A0R4J2A8;E9QPP6;S4R1Q0;S4R2Q2;S4R2I2;S4R2H2;S4R286;Q8BIZ1	Ankyrin repeat and SAM domain-containing protein 1A	Anks1;Anks1a	tr|A0A3B2WAQ7|A0A3B2WAQ7_MOUSE Ankyrin repeat and SAM domain containing 1 OS=Mus musculus OX=10090 GN=Anks1 PE=1 SV=1;tr|Q3UHP6|Q3UHP6_MOUSE Ankyrin repeat and SAM domain containing 1 OS=Mus musculus OX=10090 GN=Anks1 PE=1 SV=1;sp|P59672|ANS1A_MOUSE Ankyri	678	27	18	18	18	19.7	19.7	19.7	122.78	0	78.076	19		biological regulation;cell maturation;cell motility;cellular component movement;cellular process;developmental maturation;developmental process;locomotion;response to stimulus;signal transduction		Acetylation;Alternativesplicing;ANKrepeat;Celljunction;Cellmembrane;Cellprojection;Completeproteome;Cytoplasm;Membrane;Nucleus;Phosphoprotein;Postsynapticcellmembrane;Proteomicsidentification;Referenceproteome;Repeat;Synapse	19.5388	19.5609	19.5704	19.6038	19.6481	18.3023	18.2827	18.306	18.2871	18.2914	+	NUP_MDSC	11.5083	0	1.29049
J3QM81;Q80UU1;J3QPB4;J3KMQ5	Ankyrin repeat and zinc finger domain-containing protein 1	Ankzf1	tr|J3QM81|J3QM81_MOUSE Ankyrin repeat and zinc finger domain-containing protein 1 OS=Mus musculus OX=10090 GN=Ankzf1 PE=1 SV=1;sp|Q80UU1|ANKZ1_MOUSE Ankyrin repeat and zinc finger domain-containing protein 1 OS=Mus musculus OX=10090 GN=Ankzf1 PE=1 SV=2	2061	4	10	10	10	17.8	17.8	17.8	82.965	0	33.708	10				Alternativesplicing;ANKrepeat;Coiledcoil;Completeproteome;Metal-binding;Phosphoprotein;Proteomicsidentification;Referenceproteome;Repeat;Zinc;Zinc-finger	16.777	16.7365	16.855	16.766	16.8539	16.9202	16.8455	16.8125	16.8786	16.9952			1.31628	0.357481	-0.0927181
Q8K298;A0A1L1SS34	Actin-binding protein anillin	Anln	sp|Q8K298|ANLN_MOUSE Anillin OS=Mus musculus OX=10090 GN=Anln PE=1 SV=2	5092	2	11	11	11	12	12	12	122.79	0	26.003	11		cell differentiation;cellular component organization;cellular process;cytokinesis;developmental process;mitosis;nuclear division;organelle fission;organelle organization		Acetylation;Actin-binding;Cellcycle;Celldivision;Coiledcoil;Completeproteome;Cytoplasm;Cytoskeleton;Mitosis;Nucleus;Phosphoprotein;Referenceproteome;Ublconjugation	17.4121	17.3958	17.6001	17.5825	17.5089	15.8867	16.0083	16.1503	16.0908	16.1089	+	NUP_MDSC	7.87872	0	1.45085
Q8BH79;A0A1L1SS60;A0A1L1SV36;A0A1L1SR14	Anoctamin-10	Ano10	sp|Q8BH79|ANO10_MOUSE Anoctamin-10 OS=Mus musculus OX=10090 GN=Ano10 PE=1 SV=1;tr|A0A1L1SS60|A0A1L1SS60_MOUSE Anoctamin OS=Mus musculus OX=10090 GN=Ano10 PE=1 SV=1;tr|A0A1L1SV36|A0A1L1SV36_MOUSE Anoctamin (Fragment) OS=Mus musculus OX=10090 GN=Ano10 PE=1 S	4528	4	10	10	10	17.3	17.3	17.3	76.187	0	139.92	11		establishment of localization;ion transport;transport		Alternativesplicing;Cellmembrane;Completeproteome;Membrane;Referenceproteome;Transmembrane;Transmembranehelix	17.7034	17.8034	17.7924	17.7831	17.7462	18.7436	18.7858	18.7936	18.7203	18.7317	+	NUP_MDSC	9.95833	0	-0.989294
A0A2I3BPX3;Q6P9J9;A0A2I3BPY8;A0A2I3BRD2	Anoctamin-6	Ano6	tr|A0A2I3BPX3|A0A2I3BPX3_MOUSE Anoctamin OS=Mus musculus OX=10090 GN=Ano6 PE=1 SV=1;sp|Q6P9J9|ANO6_MOUSE Anoctamin-6 OS=Mus musculus OX=10090 GN=Ano6 PE=1 SV=1;tr|A0A2I3BPY8|A0A2I3BPY8_MOUSE Anoctamin OS=Mus musculus OX=10090 GN=Ano6 PE=1 SV=1	618	4	9	9	9	10.3	10.3	10.3	108.47	0	19.315	9		anatomical structure development;biological regulation;cell motility;cellular component movement;cellular component organization;cellular membrane organization;cellular process;coagulation;developmental process;establishment of localization;immune system process;ion transport;locomotion;membrane organization;multicellular organismal process;plasma membrane organization;regulation of body fluid le…		Alternativesplicing;Cellmembrane;Chloride;Chloridechannel;Completeproteome;Glycoprotein;Ionchannel;Iontransport;Lipidtransport;Membrane;Referenceproteome;Transmembrane;Transmembranehelix;Transport;Voltage-gatedchannel	17.2855	17.1264	17.2279	17.215	17.1833	17.5483	17.463	17.463	17.5896	17.5066	+	NUP_MDSC	4.5573	0.00333159	-0.306456
D3YYE1;D3Z7M9;O35381;F6UFG6;Q64G17	Acidic leucine-rich nuclear phosphoprotein 32 family member A	Anp32a	tr|D3YYE1|D3YYE1_MOUSE Acidic leucine-rich nuclear phosphoprotein 32 family member A (Fragment) OS=Mus musculus OX=10090 GN=Anp32a PE=1 SV=1;tr|D3Z7M9|D3Z7M9_MOUSE Acidic leucine-rich nuclear phosphoprotein 32 family member A OS=Mus musculus OX=10090 GN=An	1259	5	10	10	7	38.4	38.4	30.3	22.954	0	40.36	14		biological regulation;biosynthetic process;cellular metabolic process;cellular nitrogen compound metabolic process;cellular process;macromolecule metabolic process;metabolic process;nitrogen compound metabolic process;nucleobase-containing compound metabolic process;primary metabolic process;RNA metabolic process		3D-structure;Acetylation;Completeproteome;Cytoplasm;Endoplasmicreticulum;Leucine-richrepeat;Nucleus;Phosphoprotein;Proteomicsidentification;Referenceproteome;Repeat;Repressor;Transcription;Transcriptionregulation	22.6175	22.436	22.588	22.3939	22.363	22.0684	22.1637	22.1497	22.1362	22.0261	+	NUP_MDSC	3.67138	0.00212217	0.37084
Q9EST5	Acidic leucine-rich nuclear phosphoprotein 32 family member B	Anp32b	sp|Q9EST5|AN32B_MOUSE Acidic leucine-rich nuclear phosphoprotein 32 family member B OS=Mus musculus OX=10090 GN=Anp32b PE=1 SV=1	6650	1	8	5	5	28.3	22.4	22.4	31.078	0	27.262	7		anatomical structure development;biological regulation;cellular component assembly;cellular component organization;cellular macromolecular complex assembly;cellular process;chromatin organization;chromosome organization;developmental process;macromolecular complex assembly;organelle organization;regulation of transport		Alternativesplicing;Chaperone;Completeproteome;Leucine-richrepeat;Nucleus;Phosphoprotein;Referenceproteome;Repeat	21.4392	21.5429	21.3709	21.3657	21.4071	20.855	20.9435	20.8291	20.8154	20.9536	+	NUP_MDSC	5.82363	0.000176656	0.545846
E9Q5H2;E9PZF5;P97822;E9Q0X5	Acidic leucine-rich nuclear phosphoprotein 32 family member E	Anp32e	tr|E9Q5H2|E9Q5H2_MOUSE Acidic leucine-rich nuclear phosphoprotein 32 family member E (Fragment) OS=Mus musculus OX=10090 GN=Anp32e PE=1 SV=1;tr|E9PZF5|E9PZF5_MOUSE Acidic leucine-rich nuclear phosphoprotein 32 family member E (Fragment) OS=Mus musculus OX=	1517	4	6	6	6	57.9	57.9	57.9	12.078	0	27.583	8		biological regulation;cellular component organization;cellular process;chromatin modification;chromatin organization;chromosome organization;organelle organization		Acetylation;Alternativesplicing;Chaperone;Chromatinregulator;Completeproteome;Cytoplasm;Leucine-richrepeat;Nucleus;Phosphoprotein;Proteomicsidentification;Referenceproteome;Repeat	20.4808	19.9643	20.4156	20.0041	20.3899	18.8912	19.3813	18.8826	19.3082	18.9097	+	NUP_MDSC	4.1699	1.93548e-05	1.17635
P97449;A0A0U1RNS3	Aminopeptidase N	Anpep	sp|P97449|AMPN_MOUSE Aminopeptidase N OS=Mus musculus OX=10090 GN=Anpep PE=1 SV=4	3197	2	14	14	14	17.1	17.1	17.1	109.65	0	58.299	14	CD13	anatomical structure formation involved in morphogenesis;cell differentiation;cellular process;developmental process	Glutathione metabolism;Hematopoietic cell lineage;Renin-angiotensin system	Aminopeptidase;Angiogenesis;Completeproteome;Developmentalprotein;Differentiation;Directproteinsequencing;Disulfidebond;Glycoprotein;Hydrolase;Membrane;Metal-binding;Metalloprotease;Phosphoprotein;Protease;Referenceproteome;Signal-anchor;Sulfation;Transmembrane;Transmembranehelix;Zinc	16.1879	16.0761	16.3163	16.1016	16.5031	19.3071	19.3686	19.146	19.3697	19.2567	+	NUP_MDSC	9.24386	0	-3.0526
P10107;A0A494BBD8	Annexin A1	Anxa1	sp|P10107|ANXA1_MOUSE Annexin A1 OS=Mus musculus OX=10090 GN=Anxa1 PE=1 SV=2;tr|A0A494BBD8|A0A494BBD8_MOUSE Annexin OS=Mus musculus OX=10090 GN=Anxa1 PE=1 SV=1	2434	2	23	22	22	66.5	64.5	64.5	38.734	0	219.77	32		anatomical structure development;biological regulation;cell activation;cell differentiation;cell motility;cellular component movement;cellular metabolic process;cellular nitrogen compound metabolic process;cellular process;developmental process;DNA geometric change;DNA metabolic process;establishment of localization;homeostatic process;hormone transport;immune system process;lipid transport;locom…		Acetylation;Annexin;Calcium;Calcium/phospholipid-binding;Cellmembrane;Cellprojection;Cilium;Completeproteome;Cytoplasm;Isopeptidebond;Membrane;Nucleus;PhospholipaseA2inhibitor;Phosphoprotein;Referenceproteome;Repeat	22.3387	22.3211	22.2747	22.3024	22.3611	23.5044	23.4577	23.3779	23.3437	23.5084	+	NUP_MDSC	8.85536	0	-1.11882
P97384;D3Z7U0	Annexin A11;Annexin	Anxa11	sp|P97384|ANX11_MOUSE Annexin A11 OS=Mus musculus OX=10090 GN=Anxa11 PE=1 SV=2;tr|D3Z7U0|D3Z7U0_MOUSE Annexin OS=Mus musculus OX=10090 GN=Anxa11 PE=1 SV=1	3193	2	17	17	17	36.6	36.6	36.6	54.079	0	158.83	22		cell cycle;cell division;cellular component organization;cellular membrane organization;cellular process;endocytosis;establishment of localization;membrane invagination;membrane organization;response to chemical stimulus;response to stimulus;transport;vesicle-mediated transport		Acetylation;Annexin;Calcium;Calcium/phospholipid-binding;Cellcycle;Celldivision;Completeproteome;Cytoplasm;Cytoskeleton;Nucleus;Proteomicsidentification;Referenceproteome;Repeat	21.171	21.2318	21.1875	21.1675	21.2158	21.9447	21.8744	21.8389	21.7995	21.9506	+	NUP_MDSC	7.62712	5.63877e-05	-0.686918
P07356;B0V2N7;B0V2N8;B0V2N5;REV__F6WNG1;REV__Q8BND4	Annexin A2;Annexin	Anxa2	sp|P07356|ANXA2_MOUSE Annexin A2 OS=Mus musculus OX=10090 GN=Anxa2 PE=1 SV=2;tr|B0V2N7|B0V2N7_MOUSE Annexin (Fragment) OS=Mus musculus OX=10090 GN=Anxa2 PE=1 SV=1;tr|B0V2N8|B0V2N8_MOUSE Annexin (Fragment) OS=Mus musculus OX=10090 GN=Anxa2 PE=1 SV=1;tr|B0V2	2402	6	25	25	25	64.3	64.3	64.3	38.676	0	240.17	38		anatomical structure formation involved in morphogenesis;biological regulation;cellular component assembly;cellular component organization;cellular membrane organization;cellular process;developmental process;establishment of localization;extracellular matrix organization;extracellular structure organization;macromolecular complex assembly;membrane organization;multicellular organismal process;or…		3D-structure;Acetylation;Annexin;Basementmembrane;Calcium;Calcium/phospholipid-binding;Completeproteome;Extracellularmatrix;Phosphoprotein;Proteomicsidentification;Referenceproteome;Repeat;Secreted;Ublconjugation	22.9481	22.8545	22.9028	22.782	22.8174	24.5543	24.5143	24.387	24.4132	24.5671	+	NUP_MDSC	9.25522	0	-1.62621
O35639;Q3TET3;A0A0G2JDV9;A0A0G2JGL7	Annexin A3	Anxa3	sp|O35639|ANXA3_MOUSE Annexin A3 OS=Mus musculus OX=10090 GN=Anxa3 PE=1 SV=4	2181	4	23	23	23	59.4	59.4	59.4	36.384	0	230.13	31		biological regulation;cell activation;cellular component organization;cellular membrane organization;cellular process;endocytosis;establishment of localization;exocytosis;immune system process;membrane invagination;membrane organization;multi-organism process;response to biotic stimulus;response to stimulus;response to stress;secretion;transport;vesicle-mediated transport		Acetylation;Annexin;Calcium;Calcium/phospholipid-binding;Completeproteome;PhospholipaseA2inhibitor;Referenceproteome;Repeat	22.1816	22.2406	22.2257	22.1605	22.2886	22.745	22.7772	22.8391	22.8748	22.688	+	NUP_MDSC	6.20161	0.000143046	-0.565437
P97429;A0A0N4SW89;D3Z0S1;A0A0N4SV57;F7ANV6;S4R1F2	Annexin A4;Annexin	Anxa4	sp|P97429|ANXA4_MOUSE Annexin A4 OS=Mus musculus OX=10090 GN=Anxa4 PE=1 SV=4;tr|A0A0N4SW89|A0A0N4SW89_MOUSE Annexin (Fragment) OS=Mus musculus OX=10090 GN=Anxa4 PE=1 SV=3;tr|D3Z0S1|D3Z0S1_MOUSE Annexin (Fragment) OS=Mus musculus OX=10090 GN=Anxa4 PE=1 SV=1	3196	6	20	19	19	64.9	62.7	62.7	35.915	0	144.27	22		anatomical structure development;biological regulation;cell differentiation;cellular process;developmental process;regulation of transport		Acetylation;Annexin;Calcium;Calcium/phospholipid-binding;Completeproteome;Phosphoprotein;Proteomicsidentification;Referenceproteome;Repeat	20.5393	20.3857	20.6023	20.4066	20.5739	22.9074	22.9636	22.8967	23.0049	22.9265	+	NUP_MDSC	10.5631	0	-2.43829
P48036;A0A0G2JGQ0	Annexin A5	Anxa5	sp|P48036|ANXA5_MOUSE Annexin A5 OS=Mus musculus OX=10090 GN=Anxa5 PE=1 SV=1	2781	2	19	18	18	59.2	57.1	57.1	35.752	0	122.41	28		biological regulation;coagulation;multicellular organismal process;regulation of body fluid levels;response to chemical stimulus;response to stimulus		Acetylation;Annexin;Bloodcoagulation;Calcium;Calcium/phospholipid-binding;Completeproteome;Directproteinsequencing;Hemostasis;Referenceproteome;Repeat;S-nitrosylation	22.8608	22.8647	22.8738	22.8147	22.9668	23.7797	23.7907	23.8052	23.8231	23.854	+	NUP_MDSC	9.13727	0	-0.934408
F8WIT2	Annexin	Anxa6	tr|F8WIT2|F8WIT2_MOUSE Annexin OS=Mus musculus OX=10090 GN=Anxa6 PE=1 SV=1	1870	1	41	1	1	64.5	2.7	2.7	75.288	0	13.635	1		biological regulation;cellular component assembly;cellular component organization;cellular process;establishment of localization;ion transport;macromolecular complex assembly;protein complex assembly;transmembrane transport;transport		Annexin;Calcium;Calcium/phospholipid-binding;Completeproteome;Proteomicsidentification;Referenceproteome;Repeat	17.0755	17.1145	17.0431	17.2437	17.0929	17.3833	17.4598	17.6644	17.462	17.5019	+	NUP_MDSC	3.75115	0.00191223	-0.380338
P14824	Annexin A6	Anxa6	sp|P14824|ANXA6_MOUSE Annexin A6 OS=Mus musculus OX=10090 GN=Anxa6 PE=1 SV=3	2492	1	42	42	2	65.7	65.7	4.5	75.884	0	182.63	61		biological regulation;cellular component assembly;cellular component organization;cellular homeostasis;cellular ion homeostasis;cellular process;establishment of localization;homeostatic process;ion transport;macromolecular complex assembly;protein complex assembly;transmembrane transport;transport		Acetylation;Annexin;Calcium;Calcium/phospholipid-binding;Completeproteome;Cytoplasm;Directproteinsequencing;Phosphoprotein;Referenceproteome;Repeat	23.4773	23.4724	23.4737	23.4609	23.5041	24.0781	24.1061	24.0668	24.0978	24.0453	+	NUP_MDSC	10.267	7.01754e-05	-0.601162
A0A2C9F2D2;Q07076;A0A286YCW4	Annexin A7	Anxa7	tr|A0A2C9F2D2|A0A2C9F2D2_MOUSE Annexin OS=Mus musculus OX=10090 GN=Anxa7 PE=1 SV=1;sp|Q07076|ANXA7_MOUSE Annexin A7 OS=Mus musculus OX=10090 GN=Anxa7 PE=1 SV=2	609	3	15	15	15	30.9	30.9	30.9	52.27	0	141.93	18		autophagy;behavior;behavioral interaction between organisms;biological regulation;catabolic process;cell differentiation;cell proliferation;cellular component organization;cellular homeostasis;cellular ion homeostasis;cellular metabolic process;cellular process;developmental process;homeostatic process;membrane fusion;membrane organization;metabolic process;multicellular organismal process;multi-…		Acetylation;Annexin;Calcium;Calcium/phospholipid-binding;Completeproteome;Referenceproteome;Repeat	21.0197	21.0663	20.9341	20.9662	21.0414	21.4237	21.3087	21.1974	21.1628	21.4155	+	NUP_MDSC	2.98276	0.00568608	-0.296093
O35298	Acyloxyacyl hydrolase;Acyloxyacyl hydrolase small subunit;Acyloxyacyl hydrolase large subunit	Aoah	sp|O35298|AOAH_MOUSE Acyloxyacyl hydrolase OS=Mus musculus OX=10090 GN=Aoah PE=1 SV=1	2157	1	2	2	2	3.3	3.3	3.3	65.154	0.00017044	6.8367	2		biological regulation;carbohydrate metabolic process;cellular lipid metabolic process;cellular metabolic process;cellular process;lipid metabolic process;macromolecule metabolic process;metabolic process;polysaccharide metabolic process;primary metabolic process		Completeproteome;Disulfidebond;Glycoprotein;Hydrolase;Referenceproteome;Secreted;Signal;Zymogen	15.5686	15.6938	15.6731	15.5377	15.6405	15.5718	15.7898	15.6582	15.8726	15.6575			0.714026	0.469773	-0.0872234
Q5SVG5;Q5SVG4;O35643	AP-1 complex subunit beta-1	Ap1b1	tr|Q5SVG5|Q5SVG5_MOUSE AP complex subunit beta OS=Mus musculus OX=10090 GN=Ap1b1 PE=1 SV=1;tr|Q5SVG4|Q5SVG4_MOUSE AP complex subunit beta OS=Mus musculus OX=10090 GN=Ap1b1 PE=1 SV=1;sp|O35643|AP1B1_MOUSE AP-1 complex subunit beta-1 OS=Mus musculus OX=10090	2182	3	38	38	22	49.7	49.7	33.8	101.19	0	219.74	47		cellular process;establishment of localization;protein transport;transport;vesicle-mediated transport	Lysosome	Acetylation;Completeproteome;Cytoplasmicvesicle;Golgiapparatus;Membrane;Nitration;Proteintransport;Proteomicsidentification;Referenceproteome;Transport	22.3189	22.2551	22.2924	22.2828	22.3696	22.7218	22.7255	22.8046	22.7891	22.7341	+	NUP_MDSC	6.90544	0.000396704	-0.451258
Q8CBB7;P22892	AP-1 complex subunit gamma-1	Ap1g1	tr|Q8CBB7|Q8CBB7_MOUSE AP-1 complex subunit gamma OS=Mus musculus OX=10090 GN=Ap1g1 PE=1 SV=1;sp|P22892|AP1G1_MOUSE AP-1 complex subunit gamma-1 OS=Mus musculus OX=10090 GN=Ap1g1 PE=1 SV=3	2563	2	24	24	23	33.3	33.3	32.5	91.721	0	92.593	28		biological regulation;cellular process;endosome transport;establishment of localization;Golgi vesicle transport;protein transport;regulation of transport;transport;vacuolar transport;vesicle-mediated transport	Lysosome	3D-structure;Completeproteome;Cytoplasmicvesicle;Directproteinsequencing;Golgiapparatus;Membrane;Proteintransport;Proteomicsidentification;Referenceproteome;Transport	20.96	20.9469	20.894	20.9426	21.0579	21.2568	21.2142	21.2816	21.2502	21.2625	+	NUP_MDSC	5.09977	0.00362147	-0.292738
O88512;D6RFT7	AP-1 complex subunit gamma-like 2	Ap1g2	sp|O88512|AP1G2_MOUSE AP-1 complex subunit gamma-like 2 OS=Mus musculus OX=10090 GN=Ap1g2 PE=1 SV=2	2300	2	9	8	8	16.1	15.2	15.2	87.862	0	29.999	9		cellular process;establishment of localization;protein transport;transport;vesicle-mediated transport	Lysosome	Completeproteome;Cytoplasmicvesicle;Endosome;Golgiapparatus;Membrane;Proteintransport;Proteomicsidentification;Referenceproteome;Transport	16.9437	16.8727	16.8427	16.7875	16.9584	16.993	16.8854	16.8069	16.7937	16.9569			0.0429086	0.972181	-0.00618706
P35585;D3YZ71;A0A1D5RLW6;S4R1Q4;A0A0R4IZX6;A0A0R4J1L4;Q9WVP1;A0A1L1SUA0;A0A1D5RLL9;A0A1D5RMJ1;A0A1L1SQU9	AP-1 complex subunit mu-1	Ap1m1	sp|P35585|AP1M1_MOUSE AP-1 complex subunit mu-1 OS=Mus musculus OX=10090 GN=Ap1m1 PE=1 SV=3	2692	11	21	21	21	59.8	59.8	59.8	48.542	0	76.869	25		cellular component organization;cellular process;endosome transport;establishment of localization;organelle organization;pigment granule organization;protein transport;transport;vesicle organization;vesicle-mediated transport	Lysosome	3D-structure;Acetylation;Alternativesplicing;Completeproteome;Cytoplasmicvesicle;Golgiapparatus;Membrane;Phosphoprotein;Proteintransport;Proteomicsidentification;Referenceproteome;Transport	21.4663	21.4573	21.4839	21.5461	21.5846	21.7138	21.6855	21.7079	21.7454	21.6427			3.67079	0.0215612	-0.191431
P61967;D3Z0D6;D3YXN0;D3Z268	AP-1 complex subunit sigma-1A	Ap1s1	sp|P61967|AP1S1_MOUSE AP-1 complex subunit sigma-1A OS=Mus musculus OX=10090 GN=Ap1s1 PE=1 SV=1;tr|D3Z0D6|D3Z0D6_MOUSE AP complex subunit sigma (Fragment) OS=Mus musculus OX=10090 GN=Ap1s1 PE=1 SV=1;tr|D3YXN0|D3YXN0_MOUSE AP complex subunit sigma (Fragment	2993	4	5	5	3	30.4	30.4	20.9	18.733	0	110.22	6		cellular process;establishment of localization;multi-organism process;protein transport;response to biotic stimulus;response to stimulus;transport;vesicle-mediated transport	Lysosome	3D-structure;Coatedpit;Completeproteome;Cytoplasmicvesicle;Golgiapparatus;Membrane;Phosphoprotein;Proteintransport;Proteomicsidentification;Referenceproteome;Transport	18.7673	18.8328	18.8653	18.8176	18.9188	18.7628	18.7445	18.8452	18.8855	18.8494			0.256071	0.887313	0.0228294
Q3TIV9;Q9DB50;B1B0F6	AP-1 complex subunit sigma-2	Ap1s2	tr|Q3TIV9|Q3TIV9_MOUSE AP complex subunit sigma OS=Mus musculus OX=10090 GN=Ap1s2 PE=1 SV=1;sp|Q9DB50|AP1S2_MOUSE AP-1 complex subunit sigma-2 OS=Mus musculus OX=10090 GN=Ap1s2 PE=1 SV=1;tr|B1B0F6|B1B0F6_MOUSE AP complex subunit sigma (Fragment) OS=Mus mus	3385	3	4	1	1	24.8	10.2	10.2	18.615	0.00017382	7.422	1		cellular process;establishment of localization;protein transport;transport;vesicle-mediated transport	Lysosome	Coatedpit;Completeproteome;Cytoplasmicvesicle;Golgiapparatus;Membrane;Proteintransport;Proteomicsidentification;Referenceproteome;Transport	14.5727	14.6517	14.5208	14.7118	14.8076	15.0227	15.0042	14.9948	15.1646	15.2291	+	NUP_MDSC	3.57597	0.0012932	-0.430176
Q8BW87		Ap1s2	tr|Q8BW87|Q8BW87_MOUSE AP complex subunit sigma OS=Mus musculus OX=10090 GN=Ap1s2 PE=1 SV=1	4747	1	5	3	2	26.2	16.9	11.9	19.153	0.00031701	4.5475	3		cellular process;establishment of localization;protein transport;transport;vesicle-mediated transport	Lysosome	Completeproteome;Membrane;Proteintransport;Proteomicsidentification;Referenceproteome;Transport	16.5342	16.5525	16.8661	16.6937	16.7725	17.8919	17.7981	17.895	17.8858	17.8041	+	NUP_MDSC	6.9173	0	-1.17119
Q7TN05;E0CXQ0;E0CZ77	AP-1 complex subunit sigma-3	Ap1s3	sp|Q7TN05|AP1S3_MOUSE AP-1 complex subunit sigma-3 OS=Mus musculus OX=10090 GN=Ap1s3 PE=1 SV=1;tr|E0CXQ0|E0CXQ0_MOUSE AP-1 complex subunit sigma-3 OS=Mus musculus OX=10090 GN=Ap1s3 PE=1 SV=1;tr|E0CZ77|E0CZ77_MOUSE AP-1 complex subunit sigma-3 OS=Mus muscul	4271	3	3	2	2	15.6	11	11	18.44	0.00032191	5.0623	2		cellular process;establishment of localization;protein targeting;protein transport;transport;vesicle-mediated transport	Lysosome	Coatedpit;Completeproteome;Cytoplasmicvesicle;Golgiapparatus;Membrane;Proteintransport;Proteomicsidentification;Referenceproteome;Transport	15.5485	15.6005	15.6733	15.6081	15.5047	15.4285	15.3991	15.4489	15.4436	15.3448			3.01098	0.0328852	0.174006
P17426;A0A140LIG7;A0A140LHA6	AP-2 complex subunit alpha-1	Ap2a1	sp|P17426|AP2A1_MOUSE AP-2 complex subunit alpha-1 OS=Mus musculus OX=10090 GN=Ap2a1 PE=1 SV=1	2518	3	34	34	27	38.6	38.6	31.8	107.66	0	138.76	40		cellular component organization;cellular membrane organization;cellular process;endocytosis;establishment of localization;membrane invagination;membrane organization;protein transport;transport;vesicle-mediated transport	Endocrine and other factor-regulated calcium reabsorption;Endocytosis;Huntington's disease	Alternativesplicing;Cellmembrane;Coatedpit;Completeproteome;Endocytosis;Membrane;Phosphoprotein;Proteintransport;Referenceproteome;Transport	21.6639	21.681	21.5667	21.708	21.6158	22.0102	21.9151	22.0087	21.9204	21.9596	+	NUP_MDSC	4.98443	0.0027637	-0.315679
P17427;A0A0J9YUA7	AP-2 complex subunit alpha-2	Ap2a2	sp|P17427|AP2A2_MOUSE AP-2 complex subunit alpha-2 OS=Mus musculus OX=10090 GN=Ap2a2 PE=1 SV=2	2519	2	29	22	22	31.6	24.5	24.5	104.02	0	114.76	26		cellular component organization;cellular membrane organization;cellular process;endocytosis;establishment of localization;membrane invagination;membrane organization;protein transport;transport;vesicle-mediated transport	Endocrine and other factor-regulated calcium reabsorption;Endocytosis;Huntington's disease	3D-structure;Cellmembrane;Coatedpit;Completeproteome;Endocytosis;Lipid-binding;Membrane;Phosphoprotein;Proteintransport;Referenceproteome;Transport	20.7156	20.7187	20.6821	20.765	20.7892	21.5982	21.6119	21.6431	21.6152	21.5402	+	NUP_MDSC	9.2064	0	-0.867613
Q9DBG3;H3BIY9;H3BKM0;H3BJ06;Q5SWR0	AP-2 complex subunit beta;AP complex subunit beta	Ap2b1	sp|Q9DBG3|AP2B1_MOUSE AP-2 complex subunit beta OS=Mus musculus OX=10090 GN=Ap2b1 PE=1 SV=1;tr|H3BIY9|H3BIY9_MOUSE AP complex subunit beta OS=Mus musculus OX=10090 GN=Ap2b1 PE=1 SV=1;tr|H3BKM0|H3BKM0_MOUSE AP complex subunit beta OS=Mus musculus OX=10090 G	6492	5	36	20	20	42.9	27.4	27.4	104.58	0	110.2	25		cellular component organization;cellular membrane organization;cellular process;endocytosis;establishment of localization;membrane invagination;membrane organization;protein transport;transport;vesicle-mediated transport	Endocrine and other factor-regulated calcium reabsorption;Endocytosis;Huntington's disease	Acetylation;Alternativesplicing;Cellmembrane;Coatedpit;Completeproteome;Endocytosis;Membrane;Phosphoprotein;Proteintransport;Proteomicsidentification;Referenceproteome;Transport	21.2393	21.2416	21.2162	21.1919	21.2031	21.6523	21.5793	21.6216	21.5827	21.598	+	NUP_MDSC	7.89507	0.000809212	-0.388383
Q3TWV4;P84091;A0A338P6T4	AP-2 complex subunit mu	Ap2m1	tr|Q3TWV4|Q3TWV4_MOUSE AP-2 complex subunit mu OS=Mus musculus OX=10090 GN=Ap2m1 PE=1 SV=1;sp|P84091|AP2M1_MOUSE AP-2 complex subunit mu OS=Mus musculus OX=10090 GN=Ap2m1 PE=1 SV=1	3168	3	16	16	16	41.6	41.6	41.6	49.389	0	154.25	19		cellular component organization;cellular membrane organization;cellular process;endocytosis;establishment of localization;membrane invagination;membrane organization;protein transport;transport;vesicle-mediated transport	Endocrine and other factor-regulated calcium reabsorption;Endocytosis;Huntington's disease	Cellmembrane;Coatedpit;Completeproteome;Directproteinsequencing;Endocytosis;Lipid-binding;Membrane;Phosphoprotein;Proteintransport;Proteomicsidentification;Referenceproteome;Transport	21.1084	20.9891	20.9985	21.0366	21.0037	21.6456	21.7315	21.5464	21.6496	21.6577	+	NUP_MDSC	6.81305	9.31281e-05	-0.618887
P62743;A0A0U1RPS0	AP-2 complex subunit sigma	Ap2s1	sp|P62743|AP2S1_MOUSE AP-2 complex subunit sigma OS=Mus musculus OX=10090 GN=Ap2s1 PE=1 SV=1;tr|A0A0U1RPS0|A0A0U1RPS0_MOUSE AP-2 complex subunit sigma OS=Mus musculus OX=10090 GN=Ap2s1 PE=1 SV=1	3032	2	3	3	3	17.6	17.6	17.6	17.018	0	10.455	5		cellular component organization;cellular membrane organization;cellular process;endocytosis;establishment of localization;membrane invagination;membrane organization;protein transport;transport;vesicle-mediated transport	Endocrine and other factor-regulated calcium reabsorption;Endocytosis;Huntington's disease	3D-structure;Cellmembrane;Coatedpit;Completeproteome;Endocytosis;Membrane;Phosphoprotein;Proteintransport;Referenceproteome;Transport	18.3461	18.4364	18.4226	18.5975	18.4866	18.7935	18.9118	18.9344	18.9619	18.611	+	NUP_MDSC	2.98158	0.00238547	-0.384672
Q9Z1T1;A0A338P6V5;Q9JME5	AP-3 complex subunit beta-1	Ap3b1	sp|Q9Z1T1|AP3B1_MOUSE AP-3 complex subunit beta-1 OS=Mus musculus OX=10090 GN=Ap3b1 PE=1 SV=2	7035	3	40	40	40	41.2	41.2	41.2	122.74	0	167.18	44		biological regulation;cellular component movement;cellular component organization;cellular process;coagulation;cytoskeleton-dependent intracellular transport;establishment of localization;immune system process;ion transport;multicellular organismal process;organelle organization;pigment granule organization;protein targeting;protein transport;regulation of body fluid levels;transport;vacuolar tra…	Lysosome	Completeproteome;Cytoplasmicvesicle;Golgiapparatus;Membrane;Phosphoprotein;Proteintransport;Referenceproteome;Transport	21.6641	21.6486	21.6801	21.7784	21.7034	22.4052	22.3428	22.3701	22.3578	22.338	+	NUP_MDSC	8.28283	5.61157e-05	-0.667849
O54774;A0A1W2P6Q6	AP-3 complex subunit delta-1	Ap3d1	sp|O54774|AP3D1_MOUSE AP-3 complex subunit delta-1 OS=Mus musculus OX=10090 GN=Ap3d1 PE=1 SV=1	2213	2	36	36	36	34.1	34.1	34.1	135.08	0	199.85	44		biological regulation;cellular component movement;cellular component organization;cellular localization;cellular membrane organization;cellular process;cytoskeleton-dependent intracellular transport;endosome transport;establishment of localization;immune system process;ion transport;localization;membrane organization;protein transport;transport;vesicle-mediated transport	Lysosome	Acetylation;Coiledcoil;Completeproteome;Cytoplasm;Golgiapparatus;Membrane;Phosphoprotein;Proteintransport;Referenceproteome;Repeat;Transport	20.547	20.5966	20.5938	20.676	20.5264	21.4415	21.3596	21.4405	21.3294	21.3563	+	NUP_MDSC	7.85953	1.95016e-05	-0.797492
Q9JKC8;H7BWY2;A0A286YDZ6;D3YXV9;D3YWU3;D6RI63	AP-3 complex subunit mu-1	Ap3m1	sp|Q9JKC8|AP3M1_MOUSE AP-3 complex subunit mu-1 OS=Mus musculus OX=10090 GN=Ap3m1 PE=1 SV=1;tr|H7BWY2|H7BWY2_MOUSE AP-3 complex subunit mu-1 OS=Mus musculus OX=10090 GN=Ap3m1 PE=1 SV=1;tr|A0A286YDZ6|A0A286YDZ6_MOUSE AP-3 complex subunit mu-1 OS=Mus musculu	6739	6	13	13	11	44.3	44.3	39.5	46.936	0	84.98	13		cellular component movement;cellular process;cytoskeleton-dependent intracellular transport;establishment of localization;protein transport;transport;vesicle-mediated transport	Lysosome	Completeproteome;Cytoplasmicvesicle;Golgiapparatus;Membrane;Proteintransport;Proteomicsidentification;Referenceproteome;Transport	19.9248	19.9682	19.96	19.9443	19.9886	20.5805	20.5518	20.5758	20.5253	20.59	+	NUP_MDSC	9.6162	6.99756e-05	-0.607521
Q8R2R9	AP-3 complex subunit mu-2	Ap3m2	sp|Q8R2R9|AP3M2_MOUSE AP-3 complex subunit mu-2 OS=Mus musculus OX=10090 GN=Ap3m2 PE=1 SV=1	5234	1	4	2	2	14.8	10	10	46.916	0.0032646	2.8596	2		cellular component movement;cellular process;cytoskeleton-dependent intracellular transport;establishment of localization;protein transport;transport;vesicle-mediated transport	Lysosome	Completeproteome;Cytoplasmicvesicle;Golgiapparatus;Membrane;Proteintransport;Referenceproteome;Transport	11.2353	11.4915	11.3099	11.9632	12.1884	12.5167	12.7393	12.9072	12.7604	12.6744	+	NUP_MDSC	3.22936	7.02327e-05	-1.08195
Q9DCR2;A0A286YDU3;A0A286YD58	AP-3 complex subunit sigma-1	Ap3s1	sp|Q9DCR2|AP3S1_MOUSE AP-3 complex subunit sigma-1 OS=Mus musculus OX=10090 GN=Ap3s1 PE=1 SV=2;tr|A0A286YDU3|A0A286YDU3_MOUSE AP complex subunit sigma OS=Mus musculus OX=10090 GN=Ap3s1 PE=1 SV=1	6552	3	7	7	7	42	42	42	21.732	0	27.712	9		cellular component movement;cellular process;cytoskeleton-dependent intracellular transport;establishment of localization;protein transport;transport;vesicle-mediated transport	Lysosome	Completeproteome;Cytoplasmicvesicle;Golgiapparatus;Membrane;Proteintransport;Referenceproteome;Transport	20.3101	20.2219	20.2549	20.3406	20.3273	20.3126	20.2305	20.2092	20.2471	20.3362			0.30574	0.880429	0.0238159
B0V3P4;Q9WV76;B0V3P3;A0A0G2JFY6	AP-4 complex subunit beta-1;AP complex subunit beta	Ap4b1	tr|B0V3P4|B0V3P4_MOUSE AP complex subunit beta OS=Mus musculus OX=10090 GN=Ap4b1 PE=1 SV=1;sp|Q9WV76|AP4B1_MOUSE AP-4 complex subunit beta-1 OS=Mus musculus OX=10090 GN=Ap4b1 PE=1 SV=2;tr|B0V3P3|B0V3P3_MOUSE AP complex subunit beta OS=Mus musculus OX=10090	996	4	10	10	10	18	18	18	79.861	0	23.373	10		cellular process;establishment of localization;protein transport;transport;vesicle-mediated transport	Lysosome	Coatedpit;Completeproteome;Golgiapparatus;Membrane;Proteintransport;Proteomicsidentification;Referenceproteome;Transport	16.5339	16.7044	16.5713	16.6327	16.7137	16.6511	16.5703	16.6379	16.7113	16.7169			0.243147	0.872552	-0.0262924
Q80V94;H3BL03;A2ASB3;H3BKM4;F6W7A9	AP-4 complex subunit epsilon-1	Ap4e1	sp|Q80V94|AP4E1_MOUSE AP-4 complex subunit epsilon-1 OS=Mus musculus OX=10090 GN=Ap4e1 PE=1 SV=3;tr|H3BL03|H3BL03_MOUSE AP-4 complex subunit epsilon-1 OS=Mus musculus OX=10090 GN=Ap4e1 PE=1 SV=1;tr|A2ASB3|A2ASB3_MOUSE AP-4 complex subunit epsilon-1 OS=Mus	4352	5	9	9	9	9.4	9.4	9.4	124.84	0	75.274	9		cellular process;establishment of localization;protein transport;transport;vesicle-mediated transport	Lysosome	Coatedpit;Completeproteome;Golgiapparatus;Membrane;Phosphoprotein;Proteintransport;Proteomicsidentification;Referenceproteome;Transport	16.3458	16.3315	16.2557	16.3084	16.4122	16.7083	16.5073	16.5319	16.5563	16.6843	+	NUP_MDSC	3.24548	0.00750272	-0.266886
Q9JKC7;E9Q9U6;E9Q416	AP-4 complex subunit mu-1	Ap4m1	sp|Q9JKC7|AP4M1_MOUSE AP-4 complex subunit mu-1 OS=Mus musculus OX=10090 GN=Ap4m1 PE=1 SV=1	6738	3	6	6	6	15.1	15.1	15.1	49.509	0	18.762	6		cellular process;endosome transport;establishment of localization;Golgi vesicle transport;protein transport;transport;vesicle-mediated transport	Lysosome	Coatedpit;Completeproteome;Golgiapparatus;Membrane;Proteintransport;Proteomicsidentification;Referenceproteome;Transport	16.0649	16.2265	16.0408	16.137	16.301	16.3655	16.0967	16.0138	16.1667	16.2836			0.15098	0.866113	-0.0311981
Q9WVL1	AP-4 complex subunit sigma-1	Ap4s1	sp|Q9WVL1|AP4S1_MOUSE AP-4 complex subunit sigma-1 OS=Mus musculus OX=10090 GN=Ap4s1 PE=2 SV=1	6977	1	1	1	1	6.9	6.9	6.9	16.817	0.006352	2.2266	1		cellular process;establishment of localization;protein transport;transport;vesicle-mediated transport	Lysosome	Coatedpit;Completeproteome;Golgiapparatus;Membrane;Proteintransport;Referenceproteome;Transport	12.3072	12.1529	12.0119	12.1294	12.2485	12.8439	12.364	12.1703	12.8198	12.1508			1.00334	0.0193546	-0.299798
Q3TAP4;A0A494B8Y9	AP-5 complex subunit beta-1	Ap5b1	sp|Q3TAP4|AP5B1_MOUSE AP-5 complex subunit beta-1 OS=Mus musculus OX=10090 GN=Ap5b1 PE=1 SV=1	3347	2	5	5	5	8.2	8.2	8.2	94.678	0	16.429	5		cellular process;endosome transport;establishment of localization;protein transport;transport;vesicle-mediated transport		Completeproteome;Proteintransport;Referenceproteome;Transport	14.6566	14.4916	14.8137	14.7188	14.8141	14.9191	15.0471	14.8892	15.097	14.8853			2.16998	0.0106726	-0.268571
A0A2I3BQ42;A0A2I3BQF1;A0A2I3BPF2;A0A0R4J0K9;Q8BJ63	AP-5 complex subunit mu-1	Ap5m1	tr|A0A2I3BQ42|A0A2I3BQ42_MOUSE AP-5 complex subunit mu-1 OS=Mus musculus OX=10090 GN=Ap5m1 PE=1 SV=1;tr|A0A2I3BQF1|A0A2I3BQF1_MOUSE AP-5 complex subunit mu-1 OS=Mus musculus OX=10090 GN=Ap5m1 PE=1 SV=1;tr|A0A2I3BPF2|A0A2I3BPF2_MOUSE AP-5 complex subunit mu	274	5	2	2	2	33.3	33.3	33.3	10.271	0.0001692	6.6023	2		cellular process;endosome transport;establishment of localization;protein transport;transport;vesicle-mediated transport		Alternativesplicing;Completeproteome;Cytoplasm;Endosome;Lysosome;Membrane;Proteintransport;Referenceproteome;Transport	13.9073	14.0907	14.4986	14.1768	14.209	14.2382	14.0187	14.0132	14.1353	14.4001			0.0450301	0.944169	0.0153963
A2ANC6		Ap5s1	tr|A2ANC6|A2ANC6_MOUSE AP-5 complex subunit sigma-1 OS=Mus musculus OX=10090 GN=Ap5s1 PE=1 SV=1	883	1	2	2	2	9.5	9.5	9.5	22.533	0.00031686	4.5354	2		cellular metabolic process;cellular nitrogen compound metabolic process;cellular process;DNA metabolic process;DNA recombination;DNA repair;endosome transport;establishment of localization;macromolecule metabolic process;metabolic process;nitrogen compound metabolic process;nucleobase-containing compound metabolic process;primary metabolic process;response to DNA damage stimulus;response to stimu…		Completeproteome;Proteomicsidentification;Referenceproteome	13.1973	12.6891	13.1774	12.63	12.54	13.7348	13.6618	13.53	13.5298	13.7952	+	NUP_MDSC	3.15067	0.000144832	-0.803549
A0A0G2JFH9;Q3U829;A0A0G2JEH7;A0A0G2JF65	AP-5 complex subunit zeta-1	Ap5z1	tr|A0A0G2JFH9|A0A0G2JFH9_MOUSE AP-5 complex subunit zeta-1 OS=Mus musculus OX=10090 GN=Ap5z1 PE=1 SV=1;sp|Q3U829|AP5Z1_MOUSE AP-5 complex subunit zeta-1 OS=Mus musculus OX=10090 GN=Ap5z1 PE=2 SV=1	133	4	8	8	8	10.9	10.9	10.9	87.521	0	27.295	8		cellular metabolic process;cellular nitrogen compound metabolic process;cellular process;DNA metabolic process;DNA recombination;DNA repair;endosome transport;establishment of localization;macromolecule metabolic process;metabolic process;nitrogen compound metabolic process;nucleobase-containing compound metabolic process;primary metabolic process;protein transport;response to DNA damage stimulus…		Completeproteome;Cytoplasm;DNAdamage;DNArepair;Nucleus;Proteintransport;Referenceproteome;Transport	16.1853	16.084	16.0535	16.1887	16.2196	16.7217	16.7672	16.8667	16.884	16.819	+	NUP_MDSC	6.40563	7.74704e-05	-0.665475
O88879;G3XA09;Q80VR5	Apoptotic protease-activating factor 1	Apaf1	sp|O88879|APAF_MOUSE Apoptotic protease-activating factor 1 OS=Mus musculus OX=10090 GN=Apaf1 PE=1 SV=3;tr|G3XA09|G3XA09_MOUSE Apoptotic protease-activating factor 1 OS=Mus musculus OX=10090 GN=Apaf1 PE=1 SV=1	2338	3	31	31	31	30.4	30.4	30.4	141	0	99.986	32		anatomical structure development;anatomical structure formation involved in morphogenesis;biological regulation;cell death;cellular process;death;developmental process;multicellular organismal development;multicellular organismal process	Alzheimer's disease;Amyotrophic lateral sclerosis (ALS);Apoptosis;Huntington's disease;ko05152;p53 signaling pathway;Parkinson's disease;Small cell lung cancer	3D-structure;Alternativesplicing;Apoptosis;ATP-binding;Calcium;Completeproteome;Cytoplasm;Nucleotide-binding;Proteomicsidentification;Referenceproteome;Repeat;WDrepeat	20.5694	20.6791	20.5059	20.6039	20.6983	20.6252	20.6016	20.6603	20.6399	20.6812			0.348515	0.846958	-0.0302971
Q8R5A3	Amyloid beta A4 precursor protein-binding family B member 1-interacting protein	Apbb1ip	sp|Q8R5A3|AB1IP_MOUSE Amyloid beta A4 precursor protein-binding family B member 1-interacting protein OS=Mus musculus OX=10090 GN=Apbb1ip PE=1 SV=2	5290	1	15	15	13	26.1	26.1	23.6	74.318	0	52.113	17		biological regulation;cell activation;cellular process;immune system process;response to stimulus;signal transduction		3D-structure;Celljunction;Cellmembrane;Cellprojection;Completeproteome;Cytoplasm;Cytoskeleton;Membrane;Phosphoprotein;Referenceproteome	20.8632	20.9092	20.9145	20.8002	21.017	21.407	21.3897	21.4614	21.4182	21.4587	+	NUP_MDSC	6.11907	0.000198327	-0.526193
A0A0R4J107;Q8R146;A0A0A6YXV0	Acylamino-acid-releasing enzyme	Apeh	tr|A0A0R4J107|A0A0R4J107_MOUSE Acylamino-acid-releasing enzyme (Fragment) OS=Mus musculus OX=10090 GN=Apeh PE=1 SV=1;sp|Q8R146|APEH_MOUSE Acylamino-acid-releasing enzyme OS=Mus musculus OX=10090 GN=Apeh PE=1 SV=3	313	3	21	21	21	36.6	36.6	36.6	79.704	0	199	27		cellular metabolic process;cellular process;macromolecule metabolic process;metabolic process;primary metabolic process;protein metabolic process;proteolysis		Acetylation;Alternativesplicing;Completeproteome;Cytoplasm;Hydrolase;Phosphoprotein;Proteomicsidentification;Referenceproteome	21.1279	21.0647	21.0701	20.9421	21.1647	21.3212	21.3085	21.2166	21.2103	21.1744			2.16528	0.0414798	-0.172289
P28352;D3Z124;D3Z6R9;F6QA74	DNA-(apurinic or apyrimidinic site) lyase;DNA-(apurinic or apyrimidinic site) lyase, mitochondrial	Apex1	sp|P28352|APEX1_MOUSE DNA-(apurinic or apyrimidinic site) lyase OS=Mus musculus OX=10090 GN=Apex1 PE=1 SV=2;tr|D3Z124|D3Z124_MOUSE DNA-(apurinic or apyrimidinic site) lyase (Fragment) OS=Mus musculus OX=10090 GN=Apex1 PE=1 SV=1;tr|D3Z6R9|D3Z6R9_MOUSE DNA-(	2625	4	9	9	9	36.6	36.6	36.6	35.49	0	70.875	13		aging;biological regulation;biosynthetic process;catabolic process;cellular homeostasis;cellular metabolic process;cellular nitrogen compound metabolic process;cellular process;developmental process;DNA metabolic process;DNA modification;DNA recombination;DNA repair;homeostatic process;macromolecule metabolic process;macromolecule modification;metabolic process;mRNA metabolic process;nitrogen com…	Base excision repair	Acetylation;Activator;Cleavageonpairofbasicresidues;Completeproteome;Cytoplasm;Directproteinsequencing;Disulfidebond;DNA-binding;DNAdamage;DNArecombination;DNArepair;Endonuclease;Endoplasmicreticulum;Exonuclease;Hydrolase;Lyase;Magnesium;Metal-binding;Mitochondrion;Nuclease;Nucleus;Phosphoprotein;Proteomicsidentification;Referenceproteome;Repressor;RNA-binding;S-nitrosylation;Transcription;Transc…	21.0518	21.1131	21.0638	21.1152	21.1953	20.0147	20.1273	20.3308	20.2182	20.118	+	NUP_MDSC	6.64708	0	0.946032
Q8BVF7	Gamma-secretase subunit APH-1A	Aph1a	sp|Q8BVF7|APH1A_MOUSE Gamma-secretase subunit APH-1A OS=Mus musculus OX=10090 GN=Aph1a PE=1 SV=2	4731	1	2	2	2	5.3	5.3	5.3	28.986	0	19.316	3		anatomical structure development;biological regulation;catabolic process;cellular metabolic process;cellular process;developmental process;macromolecule metabolic process;metabolic process;primary metabolic process;protein maturation;protein metabolic process;proteolysis;response to stimulus;signal transduction	Alzheimer's disease;Notch signaling pathway	Alternativesplicing;Completeproteome;Endoplasmicreticulum;Golgiapparatus;Membrane;Notchsignalingpathway;Referenceproteome;Transmembrane;Transmembranehelix	16.8468	16.9385	17.0645	16.9544	17.097	17.1232	17.0302	16.7618	16.9655	16.999			0.0196669	0.981936	0.0042881
O35841	Apoptosis inhibitor 5	Api5	sp|O35841|API5_MOUSE Apoptosis inhibitor 5 OS=Mus musculus OX=10090 GN=Api5 PE=1 SV=2	2196	1	22	22	22	47	47	47	56.784	0	96.407	26		biological regulation;cell death;cellular process;death		Acetylation;Apoptosis;Completeproteome;Cytoplasm;Nucleus;Phosphoprotein;Referenceproteome;Repeat	22.3602	22.3635	22.3846	22.3649	22.3549	21.7626	21.7642	21.7998	21.7778	21.6861	+	NUP_MDSC	8.85237	7.50499e-05	0.607505
Q9WVQ5	Methylthioribulose-1-phosphate dehydratase	Apip	sp|Q9WVQ5|MTNB_MOUSE Methylthioribulose-1-phosphate dehydratase OS=Mus musculus OX=10090 GN=Apip PE=1 SV=1	6981	1	10	10	10	56.8	56.8	56.8	26.949	0	28.435	10		amine metabolic process;biological regulation;biosynthetic process;cell death;cellular amino acid metabolic process;cellular ketone metabolic process;cellular metabolic compound salvage;cellular metabolic process;cellular nitrogen compound metabolic process;cellular process;cofactor metabolic process;death;heterocycle metabolic process;metabolic process;nitrogen compound metabolic process;nucleob…	Cysteine and methionine metabolism	Amino-acidbiosynthesis;Apoptosis;Completeproteome;Cytoplasm;Lyase;Metal-binding;Methioninebiosynthesis;Referenceproteome;Zinc	19.4981	19.5327	19.2713	19.4546	19.5759	19.4405	19.3913	19.4447	19.4019	19.4307			0.366364	0.774688	0.0447044
Q9D842	Aprataxin and PNK-like factor	Aplf	sp|Q9D842|APLF_MOUSE Aprataxin and PNK-like factor OS=Mus musculus OX=10090 GN=Aplf PE=1 SV=2	6390	1	2	2	2	4.4	4.4	4.4	54.968	0.002406	3.0995	2		biological regulation;catabolic process;cellular metabolic process;cellular nitrogen compound metabolic process;cellular process;DNA metabolic process;DNA repair;macromolecule metabolic process;metabolic process;nitrogen compound metabolic process;nucleobase-containing compound metabolic process;primary metabolic process;regulation of DNA metabolic process;response to DNA damage stimulus;response…		ADP-ribosylation;Alternativesplicing;Coiledcoil;Completeproteome;Cytoplasm;DNAdamage;DNArepair;Lyase;Metal-binding;Nucleotide-binding;Nucleus;Phosphoprotein;Referenceproteome;Repeat;Zinc;Zinc-finger	14.5612	14.9502	14.7584	14.7505	15.0047	13.7252	13.5516	13.2842	13.7378	12.9249	+	NUP_MDSC	4.30861	0	1.36025
Q9D7N9	Adipocyte plasma membrane-associated protein	Apmap	sp|Q9D7N9|APMAP_MOUSE Adipocyte plasma membrane-associated protein OS=Mus musculus OX=10090 GN=Apmap PE=1 SV=1	6377	1	11	11	11	28.4	28.4	28.4	46.434	0	58.87	12		biosynthetic process;metabolic process		Acetylation;Completeproteome;Directproteinsequencing;Glycoprotein;Membrane;Phosphoprotein;Referenceproteome;Signal-anchor;Transmembrane;Transmembranehelix	20.5306	20.5602	20.5869	20.59	20.5451	20.3972	20.3525	20.3792	20.3712	20.3553			6.06159	0.0164514	0.191471
Q8K4Z3	NAD(P)H-hydrate epimerase	Apoa1bp	sp|Q8K4Z3|NNRE_MOUSE NAD(P)H-hydrate epimerase OS=Mus musculus OX=10090 GN=Naxe PE=1 SV=1	5156	1	6	6	6	27.3	27.3	27.3	30.972	0	20.824	10		cellular component assembly;cellular component organization;cellular metabolic process;cellular nitrogen compound metabolic process;cellular process;cofactor metabolic process;heterocycle metabolic process;macromolecular complex assembly;metabolic process;nitrogen compound metabolic process;nucleobase-containing compound metabolic process;nucleobase-containing small molecule metabolic process;nuc…		3D-structure;Completeproteome;Isomerase;Metal-binding;Mitochondrion;NAD;NADP;Nucleotide-binding;Phosphoprotein;Potassium;Referenceproteome;Secreted;Transitpeptide	18.6702	18.5867	18.5805	18.593	18.6481	18.6505	18.5569	18.366	18.5203	18.6676			0.524358	0.65201	0.063456
E9Q1Y3;E9Q414	Apolipoprotein B-100;Apolipoprotein B-48	Apob	tr|E9Q1Y3|E9Q1Y3_MOUSE Apolipoprotein B-100 (Fragment) OS=Mus musculus OX=10090 GN=Apob PE=1 SV=1;sp|E9Q414|APOB_MOUSE Apolipoprotein B-100 OS=Mus musculus OX=10090 GN=Apob PE=1 SV=1	1548	2	2	2	2	0.4	0.4	0.4	503.9	0.0084322	2.0547	2		alcohol metabolic process;anatomical structure development;anatomical structure morphogenesis;biological regulation;biosynthetic process;catabolic process;cell motility;cellular component movement;cellular component organization;cellular lipid metabolic process;cellular metabolic process;cellular process;developmental process;embryo development;establishment of localization;glycerol ether metabol…	Fat digestion and absorption;Vitamin digestion and absorption	Acetylation;Cholesterolmetabolism;Chylomicron;Coiledcoil;Completeproteome;Cytoplasm;Disulfidebond;Glycoprotein;Heparin-binding;LDL;Lipidmetabolism;Lipidtransport;Lipoprotein;Palmitate;Phosphoprotein;Proteomicsidentification;Referenceproteome;Repeat;RNAediting;Secreted;Signal;Steroidmetabolism;Sterolmetabolism;Transport;VLDL	16.6344	16.7445	16.8379	16.802	16.7091	16.9332	16.9367	16.8415	16.7911	17.0296			1.72999	0.0597218	-0.160825
Q3U5C5;E9QMH1;Q99J72;A0A2R8VKS7;H3BL97;A0A2R8VHT8	DNA dC->dU-editing enzyme APOBEC-3	Apobec3	tr|Q3U5C5|Q3U5C5_MOUSE Apolipoprotein B mRNA editing enzyme, catalytic polypeptide 3 OS=Mus musculus OX=10090 GN=Apobec3 PE=1 SV=1;tr|E9QMH1|E9QMH1_MOUSE DNA dC->dU-editing enzyme APOBEC-3 OS=Mus musculus OX=10090 GN=Apobec3 PE=1 SV=1;sp|Q99J72|ABEC3_MOUSE	1713	6	11	11	3	30.3	30.3	8.3	47.422	0	32.783	14		biological regulation;cell differentiation;cellular metabolic process;cellular nitrogen compound metabolic process;cellular process;developmental process;DNA metabolic process;DNA modification;immune system process;macromolecule metabolic process;macromolecule modification;metabolic process;multi-organism process;nitrogen compound metabolic process;nucleobase-containing compound metabolic process…	Atrazine degradation	Alternativesplicing;Antiviraldefense;Completeproteome;Cytoplasm;Hydrolase;Immunity;Innateimmunity;Lipoprotein;Metal-binding;Polymorphism;Proteomicsidentification;Referenceproteome;Repeat;Zinc	20.8917	20.8731	20.7176	20.7528	20.8361	19.2471	19.1681	19.3169	19.2257	19.424	+	NUP_MDSC	8.5065	0	1.53789
Q3TI69;H3BJJ6;H3BJD1;H3BKS1		Apobec3	tr|Q3TI69|Q3TI69_MOUSE DNA dC->dU-editing enzyme APOBEC-3 OS=Mus musculus OX=10090 GN=Apobec3 PE=1 SV=1;tr|H3BJJ6|H3BJJ6_MOUSE DNA dC->dU-editing enzyme APOBEC-3 (Fragment) OS=Mus musculus OX=10090 GN=Apobec3 PE=1 SV=1;tr|H3BJD1|H3BJD1_MOUSE DNA dC->dU-edi	3381	4	9	1	1	34.3	5.1	5.1	35.631	0.0036884	2.7491	1		biological regulation;cell differentiation;cellular metabolic process;cellular nitrogen compound metabolic process;cellular process;developmental process;DNA metabolic process;DNA modification;immune system process;macromolecule metabolic process;macromolecule modification;metabolic process;multi-organism process;nitrogen compound metabolic process;nucleobase-containing compound metabolic process…	Atrazine degradation	Completeproteome;Proteomicsidentification;Referenceproteome	14.5933	14.7939	14.7288	14.5601	14.6209	11.4126	12.1848	12.5324	13.0259	13.1175	+	NUP_MDSC	3.95993	0	2.20476
Q8VBT6;A0A0U1RNM0;A0A0U1RNM5;A0A0U1RNE8;A0A0U1RPR7	Apolipoprotein B receptor	Apobr	sp|Q8VBT6|APOBR_MOUSE Apolipoprotein B receptor OS=Mus musculus OX=10090 GN=Apobr PE=1 SV=1	5303	5	35	35	35	49.2	49.2	49.2	102.7	0	299.86	40		alcohol metabolic process;cellular component organization;cellular lipid metabolic process;cellular membrane organization;cellular metabolic process;cellular process;endocytosis;establishment of localization;glycerol ether metabolic process;lipid metabolic process;lipid transport;membrane invagination;membrane organization;metabolic process;primary metabolic process;small molecule metabolic proce…		Atherosclerosis;Cellmembrane;Cholesterolmetabolism;Chylomicron;Completeproteome;LDL;Lipidmetabolism;Lipidtransport;Lipoprotein;Membrane;Phosphoprotein;Receptor;Referenceproteome;Steroidmetabolism;Sterolmetabolism;Transport;VLDL	19.8597	19.8402	20.2349	20.2306	19.9603	21.9626	22.0212	21.8794	21.9505	21.8995	+	NUP_MDSC	7.58029	0	-1.91754
Q3UZ24;B1AQP7		Apol7e;Apol7b	tr|Q3UZ24|Q3UZ24_MOUSE Apolipoprotein L 7e OS=Mus musculus OX=10090 GN=Apol7e PE=1 SV=1;tr|B1AQP7|B1AQP7_MOUSE Apolipoprotein L 7b OS=Mus musculus OX=10090 GN=Apol7b PE=4 SV=1	1002	2	1	1	1	2.2	2.2	2.2	40.241	0.0067519	2.1682	1		cellular metabolic process;cellular process;establishment of localization;lipid transport;macromolecule metabolic process;metabolic process;transport		Completeproteome;Referenceproteome	13.8015	14.4328	14.4979	14.2981	14.1925	15.6256	15.7282	15.6786	15.9422	15.5635	+	NUP_MDSC	5.24253	0	-1.46303
Q9DCZ4	Apolipoprotein O	Apoo	sp|Q9DCZ4|MIC26_MOUSE MICOS complex subunit Mic26 OS=Mus musculus OX=10090 GN=Apoo PE=1 SV=2	6564	1	3	3	3	16.7	16.7	16.7	22.604	0	19.017	3				Completeproteome;Membrane;Referenceproteome;Transmembrane;Transmembranehelix	17.6577	17.532	17.7837	17.4527	17.3622	17.8603	17.8981	17.952	17.9554	17.9744	+	NUP_MDSC	2.85799	0.00282873	-0.370359
Q78IK4;B1AV14	MICOS complex subunit Mic27	Apool	sp|Q78IK4|MIC27_MOUSE MICOS complex subunit Mic27 OS=Mus musculus OX=10090 GN=Apool PE=1 SV=1;tr|B1AV14|B1AV14_MOUSE MICOS complex subunit OS=Mus musculus OX=10090 GN=Apool PE=1 SV=1	4237	2	13	13	13	63	63	63	29.26	0	67.303	16				Completeproteome;Membrane;Mitochondrion;Mitochondrioninnermembrane;Phosphoprotein;Proteomicsidentification;Referenceproteome;Transitpeptide;Transmembrane;Transmembranehelix	20.5833	20.5359	20.4984	20.6584	20.4479	20.3918	20.2282	20.123	20.1884	20.5687			1.61799	0.0185441	0.244768
Q9CQW7	Apoptogenic protein 1, mitochondrial	Apopt1	sp|Q9CQW7|COA8_MOUSE Cytochrome c oxidase assembly factor 8 OS=Mus musculus OX=10090 GN=Coa8 PE=1 SV=1	5990	1	1	1	1	6.8	6.8	6.8	22.715	0.00031791	4.6571	1		biological regulation;regulation of organelle organization		Alternativesplicing;Apoptosis;Completeproteome;Mitochondrion;Referenceproteome;Transitpeptide	13.9096	13.8962	13.9392	13.4584	13.7886	13.3847	13.3763	13.4595	13.6081	13.6129	+	NUP_MDSC	1.77829	0.00871224	0.310077
A0A2I3BR03;A0A2I3BPT1;A0A2I3BQZ9;Q3TWF3;P12023	Amyloid beta A4 protein;N-APP;Soluble APP-alpha;Soluble APP-beta;C99;Beta-amyloid protein 42;Beta-amyloid protein 40;C83;P3(42);P3(40);C80;Gamma-secretase C-terminal fragment 59;Gamma-secretase C-terminal fragment 57;Gamma-secretase C-terminal fragment 50;C31	App	tr|A0A2I3BR03|A0A2I3BR03_MOUSE Amyloid-beta A4 protein OS=Mus musculus OX=10090 GN=App PE=1 SV=1;tr|A0A2I3BPT1|A0A2I3BPT1_MOUSE Amyloid-beta A4 protein OS=Mus musculus OX=10090 GN=App PE=1 SV=1;tr|A0A2I3BQZ9|A0A2I3BQZ9_MOUSE Amyloid-beta A4 protein OS=Mus	617	5	2	2	2	5	5	5	65.965	0.00016327	5.5129	2		alcohol metabolic process;anatomical structure development;anatomical structure morphogenesis;behavior;behavioral interaction between organisms;biological adhesion;biological regulation;cell adhesion;cell death;cell growth;cell maturation;cell recognition;cellular component assembly;cellular component morphogenesis;cellular component movement;cellular component organization;cellular homeostasis;c…	Alzheimer's disease	3D-structure;Alternativesplicing;Amyloid;Apoptosis;Celladhesion;Coatedpit;Completeproteome;Copper;Disulfidebond;Endocytosis;Glycoprotein;Heparin-binding;Iron;Membrane;Metal-binding;Notchsignalingpathway;Phosphoprotein;Proteaseinhibitor;Referenceproteome;Serineproteaseinhibitor;Signal;Transmembrane;Transmembranehelix;Zinc	12.5947	12.7009	12.306	12.2516	12.4382	13.4535	13.7666	14.0853	13.9655	13.9847	+	NUP_MDSC	5.04313	0	-1.39281
Q9DAX9	Amyloid protein-binding protein 2	Appbp2	sp|Q9DAX9|APBP2_MOUSE Amyloid protein-binding protein 2 OS=Mus musculus OX=10090 GN=Appbp2 PE=2 SV=1	6459	1	2	2	2	3.2	3.2	3.2	66.855	0.00032067	4.9298	2		establishment of localization;protein transport;transport		Completeproteome;Cytoplasm;Cytoskeleton;Membrane;Microtubule;Nucleus;Proteintransport;Referenceproteome;Repeat;TPRrepeat;Transport	14.3649	14.8462	14.7448	14.6199	14.7759	14.0914	13.849	13.9821	14.1703	13.9157	+	NUP_MDSC	3.7304	0.000180214	0.668641
Q8K3H0	DCC-interacting protein 13-alpha	Appl1	sp|Q8K3H0|DP13A_MOUSE DCC-interacting protein 13-alpha OS=Mus musculus OX=10090 GN=Appl1 PE=1 SV=1	5137	1	20	20	19	37.9	37.9	36.9	79.327	0	103.13	21		biological regulation;cell cycle;cell proliferation;cellular process;regulation of transport	Colorectal cancer;Pathways in cancer	Cellcycle;Coiledcoil;Completeproteome;Endosome;Membrane;Nucleus;Phosphoprotein;Referenceproteome	19.3274	19.3331	19.2702	19.331	19.443	19.3731	19.2823	19.2256	19.2646	19.4324			0.217572	0.879579	0.025333
Q8K3G9;H3BJX0;D3Z340;H3BL43;D6RFR7	DCC-interacting protein 13-beta	Appl2	sp|Q8K3G9|DP13B_MOUSE DCC-interacting protein 13-beta OS=Mus musculus OX=10090 GN=Appl2 PE=1 SV=1	5136	5	18	17	17	33.5	32.5	32.5	73.853	0	73.176	18		cell cycle;cell proliferation;cellular process		Cellcycle;Completeproteome;Endosome;Membrane;Nucleus;Proteomicsidentification;Referenceproteome	17.6077	17.6896	17.6547	17.6525	17.6425	18.3491	18.2856	18.3049	18.3464	18.3975	+	NUP_MDSC	8.69977	3.90153e-05	-0.687297
P08030;A0A1D5RLR6	Adenine phosphoribosyltransferase	Aprt	sp|P08030|APT_MOUSE Adenine phosphoribosyltransferase OS=Mus musculus OX=10090 GN=Aprt PE=1 SV=2;tr|A0A1D5RLR6|A0A1D5RLR6_MOUSE Adenine phosphoribosyltransferase OS=Mus musculus OX=10090 GN=Aprt PE=1 SV=1	2406	2	8	8	8	46.1	46.1	46.1	19.724	0	25.72	10		behavior;biological regulation;biosynthetic process;cellular aromatic compound metabolic process;cellular metabolic compound salvage;cellular metabolic process;cellular nitrogen compound metabolic process;cellular process;establishment of localization;heterocycle metabolic process;metabolic process;multicellular organismal process;nitrogen compound metabolic process;nucleobase-containing compound…	Purine metabolism	Acetylation;Completeproteome;Cytoplasm;Glycosyltransferase;Phosphoprotein;Purinesalvage;Referenceproteome;Transferase	21.0766	21.1712	21.0779	21.1151	21.1817	21.9084	21.8277	21.8088	21.7897	21.825	+	NUP_MDSC	7.9315	3.91061e-05	-0.707434
Q7TQC5	Aprataxin	Aptx	sp|Q7TQC5|APTX_MOUSE Aprataxin OS=Mus musculus OX=10090 GN=Aptx PE=1 SV=2	4290	1	1	1	1	5.3	5.3	5.3	38.722	0.00016784	6.3266	1		biological regulation;catabolic process;cellular metabolic process;cellular nitrogen compound metabolic process;cellular process;DNA ligation;DNA metabolic process;DNA repair;macromolecule metabolic process;metabolic process;nitrogen compound metabolic process;nucleobase-containing compound metabolic process;phosphorus metabolic process;primary metabolic process;regulation of protein stability;re…		Alternativesplicing;Completeproteome;DNA-binding;DNAdamage;DNArepair;Hydrolase;Metal-binding;Nucleus;Phosphoprotein;Referenceproteome;Zinc;Zinc-finger	13.5082	13.4456	13.0112	13.5547	13.1857	12.7105	12.3958	12.4798	12.5515	12.5844	+	NUP_MDSC	3.86934	9.52032e-05	0.796691
A2AQA7;Q8CFQ3	Intron-binding protein aquarius	Aqr	tr|A2AQA7|A2AQA7_MOUSE RNA helicase aquarius OS=Mus musculus OX=10090 GN=Aqr PE=1 SV=1;sp|Q8CFQ3|AQR_MOUSE RNA helicase aquarius OS=Mus musculus OX=10090 GN=Aqr PE=1 SV=2	898	2	26	26	26	19.7	19.7	19.7	161.85	0	137.62	29		cellular metabolic process;cellular nitrogen compound metabolic process;cellular process;macromolecule metabolic process;metabolic process;mRNA metabolic process;mRNA processing;nitrogen compound metabolic process;nucleobase-containing compound metabolic process;primary metabolic process;RNA metabolic process;RNA processing;RNA splicing	Spliceosome	Acetylation;Completeproteome;mRNAprocessing;mRNAsplicing;Nucleus;Proteomicsidentification;Referenceproteome;RNA-binding;Spliceosome	20.649	20.7037	20.6505	20.7293	20.749	19.6065	19.5382	19.6469	19.6001	19.6295	+	NUP_MDSC	9.75244	0	1.09208
P04627;E9Q0P8;B1AUP0;B1AUN8;Q8CAD1;A0A0N4SWH5	Serine/threonine-protein kinase A-Raf	Araf	sp|P04627|ARAF_MOUSE Serine/threonine-protein kinase A-Raf OS=Mus musculus OX=10090 GN=Araf PE=1 SV=2;tr|E9Q0P8|E9Q0P8_MOUSE Serine/threonine-protein kinase A-Raf OS=Mus musculus OX=10090 GN=Araf PE=1 SV=1	2386	6	17	17	10	32.6	32.6	21.4	67.581	0	53.792	17		biological regulation;cellular metabolic process;cellular process;macromolecule metabolic process;macromolecule modification;metabolic process;phosphorus metabolic process;primary metabolic process;protein metabolic process;protein modification process;protein phosphorylation;regulation of protein modification process	Acute myeloid leukemia;Bladder cancer;Chronic myeloid leukemia;Colorectal cancer;Endometrial cancer;ErbB signaling pathway;Glioma;Hepatitis C;Insulin signaling pathway;Long-term depression;Long-term potentiation;Melanoma;Natural killer cell mediated cytotoxicity;Non-small cell lung cancer;Pancreatic cancer;Pathways in cancer;Progesterone-mediated oocyte maturation;Prostate cancer;Regulation of ac…	ATP-binding;Completeproteome;Kinase;Metal-binding;Methylation;Nucleotide-binding;Phosphoprotein;Proteomicsidentification;Proto-oncogene;Referenceproteome;Serine/threonine-proteinkinase;Transferase;Zinc;Zinc-finger	19.7503	19.7938	19.8145	19.7209	19.7447	19.9153	19.8368	19.8491	19.884	19.8791			2.92739	0.178261	-0.108001
Q4LDD4;E9PUB0;A0A1B0GSK4	Arf-GAP with Rho-GAP domain, ANK repeat and PH domain-containing protein 1	Arap1	sp|Q4LDD4|ARAP1_MOUSE Arf-GAP with Rho-GAP domain, ANK repeat and PH domain-containing protein 1 OS=Mus musculus OX=10090 GN=Arap1 PE=1 SV=2;tr|E9PUB0|E9PUB0_MOUSE Arf-GAP with Rho-GAP domain, ANK repeat and PH domain-containing protein 1 OS=Mus musculus O	3645	3	32	32	28	26.4	26.4	22.7	162.27	0	116.81	35		biological regulation;cellular process;establishment of localization;nuclear transport;nucleocytoplasmic transport;protein targeting;protein transport;regulation of organelle organization;response to stimulus;signal transduction;transport	Endocytosis	Alternativesplicing;Cellmembrane;Completeproteome;Cytoplasm;Golgiapparatus;GTPaseactivation;Membrane;Metal-binding;Phosphoprotein;Proteomicsidentification;Referenceproteome;Repeat;Zinc;Zinc-finger	20.4615	20.4939	20.4896	20.5735	20.6162	20.8634	20.8147	20.805	20.8371	20.7958	+	NUP_MDSC	4.87099	0.00357808	-0.296261
Q5XJY5	Coatomer subunit delta	Arcn1	sp|Q5XJY5|COPD_MOUSE Coatomer subunit delta OS=Mus musculus OX=10090 GN=Arcn1 PE=1 SV=2	3781	1	25	25	25	51.5	51.5	51.5	57.229	0	138.33	29		behavior;cellular process;developmental maturation;developmental process;establishment of localization;Golgi vesicle transport;multicellular organismal process;pigmentation;protein transport;response to stimulus;transport;vesicle-mediated transport		Acetylation;Completeproteome;Cytoplasm;Cytoplasmicvesicle;ER-Golgitransport;Golgiapparatus;Membrane;Phosphoprotein;Proteintransport;Referenceproteome;Transport	21.4161	21.4165	21.5763	21.5377	21.4985	22.1978	22.1962	22.2562	22.2487	22.1534	+	NUP_MDSC	7.2757	3.86562e-05	-0.721423
Q8CHG5	Apoptosis-resistant E3 ubiquitin protein ligase 1	Arel1	sp|Q8CHG5|AREL1_MOUSE Apoptosis-resistant E3 ubiquitin protein ligase 1 OS=Mus musculus OX=10090 GN=Arel1 PE=2 SV=2	4984	1	1	1	1	1.5	1.5	1.5	94.198	0.00046722	4.011	1		biological regulation;cell death;cellular metabolic process;cellular process;death;macromolecule metabolic process;macromolecule modification;metabolic process;primary metabolic process;protein metabolic process;protein modification by small protein conjugation or removal;protein modification process		Apoptosis;Completeproteome;Cytoplasm;Ligase;Referenceproteome;Ublconjugation;Ublconjugationpathway	11.7521	11.8997	11.7332	11.9065	12.5231	11.3575	10.7381	10.7651	10.9504	11.5085	+	NUP_MDSC	2.53161	0.000180101	0.899014
P84078;P61205	ADP-ribosylation factor 1;ADP-ribosylation factor 3	Arf1;Arf3	sp|P84078|ARF1_MOUSE ADP-ribosylation factor 1 OS=Mus musculus OX=10090 GN=Arf1 PE=1 SV=2;sp|P61205|ARF3_MOUSE ADP-ribosylation factor 3 OS=Mus musculus OX=10090 GN=Arf3 PE=2 SV=2	2978	2	7	4	0	47.5	24.3	0	20.697	0	13.053	6		biological regulation;cellular component organization;cellular homeostasis;cellular ion homeostasis;cellular process;establishment of localization;homeostatic process;protein transport;regulation of organelle organization;regulation of transport;response to stimulus;signal transduction;transport;vesicle-mediated transport	Vibrio cholerae infection	3D-structure;Acetylation;Celljunction;Cellmembrane;Completeproteome;Cytoplasm;Directproteinsequencing;ER-Golgitransport;Golgiapparatus;GTP-binding;Lipoprotein;Membrane;Myristate;Nucleotide-binding;Postsynapticcellmembrane;Proteintransport;Referenceproteome;Synapse;Synaptosome;Transport	21.2132	21.1519	21.218	21.2275	21.2956	21.7073	21.7194	21.6978	21.687	21.6399	+	NUP_MDSC	6.95597	0.000334115	-0.46905
P61750;E9Q798;F6UFB9;D3YV25;E9Q2C2	ADP-ribosylation factor 4	Arf4	sp|P61750|ARF4_MOUSE ADP-ribosylation factor 4 OS=Mus musculus OX=10090 GN=Arf4 PE=1 SV=2;tr|E9Q798|E9Q798_MOUSE ADP-ribosylation factor 4 OS=Mus musculus OX=10090 GN=Arf4 PE=1 SV=1;tr|F6UFB9|F6UFB9_MOUSE ADP-ribosylation factor 4 (Fragment) OS=Mus musculu	2987	5	6	3	3	43.3	17.8	17.8	20.396	0	13.047	5		anatomical structure development;biological regulation;cell motility;cellular component movement;cellular metabolic process;cellular process;developmental process;establishment of localization;establishment or maintenance of cell polarity;localization;locomotion;macromolecule metabolic process;macromolecule modification;metabolic process;primary metabolic process;protein metabolic process;protein…		Completeproteome;ER-Golgitransport;Golgiapparatus;GTP-binding;Lipoprotein;Myristate;Nucleotide-binding;Proteintransport;Proteomicsidentification;Referenceproteome;Transport	19.7824	19.6711	19.7587	19.7928	19.8165	19.6583	19.715	19.6392	19.6686	19.5956			2.04969	0.199993	0.108966
P84084	ADP-ribosylation factor 5	Arf5	sp|P84084|ARF5_MOUSE ADP-ribosylation factor 5 OS=Mus musculus OX=10090 GN=Arf5 PE=1 SV=2	3166	1	8	8	4	53.3	53.3	22.2	20.529	0	28.241	12		biological regulation;cellular process;establishment of localization;protein transport;response to stimulus;signal transduction;transport;vesicle-mediated transport		Completeproteome;Cytoplasm;ER-Golgitransport;Golgiapparatus;GTP-binding;Lipoprotein;Myristate;Nucleotide-binding;Proteintransport;Referenceproteome;Transport	20.3275	20.3541	20.4062	20.3606	20.4158	20.7749	20.7847	20.8215	20.7878	20.6924	+	NUP_MDSC	6.35179	0.000869881	-0.399413
P62331	ADP-ribosylation factor 6	Arf6	sp|P62331|ARF6_MOUSE ADP-ribosylation factor 6 OS=Mus musculus OX=10090 GN=Arf6 PE=1 SV=2	3022	1	4	4	4	33.1	33.1	33.1	20.082	0	22.699	6		anatomical structure development;biological regulation;cell cycle;cell death;cell division;cellular component organization;cellular localization;cellular process;cytoskeleton organization;death;developmental process;establishment of localization;establishment or maintenance of cell polarity;localization;metabolic process;organelle organization;protein transport;regulation of organelle organizatio…	Endocytosis;Fc gamma R-mediated phagocytosis	3D-structure;Cellcycle;Celldivision;Cellmembrane;Cellprojection;Completeproteome;Cytoplasm;Differentiation;Endosome;ER-Golgitransport;Golgiapparatus;GTP-binding;Lipoprotein;Membrane;Myristate;Neurogenesis;Nucleotide-binding;Proteintransport;Referenceproteome;Transport	20.707	20.5672	20.8273	20.857	20.7426	20.9419	21.0005	21.0636	21.0861	20.7885			1.89611	0.017753	-0.235886
Q9EPJ9;Q3TGS9;V9GXM1;V9GWV1	ADP-ribosylation factor GTPase-activating protein 1	Arfgap1	sp|Q9EPJ9|ARFG1_MOUSE ADP-ribosylation factor GTPase-activating protein 1 OS=Mus musculus OX=10090 GN=Arfgap1 PE=1 SV=2;tr|Q3TGS9|Q3TGS9_MOUSE ADP-ribosylation factor GTPase-activating protein 1 OS=Mus musculus OX=10090 GN=Arfgap1 PE=1 SV=1;tr|V9GXM1|V9GXM	6578	4	14	14	14	48.3	48.3	48.3	45.288	0	121.42	14		biological regulation;cellular process;establishment of localization;protein transport;regulation of transport;transport;vesicle-mediated transport	Endocytosis	Acetylation;Alternativesplicing;Completeproteome;Cytoplasm;ER-Golgitransport;Golgiapparatus;GTPaseactivation;Metal-binding;Phosphoprotein;Proteintransport;Proteomicsidentification;Referenceproteome;Transport;Zinc;Zinc-finger	18.423	18.0876	18.5512	18.417	18.3685	19.6205	19.6304	19.5664	19.6325	19.5666	+	NUP_MDSC	6.58618	0	-1.23379
Q99K28	ADP-ribosylation factor GTPase-activating protein 2	Arfgap2	sp|Q99K28|ARFG2_MOUSE ADP-ribosylation factor GTPase-activating protein 2 OS=Mus musculus OX=10090 GN=Arfgap2 PE=1 SV=1	5722	1	20	20	20	43.5	43.5	43.5	56.598	0	98.471	21		cellular process;establishment of localization;protein transport;transport;vesicle-mediated transport	Endocytosis	Acetylation;Alternativesplicing;Coiledcoil;Completeproteome;Cytoplasm;ER-Golgitransport;Golgiapparatus;GTPaseactivation;Membrane;Metal-binding;Phosphoprotein;Proteintransport;Referenceproteome;Transport;Zinc;Zinc-finger	19.7844	19.7526	19.887	19.8649	19.8761	20.4716	20.4139	20.3945	20.3955	20.4837	+	NUP_MDSC	7.04842	9.53079e-05	-0.598845
A0A0R4J0T8;Q9D8S3;A0A2I3BQY0	ADP-ribosylation factor GTPase-activating protein 3	Arfgap3	tr|A0A0R4J0T8|A0A0R4J0T8_MOUSE ADP-ribosylation factor GTPase-activating protein 3 OS=Mus musculus OX=10090 GN=Arfgap3 PE=1 SV=1;sp|Q9D8S3|ARFG3_MOUSE ADP-ribosylation factor GTPase-activating protein 3 OS=Mus musculus OX=10090 GN=Arfgap3 PE=1 SV=2	297	3	16	16	16	36.6	36.6	36.6	57.542	0	68.363	17		biological regulation;cellular process;establishment of localization;protein transport;secretion;transport;vesicle-mediated transport	Endocytosis	Completeproteome;Cytoplasm;ER-Golgitransport;Golgiapparatus;GTPaseactivation;Membrane;Metal-binding;Phosphoprotein;Proteintransport;Referenceproteome;Transport;Zinc;Zinc-finger	17.9486	17.9391	18.3951	18.0031	17.8853	19.6183	19.6885	19.6161	19.5924	19.6383	+	NUP_MDSC	6.85085	0	-1.59649
G3X9K3;D3YYK9	Brefeldin A-inhibited guanine nucleotide-exchange protein 1	Arfgef1	sp|G3X9K3|BIG1_MOUSE Brefeldin A-inhibited guanine nucleotide-exchange protein 1 OS=Mus musculus OX=10090 GN=Arfgef1 PE=1 SV=1	1959	2	35	35	26	21.6	21.6	16.8	208.5	0	159.65	38		biological regulation;cellular component organization;cellular membrane organization;cellular process;establishment of localization;Golgi organization;membrane organization;organelle organization;protein transport;regulation of organelle organization;regulation of protein modification process;transport;vesicle-mediated transport		Completeproteome;Cytoplasm;Golgiapparatus;Guanine-nucleotidereleasingfactor;Membrane;Nucleus;Phosphoprotein;Proteintransport;Proteomicsidentification;Referenceproteome;Transport	20.4351	20.3661	20.3898	20.4217	20.5489	20.5274	20.4949	20.4756	20.5738	20.5322			1.41452	0.382688	-0.0884972
A2A5R2;F6YCJ0	Brefeldin A-inhibited guanine nucleotide-exchange protein 2	Arfgef2	sp|A2A5R2|BIG2_MOUSE Brefeldin A-inhibited guanine nucleotide-exchange protein 2 OS=Mus musculus OX=10090 GN=Arfgef2 PE=1 SV=1	763	2	34	25	25	21.9	17	17	202.24	0	106.37	26		biological regulation;cellular component organization;cellular membrane organization;cellular metabolic process;cellular process;endosome organization;establishment of localization;exocytosis;Golgi vesicle transport;macromolecule metabolic process;membrane organization;metabolic process;organelle organization;protein transport;response to stimulus;secretion;signal transduction;transport;vesicle-m…		Acetylation;Celljunction;Cellprojection;Completeproteome;Cytoplasm;Cytoplasmicvesicle;Cytoskeleton;Endosome;Golgiapparatus;Guanine-nucleotidereleasingfactor;Membrane;Phosphoprotein;Proteintransport;Proteomicsidentification;Referenceproteome;Synapse;Transport	19.7	19.7756	19.6666	19.8143	19.8595	20.1023	19.977	20.0257	19.9963	20.0963	+	NUP_MDSC	3.63205	0.00601152	-0.276322
Q3UGY8;A0A1N9M5I8	Brefeldin A-inhibited guanine nucleotide-exchange protein 3	Arfgef3	sp|Q3UGY8|BIG3_MOUSE Brefeldin A-inhibited guanine nucleotide-exchange protein 3 OS=Mus musculus OX=10090 GN=Arfgef3 PE=1 SV=1;tr|A0A1N9M5I8|A0A1N9M5I8_MOUSE Brefeldin A-inhibited guanine nucleotide-exchange protein 3 OS=Mus musculus OX=10090 GN=Arfgef3 PE	3530	2	7	7	7	4.7	4.7	4.7	240.09	0	22.792	7		biological regulation;cellular process;establishment of localization;transport;vesicle-mediated transport		Completeproteome;Guanine-nucleotidereleasingfactor;Membrane;Referenceproteome;Transmembrane;Transmembranehelix	15.1822	15.4162	15.3235	15.2365	15.4563	15.4779	15.384	15.6971	15.5308	15.5598			1.65819	0.0292271	-0.206998
A2RSX9;E9QAY5		Arfip1	tr|A2RSX9|A2RSX9_MOUSE ADP-ribosylation factor-interacting protein 1 OS=Mus musculus OX=10090 GN=Arfip1 PE=1 SV=1;tr|E9QAY5|E9QAY5_MOUSE Predicted gene, 37240 OS=Mus musculus OX=10090 GN=Gm37240 PE=4 SV=1	948	2	10	1	1	35.2	4.1	4.1	38.416	0.0036857	2.7373	1				Completeproteome;Proteomicsidentification;Referenceproteome	12.3505	12.1243	12.7962	12.2948	11.3692	13.8942	13.6472	13.8116	13.6761	13.7991	+	NUP_MDSC	3.7978	0	-1.57863
G5E8V9;E9Q3G5		Arfip1	tr|G5E8V9|G5E8V9_MOUSE ADP-ribosylation factor-interacting protein 1 OS=Mus musculus OX=10090 GN=Arfip1 PE=1 SV=1;tr|E9Q3G5|E9Q3G5_MOUSE ADP-ribosylation factor-interacting protein 1 OS=Mus musculus OX=10090 GN=Arfip1 PE=1 SV=1	2005	2	11	11	2	39.4	39.4	11	41.518	0	113.33	14				Completeproteome;Proteomicsidentification;Referenceproteome	19.4502	19.3819	19.3689	19.3736	19.4545	20.247	20.2366	20.1625	20.2344	20.2512	+	NUP_MDSC	9.07679	1.47874e-05	-0.820507
A0A1B0GS63;Q8K221;A0A1B0GSM3;D3Z2F3	Arfaptin-2	Arfip2	tr|A0A1B0GS63|A0A1B0GS63_MOUSE ADP-ribosylation factor interacting protein 2, isoform CRA_c OS=Mus musculus OX=10090 GN=Arfip2 PE=1 SV=1;sp|Q8K221|ARFP2_MOUSE Arfaptin-2 OS=Mus musculus OX=10090 GN=Arfip2 PE=1 SV=2;tr|A0A1B0GSM3|A0A1B0GSM3_MOUSE ADP-ribosy	463	4	3	3	3	11.9	11.9	11.9	37.288	0.00016829	6.4341	3		biological regulation;cellular component organization;cellular process;cytoskeleton organization;organelle organization;regulation of organelle organization		Completeproteome;Proteomicsidentification;Referenceproteome	14.731	14.4544	14.7225	14.4223	14.6432	14.8132	14.9532	14.7472	15.1411	14.8899	+	NUP_MDSC	1.98304	0.00736035	-0.314245
E9PZK7;Q8BXL7;Q80SX7	ADP-ribosylation factor-related protein 1	Arfrp1	tr|E9PZK7|E9PZK7_MOUSE ADP-ribosylation factor-related protein 1 OS=Mus musculus OX=10090 GN=Arfrp1 PE=1 SV=1;sp|Q8BXL7|ARFRP_MOUSE ADP-ribosylation factor-related protein 1 OS=Mus musculus OX=10090 GN=Arfrp1 PE=1 SV=2	1522	3	4	4	4	35.7	35.7	35.7	17.127	0	29.78	4		anatomical structure morphogenesis;biological regulation;cellular localization;cellular process;developmental process;endosome transport;establishment of localization;Golgi vesicle transport;localization;metabolic process;protein transport;response to stimulus;signal transduction;transport;vesicle-mediated transport		Acetylation;Completeproteome;Golgiapparatus;GTP-binding;Nucleotide-binding;Proteomicsidentification;Referenceproteome	16.6878	16.7226	16.7134	16.6866	16.7393	16.584	16.741	16.7197	16.763	16.5454			0.385628	0.799394	0.039304
Q61176	Arginase-1	Arg1	sp|Q61176|ARGI1_MOUSE Arginase-1 OS=Mus musculus OX=10090 GN=Arg1 PE=1 SV=1	3850	1	13	13	13	52.9	52.9	52.9	34.807	0	70.313	16		amine metabolic process;anatomical structure development;biological regulation;biosynthetic process;cellular amide metabolic process;cellular amino acid metabolic process;cellular component assembly;cellular component organization;cellular ketone metabolic process;cellular metabolic process;cellular nitrogen compound metabolic process;cellular process;developmental process;macromolecular complex …	Amoebiasis;Arginine and proline metabolism	Argininemetabolism;Completeproteome;Cytoplasm;Hydrolase;Manganese;Metal-binding;Phosphoprotein;Referenceproteome;Ureacycle	12.8971	13.2694	13.6182	12.8531	15.49	21.3835	21.6128	21.338	21.5749	21.3404	+	NUP_MDSC	6.62525	0	-7.82436
O08691	Arginase-2, mitochondrial	Arg2	sp|O08691|ARGI2_MOUSE Arginase-2, mitochondrial OS=Mus musculus OX=10090 GN=Arg2 PE=1 SV=1	2103	1	6	6	6	22.6	22.6	22.6	38.878	0	25.069	6		amine metabolic process;anatomical structure development;biosynthetic process;cellular amide metabolic process;cellular amino acid metabolic process;cellular ketone metabolic process;cellular metabolic process;cellular nitrogen compound metabolic process;cellular process;developmental process;metabolic process;multicellular organismal process;muscle contraction;nitrogen compound metabolic process…	Amoebiasis;Arginine and proline metabolism	Argininemetabolism;Completeproteome;Directproteinsequencing;Hydrolase;Manganese;Metal-binding;Mitochondrion;Referenceproteome;Transitpeptide;Ureacycle	16.5042	16.5581	16.6822	16.791	16.7097	17.7424	17.6078	17.5769	17.6642	17.625	+	NUP_MDSC	6.78715	0	-0.994221
Q3UL36;A0A140LIS5	Arginine and glutamate-rich protein 1	Arglu1	sp|Q3UL36|ARGL1_MOUSE Arginine and glutamate-rich protein 1 OS=Mus musculus OX=10090 GN=Arglu1 PE=1 SV=2;tr|A0A140LIS5|A0A140LIS5_MOUSE Arginine and glutamate-rich protein 1 (Fragment) OS=Mus musculus OX=10090 GN=Arglu1 PE=1 SV=1	3560	2	7	7	7	19.6	19.6	19.6	32.887	0	14.022	10				Alternativesplicing;Completeproteome;Phosphoprotein;Referenceproteome	20.1395	20.2309	20.2521	20.1381	20.2423	19.4438	19.4849	19.419	19.6457	19.5417	+	NUP_MDSC	6.30602	7.03476e-05	0.693536
A2AH25;Q5FWK3	Rho GTPase-activating protein 1	Arhgap1	tr|A2AH25|A2AH25_MOUSE Rho GTPase-activating protein 1 OS=Mus musculus OX=10090 GN=Arhgap1 PE=1 SV=1;sp|Q5FWK3|RHG01_MOUSE Rho GTPase-activating protein 1 OS=Mus musculus OX=10090 GN=Arhgap1 PE=1 SV=1	832	2	14	14	14	31.7	31.7	31.7	54.437	0	40.672	15		biological regulation;cellular process;response to stimulus;signal transduction		Acetylation;Completeproteome;Cytoplasm;GTPaseactivation;Phosphoprotein;Proteomicsidentification;Referenceproteome;SH3-binding	20.6531	20.7498	20.6278	20.7392	20.7601	21.4925	21.527	21.4521	21.4889	21.437	+	NUP_MDSC	8.08527	2.30608e-05	-0.773488
Q6Y5D8	Rho GTPase-activating protein 10	Arhgap10	sp|Q6Y5D8|RHG10_MOUSE Rho GTPase-activating protein 10 OS=Mus musculus OX=10090 GN=Arhgap10 PE=1 SV=2	4190	1	5	5	5	7.4	7.4	7.4	89.365	0	31.333	5		biological regulation;cellular component organization;cellular process;cytoskeleton organization;organelle organization;response to stimulus;signal transduction	Bacterial invasion of epithelial cells	Alternativesplicing;Cellmembrane;Completeproteome;Cytoplasm;GTPaseactivation;Membrane;Phosphoprotein;Referenceproteome;SH3domain	16.8098	16.8514	16.824	16.9503	16.8854	16.4033	16.5189	16.4127	16.5124	16.3977	+	NUP_MDSC	5.43825	0.000869565	0.415176
Q80Y19;A2AL18;A2AL19	Rho GTPase-activating protein 11A	Arhgap11a	sp|Q80Y19|RHGBA_MOUSE Rho GTPase-activating protein 11A OS=Mus musculus OX=10090 GN=Arhgap11a PE=1 SV=2;tr|A2AL18|A2AL18_MOUSE Rho GTPase-activating protein 11A OS=Mus musculus OX=10090 GN=Arhgap11a PE=1 SV=1;tr|A2AL19|A2AL19_MOUSE Rho GTPase-activating pr	4398	3	5	5	5	6.9	6.9	6.9	108.43	0	11.796	5		biological regulation;cellular process;response to stimulus;signal transduction		Completeproteome;GTPaseactivation;Phosphoprotein;Proteomicsidentification;Referenceproteome	16.9612	16.9593	17.1208	17.1355	17.1444	15.4539	15.5028	15.6408	15.5083	15.4374	+	NUP_MDSC	8.53935	0	1.5556
Q811M1;B1AW40	Rho GTPase-activating protein 15	Arhgap15	sp|Q811M1|RHG15_MOUSE Rho GTPase-activating protein 15 OS=Mus musculus OX=10090 GN=Arhgap15 PE=1 SV=1;tr|B1AW40|B1AW40_MOUSE Rho GTPase activating protein 15, isoform CRA_c OS=Mus musculus OX=10090 GN=Arhgap15 PE=1 SV=1	4438	2	11	11	11	28.9	28.9	28.9	55.339	0	31.64	13		biological regulation;cellular process;response to stimulus;signal transduction		Alternativesplicing;Completeproteome;Cytoplasm;GTPaseactivation;Membrane;Phosphoprotein;Proteomicsidentification;Referenceproteome	19.3751	19.3715	19.5701	19.322	19.3164	19.2832	19.2151	19.1544	19.2374	19.2522			1.88488	0.0545035	0.162565
Q3UIA2;E9QAJ9;A0A0U1RNM6	Rho GTPase-activating protein 17	Arhgap17	sp|Q3UIA2|RHG17_MOUSE Rho GTPase-activating protein 17 OS=Mus musculus OX=10090 GN=Arhgap17 PE=1 SV=1;tr|E9QAJ9|E9QAJ9_MOUSE Rho GTPase-activating protein 17 OS=Mus musculus OX=10090 GN=Arhgap17 PE=1 SV=1	3549	3	19	19	19	33.2	33.2	33.2	92.201	0	90.601	21		biological regulation;cellular component organization;cellular process;cytoskeleton organization;establishment of localization;exocytosis;organelle organization;response to stimulus;secretion;signal transduction;transport;vesicle-mediated transport		Alternativesplicing;Celljunction;Completeproteome;Cytoplasm;GTPaseactivation;Membrane;Phosphoprotein;Proteomicsidentification;Referenceproteome;SH3-binding;Tightjunction	19.3995	19.3239	19.3336	19.3028	19.4955	19.6771	19.7152	19.6818	19.6869	19.7025	+	NUP_MDSC	4.73046	0.00271416	-0.32166
Q8K0Q5;H3BJL1;H3BLG9	Rho GTPase-activating protein 18	Arhgap18	sp|Q8K0Q5|RHG18_MOUSE Rho GTPase-activating protein 18 OS=Mus musculus OX=10090 GN=Arhgap18 PE=1 SV=1	5055	3	22	22	22	35.3	35.3	35.3	74.929	0	90.609	22		biological regulation;cellular process;response to stimulus;signal transduction		Completeproteome;GTPaseactivation;Proteomicsidentification;Referenceproteome	19.2731	19.2098	19.4952	19.2246	19.3134	19.2374	19.1654	19.2045	19.2092	19.2123			0.994331	0.356186	0.0974739
B7ZCJ0;A0A0A0MQE8;B7ZCJ1;Q6DFV3;G3UX38;G3UWM5	Rho GTPase-activating protein 21	Arhgap21	tr|B7ZCJ0|B7ZCJ0_MOUSE Rho GTPase-activating protein 21 OS=Mus musculus OX=10090 GN=Arhgap21 PE=1 SV=1;tr|A0A0A0MQE8|A0A0A0MQE8_MOUSE Rho GTPase-activating protein 21 OS=Mus musculus OX=10090 GN=Arhgap21 PE=1 SV=1;tr|B7ZCJ1|B7ZCJ1_MOUSE Rho GTPase-activati	63	6	3	3	3	1.8	1.8	1.8	215.86	0.00017039	6.8317	4		biological regulation;cellular component movement;cellular component organization;cellular localization;cellular process;cytoskeleton-dependent intracellular transport;establishment of localization;Golgi organization;localization;organelle localization;organelle organization;regulation of transport;response to stimulus;signal transduction;transport		Celljunction;Completeproteome;Cytoplasm;Cytoplasmicvesicle;Cytoskeleton;Directproteinsequencing;Golgiapparatus;GTPaseactivation;Isopeptidebond;Membrane;Phosphoprotein;Proteomicsidentification;Referenceproteome;Ublconjugation	16.6213	16.4975	16.4739	16.517	16.5808	15.9586	15.8084	15.8572	15.9137	15.7068	+	NUP_MDSC	6.02931	6.8745e-05	0.689171
D3Z5T4;G3X9N1;Q8C4V1	Rho GTPase-activating protein 24	Arhgap24	tr|D3Z5T4|D3Z5T4_MOUSE Rho GTPase-activating protein 24 OS=Mus musculus OX=10090 GN=Arhgap24 PE=1 SV=1;tr|G3X9N1|G3X9N1_MOUSE Rho GTPase activating protein 24, isoform CRA_b OS=Mus musculus OX=10090 GN=Arhgap24 PE=1 SV=1;sp|Q8C4V1|RHG24_MOUSE Rho GTPase-ac	1341	3	3	3	3	4.7	4.7	4.7	73.578	0	10.91	3		anatomical structure formation involved in morphogenesis;biological regulation;cell differentiation;cell motility;cellular component movement;cellular process;developmental process;locomotion;response to stimulus;signal transduction		Alternativesplicing;Angiogenesis;Celljunction;Cellprojection;Coiledcoil;Completeproteome;Cytoplasm;Cytoskeleton;Developmentalprotein;Differentiation;GTPaseactivation;Phosphoprotein;Proteomicsidentification;Referenceproteome	13.9607	13.839	13.8373	13.9854	13.9974	15.4839	15.3091	15.3942	15.4337	15.2659	+	NUP_MDSC	8.4428	0	-1.45337
Q8BYW1	Rho GTPase-activating protein 25	Arhgap25	sp|Q8BYW1|RHG25_MOUSE Rho GTPase-activating protein 25 OS=Mus musculus OX=10090 GN=Arhgap25 PE=1 SV=2	4791	1	27	27	26	42.1	42.1	41	73.382	0	81.887	29		biological regulation;cellular process;response to stimulus;signal transduction		Alternativesplicing;Coiledcoil;Completeproteome;GTPaseactivation;Phosphoprotein;Referenceproteome	20.3547	20.3103	20.4003	20.4534	20.4887	21.1251	21.1366	21.1403	21.1923	21.1025	+	NUP_MDSC	7.52391	3.26766e-05	-0.737871
F6T836;E9QAQ3;Q6ZQ82;D3Z1X5;F6XTB7;F7D661;F6Q7M1	Rho GTPase-activating protein 26	Arhgap26	tr|F6T836|F6T836_MOUSE Rho GTPase-activating protein 26 OS=Mus musculus OX=10090 GN=Arhgap26 PE=1 SV=1;tr|E9QAQ3|E9QAQ3_MOUSE Rho GTPase-activating protein 26 OS=Mus musculus OX=10090 GN=Arhgap26 PE=1 SV=1;sp|Q6ZQ82|RHG26_MOUSE Rho GTPase-activating protei	1671	7	21	21	21	31	31	31	82.238	0	125.3	24		biological regulation;cellular component organization;cellular membrane organization;cellular process;cytoskeleton organization;membrane organization;organelle organization;plasma membrane organization;response to stimulus;signal transduction		Celljunction;Completeproteome;Cytoplasm;Cytoskeleton;GTPaseactivation;Proteomicsidentification;Referenceproteome;SH3domain	20.0393	20.0103	20.0511	20.069	20.0976	20.1338	20.1737	20.2031	20.2769	20.1786			2.98839	0.0686636	-0.139756
A2AB59	Rho GTPase-activating protein 27	Arhgap27	sp|A2AB59|RHG27_MOUSE Rho GTPase-activating protein 27 OS=Mus musculus OX=10090 GN=Arhgap27 PE=1 SV=1	795	1	7	7	7	9.1	9.1	9.1	97.047	0	27.047	7		biological regulation;cellular component organization;cellular membrane organization;cellular process;endocytosis;establishment of localization;membrane invagination;membrane organization;response to stimulus;signal transduction;transport;vesicle-mediated transport		Alternativesplicing;Completeproteome;Cytoplasm;Endocytosis;GTPaseactivation;Membrane;Phosphoprotein;Referenceproteome;Repeat;SH3domain	18.4038	18.5203	18.5215	18.5719	18.5514	18.2953	18.2672	18.3135	18.4466	18.3309			2.59027	0.0306351	0.183061
E9QMX7;Q640N3;Q811P8	Rho GTPase-activating protein 30	Arhgap30	tr|E9QMX7|E9QMX7_MOUSE Rho GTPase-activating protein 30 OS=Mus musculus OX=10090 GN=Arhgap30 PE=1 SV=1;sp|Q640N3|RHG30_MOUSE Rho GTPase-activating protein 30 OS=Mus musculus OX=10090 GN=Arhgap30 PE=1 SV=3	1718	3	22	22	21	24.6	24.6	24	119.44	0	84.329	22		biological regulation;cellular process;response to stimulus;signal transduction		Alternativesplicing;Celljunction;Cellmembrane;Cellprojection;Completeproteome;Cytoplasm;Cytoplasmicvesicle;Endoplasmicreticulum;Endosome;Golgiapparatus;GTPaseactivation;Membrane;Phosphoprotein;Postsynapticcellmembrane;Proteomicsidentification;Referenceproteome;SH3domain;Synapse	19.6127	19.5156	19.7154	19.5835	19.4631	20.2442	20.1805	20.245	20.2339	20.2383	+	NUP_MDSC	6.30373	8.12261e-05	-0.650318
A6X8Z5	Rho GTPase-activating protein 31	Arhgap31	sp|A6X8Z5|RHG31_MOUSE Rho GTPase-activating protein 31 OS=Mus musculus OX=10090 GN=Arhgap31 PE=1 SV=1	977	1	10	9	9	9.6	9.1	9.1	155.27	0	37.674	10		biological regulation;cellular process;response to stimulus;signal transduction		Celljunction;Cellprojection;Completeproteome;GTPaseactivation;Phosphoprotein;Referenceproteome	15.3799	15.0678	15.1657	15.2304	15.4615	17.7739	17.8675	17.7276	17.8193	17.7717	+	NUP_MDSC	9.17947	0	-2.53095
B1AUX5;Q80Z68;B1AUY3;B1AUY2;E9PYS6;Q3TE27;E9Q4R3;F6SL55;F6YWG4;B1AUY1		Arhgap4	tr|B1AUX5|B1AUX5_MOUSE Rho GTPase activating protein 4, isoform CRA_b OS=Mus musculus OX=10090 GN=Arhgap4 PE=1 SV=1;tr|Q80Z68|Q80Z68_MOUSE Rho GTPase activating protein 4, isoform CRA_f OS=Mus musculus OX=10090 GN=Arhgap4 PE=1 SV=1;tr|B1AUY3|B1AUY3_MOUSE R	1043	10	25	25	25	32.5	32.5	32.5	104.1	0	101.82	26		biological regulation;cellular process;response to stimulus;signal transduction		Coiledcoil;Completeproteome;Proteomicsidentification;Referenceproteome;SH3domain	19.8202	19.8879	19.8877	19.8963	19.9421	20.323	20.2641	20.3855	20.3112	20.3522	+	NUP_MDSC	6.55474	0.000495301	-0.440346
A2ALX7;G3UZI7;O54834;A2ALX6	Rho GTPase-activating protein 6	Arhgap6	tr|A2ALX7|A2ALX7_MOUSE Rho GTPase-activating protein 6 OS=Mus musculus OX=10090 GN=Arhgap6 PE=1 SV=1;tr|G3UZI7|G3UZI7_MOUSE Rho GTPase activating protein 6, isoform CRA_b OS=Mus musculus OX=10090 GN=Arhgap6 PE=1 SV=1;sp|O54834|RHG06_MOUSE Rho GTPase-activa	874	4	2	2	2	6.5	6.5	6.5	43.802	0	8.0092	2		biological regulation;cell junction organization;cellular component assembly;cellular component organization;cellular process;cytoskeleton organization;organelle organization;regulation of organelle organization;response to stimulus;signal transduction		Alternativesplicing;Completeproteome;Cytoplasm;GTPaseactivation;Phosphoprotein;Proteomicsidentification;Referenceproteome;SH3-binding	14.6225	14.4055	14.7606	14.4207	14.5275	14.5063	14.3217	14.2157	14.0817	14.3753			1.45211	0.02036	0.247236
Q8QZW8;Q1HDU4		Arhgap9	tr|Q8QZW8|Q8QZW8_MOUSE Rho GTPase-activating protein 9 OS=Mus musculus OX=10090 GN=Arhgap9 PE=1 SV=2;tr|Q1HDU4|Q1HDU4_MOUSE ArhGAP9 OS=Mus musculus OX=10090 GN=Arhgap9 PE=1 SV=1	3324	2	15	15	15	36.4	36.4	36.4	53.113	0	50.492	17		biological regulation;cellular process;response to stimulus;signal transduction		Completeproteome;GTPaseactivation;Proteomicsidentification;Referenceproteome;SH3domain	19.7147	19.6961	19.8139	19.6753	19.7943	20.7425	20.7005	20.6989	20.7759	20.748	+	NUP_MDSC	8.9843	0	-0.99432
Q99PT1	Rho GDP-dissociation inhibitor 1	Arhgdia	sp|Q99PT1|GDIR1_MOUSE Rho GDP-dissociation inhibitor 1 OS=Mus musculus OX=10090 GN=Arhgdia PE=1 SV=3	5854	1	9	9	9	61.3	61.3	61.3	23.407	0	89.474	24		biological regulation;cellular process;response to stimulus;signal transduction	Neurotrophin signaling pathway;Vasopressin-regulated water reabsorption	3D-structure;Acetylation;Completeproteome;Cytoplasm;Directproteinsequencing;GTPaseactivation;Phosphoprotein;Referenceproteome	22.3397	22.3511	22.2762	22.3099	22.4238	22.8639	22.8817	22.8403	22.9142	22.8739	+	NUP_MDSC	7.30434	0.000144784	-0.534673
Q61599;D3YWL7	Rho GDP-dissociation inhibitor 2	Arhgdib	sp|Q61599|GDIR2_MOUSE Rho GDP-dissociation inhibitor 2 OS=Mus musculus OX=10090 GN=Arhgdib PE=1 SV=3	3880	2	15	15	9	69.5	69.5	46.5	22.851	0	80.683	27		metabolic process	Neurotrophin signaling pathway;Vasopressin-regulated water reabsorption	Acetylation;Completeproteome;Cytoplasm;GTPaseactivation;Phosphoprotein;Proteomicsidentification;Referenceproteome	22.8438	22.8287	22.8706	22.8838	22.9049	23.4244	23.5181	23.4775	23.4389	23.4005	+	NUP_MDSC	7.9527	9.52381e-05	-0.585514
E9PUF7;Q61210;F6ZN61;A0A0U1RPP2;A0A0U1RPN7;A0A0U1RPH2	Rho guanine nucleotide exchange factor 1	Arhgef1	tr|E9PUF7|E9PUF7_MOUSE Rho guanine nucleotide exchange factor 1 OS=Mus musculus OX=10090 GN=Arhgef1 PE=1 SV=1;sp|Q61210|ARHG1_MOUSE Rho guanine nucleotide exchange factor 1 OS=Mus musculus OX=10090 GN=Arhgef1 PE=1 SV=2;tr|F6ZN61|F6ZN61_MOUSE Rho guanine nu	1433	6	35	35	35	43.9	43.9	43.9	108.69	0	225.95	43		biological regulation	ko05152;Regulation of actin cytoskeleton;Vascular smooth muscle contraction	Alternativesplicing;Coiledcoil;Completeproteome;Cytoplasm;GTPaseactivation;Guanine-nucleotidereleasingfactor;Membrane;Phosphoprotein;Proteomicsidentification;Referenceproteome	21.8719	22.006	21.8973	22.0211	21.984	22.2475	22.1715	22.2375	22.1793	22.2108	+	NUP_MDSC	4.17142	0.00735619	-0.253251
A2AWP6;A2AWP8;F6S3V7;A2AWP4;F6ZH54	Rho guanine nucleotide exchange factor 10-like protein	Arhgef10l	tr|A2AWP6|A2AWP6_MOUSE Rho guanine nucleotide exchange factor 10-like protein OS=Mus musculus OX=10090 GN=Arhgef10l PE=1 SV=1;sp|A2AWP8|ARGAL_MOUSE Rho guanine nucleotide exchange factor 10-like protein OS=Mus musculus OX=10090 GN=Arhgef10l PE=1 SV=1	934	5	15	15	14	16.4	16.4	15.7	113.98	0	36.463	15				Alternativesplicing;Completeproteome;Cytoplasm;Guanine-nucleotidereleasingfactor;Phosphoprotein;Proteomicsidentification;Referenceproteome	18.3213	18.3291	18.3578	18.402	18.5065	18.6469	18.5628	18.6557	18.6468	18.6014			3.61349	0.010047	-0.239364
E9Q0A3;Q68FM7;D6RGQ8		Arhgef11	tr|E9Q0A3|E9Q0A3_MOUSE Rho guanine nucleotide exchange factor (GEF) 11 (Fragment) OS=Mus musculus OX=10090 GN=Arhgef11 PE=1 SV=8;tr|Q68FM7|Q68FM7_MOUSE Rho guanine nucleotide exchange factor (GEF) 11 OS=Mus musculus OX=10090 GN=Arhgef11 PE=1 SV=1	1530	3	3	3	3	2.8	2.8	2.8	163.51	0	7.6219	3		biological regulation;cellular process;response to stimulus;signal transduction	ko05152;Vascular smooth muscle contraction	Completeproteome;Proteomicsidentification;Referenceproteome	13.0356	13.1868	12.9759	13.0208	13.358	13.9162	13.9362	13.8358	13.8246	13.5673	+	NUP_MDSC	4.06575	0.000125888	-0.700625
Q6P9R4;D3YWI3;E9Q7Y4	Rho guanine nucleotide exchange factor 18	Arhgef18	sp|Q6P9R4|ARHGI_MOUSE Rho guanine nucleotide exchange factor 18 OS=Mus musculus OX=10090 GN=Arhgef18 PE=1 SV=3	4121	3	7	7	7	6	6	6	155.98	0	19.164	7		biological regulation;cellular component organization;cellular process;cytoskeleton organization;organelle organization;response to stimulus;signal transduction		Alternativesplicing;Coiledcoil;Completeproteome;Cytoplasm;Guanine-nucleotidereleasingfactor;Referenceproteome	16.3967	16.2036	16.5271	16.5763	16.6045	15.593	15.5556	15.7028	15.7861	15.7951	+	NUP_MDSC	4.64702	7.72871e-05	0.775112
H3BJU7;H3BJX8;H3BJ45;H3BJ40;H3BKH9;Q60875;H3BLF9;H3BJ59;H3BL15;H3BLJ1;H3BIX8;H3BJM4;H3BJ48	Rho guanine nucleotide exchange factor 2	Arhgef2	tr|H3BJU7|H3BJU7_MOUSE Rho guanine nucleotide exchange factor 2 OS=Mus musculus OX=10090 GN=Arhgef2 PE=1 SV=1;tr|H3BJX8|H3BJX8_MOUSE Rho guanine nucleotide exchange factor 2 OS=Mus musculus OX=10090 GN=Arhgef2 PE=1 SV=1;tr|H3BJ45|H3BJ45_MOUSE Rho guanine n	2017	13	35	35	35	46.1	46.1	46.1	108.59	0	196.2	38		anatomical structure morphogenesis;biological regulation;cell division;cell morphogenesis;cellular component morphogenesis;cellular component organization;cellular process;cytoskeleton organization;developmental process;establishment of localization;immune system process;mitosis;nuclear division;organelle fission;organelle organization;regulation of organelle organization;regulation of protein mo…	Pathogenic Escherichia coli infection	Acetylation;Alternativesplicing;Cellcycle;Celldivision;Celljunction;Coiledcoil;Completeproteome;Cytoplasm;Cytoplasmicvesicle;Cytoskeleton;Golgiapparatus;Guanine-nucleotidereleasingfactor;Immunity;Innateimmunity;Metal-binding;Microtubule;Mitosis;Phosphoprotein;Proteomicsidentification;Proto-oncogene;Referenceproteome;Tightjunction;Zinc;Zinc-finger	21.2685	21.2252	21.4337	21.2702	21.2784	20.9596	20.9422	20.913	20.9776	21.0256	+	NUP_MDSC	4.43383	0.00258829	0.331586
F6WMJ3;Q8K4I3;A2AFJ8;H3BKQ0;H3BJ53	Rho guanine nucleotide exchange factor 6	Arhgef6	tr|F6WMJ3|F6WMJ3_MOUSE Rho guanine nucleotide exchange factor 6 OS=Mus musculus OX=10090 GN=Arhgef6 PE=1 SV=1;sp|Q8K4I3|ARHG6_MOUSE Rho guanine nucleotide exchange factor 6 OS=Mus musculus OX=10090 GN=Arhgef6 PE=1 SV=1;tr|A2AFJ8|A2AFJ8_MOUSE Rho guanine nu	1776	5	28	28	25	42.5	42.5	39.6	89.811	0	141.95	33		biological regulation;cellular component assembly;cellular component organization;cellular process;response to stimulus;signal transduction	Pancreatic cancer;Regulation of actin cytoskeleton	3D-structure;Cellprojection;Completeproteome;Guanine-nucleotidereleasingfactor;Phosphoprotein;Proteomicsidentification;Referenceproteome;SH3domain	21.1673	21.2244	21.216	21.135	21.2656	20.797	20.8278	20.9655	20.9396	20.8409	+	NUP_MDSC	4.41974	0.00271123	0.327507
A0A0R4J0X8;D3Z0V2;Q9ES28;A0A1B0GRS3	Rho guanine nucleotide exchange factor 7	Arhgef7	tr|A0A0R4J0X8|A0A0R4J0X8_MOUSE Rho guanine nucleotide exchange factor (GEF7), isoform CRA_a OS=Mus musculus OX=10090 GN=Arhgef7 PE=1 SV=1;tr|D3Z0V2|D3Z0V2_MOUSE Rho guanine nucleotide exchange factor 7 (Fragment) OS=Mus musculus OX=10090 GN=Arhgef7 PE=1 SV	307	4	25	22	22	38.9	33.7	33.7	73.029	0	85.202	22		anatomical structure development;biological regulation;cell differentiation;cell junction organization;cellular component assembly;cellular component organization;cellular process;developmental process;regulation of transport;response to stimulus;signal transduction	Regulation of actin cytoskeleton	3D-structure;Alternativeinitiation;Alternativesplicing;Celljunction;Cellprojection;Coiledcoil;Completeproteome;Cytoplasm;Guanine-nucleotidereleasingfactor;Neurogenesis;Phosphoprotein;Proteomicsidentification;Referenceproteome;SH3domain	19.9304	20.0102	20.0572	20.0089	20.1143	20.365	20.3198	20.3465	20.3847	20.3714	+	NUP_MDSC	5.1655	0.00218667	-0.333305
E9QAQ7;A2BH40	AT-rich interactive domain-containing protein 1A	Arid1a	tr|E9QAQ7|E9QAQ7_MOUSE AT-rich interactive domain-containing protein 1A OS=Mus musculus OX=10090 GN=Arid1a PE=1 SV=1;sp|A2BH40|ARI1A_MOUSE AT-rich interactive domain-containing protein 1A OS=Mus musculus OX=10090 GN=Arid1a PE=1 SV=1	941	2	38	38	35	21.4	21.4	19.4	242.67	0	227.26	41		anatomical structure development;anatomical structure formation involved in morphogenesis;biological regulation;biosynthetic process;cell differentiation;cellular component disassembly;cellular component organization;cellular metabolic process;cellular nitrogen compound metabolic process;cellular process;chromatin modification;chromatin organization;chromosome organization;developmental process;m…		Acetylation;Alternativesplicing;Chromatinregulator;Completeproteome;DNA-binding;Neurogenesis;Nucleus;Phosphoprotein;Proteomicsidentification;Referenceproteome;Transcription;Transcriptionregulation	21.6128	21.5582	21.7655	21.7501	21.7298	21.4898	21.4656	21.4459	21.4077	21.4753			3.07974	0.0134962	0.226436
E9Q4N6;E9Q6R4;E9Q4N7;A0A338P6U8		Arid1b	tr|E9Q4N6|E9Q4N6_MOUSE AT-rich interactive domain-containing protein 1B OS=Mus musculus OX=10090 GN=Arid1b PE=1 SV=1;tr|E9Q6R4|E9Q6R4_MOUSE AT-rich interactive domain-containing protein 1B OS=Mus musculus OX=10090 GN=Arid1b PE=1 SV=1;sp|E9Q4N7|ARI1B_MOUSE	666	4	21	19	19	15.2	13	13	191.23	0	77.952	19		cellular component organization;cellular process;chromatin modification;chromatin organization;chromosome organization;organelle organization		Completeproteome;Nucleus;Proteomicsidentification;Referenceproteome	19.3838	19.2854	19.5487	19.5242	19.5339	18.6637	18.6715	18.6289	18.661	18.6067	+	NUP_MDSC	6.45819	3.3814e-05	0.808842
E9Q7E2;Q9D982		Arid2	sp|E9Q7E2|ARID2_MOUSE AT-rich interactive domain-containing protein 2 OS=Mus musculus OX=10090 GN=Arid2 PE=1 SV=1	1630	2	17	17	17	11.1	11.1	11.1	195.99	0	52.007	18		biological regulation;cellular component disassembly;cellular component organization;cellular process;chromatin organization;chromosome organization;organelle organization		Completeproteome;Nucleus;Proteomicsidentification;Referenceproteome	19.1785	19.103	19.2998	19.3282	19.3486	18.3744	18.3228	18.3514	18.4042	18.374	+	NUP_MDSC	7.0241	1.41509e-05	0.886274
Q62431;A0A0R4J1A7;D3YVQ2	AT-rich interactive domain-containing protein 3A	Arid3a	sp|Q62431|ARI3A_MOUSE AT-rich interactive domain-containing protein 3A OS=Mus musculus OX=10090 GN=Arid3a PE=1 SV=1;tr|A0A0R4J1A7|A0A0R4J1A7_MOUSE AT-rich interactive domain-containing protein 3A OS=Mus musculus OX=10090 GN=Arid3a PE=1 SV=1	3943	3	14	14	14	27	27	27	64.172	0	42.523	14		biological regulation		Activator;Completeproteome;Cytoplasm;DNA-binding;Nucleus;Phosphoprotein;Proteomicsidentification;Referenceproteome;Transcription;Transcriptionregulation	18.3114	18.3715	18.4767	18.4445	18.5234	18.8918	18.8236	18.7932	18.8433	18.9366	+	NUP_MDSC	4.90346	0.000854167	-0.432177
F8VPQ2;Q8BY40;E9Q9V1		Arid4a	sp|F8VPQ2|ARI4A_MOUSE AT-rich interactive domain-containing protein 4A OS=Mus musculus OX=10090 GN=Arid4a PE=1 SV=1	1821	3	13	13	13	11.4	11.4	11.4	142.05	0	38.43	13		anatomical structure development;biological regulation;cell development;cellular component organization;cellular metabolic process;cellular nitrogen compound metabolic process;cellular process;chromatin modification;chromatin organization;chromosome organization;developmental process;histone modification;macromolecule metabolic process;macromolecule modification;metabolic process;multicellular or…		Completeproteome;Nucleus;Proteomicsidentification;Referenceproteome	18.8801	18.7736	19.0053	18.7936	18.777	18.0391	17.9778	17.986	18.0961	17.9695	+	NUP_MDSC	6.74052	2.31092e-05	0.832198
A2CG63;Z4YL44;Z4YMH1	AT-rich interactive domain-containing protein 4B	Arid4b	sp|A2CG63|ARI4B_MOUSE AT-rich interactive domain-containing protein 4B OS=Mus musculus OX=10090 GN=Arid4b PE=1 SV=1	944	3	5	5	5	5.3	5.3	5.3	147.64	0	11.91	5		biological regulation;biosynthetic process;cellular component organization;cellular metabolic process;cellular nitrogen compound metabolic process;cellular process;chromatin modification;chromatin organization;chromosome organization;histone modification;macromolecule metabolic process;macromolecule modification;metabolic process;multicellular organismal process;nitrogen compound metabolic proces…		Alternativesplicing;Coiledcoil;Completeproteome;DNA-binding;Nucleus;Phosphoprotein;Proteomicsidentification;Referenceproteome;Transcription;Transcriptionregulation	15.88	15.7692	15.9674	15.8864	15.856	15.1912	15.3992	15.177	15.3334	15.3267	+	NUP_MDSC	5.35409	0.000144531	0.586298
Q9Z1K5;H9KV21;H7BWY7	E3 ubiquitin-protein ligase ARIH1	Arih1	sp|Q9Z1K5|ARI1_MOUSE E3 ubiquitin-protein ligase ARIH1 OS=Mus musculus OX=10090 GN=Arih1 PE=1 SV=3;tr|H9KV21|H9KV21_MOUSE RBR-type E3 ubiquitin transferase OS=Mus musculus OX=10090 GN=Arih1 PE=1 SV=1	7024	3	11	11	11	30.6	30.6	30.6	64.016	0	60.362	11		catabolic process;cellular metabolic process;cellular process;macromolecule metabolic process;macromolecule modification;metabolic process;primary metabolic process;protein metabolic process;protein modification by small protein conjugation or removal;protein modification process;proteolysis;proteolysis involved in cellular protein catabolic process		Acetylation;Coiledcoil;Completeproteome;Cytoplasm;Ligase;Metal-binding;Proteomicsidentification;Referenceproteome;Repeat;Ublconjugationpathway;Zinc;Zinc-finger	19.5326	19.659	19.4421	19.4885	19.6073	19.0307	18.9794	19.1634	19.0885	19.0651	+	NUP_MDSC	4.9569	0.000491967	0.480486
Q9Z1K6;A0A0A6YXB0	E3 ubiquitin-protein ligase ARIH2	Arih2	sp|Q9Z1K6|ARI2_MOUSE E3 ubiquitin-protein ligase ARIH2 OS=Mus musculus OX=10090 GN=Arih2 PE=1 SV=1	7025	2	3	3	3	8.1	8.1	8.1	57.696	0	11.097	3		catabolic process;cell growth;cell proliferation;cellular metabolic process;cellular process;developmental process;growth;macromolecule metabolic process;macromolecule modification;metabolic process;primary metabolic process;protein metabolic process;protein modification by small protein conjugation or removal;protein modification process;proteolysis;proteolysis involved in cellular protein catab…		Coiledcoil;Completeproteome;Cytoplasm;Ligase;Metal-binding;Nucleus;Phosphoprotein;Proteomicsidentification;Referenceproteome;Repeat;Ublconjugation;Ublconjugationpathway;Zinc;Zinc-finger	16.0413	16.0413	15.9455	15.8917	16.2322	16.1886	16.0666	15.9936	16.025	16.1774			0.377504	0.696991	-0.0598436
F8WIB1;P61211;E9Q006	ADP-ribosylation factor-like protein 1	Arl1	tr|F8WIB1|F8WIB1_MOUSE ADP-ribosylation factor-like protein 1 (Fragment) OS=Mus musculus OX=10090 GN=Arl1 PE=1 SV=1;sp|P61211|ARL1_MOUSE ADP-ribosylation factor-like protein 1 OS=Mus musculus OX=10090 GN=Arl1 PE=1 SV=1	1861	3	7	7	7	73.2	73.2	73.2	15.65	0	25.428	10		biological regulation;cellular component organization;cellular localization;cellular metabolic process;cellular process;endosome transport;establishment of localization;Golgi organization;Golgi vesicle transport;localization;metabolic process;organelle organization;response to stimulus;secondary metabolic process;signal transduction;toxin metabolic process;transport;vesicle-mediated transport		Completeproteome;Golgiapparatus;GTP-binding;Lipoprotein;Magnesium;Membrane;Metal-binding;Myristate;Nucleotide-binding;Proteomicsidentification;Referenceproteome	18.3665	18.3824	18.4124	18.4205	18.4156	18.3751	18.2838	18.378	18.3647	18.4517			0.462895	0.84896	0.0288246
Q6P3A9	ADP-ribosylation factor-like protein 11	Arl11	sp|Q6P3A9|ARL11_MOUSE ADP-ribosylation factor-like protein 11 OS=Mus musculus OX=10090 GN=Arl11 PE=2 SV=1	4085	1	4	4	4	31.2	31.2	31.2	19.212	0	19.749	6		biological regulation;cell differentiation;cellular process;developmental process;response to stimulus;signal transduction		Completeproteome;GTP-binding;Lipoprotein;Myristate;Nucleotide-binding;Referenceproteome	17.2001	17.0829	17.1278	16.7977	17.0299	18.1768	18.2036	18.0537	18.2293	18.2573	+	NUP_MDSC	6.35993	0	-1.13647
Q8BIX3	ARL14 effector protein	Arl14ep	sp|Q8BIX3|AL14E_MOUSE ARL14 effector protein OS=Mus musculus OX=10090 GN=Arl14ep PE=1 SV=1	4573	1	1	1	1	4.7	4.7	4.7	31.01	0.0060773	2.2716	1				Alternativesplicing;Completeproteome;Cytoplasm;Phosphoprotein;Referenceproteome	12.2508	12.2336	11.6294	11.5007	11.6024	11.8771	12.0824	11.8083	11.2109	12.0814			0.0484193	0.913394	0.0313774
Q8BGR6;B7ZN40	ADP-ribosylation factor-like protein 15	Arl15	sp|Q8BGR6|ARL15_MOUSE ADP-ribosylation factor-like protein 15 OS=Mus musculus OX=10090 GN=Arl15 PE=1 SV=1	4494	2	3	3	3	17.6	17.6	17.6	22.905	0	10.207	3		biological regulation;cellular process;response to stimulus;signal transduction		Completeproteome;GTP-binding;Nucleotide-binding;Referenceproteome	14.7225	14.6382	14.8366	14.6141	14.3805	14.4851	14.3791	14.2091	14.383	14.3611			1.86365	0.0117274	0.274861
Q9D0J4	ADP-ribosylation factor-like protein 2	Arl2	sp|Q9D0J4|ARL2_MOUSE ADP-ribosylation factor-like protein 2 OS=Mus musculus OX=10090 GN=Arl2 PE=1 SV=1	6219	1	6	6	6	46.2	46.2	46.2	20.864	0	26.243	8		biological regulation;cell cycle;cell junction organization;cellular component assembly;cellular component organization;cellular process;metabolic process;microtubule organizing center organization;organelle organization;regulation of organelle organization;response to stimulus;signal transduction		3D-structure;Cellcycle;Completeproteome;Cytoplasm;Cytoskeleton;GTP-binding;Isopeptidebond;Lipoprotein;Mitochondrion;Myristate;Nucleotide-binding;Nucleus;Referenceproteome;Ublconjugation	18.8383	18.8911	18.7389	18.7627	18.8773	18.2776	18.1694	18.2861	18.2079	18.3246	+	NUP_MDSC	6.11291	0.000143141	0.568526
Q9D385;A0A1D5RMA5	ADP-ribosylation factor-like protein 2-binding protein	Arl2bp	sp|Q9D385|AR2BP_MOUSE ADP-ribosylation factor-like protein 2-binding protein OS=Mus musculus OX=10090 GN=Arl2bp PE=1 SV=1;tr|A0A1D5RMA5|A0A1D5RMA5_MOUSE ADP-ribosylation factor-like protein 2-binding protein OS=Mus musculus OX=10090 GN=Arl2bp PE=1 SV=1	6312	2	2	2	2	12.9	12.9	12.9	18.754	0.00016762	6.2987	2		biological regulation;cellular process;regulation of protein modification process		Alternativesplicing;Cellprojection;Cilium;Completeproteome;Cytoplasm;Cytoskeleton;Mitochondrion;Nucleus;Referenceproteome	15.4317	15.64	15.6657	15.6073	15.4897	14.7564	14.3901	14.6171	14.576	14.7025	+	NUP_MDSC	5.76319	1.36596e-05	0.958449
A0A494BAJ6;Q9WUL7	ADP-ribosylation factor-like protein 3	Arl3	tr|A0A494BAJ6|A0A494BAJ6_MOUSE ADP-ribosylation factor-like protein 3 OS=Mus musculus OX=10090 GN=Arl3 PE=1 SV=1;sp|Q9WUL7|ARL3_MOUSE ADP-ribosylation factor-like protein 3 OS=Mus musculus OX=10090 GN=Arl3 PE=1 SV=1	723	2	9	9	9	62.8	62.8	62.8	20.227	0	58.939	10		anatomical structure development;anatomical structure morphogenesis;biological regulation;cell development;cellular component morphogenesis;cellular component movement;cellular component organization;cellular process;cytokinesis;cytoskeleton-dependent intracellular transport;developmental process;establishment of localization;Golgi vesicle transport;metabolic process;protein transport;response to…		3D-structure;Cellcycle;Celldivision;Cellprojection;Completeproteome;Cytoplasm;Cytoskeleton;Golgiapparatus;GTP-binding;Lipoprotein;Magnesium;Membrane;Metal-binding;Myristate;Nucleotide-binding;Nucleus;Phosphoprotein;Proteintransport;Referenceproteome;Transport	19.0817	19.039	19.0517	18.9148	19.0266	18.6821	18.6696	18.5296	18.5839	18.7325	+	NUP_MDSC	4.46991	0.00150096	0.383237
Q8BLF9;Q6NXZ5;Q9D4P0;Q80ZU0;F6Y333;D6RJJ6;A2A541;Q6P068	ADP-ribosylation factor-like protein 5B;ADP-ribosylation factor-like protein 5A;ADP-ribosylation factor-like protein 5C	Arl5b;Arl5a;Arl5c	tr|Q8BLF9|Q8BLF9_MOUSE ADP-ribosylation factor-like protein 5B OS=Mus musculus OX=10090 GN=Arl5b PE=1 SV=1;tr|Q6NXZ5|Q6NXZ5_MOUSE ADP-ribosylation factor-like 5B OS=Mus musculus OX=10090 GN=Arl5b PE=1 SV=1;sp|Q9D4P0|ARL5B_MOUSE ADP-ribosylation factor-like	4067	8	2	2	2	11.1	11.1	11.1	19.407	0.0001677	6.3096	2		biological regulation;cellular process;response to stimulus;signal transduction		Completeproteome;GTP-binding;Lipoprotein;Myristate;Nucleotide-binding;Referenceproteome	13.9358	13.8399	13.8671	13.7133	14.0869	13.8233	13.7213	13.8405	13.9872	13.5611			0.512347	0.433692	0.101906
Q9JKW0	ADP-ribosylation factor-like protein 6-interacting protein 1	Arl6ip1	sp|Q9JKW0|AR6P1_MOUSE ADP-ribosylation factor-like protein 6-interacting protein 1 OS=Mus musculus OX=10090 GN=Arl6ip1 PE=1 SV=1	6747	1	1	1	1	3.9	3.9	3.9	23.437	0.00016554	5.8868	1		establishment of localization;protein targeting;protein transport;transport		Completeproteome;Endoplasmicreticulum;Membrane;Referenceproteome;Transmembrane;Transmembranehelix	17.3386	17.4311	17.3158	17.5723	17.4959	17.4907	17.4982	17.3398	17.3642	17.4682			0.00860796	0.993676	-0.00148239
Q9JM93;D3YWC2;D3Z6F1;D3Z668	ADP-ribosylation factor-like protein 6-interacting protein 4	Arl6ip4	sp|Q9JM93|AR6P4_MOUSE ADP-ribosylation factor-like protein 6-interacting protein 4 OS=Mus musculus OX=10090 GN=Arl6ip4 PE=1 SV=1;tr|D3YWC2|D3YWC2_MOUSE ADP-ribosylation factor-like 6 interacting protein 4 OS=Mus musculus OX=10090 GN=Arl6ip4 PE=1 SV=1;tr|D3	6776	4	3	3	3	20.1	20.1	20.1	25.524	0	14.951	3		cellular metabolic process;cellular nitrogen compound metabolic process;cellular process;macromolecule metabolic process;metabolic process;mRNA metabolic process;mRNA processing;nitrogen compound metabolic process;nucleobase-containing compound metabolic process;primary metabolic process;RNA metabolic process;RNA processing;RNA splicing		Completeproteome;mRNAprocessing;mRNAsplicing;Nucleus;Phosphoprotein;Proteomicsidentification;Referenceproteome	15.5812	15.9489	15.6324	16.0091	15.9201	15.6698	16.0008	15.5185	15.6412	15.9364			0.205258	0.732423	0.0650007
Q8R5J9	PRA1 family protein 3	Arl6ip5	sp|Q8R5J9|PRAF3_MOUSE PRA1 family protein 3 OS=Mus musculus OX=10090 GN=Arl6ip5 PE=1 SV=2	5298	1	3	3	3	19.7	19.7	19.7	21.557	0	18.107	3		amine transport;amino acid transport;biological regulation;cellular homeostasis;cellular ion homeostasis;cellular process;establishment of localization;homeostatic process;ion transport;organic acid transport;regulation of transport;transport		Acetylation;Completeproteome;Cytoplasm;Cytoskeleton;Directproteinsequencing;Endoplasmicreticulum;Membrane;Referenceproteome;Transmembrane;Transmembranehelix	17.6447	17.4936	17.5833	17.4065	17.3973	18.0267	18.4577	18.0219	18.5751	18.1623	+	NUP_MDSC	3.49852	0.000144594	-0.743634
Q8BH07	ADP-ribosylation factor-like protein 6-interacting protein 6	Arl6ip6	sp|Q8BH07|AR6P6_MOUSE ADP-ribosylation factor-like protein 6-interacting protein 6 OS=Mus musculus OX=10090 GN=Arl6ip6 PE=1 SV=1	4513	1	4	4	4	13.7	13.7	13.7	24.908	0	12.181	5				Completeproteome;Membrane;Phosphoprotein;Referenceproteome;Transmembrane;Transmembranehelix	18.37	18.2815	18.5114	18.7047	18.421	17.7595	17.8487	17.8534	17.8498	17.6749	+	NUP_MDSC	4.44691	0.000124707	0.66046
Q8VEH3;F6QKK2	ADP-ribosylation factor-like protein 8A	Arl8a	sp|Q8VEH3|ARL8A_MOUSE ADP-ribosylation factor-like protein 8A OS=Mus musculus OX=10090 GN=Arl8a PE=1 SV=1;tr|F6QKK2|F6QKK2_MOUSE ADP-ribosylation factor-like protein 8A (Fragment) OS=Mus musculus OX=10090 GN=Arl8a PE=1 SV=1	5402	2	7	7	4	44.6	44.6	22	21.39	0	37.14	9		biological regulation;cell division;cellular component organization;cellular process;chromosome segregation;mitosis;nuclear division;organelle fission;organelle organization;response to stimulus;signal transduction		Cellcycle;Celldivision;Chromosomepartition;Completeproteome;Endosome;GTP-binding;Lysosome;Membrane;Mitosis;Nucleotide-binding;Proteomicsidentification;Referenceproteome	19.5535	19.5437	19.6512	19.6376	19.4908	20.4083	20.3665	20.3975	20.341	20.3545	+	NUP_MDSC	8.06324	1.98238e-05	-0.798196
A0A0N4SVB8;Q9CQW2	ADP-ribosylation factor-like protein 8B	Arl8b	tr|A0A0N4SVB8|A0A0N4SVB8_MOUSE ADP-ribosylation factor-like protein 8B OS=Mus musculus OX=10090 GN=Arl8b PE=1 SV=1;sp|Q9CQW2|ARL8B_MOUSE ADP-ribosylation factor-like protein 8B OS=Mus musculus OX=10090 GN=Arl8b PE=1 SV=1	182	2	5	2	2	47.1	16.7	16.7	15.985	0.00016472	5.7826	3		biological regulation;cell division;cellular component organization;cellular process;chromosome segregation;mitosis;nuclear division;organelle fission;organelle organization;response to stimulus;signal transduction		Cellcycle;Celldivision;Chromosomepartition;Completeproteome;Cytoplasm;Cytoskeleton;Endosome;GTP-binding;Lysosome;Membrane;Mitosis;Nucleotide-binding;Referenceproteome	18.605	18.7689	18.8948	19.0334	18.6275	19.5312	19.4209	19.658	19.3668	19.2883	+	NUP_MDSC	3.69569	0.000179254	-0.667119
Q9D7A8	Armadillo repeat-containing protein 1	Armc1	sp|Q9D7A8|ARMC1_MOUSE Armadillo repeat-containing protein 1 OS=Mus musculus OX=10090 GN=Armc1 PE=1 SV=1	6365	1	7	7	7	37.6	37.6	37.6	31.246	0	21.745	8		establishment of localization;ion transport;transport		Acetylation;Completeproteome;Phosphoprotein;Referenceproteome	18.7998	18.626	18.9068	18.8868	18.7065	18.2682	18.2808	18.2645	18.3792	18.2357	+	NUP_MDSC	4.55522	0.000466128	0.499502
Q9D0L7;D3Z5T2	Armadillo repeat-containing protein 10	Armc10	sp|Q9D0L7|ARM10_MOUSE Armadillo repeat-containing protein 10 OS=Mus musculus OX=10090 GN=Armc10 PE=1 SV=1;tr|D3Z5T2|D3Z5T2_MOUSE Armadillo repeat-containing protein 10 OS=Mus musculus OX=10090 GN=Armc10 PE=1 SV=1	6225	2	8	8	8	33	33	33	33.31	0	72.751	11		biological regulation		Alternativesplicing;Completeproteome;Endoplasmicreticulum;Growthregulation;Membrane;Phosphoprotein;Proteomicsidentification;Referenceproteome;Transmembrane;Transmembranehelix	19.5678	19.4786	19.5388	19.5528	19.5391	19.0261	18.9805	18.8914	18.8041	18.9606	+	NUP_MDSC	6.297	9.38166e-05	0.602914
Q8BNU0;D3Z3J0	Armadillo repeat-containing protein 6	Armc6	sp|Q8BNU0|ARMC6_MOUSE Armadillo repeat-containing protein 6 OS=Mus musculus OX=10090 GN=Armc6 PE=1 SV=1	4649	2	14	14	14	34.4	34.4	34.4	50.683	0	68.467	14		cell differentiation;cellular process;developmental process		Alternativesplicing;Completeproteome;Phosphoprotein;Proteomicsidentification;Referenceproteome;Repeat	18.735	18.6744	18.688	18.6812	18.7035	19.1312	19.171	19.1405	19.1449	19.2056	+	NUP_MDSC	8.39097	0.000290583	-0.46223
G3X920;Q9DBR3	Armadillo repeat-containing protein 8	Armc8	tr|G3X920|G3X920_MOUSE Armadillo repeat containing 8, isoform CRA_b OS=Mus musculus OX=10090 GN=Armc8 PE=1 SV=1;sp|Q9DBR3|ARMC8_MOUSE Armadillo repeat-containing protein 8 OS=Mus musculus OX=10090 GN=Armc8 PE=1 SV=2	1941	2	12	12	12	23	23	23	75.401	0	39.736	12				Acetylation;Alternativesplicing;Completeproteome;Proteomicsidentification;Referenceproteome;Repeat	18.7188	18.8063	18.7667	18.7918	18.8832	18.8388	18.7781	18.78	18.8794	18.7975			0.269599	0.89303	-0.0214142
Q8BHS6	Armadillo repeat-containing X-linked protein 3	Armcx3	sp|Q8BHS6|ARMX3_MOUSE Armadillo repeat-containing X-linked protein 3 OS=Mus musculus OX=10090 GN=Armcx3 PE=1 SV=1	4552	1	4	4	4	13.5	13.5	13.5	42.619	0	15.139	4		biological regulation;cellular localization;cellular process;localization		Completeproteome;Membrane;Phosphoprotein;Referenceproteome;Repeat;Transmembrane;Transmembranehelix	15.4428	15.6942	15.4257	15.7377	15.5388	14.235	14.1389	14.308	13.6247	14.2876	+	NUP_MDSC	5.13474	0	1.44897
A6H630;D6RG65	Protein-glutamate O-methyltransferase	Armt1	sp|A6H630|ARMT1_MOUSE Damage-control phosphatase ARMT1 OS=Mus musculus OX=10090 GN=Armt1 PE=1 SV=1	970	2	8	8	8	22.3	22.3	22.3	50.548	0	42.71	9		biological regulation;cellular metabolic process;cellular process;macromolecule metabolic process;macromolecule modification;metabolic process;one-carbon metabolic process;primary metabolic process;protein alkylation;protein metabolic process;protein modification process;response to DNA damage stimulus;response to stimulus;response to stress;small molecule metabolic process		Acetylation;Alternativesplicing;Completeproteome;DNAdamage;Methylation;Methyltransferase;Proteomicsidentification;Referenceproteome;S-adenosyl-L-methionine;Transferase	18.1475	18.4212	18.0369	18.3058	18.4958	18.2042	18.3037	18.3978	18.3783	18.1733			0.0364817	0.96052	-0.0100224
Q8CEC2;E9QLT6;Q3ULM2;P53762	Aryl hydrocarbon receptor nuclear translocator	Arnt	tr|Q8CEC2|Q8CEC2_MOUSE Aryl hydrocarbon receptor nuclear translocator OS=Mus musculus OX=10090 GN=Arnt PE=1 SV=1;tr|E9QLT6|E9QLT6_MOUSE Aryl hydrocarbon receptor nuclear translocator OS=Mus musculus OX=10090 GN=Arnt PE=1 SV=2;tr|Q3ULM2|Q3ULM2_MOUSE Aryl hy	1706	4	5	5	5	8.7	8.7	8.7	83.601	0	17.463	5		anatomical structure development;biological regulation;biosynthetic process;cell differentiation;cellular metabolic process;cellular nitrogen compound metabolic process;cellular process;developmental process;macromolecule metabolic process;metabolic process;nitrogen compound metabolic process;nucleobase-containing compound metabolic process;primary metabolic process;regulation of protein modifica…	Pathways in cancer;Renal cell carcinoma	Acetylation;Activator;Alternativesplicing;Completeproteome;DNA-binding;Nucleus;Phosphoprotein;Proteomicsidentification;Referenceproteome;Repeat;Transcription;Transcriptionregulation	15.4209	15.4202	15.4269	15.4083	15.6906	15.3705	15.318	15.2488	15.2785	15.2669			1.78053	0.0439004	0.176823
Q9R0Q6;A0A0G2JF52;D3YVI5	Actin-related protein 2/3 complex subunit 1A	Arpc1a	sp|Q9R0Q6|ARC1A_MOUSE Actin-related protein 2/3 complex subunit 1A OS=Mus musculus OX=10090 GN=Arpc1a PE=1 SV=1;tr|A0A0G2JF52|A0A0G2JF52_MOUSE Actin related protein 2/3 complex, subunit 1A, isoform CRA_b OS=Mus musculus OX=10090 GN=Arpc1a PE=1 SV=1	6883	3	5	4	4	16.5	10.3	10.3	41.626	0.00032103	4.9705	4		biological regulation;cellular component organization;cellular process;cytoskeleton organization;organelle organization;regulation of organelle organization	Bacterial invasion of epithelial cells;Fc gamma R-mediated phagocytosis;Pathogenic Escherichia coli infection;Regulation of actin cytoskeleton;Shigellosis	Acetylation;Actin-binding;Completeproteome;Cytoplasm;Cytoskeleton;Directproteinsequencing;Proteomicsidentification;Referenceproteome;Repeat;WDrepeat	16.7399	17.0329	16.8342	17.1089	17.1773	16.9668	17.0149	17.1502	17.1001	16.8501			0.148793	0.845176	-0.0377964
Q91Z25;Q9WV32;F6VVE6;F6THG2;D3Z6S0	Actin-related protein 2/3 complex subunit 1B	Arpc1b	tr|Q91Z25|Q91Z25_MOUSE Actin-related protein 2/3 complex subunit OS=Mus musculus OX=10090 GN=Arpc1b PE=1 SV=1;sp|Q9WV32|ARC1B_MOUSE Actin-related protein 2/3 complex subunit 1B OS=Mus musculus OX=10090 GN=Arpc1b PE=1 SV=4	5574	5	15	15	14	51.3	51.3	45.2	41.498	0	77.919	20		biological regulation;cellular component organization;cellular process;cytoskeleton organization;organelle organization;regulation of organelle organization	Bacterial invasion of epithelial cells;Fc gamma R-mediated phagocytosis;Pathogenic Escherichia coli infection;Regulation of actin cytoskeleton;Shigellosis	Acetylation;Actin-binding;Completeproteome;Cytoplasm;Cytoskeleton;Proteomicsidentification;Referenceproteome;Repeat;WDrepeat	22.3713	22.3333	22.2368	22.3234	22.4126	22.9334	23.0116	22.9202	22.8748	22.9368	+	NUP_MDSC	6.71104	9.42712e-05	-0.599889
Q9CVB6;D3YXG6;A0A087WRT2	Actin-related protein 2/3 complex subunit 2	Arpc2	sp|Q9CVB6|ARPC2_MOUSE Actin-related protein 2/3 complex subunit 2 OS=Mus musculus OX=10090 GN=Arpc2 PE=1 SV=3;tr|D3YXG6|D3YXG6_MOUSE Arp2/3 complex 34 kDa subunit OS=Mus musculus OX=10090 GN=Arpc2 PE=1 SV=1	6055	3	14	14	14	48.7	48.7	48.7	34.357	0	39.077	22		biological regulation;cellular component organization;cellular process;cytoskeleton organization;organelle organization;regulation of organelle organization	Bacterial invasion of epithelial cells;Fc gamma R-mediated phagocytosis;Pathogenic Escherichia coli infection;Regulation of actin cytoskeleton;Shigellosis	Acetylation;Actin-binding;Celljunction;Cellprojection;Completeproteome;Cytoplasm;Cytoskeleton;Directproteinsequencing;Proteomicsidentification;Referenceproteome;Synapse;Synaptosome	22.9061	22.8978	22.9093	22.8207	22.9734	23.5389	23.5551	23.5158	23.6083	23.4902	+	NUP_MDSC	7.45326	6.91318e-05	-0.640197
Q9JM76;H7BWZ3;D3Z2F7;D3Z2F8;A0A0G2JFK7	Actin-related protein 2/3 complex subunit 3	Arpc3	sp|Q9JM76|ARPC3_MOUSE Actin-related protein 2/3 complex subunit 3 OS=Mus musculus OX=10090 GN=Arpc3 PE=1 SV=3;tr|H7BWZ3|H7BWZ3_MOUSE Actin-related protein 2/3 complex subunit 3 OS=Mus musculus OX=10090 GN=Arpc3 PE=1 SV=1;tr|D3Z2F7|D3Z2F7_MOUSE Actin-relate	6774	5	6	6	6	32.6	32.6	32.6	20.524	0	16.641	10		biological regulation;cellular component organization;cellular process;cytoskeleton organization;organelle organization;regulation of organelle organization	Bacterial invasion of epithelial cells;Fc gamma R-mediated phagocytosis;Pathogenic Escherichia coli infection;Regulation of actin cytoskeleton;Shigellosis	Acetylation;Actin-binding;Cellprojection;Completeproteome;Cytoplasm;Cytoskeleton;Directproteinsequencing;Phosphoprotein;Proteomicsidentification;Referenceproteome	20.1358	19.9983	19.881	19.8724	20.0793	20.9626	20.8134	20.641	20.6147	21.0464	+	NUP_MDSC	4.4408	6.97486e-05	-0.822277
P59999;Q3TX55;E9PWA7	Actin-related protein 2/3 complex subunit 4	Arpc4	sp|P59999|ARPC4_MOUSE Actin-related protein 2/3 complex subunit 4 OS=Mus musculus OX=10090 GN=Arpc4 PE=1 SV=3	2950	3	8	8	7	46.4	46.4	43.5	19.667	0	34.511	8		biological regulation;cellular component assembly;cellular component organization;cellular macromolecular complex assembly;cellular process;cytoskeleton organization;macromolecular complex assembly;organelle organization;protein complex assembly;protein polymerization;regulation of organelle organization	Bacterial invasion of epithelial cells;Fc gamma R-mediated phagocytosis;Pathogenic Escherichia coli infection;Regulation of actin cytoskeleton;Shigellosis	Acetylation;Actin-binding;Cellprojection;Completeproteome;Cytoplasm;Cytoskeleton;Directproteinsequencing;Proteomicsidentification;Referenceproteome	21.8492	21.8558	21.8773	21.819	21.9373	22.4785	22.4093	22.4736	22.3647	22.4785	+	NUP_MDSC	7.18761	9.29905e-05	-0.57319
Q9CPW4;Q3UA72	Actin-related protein 2/3 complex subunit 5	Arpc5	sp|Q9CPW4|ARPC5_MOUSE Actin-related protein 2/3 complex subunit 5 OS=Mus musculus OX=10090 GN=Arpc5 PE=1 SV=3;tr|Q3UA72|Q3UA72_MOUSE Actin-related protein 2/3 complex subunit 5 OS=Mus musculus OX=10090 GN=Arpc5 PE=1 SV=1	5881	2	11	11	11	71.5	71.5	71.5	16.288	0	84.09	17		biological regulation;cell motility;cellular component movement;cellular component organization;cellular process;cytoskeleton organization;locomotion;organelle organization;regulation of organelle organization	Bacterial invasion of epithelial cells;Fc gamma R-mediated phagocytosis;Pathogenic Escherichia coli infection;Regulation of actin cytoskeleton;Shigellosis	Acetylation;Actin-binding;Cellprojection;Completeproteome;Cytoplasm;Cytoskeleton;Proteomicsidentification;Referenceproteome;Ublconjugation	21.9005	21.8058	21.9751	21.886	21.9705	22.4645	22.54	22.5658	22.6742	22.563	+	NUP_MDSC	6.24722	7.82509e-05	-0.653923
Q9D898;A0A0R3P9C9	Actin-related protein 2/3 complex subunit 5-like protein	Arpc5l	sp|Q9D898|ARP5L_MOUSE Actin-related protein 2/3 complex subunit 5-like protein OS=Mus musculus OX=10090 GN=Arpc5l PE=1 SV=1	6396	2	9	9	9	65.4	65.4	65.4	16.98	0	50.486	10		biological regulation;cellular component organization;cellular process;cytoskeleton organization;organelle organization;regulation of organelle organization	Bacterial invasion of epithelial cells;Fc gamma R-mediated phagocytosis;Pathogenic Escherichia coli infection;Regulation of actin cytoskeleton;Shigellosis	Actin-binding;Completeproteome;Cytoplasm;Cytoskeleton;Directproteinsequencing;Phosphoprotein;Referenceproteome	19.5328	19.5012	19.6055	19.6139	19.5496	20.0966	20.1387	20.3512	20.2583	20.2266	+	NUP_MDSC	5.96417	8.91575e-05	-0.653688
E9Q827;P56212;E9Q4B9;E9PXD7	cAMP-regulated phosphoprotein 19	Arpp19	tr|E9Q827|E9Q827_MOUSE cAMP-regulated phosphoprotein 19 OS=Mus musculus OX=10090 GN=Arpp19 PE=1 SV=1;sp|P56212|ARP19_MOUSE cAMP-regulated phosphoprotein 19 OS=Mus musculus OX=10090 GN=Arpp19 PE=1 SV=2;tr|E9Q4B9|E9Q4B9_MOUSE cAMP-regulated phosphoprotein 19	1637	4	3	3	2	24.8	24.8	17.2	16.086	0.00016903	6.5831	4		biological regulation;cell division;cellular component organization;cellular process;mitosis;nuclear division;organelle fission;organelle organization;response to stimulus;signal transduction		Acetylation;Alternativesplicing;Cellcycle;Celldivision;Completeproteome;Cytoplasm;Mitosis;Phosphoprotein;Proteinphosphataseinhibitor;Proteomicsidentification;Referenceproteome	15.2826	14.8631	14.9922	16.3053	16.6301	16.1464	17.5009	16.871	17.2767	17.5512	+	NUP_MDSC	1.95399	0.000125501	-1.45461
F7DF62		Arrb1	tr|F7DF62|F7DF62_MOUSE Beta-arrestin-1 (Fragment) OS=Mus musculus OX=10090 GN=Arrb1 PE=1 SV=1	1814	1	4	1	1	31.4	13.2	13.2	13.252	0.0024064	3.1001	2		biological regulation;biosynthetic process;catabolic process;cellular component assembly;cellular component organization;cellular membrane organization;cellular metabolic process;cellular nitrogen compound metabolic process;cellular process;cytoskeleton organization;detection of stimulus;endocytosis;establishment of localization;macromolecule metabolic process;macromolecule modification;membrane …		Completeproteome;Proteomicsidentification;Referenceproteome	17.6123	17.6443	17.5902	17.3074	17.57	18.5071	18.327	18.442	18.5656	18.5363	+	NUP_MDSC	5.82508	1.98785e-05	-0.93075
Q8BWG8;J3QNU6;E0CY53;E0CYB1	Beta-arrestin-1	Arrb1	sp|Q8BWG8|ARRB1_MOUSE Beta-arrestin-1 OS=Mus musculus OX=10090 GN=Arrb1 PE=1 SV=1;tr|J3QNU6|J3QNU6_MOUSE Beta-arrestin-1 OS=Mus musculus OX=10090 GN=Arrb1 PE=1 SV=1	4750	4	15	15	12	54.8	54.8	49.5	46.972	0	46.946	17		biological regulation;biosynthetic process;catabolic process;cellular component assembly;cellular component organization;cellular membrane organization;cellular metabolic process;cellular nitrogen compound metabolic process;cellular process;cytoskeleton organization;detection of stimulus;endocytosis;establishment of localization;macromolecule metabolic process;macromolecule modification;membrane …	Chemokine signaling pathway;Endocytosis;MAPK signaling pathway;Phototransduction	Alternativesplicing;Cellmembrane;Cellprojection;Coatedpit;Completeproteome;Cytoplasm;Cytoplasmicvesicle;Membrane;Nucleus;Phosphoprotein;Proteintransport;Proteomicsidentification;Referenceproteome;Signaltransductioninhibitor;Transcription;Transcriptionregulation;Transport;Ublconjugation	18.8071	19.029	18.8234	18.9295	18.9334	20.0263	19.8511	20.0637	19.896	20.0143	+	NUP_MDSC	7.11998	0	-1.06581
Q91YI4;Q5F2D9;J3QNV6	Beta-arrestin-2	Arrb2	sp|Q91YI4|ARRB2_MOUSE Beta-arrestin-2 OS=Mus musculus OX=10090 GN=Arrb2 PE=1 SV=1;tr|Q5F2D9|Q5F2D9_MOUSE Arrestin, beta 2 OS=Mus musculus OX=10090 GN=Arrb2 PE=1 SV=1	5547	3	14	14	14	41.7	41.7	41.7	46.313	0	84.637	15		anatomical structure development;behavior;biological regulation;biosynthetic process;catabolic process;cell motility;cellular component movement;cellular component organization;cellular membrane organization;cellular metabolic process;cellular nitrogen compound metabolic process;cellular process;detection of stimulus;developmental process;endocytosis;establishment of localization;locomotion;macro…	Chemokine signaling pathway;Endocytosis;MAPK signaling pathway;Phototransduction	Alternativesplicing;Cellmembrane;Coatedpit;Completeproteome;Cytoplasm;Cytoplasmicvesicle;Hydroxylation;Membrane;Nucleus;Phosphoprotein;Proteintransport;Proteomicsidentification;Referenceproteome;Signaltransductioninhibitor;Transport;Ublconjugation	20.3798	20.5064	20.2618	20.462	20.5597	21.0869	21.0079	21.0314	21.0835	21.1068	+	NUP_MDSC	5.48829	9.27618e-05	-0.629361
A2AIS9;Q99KN1;D6RDR8;F7ANZ2	Arrestin domain-containing protein 1	Arrdc1	tr|A2AIS9|A2AIS9_MOUSE Arrestin domain-containing protein 1 (Fragment) OS=Mus musculus OX=10090 GN=Arrdc1 PE=1 SV=1;sp|Q99KN1|ARRD1_MOUSE Arrestin domain-containing protein 1 OS=Mus musculus OX=10090 GN=Arrdc1 PE=1 SV=2	841	4	6	6	6	27.5	27.5	27.5	23.324	0	21.873	7				Alternativesplicing;Completeproteome;Proteomicsidentification;Referenceproteome	18.1355	18.1135	18.2972	18.2008	18.3819	18.5933	18.555	18.5366	18.5979	18.6051	+	NUP_MDSC	3.83497	0.00240018	-0.351777
P50428	Arylsulfatase A	Arsa	sp|P50428|ARSA_MOUSE Arylsulfatase A OS=Mus musculus OX=10090 GN=Arsa PE=1 SV=2	2816	1	4	3	3	8.1	6.7	6.7	53.748	0	9.4508	3		anatomical structure development;autophagy;catabolic process;cell recognition;cellular metabolic process;cellular process;developmental process;metabolic process;response to abiotic stimulus;response to chemical stimulus;response to endogenous stimulus;response to external stimulus;response to extracellular stimulus;response to stimulus	Lysosome;Sphingolipid metabolism	Calcium;Completeproteome;Disulfidebond;Glycoprotein;Hydrolase;Lysosome;Metal-binding;Referenceproteome;Signal	16.9177	16.8445	16.8842	16.8191	16.9386	16.9705	16.8845	16.845	16.7628	16.9182			0.0388609	0.977917	0.00460052
A0A0R4J138;P50429;Q32KI9	Arylsulfatase B	Arsb	tr|A0A0R4J138|A0A0R4J138_MOUSE Arylsulfatase B OS=Mus musculus OX=10090 GN=Arsb PE=1 SV=1;sp|P50429|ARSB_MOUSE Arylsulfatase B OS=Mus musculus OX=10090 GN=Arsb PE=1 SV=3	318	3	8	8	8	15.2	15.2	15.2	59.704	0	16.902	9		anatomical structure development;autophagy;biological regulation;catabolic process;cellular metabolic process;cellular process;developmental process;metabolic process;response to abiotic stimulus;response to chemical stimulus;response to endogenous stimulus;response to external stimulus;response to extracellular stimulus;response to stimulus	Glycosaminoglycan degradation;Lysosome	Alternativesplicing;Calcium;Completeproteome;Disulfidebond;Endoplasmicreticulum;Glycoprotein;Hydrolase;Lysosome;Metal-binding;Referenceproteome;Secreted;Signal	19.8549	19.7832	19.8894	19.8448	19.8411	19.4122	19.3121	19.2798	19.297	19.3761	+	NUP_MDSC	6.76864	0.000199938	0.507234
A0A0R4J1N2;Q9D2L1	Arylsulfatase K	Arsk	tr|A0A0R4J1N2|A0A0R4J1N2_MOUSE Arylsulfatase K OS=Mus musculus OX=10090 GN=Arsk PE=1 SV=1;sp|Q9D2L1|ARSK_MOUSE Arylsulfatase K OS=Mus musculus OX=10090 GN=Arsk PE=2 SV=2	352	2	2	2	2	2.5	2.5	2.5	63.099	0.0029797	2.9241	2				Calcium;Completeproteome;Glycoprotein;Hydrolase;Metal-binding;Referenceproteome;Secreted;Signal	15.1187	14.9851	14.999	14.7661	14.671	14.8094	14.6797	14.7402	14.846	14.7941			0.789681	0.194401	0.134112
Q9WV54;D3Z505	Acid ceramidase;Acid ceramidase subunit alpha;Acid ceramidase subunit beta	Asah1	sp|Q9WV54|ASAH1_MOUSE Acid ceramidase OS=Mus musculus OX=10090 GN=Asah1 PE=1 SV=1	6959	2	14	14	14	35.5	35.5	35.5	44.669	0	66.729	19		anatomical structure development;developmental process;lipid metabolic process;metabolic process;primary metabolic process;response to chemical stimulus;response to stimulus	Lysosome;Sphingolipid metabolism	Completeproteome;Glycoprotein;Hydrolase;Lysosome;Proteomicsidentification;Referenceproteome;Signal	20.1187	20.0908	20.105	20.1688	20.1372	21.1967	21.2148	21.248	21.1814	21.1085	+	NUP_MDSC	9.74787	0	-1.06579
E9QMJ1;H3BL41;H3BJY2;E9QN63;Q9QWY8;H3BKD4;H3BKE6;E9QMI7;H3BK40;H3BJM7	Arf-GAP with SH3 domain, ANK repeat and PH domain-containing protein 1	Asap1	tr|E9QMJ1|E9QMJ1_MOUSE Arf-GAP with SH3 domain, ANK repeat and PH domain-containing protein 1 OS=Mus musculus OX=10090 GN=Asap1 PE=1 SV=1;tr|H3BL41|H3BL41_MOUSE Arf-GAP with SH3 domain, ANK repeat and PH domain-containing protein 1 OS=Mus musculus OX=10090	1715	10	23	23	22	24.4	24.4	23.5	123.53	0	164.06	25		anatomical structure morphogenesis;biological regulation;cellular component morphogenesis;cellular component organization;cellular process;developmental process	Endocytosis;Fc gamma R-mediated phagocytosis	Alternativesplicing;ANKrepeat;Ciliumbiogenesis/degradation;Completeproteome;Cytoplasm;GTPaseactivation;Membrane;Metal-binding;Phosphoprotein;Proteomicsidentification;Referenceproteome;Repeat;SH3domain;Zinc;Zinc-finger	19.9056	19.9193	19.9662	19.9618	20.0096	20.1922	20.1822	20.1968	20.2095	20.1118			4.71099	0.010256	-0.226006
D3YX85;E9PX52;Q7SIG6	Arf-GAP with SH3 domain, ANK repeat and PH domain-containing protein 2	Asap2	tr|D3YX85|D3YX85_MOUSE Arf-GAP with SH3 domain, ANK repeat and PH domain-containing protein 2 OS=Mus musculus OX=10090 GN=Asap2 PE=1 SV=2;tr|E9PX52|E9PX52_MOUSE Arf-GAP with SH3 domain, ANK repeat and PH domain-containing protein 2 OS=Mus musculus OX=10090	1245	3	3	2	2	4.4	3.4	3.4	106.4	0.00031726	4.5777	2			Endocytosis;Fc gamma R-mediated phagocytosis	3D-structure;Alternativesplicing;ANKrepeat;Cellmembrane;Coiledcoil;Completeproteome;Cytoplasm;Directproteinsequencing;Golgiapparatus;GTPaseactivation;Membrane;Metal-binding;Phosphoprotein;Proteomicsidentification;Referenceproteome;Repeat;SH3domain;Zinc	13.3069	13.3704	13.3741	13.7316	13.6288	12.4713	12.4985	12.167	12.6547	12.2959	+	NUP_MDSC	4.72149	1.96399e-05	1.06489
Q91ZU1	Ankyrin repeat and SOCS box protein 6	Asb6	sp|Q91ZU1|ASB6_MOUSE Ankyrin repeat and SOCS box protein 6 OS=Mus musculus OX=10090 GN=Asb6 PE=1 SV=1	5590	1	3	3	3	7.4	7.4	7.4	46.276	0.00016667	6.11	3		biological regulation;cellular metabolic process;cellular process;macromolecule metabolic process;macromolecule modification;metabolic process;primary metabolic process;protein metabolic process;protein modification by small protein conjugation or removal;protein modification process;response to stimulus;signal transduction		ANKrepeat;Completeproteome;Cytoplasm;Referenceproteome;Repeat;Ublconjugationpathway	14.1617	14.3854	14.3416	14.354	14.4558	13.2316	13.79	13.5698	13.782	13.2943	+	NUP_MDSC	3.64581	9.46237e-05	0.806178
Q9D8Z1	Activating signal cointegrator 1 complex subunit 1	Ascc1	sp|Q9D8Z1|ASCC1_MOUSE Activating signal cointegrator 1 complex subunit 1 OS=Mus musculus OX=10090 GN=Ascc1 PE=1 SV=1	6425	1	5	5	5	13.8	13.8	13.8	41.279	0	13.098	5		biological regulation;biosynthetic process;cellular metabolic process;cellular nitrogen compound metabolic process;cellular process;macromolecule metabolic process;metabolic process;nitrogen compound metabolic process;nucleobase-containing compound metabolic process;primary metabolic process;RNA metabolic process		Completeproteome;Cytoplasm;Referenceproteome;Transcription;Transcriptionregulation	17.077	16.8823	17.2799	16.9529	16.8875	17.0551	16.9104	17.0057	17.0926	17.1085			0.0816464	0.923831	-0.0185295
Q91WR3	Activating signal cointegrator 1 complex subunit 2	Ascc2	sp|Q91WR3|ASCC2_MOUSE Activating signal cointegrator 1 complex subunit 2 OS=Mus musculus OX=10090 GN=Ascc2 PE=1 SV=1	5515	1	4	4	4	5.5	5.5	5.5	85.652	0	14.363	4		biological regulation;biosynthetic process;cellular metabolic process;cellular nitrogen compound metabolic process;cellular process;macromolecule metabolic process;metabolic process;nitrogen compound metabolic process;nucleobase-containing compound metabolic process;primary metabolic process;RNA metabolic process		Alternativesplicing;Completeproteome;Phosphoprotein;Referenceproteome;Transcription;Transcriptionregulation	16.6008	16.6961	16.7875	16.65	16.6814	16.7232	16.7298	16.7085	16.8405	16.7048			0.740724	0.661545	-0.0581921
E9PZJ8;A0A1W2P6I6;A0A1W2P891	Activating signal cointegrator 1 complex subunit 3	Ascc3	sp|E9PZJ8|ASCC3_MOUSE Activating signal cointegrator 1 complex subunit 3 OS=Mus musculus OX=10090 GN=Ascc3 PE=1 SV=1	1521	3	29	29	29	15.4	15.4	15.4	250.55	0	103.01	29		biological regulation;biosynthetic process;cell proliferation;cellular metabolic process;cellular nitrogen compound metabolic process;cellular process;DNA geometric change;DNA metabolic process;DNA modification;macromolecule metabolic process;macromolecule modification;metabolic process;nitrogen compound metabolic process;nucleobase-containing compound metabolic process;primary metabolic process;…		Acetylation;Alternativesplicing;ATP-binding;Coiledcoil;Completeproteome;Cytoplasm;DNAdamage;DNArepair;Helicase;Hydrolase;Nucleotide-binding;Nucleus;Referenceproteome;Repeat;Transcription;Transcriptionregulation	19.7953	19.8546	19.921	19.8793	19.896	19.7563	19.7544	19.7839	19.8097	19.721			2.39608	0.216438	0.104213
A0A1W2P7K2;Q9CQE6;A0A1W2P7E1	Histone chaperone ASF1A	Asf1a	tr|A0A1W2P7K2|A0A1W2P7K2_MOUSE ASF1 anti-silencing function 1 homolog A (S. cerevisiae), isoform CRA_a OS=Mus musculus OX=10090 GN=Asf1a PE=1 SV=1;sp|Q9CQE6|ASF1A_MOUSE Histone chaperone ASF1A OS=Mus musculus OX=10090 GN=Asf1a PE=1 SV=1	559	3	5	5	4	52.2	52.2	46.3	15.029	0	23.826	5		biological regulation;biosynthetic process;cell differentiation;cellular component assembly;cellular component organization;cellular macromolecular complex assembly;cellular metabolic process;cellular nitrogen compound metabolic process;cellular process;chromatin modification;chromatin organization;chromosome organization;developmental process;DNA metabolic process;DNA repair;macromolecular compl…		Chaperone;Chromatinregulator;Completeproteome;Nucleus;Phosphoprotein;Referenceproteome;Transcription;Transcriptionregulation	19.8567	19.8373	19.93	19.9237	19.9579	18.5931	18.5606	18.6943	18.6141	18.4891	+	NUP_MDSC	9.02659	0	1.31087
Q9DAP7	Histone chaperone ASF1B	Asf1b	sp|Q9DAP7|ASF1B_MOUSE Histone chaperone ASF1B OS=Mus musculus OX=10090 GN=Asf1b PE=1 SV=1	6449	1	3	2	2	18.3	14.4	14.4	22.464	0	8.6887	2		biological regulation;biosynthetic process;cellular component assembly;cellular component organization;cellular macromolecular complex assembly;cellular metabolic process;cellular nitrogen compound metabolic process;cellular process;chromatin modification;chromatin organization;chromosome organization;macromolecular complex assembly;macromolecule metabolic process;metabolic process;nitrogen compo…		Chaperone;Chromatinregulator;Completeproteome;Nucleus;Phosphoprotein;Referenceproteome;Transcription;Transcriptionregulation	16.0627	16.2495	16.2716	16.1165	16.3228	14.0277	14.0165	13.7392	13.981	14.1145	+	NUP_MDSC	8.52759	0	2.22887
Q91X20;E9PU93;D3YYA0;D6RI55;D6RET1	Set1/Ash2 histone methyltransferase complex subunit ASH2	Ash2l	sp|Q91X20|ASH2L_MOUSE Set1/Ash2 histone methyltransferase complex subunit ASH2 OS=Mus musculus OX=10090 GN=Ash2l PE=1 SV=1;tr|E9PU93|E9PU93_MOUSE Set1/Ash2 histone methyltransferase complex subunit ASH2 OS=Mus musculus OX=10090 GN=Ash2l PE=1 SV=1;tr|D3YYA0	5520	5	16	16	16	29.9	29.9	29.9	68.249	0	78.477	18		biological regulation;biosynthetic process;cellular component organization;cellular metabolic process;cellular nitrogen compound metabolic process;cellular process;chromatin modification;chromatin organization;chromosome organization;histone modification;macromolecule metabolic process;macromolecule modification;metabolic process;nitrogen compound metabolic process;nucleobase-containing compound …		Chromatinregulator;Completeproteome;DNA-binding;Metal-binding;Methylation;Nucleus;Phosphoprotein;Proteomicsidentification;Referenceproteome;Transcription;Transcriptionregulation;Zinc;Zinc-finger	20.2929	20.2731	20.2491	20.2361	20.3726	19.1639	19.1339	19.1737	19.2752	19.1668	+	NUP_MDSC	9.04454	0	1.10207
Q91YI0;E0CY49;F7D439;E0CYV3	Argininosuccinate lyase	Asl	sp|Q91YI0|ARLY_MOUSE Argininosuccinate lyase OS=Mus musculus OX=10090 GN=Asl PE=1 SV=1;tr|E0CY49|E0CY49_MOUSE Argininosuccinate lyase (Fragment) OS=Mus musculus OX=10090 GN=Asl PE=1 SV=1;tr|F7D439|F7D439_MOUSE Argininosuccinate lyase (Fragment) OS=Mus musc	5545	4	20	20	20	49.4	49.4	49.4	51.739	0	73.695	26		amine metabolic process;behavior;biosynthetic process;cellular amide metabolic process;cellular amino acid metabolic process;cellular ketone metabolic process;cellular metabolic process;cellular nitrogen compound metabolic process;cellular process;developmental process;macromolecule metabolic process;macromolecule modification;metabolic process;nitrogen compound metabolic process;nitrogen cycle m…	Alanine, aspartate and glutamate metabolism;Arginine and proline metabolism	Acetylation;Amino-acidbiosynthesis;Argininebiosynthesis;Completeproteome;Lyase;Proteomicsidentification;Referenceproteome;Ureacycle	20.7705	20.7491	20.7809	20.7249	20.8361	21.4275	21.4149	21.3307	21.3641	21.3597	+	NUP_MDSC	7.92372	7.86127e-05	-0.607085
O54984;A0A1B0GRE1	ATPase Asna1	Asna1	sp|O54984|ASNA_MOUSE ATPase Asna1 OS=Mus musculus OX=10090 GN=Asna1 PE=1 SV=2	2231	2	10	10	10	37.6	37.6	37.6	38.822	0	44.533	12		cellular localization;cellular process;establishment of localization;localization;transport		Acetylation;ATP-binding;Completeproteome;Cytoplasm;Directproteinsequencing;Endoplasmicreticulum;Hydrolase;Metal-binding;Nucleotide-binding;Nucleus;Referenceproteome;Transport;Zinc	19.3532	19.4363	19.35	19.2949	19.4021	19.8425	19.7774	19.8198	19.8277	19.8244	+	NUP_MDSC	6.83403	0.000399206	-0.451054
Q61024;D3Z0C2;D3Z028;D3YYR0	Asparagine synthetase [glutamine-hydrolyzing]	Asns	sp|Q61024|ASNS_MOUSE Asparagine synthetase [glutamine-hydrolyzing] OS=Mus musculus OX=10090 GN=Asns PE=1 SV=3	3828	4	20	20	20	45.6	45.6	45.6	64.282	0	132.41	26		amine metabolic process;anatomical structure development;biological regulation;biosynthetic process;cell communication;cellular amino acid metabolic process;cellular ketone metabolic process;cellular metabolic process;cellular nitrogen compound metabolic process;cellular process;developmental process;metabolic process;nitrogen compound metabolic process;organic acid metabolic process;primary meta…	Alanine, aspartate and glutamate metabolism;Nitrogen metabolism	Acetylation;Amino-acidbiosynthesis;Asparaginebiosynthesis;ATP-binding;Completeproteome;Glutamineamidotransferase;Ligase;Nucleotide-binding;Proteomicsidentification;Referenceproteome	20.991	20.9843	20.8648	20.8851	21.0301	21.4936	21.5049	21.4609	21.4101	21.4465	+	NUP_MDSC	6.1996	0.000240949	-0.512148
Q8BFS9	Asparagine synthetase domain-containing protein 1	Asnsd1	sp|Q8BFS9|ASND1_MOUSE Asparagine synthetase domain-containing protein 1 OS=Mus musculus OX=10090 GN=Asnsd1 PE=2 SV=1	4447	1	1	1	1	2.7	2.7	2.7	69.752	0.00092053	3.6212	1		amine metabolic process;biosynthetic process;cellular amino acid metabolic process;cellular ketone metabolic process;cellular metabolic process;cellular nitrogen compound metabolic process;cellular process;metabolic process;nitrogen compound metabolic process;organic acid metabolic process;primary metabolic process;small molecule metabolic process		Alternativesplicing;Amino-acidbiosynthesis;Asparaginebiosynthesis;Completeproteome;Glutamineamidotransferase;Referenceproteome	13.4175	13.4114	13.3135	13.2033	13.4996	13.5506	13.5024	13.2148	13.6828	13.4869			0.633038	0.306	-0.118477
Q8CBM2;A2AL85;Q8BSY0;A2AL77;A2AL75;Q3TU40;A2AL81;A2AL71;A2AL83;A2AL79;Q9CR06;Q6P8S1;A2AL74;A2AL78;A2AL76;REV__F6XNB6;REV__Q60575	Aspartyl/asparaginyl beta-hydroxylase	Asph	tr|Q8CBM2|Q8CBM2_MOUSE Aspartyl/asparaginyl beta-hydroxylase OS=Mus musculus OX=10090 GN=Asph PE=1 SV=1;tr|A2AL85|A2AL85_MOUSE Aspartyl/asparaginyl beta-hydroxylase OS=Mus musculus OX=10090 GN=Asph PE=1 SV=1;sp|Q8BSY0|ASPH_MOUSE Aspartyl/asparaginyl beta-h	869	17	23	23	23	39.8	39.8	39.8	75.127	0	103.46	27		anatomical structure development;anatomical structure morphogenesis;biological regulation;cellular metabolic process;cellular process;developmental process;establishment of localization;ion transport;macromolecule metabolic process;macromolecule modification;metabolic process;peptidyl-amino acid modification;primary metabolic process;protein metabolic process;protein modification process;regulati…		Alternativesplicing;Calcium;Completeproteome;Dioxygenase;Disulfidebond;Endoplasmicreticulum;Glycoprotein;Iron;Membrane;Metal-binding;Oxidoreductase;Phosphoprotein;Proteomicsidentification;Referenceproteome;Repeat;Sarcoplasmicreticulum;Signal-anchor;TPRrepeat;Transmembrane;Transmembranehelix	21.1757	21.0932	21.2611	21.168	20.9841	20.7771	20.8197	20.8168	20.8838	20.7786	+	NUP_MDSC	3.67159	0.00343835	0.321223
Q09PK2	Retroviral-like aspartic protease 1	Asprv1	sp|Q09PK2|APRV1_MOUSE Retroviral-like aspartic protease 1 OS=Mus musculus OX=10090 GN=Asprv1 PE=1 SV=1	3302	1	3	3	3	17.7	17.7	17.7	37.174	0	13.961	3		anatomical structure development;developmental process;macromolecule metabolic process;metabolic process;primary metabolic process;protein maturation;protein metabolic process		Aspartylprotease;Autocatalyticcleavage;Completeproteome;Directproteinsequencing;Glycoprotein;Hydrolase;Membrane;Protease;Referenceproteome;Transmembrane;Transmembranehelix	11.8386	12.0188	10.828	12.6453	12.4591	17.2639	17.2284	17.1004	17.1638	17.2954	+	NUP_MDSC	6.72228	0	-5.25247
Q8VBT9;A2AC05;A2ABZ8;A2AC02;A2AC03;A2AC01;E9PVI1;F7CRQ2;F6S7C9;E9Q779;E9PWZ4;F7B7K7;E9PUH8;A2AC00	Tether containing UBX domain for GLUT4	Aspscr1	sp|Q8VBT9|ASPC1_MOUSE Tether containing UBX domain for GLUT4 OS=Mus musculus OX=10090 GN=Aspscr1 PE=1 SV=1;tr|A2AC05|A2AC05_MOUSE Tether-containing UBX domain for GLUT4 (Fragment) OS=Mus musculus OX=10090 GN=Aspscr1 PE=1 SV=1;tr|A2ABZ8|A2ABZ8_MOUSE Tether-	5304	14	15	15	15	33.6	33.6	33.6	59.795	0	74.242	17		biological regulation;establishment of localization;homeostatic process;protein transport;regulation of transport;transport		3D-structure;Acetylation;Alternativesplicing;Completeproteome;Cytoplasm;Membrane;Nucleus;Phosphoprotein;Proteomicsidentification;Referenceproteome	18.9367	18.9331	18.9607	18.9487	19.0496	18.965	18.9089	18.981	18.9907	18.8997			0.240332	0.916283	0.0166962
[truncated: 6,512 more rows]

## Sheet: GO_enrichment
Column	Type	Name	Size	Score	P value	-log10 Benj. Hoch. FDR	Mean	Median
Student's T-test Difference NUP_MDSC	GOBP slim name	transcription from RNA polymerase I promoter	9	0.682969	0.000392111	2.94133	1.12639	1.13534
[truncated: 287 more rows]

## Sheet: CD_proteins
CD	Protein IDs	Protein names	Gene names	Fasta headers	id	Alternative Name	Function	Ligands & associated molecules	Log2 intensity	NUP_2 fold up	MDSC_2 fold up	p-value (-log10) NUP_MDSC	log2-fold-change NUP/MDSC
[truncated: 59 more rows]

[truncated: 1 more sheets: MDSC_phospho]
