# Supplementary material for: High-Throughput Screening and Proteomic Characterization of Compounds Targeting Myeloid-Derived Suppressor Cells
Source: Mol Cell Proteomics. 2023 Aug 14;22(9):100632. doi: 10.1016/j.mcpro.2023.100632 (PMC10518717; doi:10.1016/j.mcpro.2023.100632)
Supplement: Table S2 [file mmc2.xlsx]

## Sheet: header_
Supplemental Table S2
tab HDACi_profiling
Protein IDs
Protein names
Gene names
Fasta headers
id
Number of proteins
Peptides
Razor + unique peptides
Unique peptides
Sequence coverage [%]
Unique + razor sequence coverage [%]
Unique sequence coverage [%]
Mol. weight [kDa]
Q-value
Score
MS/MS count
ENT_30nM_R1
ENT_300nM_R1
Moce_30nM_R1
Moce_300nM_R1
DMSO_R1
ENT_30nM_R2
ENT_300nM_R2
Moce_30nM_R2
Moce_300nM_R2
DMSO_R2
ENT_30_R1
ENT_300_R1
Moce_30_R1
Moce_300_R1
DMSO_R1
ENT_30_R2
ENT_300_R2
Moce_30_R2
Moce_300_R2
DMSO_R2
p-value (-log10) ENT_300/DMSO
p-value (corrected) ENT_300/DMSO
log2 FC ENT_300/DMSO
p-value (-log10) Moce_300/DMSO
p-value (corrected) Moce_300/DMSO
log2 FC Moce_300/DMSO
tab competition_assay_Entinostat
Protein IDs
Protein names
Gene names
Fasta headers
id
Number of proteins
Peptides
Razor + unique peptides
Unique peptides
Peptides 1000nM
Peptides 100nM
Peptides 10nM
Peptides 30000nM
Peptides 3000nM
Peptides 300nM
Peptides 30nM
Peptides 3nM
Peptides DMSO
Peptides PDPD
Unique peptides 1000nM
Unique peptides 100nM
Unique peptides 10nM
Unique peptides 30000nM
Unique peptides 3000nM
Unique peptides 300nM
Unique peptides 30nM
Unique peptides 3nM
Unique peptides DMSO
Unique peptides PDPD
Sequence coverage [%]
Unique + razor sequence coverage [%]
Unique sequence coverage [%]
Mol. weight [kDa]
Q-value
Score
MS/MS count 1000nM
MS/MS count 100nM
MS/MS count 10nM
MS/MS count 30000nM
MS/MS count 3000nM
MS/MS count 300nM
MS/MS count 30nM
MS/MS count 3nM
MS/MS count DMSO
MS/MS count PDPD
MS/MS count
Sequence coverage 1000nM [%]
Sequence coverage 100nM [%]
Sequence coverage 10nM [%]
Sequence coverage 30000nM [%]
Sequence coverage 3000nM [%]
Sequence coverage 300nM [%]
Sequence coverage 30nM [%]
Sequence coverage 3nM [%]
Sequence coverage DMSO [%]
Sequence coverage PDPD [%]
Intensity
Intensity 1000nM
Intensity 100nM
Intensity 10nM
Intensity 30000nM
Intensity 3000nM
Intensity 300nM
Intensity 30nM
Intensity 3nM
Intensity DMSO
Intensity PDPD
LFQ intensity 1000nM
LFQ intensity 100nM
LFQ intensity 10nM
LFQ intensity 30000nM
LFQ intensity 3000nM
LFQ intensity 300nM
LFQ intensity 30nM
LFQ intensity 3nM
LFQ intensity DMSO
LFQ intensity PDPD
tab competition_assay_Mocetinostat
Protein IDs
Protein names
Gene names
Fasta headers
id
Number of proteins
Peptides
Razor + unique peptides
Unique peptides
Peptides 1000nM
Peptides 100nM
Peptides 10nM
Peptides 30000nM
Peptides 3000nM
Peptides 300nM
Peptides 30nM
Peptides DMSO
Peptides PDPD
Unique peptides 1000nM
Unique peptides 100nM
Unique peptides 10nM
Unique peptides 30000nM
Unique peptides 3000nM
Unique peptides 300nM
Unique peptides 30nM
Unique peptides DMSO
Unique peptides PDPD
Sequence coverage [%]
Unique + razor sequence coverage [%]
Unique sequence coverage [%]
Mol. weight [kDa]
Q-value
Score
MS/MS count 1000nM
MS/MS count 100nM
MS/MS count 10nM
MS/MS count 30000nM
MS/MS count 3000nM
MS/MS count 300nM
MS/MS count 30nM
MS/MS count DMSO
MS/MS count PDPD
MS/MS count
Sequence coverage 1000nM [%]
Sequence coverage 100nM [%]
Sequence coverage 10nM [%]
Sequence coverage 30000nM [%]
Sequence coverage 3000nM [%]
Sequence coverage 300nM [%]
Sequence coverage 30nM [%]
Sequence coverage DMSO [%]
Sequence coverage PDPD [%]
Intensity
Intensity 1000nM
Intensity 100nM
Intensity 10nM
Intensity 30000nM
Intensity 3000nM
Intensity 300nM
Intensity 30nM
Intensity DMSO
Intensity PDPD
LFQ intensity 1000nM
LFQ intensity 100nM
LFQ intensity 10nM
LFQ intensity 30000nM
LFQ intensity 3000nM
LFQ intensity 300nM
LFQ intensity 30nM
LFQ intensity DMSO
LFQ intensity PDPD

## Sheet: HDACi_profiling
																raw reporter intensity										median-centered reporter intensity										Student´s t test (BH corrected)
Protein IDs	Protein names	Gene names	Fasta headers	id	Number of proteins	Peptides	Razor + unique peptides	Unique peptides	Sequence coverage [%]	Unique + razor sequence coverage [%]	Unique sequence coverage [%]	Mol. weight [kDa]	Q-value	Score	MS/MS count	ENT_30nM_R1	ENT_300nM_R1	Moce_30nM_R1	Moce_300nM_R1	DMSO_R1	ENT_30nM_R2	ENT_300nM_R2	Moce_30nM_R2	Moce_300nM_R2	DMSO_R2	ENT_30_R1	ENT_300_R1	Moce_30_R1	Moce_300_R1	DMSO_R1	ENT_30_R2	ENT_300_R2	Moce_30_R2	Moce_300_R2	DMSO_R2	p-value (-log10) ENT_300/DMSO	p-value (corrected) ENT_300/DMSO	log2 FC ENT_300/DMSO	p-value (-log10) Moce_300/DMSO	p-value (corrected) Moce_300/DMSO	log2 FC Moce_300/DMSO
A0A023T778;Q9CQL1;P61327;G3UZW7	Protein mago nashi homolog 2;Protein mago nashi homolog	Magohb;Magoh	tr|A0A023T778|A0A023T778_MOUSE Mago nashi protein OS=Mus musculus OX=10090 GN=Magohb PE=1 SV=1;sp|Q9CQL1|MGN2_MOUSE Protein mago nashi homolog 2 OS=Mus musculus OX=10090 GN=Magohb PE=2 SV=1;sp|P61327|MGN_MOUSE Protein mago nashi homolog OS=Mus musculus OX=	0	4	7	7	7	37.8	37.8	37.8	17.31	0	17.049	7	2088300	2044700	1829200	1626700	2391300	2089800	1969600	1783100	1585500	2190800	20.9524	20.9295	21.0043	20.8793	20.862	20.9693	20.856	20.8273	20.7772	20.8555	0.3425	0.608481	0.033989	0.213341	0.56867	-0.0304823
A0A067XG53;O70589;F6ZQR2;F6Y9I5	Peripheral plasma membrane protein CASK	Cask	tr|A0A067XG53|A0A067XG53_MOUSE Peripheral plasma membrane protein CASK (Fragment) OS=Mus musculus OX=10090 GN=Cask PE=1 SV=1;sp|O70589|CSKP_MOUSE Peripheral plasma membrane protein CASK OS=Mus musculus OX=10090 GN=Cask PE=1 SV=2;tr|F6ZQR2|F6ZQR2_MOUSE Peri	1	4	4	4	4	4	4	4	99.226	0	3.9952	4	100530	74715	72854	56806	125980	91214	72643	77588	66634	118310	16.5758	16.1552	16.3543	16.0396	16.6154	16.4514	16.095	16.3049	16.2047	16.6447	2.36042	0.0169379	-0.50498	1.58224	0.00639637	-0.507959
A0A075B6D7;P59644;V9GXL7;D3Z3Q0	Phosphatidylinositol 4,5-bisphosphate 5-phosphatase A	Inpp5j	tr|A0A075B6D7|A0A075B6D7_MOUSE Phosphatidylinositol 4,5-bisphosphate 5-phosphatase A OS=Mus musculus OX=10090 GN=Inpp5j PE=1 SV=1;sp|P59644|PI5PA_MOUSE Phosphatidylinositol 4,5-bisphosphate 5-phosphatase A OS=Mus musculus OX=10090 GN=Inpp5j PE=1 SV=2;tr|V9	2	4	6	6	6	10.9	10.9	10.9	96.806	0	13.781	6	168270	198960	148920	154180	187500	162640	224110	165410	148480	169680	17.3189	17.5682	17.3857	17.4801	17.1891	17.2857	17.7203	17.397	17.3606	17.165	1.58303	0.0387451	0.46721	1.24095	0.0374877	0.243291
A0A2I3BQV9;A0A2I3BQX3;A0A2R8W6L8;Q52L52;A0A075F5C6;P38532;A0A2I3BRL6	Heat shock factor protein 1	Hsf1	tr|A0A2I3BQV9|A0A2I3BQV9_MOUSE Heat shock factor protein 1 OS=Mus musculus OX=10090 GN=Hsf1 PE=1 SV=1;tr|A0A2I3BQX3|A0A2I3BQX3_MOUSE Heat shock factor protein 1 OS=Mus musculus OX=10090 GN=Hsf1 PE=1 SV=1;tr|A0A2R8W6L8|A0A2R8W6L8_MOUSE Heat shock factor pro	3	7	2	2	2	23.2	23.2	23.2	16.075	0	6.0055	2	29087	26025	23289	20985	36890	30675	28661	22985	21336	33708	14.7866	14.6337	14.7089	14.6029	14.8435	14.8792	14.7533	14.5497	14.5617	14.8333	0.863008	0.168787	-0.144947	2.16743	0.0248956	-0.256135
A0A087WNL7;A0A087WQ44;A0A087WP63;A0A087WNX7;A0A087WQY5;E9Q9V7;A0A087WS36;Q8BQA6;A0A087WSL6		Srcap	tr|A0A087WNL7|A0A087WNL7_MOUSE Snf2-related CREBBP activator protein OS=Mus musculus OX=10090 GN=Srcap PE=1 SV=1;tr|A0A087WQ44|A0A087WQ44_MOUSE Snf2-related CREBBP activator protein OS=Mus musculus OX=10090 GN=Srcap PE=1 SV=1;tr|A0A087WP63|A0A087WP63_MOUSE	4	9	10	9	9	4.5	4.2	4.2	343.25	0	28.657	9	76746	61078	63723	34390	89731	78274	58722	62400	39823	90411	16.1863	15.8644	16.1611	15.3155	16.1259	16.2307	15.7881	15.9906	15.462	16.2567	1.39314	0.0587435	-0.365056	1.83441	0.0014245	-0.802556
A0A087WNR7;Q0VG62;A0A087WNL9	Uncharacterized protein C8orf59 homolog	1810022K09Rik	tr|A0A087WNR7|A0A087WNR7_MOUSE MCG20042, isoform CRA_c OS=Mus musculus OX=10090 GN=Rbis PE=1 SV=1;sp|Q0VG62|RBIS_MOUSE Ribosomal biogenesis factor OS=Mus musculus OX=10090 GN=Rbis PE=1 SV=2	5	3	4	4	4	38.3	38.3	38.3	9.3339	0	4.7564	4	148600	164650	121030	103550	190840	142860	147760	117590	104660	172540	17.1396	17.2951	17.0865	16.9058	17.2146	17.0987	17.1194	16.9047	16.856	17.1891	0.0190792	0.95358	0.00540161	2.12465	0.0134553	-0.320927
A0A087WNS9;A0A087WQ65;A0A087WRZ2;A0A087WNT2;A0A087WPY4;Q99JA5;Q64253	Lymphocyte antigen 6E	Ly6e	tr|A0A087WNS9|A0A087WNS9_MOUSE Lymphocyte antigen 6E (Fragment) OS=Mus musculus OX=10090 GN=Ly6e PE=1 SV=6;tr|A0A087WQ65|A0A087WQ65_MOUSE Lymphocyte antigen 6E (Fragment) OS=Mus musculus OX=10090 GN=Ly6e PE=1 SV=1;tr|A0A087WRZ2|A0A087WRZ2_MOUSE Lymphocyte	6	7	1	1	1	22.2	22.2	22.2	6.9541	0	12.809	1	94255	140870	46111	74231	136520	130440	118740	87931	184700	126740	16.4828	17.0701	15.6944	16.4256	16.7313	16.9674	16.8039	16.4854	17.6755	16.744	0.56339	0.169247	0.199313	0.176305	0.139066	0.312848
A0A087WQE6;A0A087WNT1;P83940;A0A087WPE4	Transcription elongation factor B polypeptide 1	Tceb1	tr|A0A087WQE6|A0A087WQE6_MOUSE Elongin-C (Fragment) OS=Mus musculus OX=10090 GN=Eloc PE=1 SV=1;tr|A0A087WNT1|A0A087WNT1_MOUSE Elongin-C OS=Mus musculus OX=10090 GN=Eloc PE=1 SV=1;sp|P83940|ELOC_MOUSE Elongin-C OS=Mus musculus OX=10090 GN=Eloc PE=1 SV=1;tr|	7	4	6	6	6	76.8	76.8	76.8	10.657	0	59.587	9	3524700	3733300	3040600	3871700	4979600	4038900	4165800	3579000	3603200	4224800	21.7076	21.7981	21.7375	22.1304	21.9202	21.9199	21.9366	21.8325	21.9615	21.803	0.0200181	0.950566	0.0057869	0.66824	0.0829727	0.184369
A0A087WNV1;A0A087WSR7;A0A087WR52;Q8K2K6;A0A087WRL1	Arf-GAP domain and FG repeat-containing protein 1	Agfg1	tr|A0A087WNV1|A0A087WNV1_MOUSE Arf-GAP domain and FG repeat-containing protein 1 OS=Mus musculus OX=10090 GN=Agfg1 PE=1 SV=1;tr|A0A087WSR7|A0A087WSR7_MOUSE Arf-GAP domain and FG repeat-containing protein 1 OS=Mus musculus OX=10090 GN=Agfg1 PE=1 SV=1;tr|A0A	8	5	15	15	13	28.8	28.8	25.9	53.974	0	60.738	21	2537300	2815400	2231900	2556900	2972400	2579000	2775200	2485600	2674200	2778700	21.2334	21.391	21.2914	21.5318	21.1758	21.2728	21.3506	21.3065	21.5314	21.1985	1.80943	0.0927905	0.183666	2.96428	0.01143	0.344434
Q3ZAQ4;A0A087WP33;Q68FE2;A0A087WPL8;A0A087WQ26;A0A087WRG3	Autophagy-related protein 9A	Atg9a	tr|Q3ZAQ4|Q3ZAQ4_MOUSE Autophagy-related protein 9 OS=Mus musculus OX=10090 GN=Atg9a PE=1 SV=1;tr|A0A087WP33|A0A087WP33_MOUSE Autophagy-related protein 9 (Fragment) OS=Mus musculus OX=10090 GN=Atg9a PE=1 SV=1;sp|Q68FE2|ATG9A_MOUSE Autophagy-related protein	9	6	12	12	12	16.1	16.1	16.1	94.424	0	40.734	13	398160	472470	375950	500800	497710	408130	477060	434270	507180	439730	18.5615	18.8159	18.7217	19.1797	18.5975	18.6131	18.8103	18.7896	19.1328	18.5388	1.84752	0.0729017	0.244956	2.39155	0.00153938	0.588106
A0A087WP47;A0A087WP74;Q5DTW7	Uncharacterized protein KIAA1551	2810474O19Rik;Kiaa1551	tr|A0A087WP47|A0A087WP47_MOUSE Retroelement silencing factor 1 (Fragment) OS=Mus musculus OX=10090 GN=Resf1 PE=1 SV=1;tr|A0A087WP74|A0A087WP74_MOUSE Retroelement silencing factor 1 OS=Mus musculus OX=10090 GN=Resf1 PE=1 SV=1;sp|Q5DTW7|RESF1_MOUSE Retroelem	10	3	1	1	1	1.1	1.1	1.1	129.94	0.0051764	1.8351	1	7518.6	12016	5220.2	4858	11294	14899	6738	15196	3557.8	18331	12.8348	13.5187	12.5514	12.492	13.1359	13.8373	12.6646	13.9527	11.9775	13.9545	0.281155	0.212005	-0.453526	0.945336	0.00241026	-1.31047
E9Q915;A0A087WPC6;Q9WTJ5	Receptor activity-modifying protein 1	Ramp1	tr|E9Q915|E9Q915_MOUSE Receptor activity-modifying protein 1 OS=Mus musculus OX=10090 GN=Ramp1 PE=4 SV=2;tr|A0A087WPC6|A0A087WPC6_MOUSE Receptor activity-modifying protein 1 OS=Mus musculus OX=10090 GN=Ramp1 PE=4 SV=1;sp|Q9WTJ5|RAMP1_MOUSE Receptor activit	12	3	2	2	2	17.5	17.5	17.5	11.488	0.0023559	2.2743	2	34819	40460	28198	37088	42182	37822	41171	29899	40363	41651	15.0461	15.2703	14.9848	15.4245	15.0369	15.1813	15.2758	14.9292	15.4814	15.1386	1.16828	0.115095	0.185293	1.61059	0.0128928	0.365205
A0A087WPF8;A0A087WSR2;E9QN99;A0A087WRJ2;Q8VCR7;A0A087WP24;A0A1L1SRH5;A0A1L1SUX1	Alpha/beta hydrolase domain-containing protein 14B	Abhd14b	tr|A0A087WPF8|A0A087WPF8_MOUSE Protein ABHD14B (Fragment) OS=Mus musculus OX=10090 GN=Abhd14b PE=1 SV=1;tr|A0A087WSR2|A0A087WSR2_MOUSE Protein ABHD14B (Fragment) OS=Mus musculus OX=10090 GN=Abhd14b PE=1 SV=1;tr|E9QN99|E9QN99_MOUSE Protein ABHD14B OS=Mus mu	13	8	7	7	7	48.9	48.9	48.9	18.398	0	66.017	8	986030	1221800	968140	1227700	1115700	1041200	1363500	1162500	1341200	1086700	19.8698	20.1866	20.0864	20.4734	19.7621	19.9642	20.3254	20.2101	20.5358	19.844	1.51987	0.041439	0.452929	2.2719	0.00138889	0.701491
A0A087WPG3;Q99JW1;A0A087WST3	Alpha/beta hydrolase domain-containing protein 17A	Abhd17a	tr|A0A087WPG3|A0A087WPG3_MOUSE Alpha/beta hydrolase domain-containing protein 17A OS=Mus musculus OX=10090 GN=Abhd17a PE=1 SV=1;sp|Q99JW1|AB17A_MOUSE Alpha/beta hydrolase domain-containing protein 17A OS=Mus musculus OX=10090 GN=Abhd17a PE=1 SV=1;tr|A0A087	14	3	2	2	1	16.9	16.9	11	25.489	0	3.8406	2	16905	14051	12129	12032	18714	10685	13480	12982	11553	14876	14.0037	13.7445	13.7677	13.8004	13.8644	13.3577	13.665	13.7256	13.6767	13.6532	0.168154	0.576941	-0.0540857	0.0537254	0.742499	-0.0202789
A0A087WPH7		Psmc3	tr|A0A087WPH7|A0A087WPH7_MOUSE 26S proteasome regulatory subunit 6A (Fragment) OS=Mus musculus OX=10090 GN=Psmc3 PE=1 SV=6	15	1	18	1	1	63.9	5.9	5.9	34.02	0	9.5565	1	8067.2	10245	6992.6	5873.4	6661.4	7861.8	9719.2	9414.8	8537.9	11880	12.9364	13.2887	12.9731	12.7658	12.3742	12.9151	13.1931	13.2621	13.2403	13.3288	0.299174	0.207782	0.389419	0.0953737	0.30735	0.151596
A0A087WPK5;P48754	Breast cancer type 1 susceptibility protein homolog	Brca1	tr|A0A087WPK5|A0A087WPK5_MOUSE Breast cancer type 1 susceptibility protein homolog OS=Mus musculus OX=10090 GN=Brca1 PE=1 SV=1;sp|P48754|BRCA1_MOUSE Breast cancer type 1 susceptibility protein homolog OS=Mus musculus OX=10090 GN=Brca1 PE=1 SV=3	16	2	1	1	1	26.7	26.7	26.7	8.6994	0	3.5947	1	5246.7	2797.3	3879.4	910.54	7971.8	5523.9	3809.3	3831.1	0	8425.8	12.3157	11.4159	12.1232	10.0764	12.6333	12.4059	11.8418	11.9649	#NUM!	12.8331	1.37162	0.0155443	-1.10436	0	0.999865	-2.65679
A0A087WPL5;O70133;A0A0R4J2C3;A0A087WRT3	ATP-dependent RNA helicase A	Dhx9	tr|A0A087WPL5|A0A087WPL5_MOUSE ATP-dependent RNA helicase A OS=Mus musculus OX=10090 GN=Dhx9 PE=1 SV=1;sp|O70133|DHX9_MOUSE ATP-dependent RNA helicase A OS=Mus musculus OX=10090 GN=Dhx9 PE=1 SV=2	17	4	51	51	1	45.3	45.3	1.6	149.62	0	284.65	73	17348000	17383000	14869000	13979000	20464000	17109000	17701000	16312000	14218000	19033000	24.0068	24.0172	24.0273	23.9826	23.9592	24.0027	24.0238	24.0208	23.9419	23.9745	1.63179	0.364225	0.0536785	0.0695832	0.918357	-0.00460339
A0A087WQ29;A0A087WPT9;D3Z520;D3Z276;Q3TE80		2410002F23Rik	tr|A0A087WQ29|A0A087WQ29_MOUSE RIKEN cDNA 2410002F23 gene (Fragment) OS=Mus musculus OX=10090 GN=2410002F23Rik PE=1 SV=1;tr|A0A087WPT9|A0A087WPT9_MOUSE RIKEN cDNA 2410002F23 gene (Fragment) OS=Mus musculus OX=10090 GN=2410002F23Rik PE=1 SV=6;tr|D3Z520|D3Z5	18	5	1	1	1	33	33	33	10.603	0	8.37	1	6642.7	4634.8	3444.7	3722.4	7948.3	7017	6746.4	5157.3	3663	6553.3	12.6561	12.1444	11.9517	12.1079	12.629	12.751	12.6664	12.3937	12.0195	12.4705	0.187465	0.396908	-0.144402	1.47997	0.00983093	-0.486104
F6UND7;A0A087WQ04;P08103	Non-specific protein-tyrosine kinase;Tyrosine-protein kinase HCK	Hck	tr|F6UND7|F6UND7_MOUSE Tyrosine-protein kinase OS=Mus musculus OX=10090 GN=Hck PE=1 SV=1;tr|A0A087WQ04|A0A087WQ04_MOUSE Tyrosine-protein kinase OS=Mus musculus OX=10090 GN=Hck PE=1 SV=1;sp|P08103|HCK_MOUSE Tyrosine-protein kinase HCK OS=Mus musculus OX=100	19	3	21	19	19	50.6	47.7	47.7	59.111	0	96.442	23	4246300	3505800	3422000	2449100	5079400	4338500	3702300	3979300	2784200	4877200	21.9763	21.7074	21.9079	21.4697	21.9488	22.0232	21.7665	21.9854	21.5895	22.0101	1.53066	0.0833531	-0.242553	1.66424	0.009536	-0.449897
A0A087WQ11;Q9Z0Z3	S-phase kinase-associated protein 2	Skp2	tr|A0A087WQ11|A0A087WQ11_MOUSE S-phase kinase-associated protein 2 OS=Mus musculus OX=10090 GN=Skp2 PE=1 SV=1;sp|Q9Z0Z3|SKP2_MOUSE S-phase kinase-associated protein 2 OS=Mus musculus OX=10090 GN=Skp2 PE=1 SV=1	20	2	3	3	3	10.3	10.3	10.3	43.822	0.00029061	3.3223	3	216240	244960	133660	142650	242560	258930	209600	203910	255860	268170	17.6808	17.8683	17.2297	17.368	17.5606	17.9566	17.6238	17.6989	18.1457	17.8253	0.0990237	0.665418	0.0530672	0.0502658	0.559844	0.0638742
E9QPY6;A0A087WQ16;A0A087WQZ2;P13705	DNA mismatch repair protein Msh3	Msh3	tr|E9QPY6|E9QPY6_MOUSE DNA mismatch repair protein OS=Mus musculus OX=10090 GN=Msh3 PE=1 SV=2;tr|A0A087WQ16|A0A087WQ16_MOUSE DNA mismatch repair protein OS=Mus musculus OX=10090 GN=Msh3 PE=1 SV=1;tr|A0A087WQZ2|A0A087WQZ2_MOUSE DNA mismatch repair protein M	21	4	2	2	2	2.9	2.9	2.9	123.28	0	7.7365	2	28258	25403	22229	24272	34604	28491	15729	12902	13329	23678	14.7449	14.5988	14.6417	14.8128	14.7512	14.7726	13.8876	13.7166	13.883	14.3238	0.258357	0.254069	-0.29431	0.126946	0.228424	-0.189611
A0A087WS03;A0A087WQ32;G3X9F1;Q9R1S3;A0A087WNT9	GPI ethanolamine phosphate transferase 1	Pign	tr|A0A087WS03|A0A087WS03_MOUSE GPI ethanolamine phosphate transferase 1 OS=Mus musculus OX=10090 GN=Pign PE=1 SV=1;tr|A0A087WQ32|A0A087WQ32_MOUSE GPI ethanolamine phosphate transferase 1 OS=Mus musculus OX=10090 GN=Pign PE=1 SV=1;tr|G3X9F1|G3X9F1_MOUSE GPI	22	5	3	3	3	4.8	4.8	4.8	90.454	0	8.2187	3	76550	80528	70949	80531	94821	82262	76025	72132	77975	95664	16.1826	16.2633	16.316	16.5431	16.2055	16.3023	16.1607	16.1997	16.4314	16.3382	0.260215	0.49049	-0.0598888	0.882731	0.0561147	0.215388
A0A087WQB0		Morf4l1	tr|A0A087WQB0|A0A087WQB0_MOUSE Mortality factor 4-like protein 1 OS=Mus musculus OX=10090 GN=Morf4l1 PE=1 SV=1	24	1	10	1	1	47.6	3.4	3.4	34.343	0.00014569	3.4002	1	134760	141990	97863	79429	147160	121750	121640	95780	70170	142310	16.9986	17.0815	16.78	16.5232	16.8396	16.868	16.8387	16.6088	16.2793	16.9112	0.242487	0.429736	0.084712	1.18743	0.0114496	-0.474178
A0A087WQC4;H3BJR2;K3W4L1;H3BK01;Q8R2K4	TAF6-like RNA polymerase II p300/CBP-associated factor-associated factor 65 kDa subunit 6L	Taf6l	tr|A0A087WQC4|A0A087WQC4_MOUSE TAF6-like RNA polymerase II p300/CBP-associated factor-associated factor 65 kDa subunit 6L OS=Mus musculus OX=10090 GN=Taf6l PE=1 SV=1;tr|H3BJR2|H3BJR2_MOUSE TAF6-like RNA polymerase II p300/CBP-associated factor-associated f	25	5	7	7	7	18.1	18.1	18.1	65.049	0	15.663	7	125640	121170	99922	89000	165380	124400	105230	97975	95881	133360	16.8975	16.8527	16.8101	16.6874	17.008	16.899	16.6297	16.6415	16.7296	16.8175	0.440441	0.216102	-0.171545	0.766008	0.0674601	-0.204257
E9Q6L0;A0A087WQF1;E9QKH0;J3QP81;A0A087WS18;A0A087WQ95;A0A087WNW8;A0A087WRK0;A0A087WP42;E9QNY9;A0A087WRE8;A0A087WQ31;Q80TV8;A0A0A6YXZ1;A0A0A6YWK1;A0A0N4SVH2;A0A0N4SUT7;A0A087WRU7	CLIP-associating protein 1	Clasp1	tr|E9Q6L0|E9Q6L0_MOUSE CLIP-associating protein 1 OS=Mus musculus OX=10090 GN=Clasp1 PE=1 SV=2;tr|A0A087WQF1|A0A087WQF1_MOUSE CLIP-associating protein 1 OS=Mus musculus OX=10090 GN=Clasp1 PE=1 SV=2;tr|E9QKH0|E9QKH0_MOUSE CLIP-associating protein 1 OS=Mus m	26	18	50	50	44	40.8	40.8	36.4	160.23	0	231.34	54	2554900	2415600	2116400	1746900	3179700	2544900	2352400	2273100	1805500	2940000	21.2434	21.17	21.2147	20.9822	21.2731	21.2536	21.1122	21.1776	20.9647	21.2799	1.36374	0.144206	-0.135376	3.01555	0.0134945	-0.303055
A0A087WQF5;P35461	Lymphocyte antigen 6G	Ly6g	tr|A0A087WQF5|A0A087WQF5_MOUSE Lymphocyte antigen 6G OS=Mus musculus OX=10090 GN=Ly6g PE=4 SV=1;sp|P35461|LY6G_MOUSE Lymphocyte antigen 6G (Fragment) OS=Mus musculus OX=10090 GN=Ly6g PE=2 SV=1	27	2	1	1	1	18.7	18.7	18.7	14.324	0	3.7609	1	15220	50176	16557	58487	17941	31043	49597	22009	94425	18963	13.8522	15.5808	14.2167	16.0817	13.8036	14.8964	15.5445	14.4871	16.7076	14.0034	2.42869	0	1.65912	1.77082	0	2.49112
A0A087WQH8		Slc35a4	tr|A0A087WQH8|A0A087WQH8_MOUSE Probable UDP-sugar transporter protein SLC35A4 OS=Mus musculus OX=10090 GN=Slc35a4 PE=1 SV=1	28	1	3	3	2	39.8	39.8	31.1	11.157	0	12.387	2	424350	425760	411700	405090	484250	430310	490250	429560	404150	428150	18.6534	18.6657	18.8528	18.8737	18.558	18.6894	18.8496	18.7738	18.8052	18.5003	0.850485	0.116573	0.228565	1.69475	0.0180757	0.310334
B7ZNP0;A0A087WQK5;A0A087WR24;Q2HXL6	alpha-1,2-Mannosidase;ER degradation-enhancing alpha-mannosidase-like protein 3	Edem3	tr|B7ZNP0|B7ZNP0_MOUSE alpha-1,2-Mannosidase OS=Mus musculus OX=10090 GN=Edem3 PE=1 SV=1;tr|A0A087WQK5|A0A087WQK5_MOUSE alpha-1,2-Mannosidase OS=Mus musculus OX=10090 GN=Edem3 PE=1 SV=1;tr|A0A087WR24|A0A087WR24_MOUSE alpha-1,2-Mannosidase OS=Mus musculus O	29	4	12	12	12	16.6	16.6	16.6	102.22	0	49.857	12	367950	380550	342320	382680	473300	353950	389690	316230	381290	410230	18.4477	18.5038	18.5865	18.7916	18.525	18.4076	18.5185	18.332	18.7212	18.4386	0.242521	0.668998	0.0293331	1.4113	0.026538	0.274622
A0A087WQN7;F8VQ87;P97789;A0A087WNV6	5-3 exoribonuclease 1	Xrn1	tr|A0A087WQN7|A0A087WQN7_MOUSE 5-3 exoribonuclease 1 OS=Mus musculus OX=10090 GN=Xrn1 PE=1 SV=1;tr|F8VQ87|F8VQ87_MOUSE 5-3 exoribonuclease 1 OS=Mus musculus OX=10090 GN=Xrn1 PE=1 SV=1;sp|P97789|XRN1_MOUSE 5-3 exoribonuclease 1 OS=Mus musculus OX=1009	30	4	43	43	43	29.3	29.3	29.3	194.3	0	157.31	47	2023900	1961200	1606500	1573200	2520000	2055200	1887500	1861500	1664100	2354400	20.9072	20.8694	20.817	20.8311	20.9376	20.9453	20.7945	20.8894	20.847	20.9595	1.01765	0.189252	-0.116565	1.8267	0.131511	-0.109468
A0A087WQS2;Q9CQC6;A0A087WPF9;A0A087WS48	Basic leucine zipper and W2 domain-containing protein 1	Bzw1	tr|A0A087WQS2|A0A087WQS2_MOUSE Basic leucine zipper and W2 domain-containing protein 1 OS=Mus musculus OX=10090 GN=Bzw1 PE=1 SV=1;sp|Q9CQC6|BZW1_MOUSE Basic leucine zipper and W2 domain-containing protein 1 OS=Mus musculus OX=10090 GN=Bzw1 PE=1 SV=1;tr|A0A	31	4	18	17	17	42.6	41	41	51.209	0	43.291	25	8988500	8667800	7688500	7470200	10582000	8499800	8974100	8044100	7775300	9658300	23.0582	23.0133	23.0758	23.0785	23.0077	22.9934	23.0438	23.0008	23.0712	22.9959	0.613612	0.644949	0.026782	2.04568	0.222358	0.0730696
A0A087WQT6;O89110	Caspase-8;Caspase-8 subunit p18;Caspase-8 subunit p10	Casp8	tr|A0A087WQT6|A0A087WQT6_MOUSE Caspase-8 OS=Mus musculus OX=10090 GN=Casp8 PE=1 SV=1;sp|O89110|CASP8_MOUSE Caspase-8 OS=Mus musculus OX=10090 GN=Casp8 PE=1 SV=1	32	2	31	31	31	61.8	61.8	61.8	57.82	0	153.49	41	8507300	8979300	7287200	7221500	10671000	9219100	8673500	8561000	8574400	9883800	22.9788	23.0642	22.9985	23.0297	23.0198	23.1106	22.9947	23.0907	23.2123	23.0292	0.0457205	0.942804	0.00498486	0.396071	0.213311	0.0965242
A0A087WR50;Q3UHL6;P11276;A0A087WS56;Q4KL80;A0A087WS99;A0A087WQW8;A0A087WSU6;A0A087WQE0	Fibronectin;Anastellin	Fn1	tr|A0A087WR50|A0A087WR50_MOUSE Fibronectin OS=Mus musculus OX=10090 GN=Fn1 PE=1 SV=1;tr|Q3UHL6|Q3UHL6_MOUSE Fibronectin OS=Mus musculus OX=10090 GN=Fn1 PE=1 SV=1;sp|P11276|FINC_MOUSE Fibronectin OS=Mus musculus OX=10090 GN=Fn1 PE=1 SV=4;tr|A0A087WS56|A0A08	33	9	75	1	1	47.8	0.5	0.5	262.84	0.0047716	1.8696	1	11111	12869	9459.7	14564	18259	16501	19686	22329	15895	16827	13.3982	13.6177	13.4091	14.076	13.8289	13.9847	14.2114	14.508	14.137	13.831	0.0955366	0.617455	0.0845623	1.92188	0.0223597	0.276499
A0A087WRE5;Q6P3D0;A0A087WSB5	U8 snoRNA-decapping enzyme	Nudt16	tr|A0A087WRE5|A0A087WRE5_MOUSE U8 snoRNA-decapping enzyme (Fragment) OS=Mus musculus OX=10090 GN=Nudt16 PE=1 SV=1;sp|Q6P3D0|NUD16_MOUSE U8 snoRNA-decapping enzyme OS=Mus musculus OX=10090 GN=Nudt16 PE=1 SV=1	34	3	11	10	10	64.9	59.2	59.2	21.248	0	57.797	12	777820	891080	724310	762420	959070	807270	910220	797470	776570	867090	19.5276	19.7313	19.6678	19.7861	19.5439	19.5971	19.7423	19.6664	19.7474	19.5183	2.34264	0.0831438	0.205697	2.0218	0.0310611	0.235644
Q6GTL7;A0A087WRG0;A0A087WRM7;P70265;B2Z893;B2Z892;B2Z894	6-phosphofructo-2-kinase/fructose-2,6-bisphosphatase 2;6-phosphofructo-2-kinase;Fructose-2,6-bisphosphatase	Pfkfb2	tr|Q6GTL7|Q6GTL7_MOUSE 6-phosphofructo-2-kinase/fructose-2, 6-biphosphatase 2 OS=Mus musculus OX=10090 GN=Pfkfb2 PE=1 SV=1;tr|A0A087WRG0|A0A087WRG0_MOUSE 6-phosphofructo-2-kinase/fructose-2,6-bisphosphatase 2 OS=Mus musculus OX=10090 GN=Pfkfb2 PE=1 SV=1;tr	35	7	8	4	4	16	8.7	8.7	59.816	0	16.353	4	34942	36252	31548	29667	41425	32255	31427	33064	35844	40055	15.0512	15.1118	15.1468	15.1024	15.0108	14.9516	14.8862	15.0743	15.3101	15.0822	0.138462	0.629719	-0.0474892	0.548194	0.111776	0.159755
A0A087WRH2;Q9WUD8;D3Z3C1;J3QPY3	Fas apoptotic inhibitory molecule 1	Faim	tr|A0A087WRH2|A0A087WRH2_MOUSE Fas apoptotic inhibitory molecule 1 (Fragment) OS=Mus musculus OX=10090 GN=Faim PE=1 SV=6;sp|Q9WUD8|FAIM1_MOUSE Fas apoptotic inhibitory molecule 1 OS=Mus musculus OX=10090 GN=Faim PE=1 SV=1;tr|D3Z3C1|D3Z3C1_MOUSE Fas apoptot	36	4	7	7	7	40.8	40.8	40.8	19.632	0	11.309	7	626810	591220	537100	541570	777870	649120	582830	571190	609190	791060	19.2162	19.1394	19.2364	19.2926	19.2418	19.2825	19.0992	19.185	19.3972	19.386	0.915113	0.126294	-0.194553	0.118866	0.596221	0.0310631
A0A0R4J2B5;A0A087WRI8;G5E8E3;Q8R3Y5;A0A087WSU8;A0A087WPA4	Uncharacterized protein C19orf47 homolog	2310022A10Rik	tr|A0A0R4J2B5|A0A0R4J2B5_MOUSE RIKEN cDNA 2310022A10 gene OS=Mus musculus OX=10090 GN=2310022A10Rik PE=1 SV=1;tr|A0A087WRI8|A0A087WRI8_MOUSE RIKEN cDNA 2310022A10 gene OS=Mus musculus OX=10090 GN=2310022A10Rik PE=1 SV=1;tr|G5E8E3|G5E8E3_MOUSE RIKEN cDNA 23	37	6	4	4	4	10.7	10.7	10.7	42.269	0	43.692	4	110230	103800	95882	90526	130900	103410	111670	91176	89241	128800	16.7087	16.6295	16.7505	16.7119	16.6707	16.6324	16.7154	16.5377	16.6261	16.7673	0.26274	0.548673	-0.0465536	0.284146	0.403624	-0.050005
A0A087WRM2;Q91VK4	Integral membrane protein 2C;CT-BRI3	Itm2c	tr|A0A087WRM2|A0A087WRM2_MOUSE Integral membrane protein 2C OS=Mus musculus OX=10090 GN=Itm2c PE=1 SV=1;sp|Q91VK4|ITM2C_MOUSE Integral membrane protein 2C OS=Mus musculus OX=10090 GN=Itm2c PE=1 SV=2	38	2	3	3	3	23.7	23.7	23.7	26.179	0	18.764	3	91847	85371	68495	73608	103950	84432	96149	64352	67194	102270	16.4455	16.3475	16.2652	16.4134	16.3381	16.3399	16.4995	16.035	16.2167	16.4345	0.142877	0.668893	0.0371647	0.235069	0.321438	-0.0712662
A0A087WRT7		Ms4a4a	tr|A0A087WRT7|A0A087WRT7_MOUSE Membrane-spanning 4-domains, subfamily A, member 4A OS=Mus musculus OX=10090 GN=Ms4a4a PE=1 SV=1	39	1	2	2	2	11.9	11.9	11.9	25.388	0	10.525	2	468470	277280	348700	183020	585100	373420	251890	367090	198660	479520	18.7961	18.0471	18.6132	17.7275	18.8309	18.4849	17.8889	18.5471	17.7806	18.6638	1.6756	0.0187481	-0.779349	2.11316	0.00135714	-0.993285
A0A087WRY3;Q80XU3	Nuclear ubiquitous casein and cyclin-dependent kinase substrate 1	Nucks1	tr|A0A087WRY3|A0A087WRY3_MOUSE Nuclear ubiquitous casein and cyclin-dependent kinase substrate 1 OS=Mus musculus OX=10090 GN=Nucks1 PE=1 SV=1;sp|Q80XU3|NUCKS_MOUSE Nuclear ubiquitous casein and cyclin-dependent kinase substrate 1 OS=Mus musculus OX=10090 G	40	2	7	7	7	27	27	27	26.184	0	41.512	9	2887600	2949800	2635600	2362800	3515600	2711400	2850800	2592300	2459500	3010000	21.42	21.4583	21.5312	21.4179	21.4179	21.345	21.3894	21.3671	21.4106	21.3139	0.345774	0.463849	0.0579453	0.345134	0.403455	0.0483656
A0A087WRZ7;A0A0G2JDM3;E9PWG4;A0A0G2JDW2;P05977;P09542	Myosin light chain 1/3, skeletal muscle isoform;Myosin light chain 3	Myl1;Myl3	tr|A0A087WRZ7|A0A087WRZ7_MOUSE Myosin light chain 1/3, skeletal muscle isoform OS=Mus musculus OX=10090 GN=Myl1 PE=1 SV=1;tr|A0A0G2JDM3|A0A0G2JDM3_MOUSE Myosin light chain 3 OS=Mus musculus OX=10090 GN=Myl3 PE=1 SV=1;tr|E9PWG4|E9PWG4_MOUSE Myosin light cha	41	6	2	2	2	17.4	17.4	17.4	10.301	0	8.6567	2	464240	426870	377740	686270	599880	510270	781310	466640	444060	487240	18.783	18.6695	18.7286	19.6342	18.8669	18.9353	19.522	18.8933	18.9411	18.6868	0.267349	0.241149	0.318913	0.537833	0.026583	0.510815
A0A087WS29		Ktn1	tr|A0A087WS29|A0A087WS29_MOUSE Kinectin OS=Mus musculus OX=10090 GN=Ktn1 PE=1 SV=1	43	1	43	43	0	42.9	42.9	0	140.92	0	170.93	45	1697800	1635200	1382800	1306900	2102300	1574400	1572100	1423800	1400900	1892800	20.6538	20.6071	20.6007	20.5636	20.6761	20.5608	20.5307	20.5027	20.5986	20.6446	0.803421	0.25609	-0.091445	1.10713	0.214911	-0.0792923
A0A087WS76;A0A140LHL6;E9Q3S4;A0A087WR30;A0A087WSG0	Mitogen-activated protein kinase kinase kinase 19	Map3k19	tr|A0A087WS76|A0A087WS76_MOUSE Mitogen-activated protein kinase kinase kinase 19 (Fragment) OS=Mus musculus OX=10090 GN=Map3k19 PE=4 SV=2;tr|A0A140LHL6|A0A140LHL6_MOUSE Mitogen-activated protein kinase kinase kinase 19 OS=Mus musculus OX=10090 GN=Map3k19 P	44	5	2	2	2	1.5	1.5	1.5	135.87	0.0072776	1.6299	3	1804100	1953200	1568700	1335000	2291100	1795500	1814600	1547300	1383400	1839200	20.7414	20.8635	20.7827	20.5942	20.8002	20.7504	20.7377	20.6227	20.5805	20.6032	0.312905	0.353676	0.0989065	0.435854	0.17814	-0.114328
A0A087WS96;Q8BG73	SH3 domain-binding glutamic acid-rich-like protein;SH3 domain-binding glutamic acid-rich-like protein 2	Sh3bgrl2	tr|A0A087WS96|A0A087WS96_MOUSE SH3 domain-binding glutamic acid-rich-like protein OS=Mus musculus OX=10090 GN=Sh3bgrl2 PE=1 SV=1;sp|Q8BG73|SH3L2_MOUSE SH3 domain-binding glutamic acid-rich-like protein 2 OS=Mus musculus OX=10090 GN=Sh3bgrl2 PE=1 SV=1	45	2	1	1	1	11.7	11.7	11.7	13.545	0	10.772	1	7253.1	7142	5948.7	7567.1	7450.6	7483.6	6975.6	5896.4	6963.6	6178.6	12.7829	12.7682	12.7399	13.1314	12.5357	12.8439	12.7146	12.587	12.9463	12.3856	1.14252	0.084617	0.280725	1.39855	0.00538386	0.57817
A0A087WSB8;Q9DCB1	High mobility group nucleosome-binding domain-containing protein 3	Hmgn3	tr|A0A087WSB8|A0A087WSB8_MOUSE High mobility group nucleosome-binding domain-containing protein 3 OS=Mus musculus OX=10090 GN=Hmgn3 PE=1 SV=1;sp|Q9DCB1|HMGN3_MOUSE High mobility group nucleosome-binding domain-containing protein 3 OS=Mus musculus OX=10090	46	2	2	2	2	7	7	7	13.802	0.0022262	2.3251	2	25742	30973	21039	30340	24809	20031	33461	20154	30519	23433	14.6104	14.8848	14.5623	15.1348	14.2712	14.2644	14.9767	14.3601	15.0781	14.3088	2.22554	0.0153708	0.640763	2.76193	0.00117829	0.816463
A0A087WSD0;B7ZMP6;B2RPS7;REV__A2ACC7;REV__Q03391;REV__Q8BQZ4;REV__F8WHN4;REV__A2ACC6;REV__E9Q0J2;Q61056	Short transient receptor potential channel 1	Trpc1	tr|A0A087WSD0|A0A087WSD0_MOUSE Short transient receptor potential channel 1 (Fragment) OS=Mus musculus OX=10090 GN=Trpc1 PE=4 SV=1;tr|B7ZMP6|B7ZMP6_MOUSE Short transient receptor potential channel 1 OS=Mus musculus OX=10090 GN=Trpc1 PE=1 SV=1;tr|B2RPS7|B2R	47	10	1	1	1	2.7	2.7	2.7	29.384	0.0035768	2.0781	1	310390	284560	233370	143090	374830	288640	255390	229770	126550	364610	18.2022	18.0844	18.0338	17.3724	18.1885	18.1133	17.9088	17.8712	17.13	18.2685	0.859505	0.115132	-0.231858	1.77913	0.000923077	-0.97728
A0A087WSI8;A0A0R4J0I6;Q80XL6;D3YTQ5;F6U473	Acyl-CoA dehydrogenase family member 11	Acad11	tr|A0A087WSI8|A0A087WSI8_MOUSE Acyl-CoA dehydrogenase family member 11 OS=Mus musculus OX=10090 GN=Acad11 PE=1 SV=2;tr|A0A0R4J0I6|A0A0R4J0I6_MOUSE Acyl-CoA dehydrogenase family member 11 OS=Mus musculus OX=10090 GN=Acad11 PE=1 SV=1;sp|Q80XL6|ACD11_MOUSE Ac	48	5	12	12	12	22.6	22.6	22.6	60.999	0	37.26	12	441070	538860	395060	571410	541440	415460	493060	395180	533190	454270	18.7092	19.0056	18.7932	19.37	18.719	18.6388	18.8579	18.6535	19.205	18.5857	0.971117	0.0911292	0.279382	1.57221	0.00325995	0.635115
F6YX19;A0A087WSN5;F7DFD7;Q99LV7;F6RUP6;F6QPF7;F6XTT6	Phosphatidylinositol-glycan biosynthesis class X protein	Pigx	tr|F6YX19|F6YX19_MOUSE Phosphatidylinositol-glycan biosynthesis class X protein OS=Mus musculus OX=10090 GN=Pigx PE=1 SV=1;tr|A0A087WSN5|A0A087WSN5_MOUSE Phosphatidylinositol-glycan biosynthesis class X protein OS=Mus musculus OX=10090 GN=Pigx PE=1 SV=1;tr	49	7	3	3	3	15.5	15.5	15.5	28.441	0	13.128	3	58749	64905	42584	53522	70561	76611	49361	44159	69066	64069	15.8008	15.9521	15.5796	15.9537	15.7792	16.1997	15.5376	15.4918	16.2564	15.7599	0.0380108	0.854662	-0.0246778	0.802878	0.030069	0.335506
A0A087WSN6;B9EHT6;B7ZNJ1		Fn1	tr|A0A087WSN6|A0A087WSN6_MOUSE Fibronectin OS=Mus musculus OX=10090 GN=Fn1 PE=1 SV=1;tr|B9EHT6|B9EHT6_MOUSE Fibronectin OS=Mus musculus OX=10090 GN=Fn1 PE=1 SV=1;tr|B7ZNJ1|B7ZNJ1_MOUSE Fibronectin OS=Mus musculus OX=10090 GN=Fn1 PE=1 SV=1	50	3	75	75	1	50.1	50.1	1	253.01	0	323.31	89	5271100	10834000	5115700	17258000	6163200	5402200	12155000	5737700	15508000	4969700	22.2882	23.3351	22.488	24.2866	22.2278	22.3395	23.4815	22.5134	24.0672	22.0373	2.05774	0	1.27579	2.29979	0	2.04435
Q8C3V4;A0A087WSP5;Q99K94;P42225;Q8CFQ1;A0A087WRI1;A0A087WSQ5	Signal transducer and activator of transcription;Signal transducer and activator of transcription 1	Stat1	tr|Q8C3V4|Q8C3V4_MOUSE Signal transducer and activator of transcription OS=Mus musculus OX=10090 GN=Stat1 PE=1 SV=1;tr|A0A087WSP5|A0A087WSP5_MOUSE Signal transducer and activator of transcription OS=Mus musculus OX=10090 GN=Stat1 PE=1 SV=1;tr|Q99K94|Q99K94	51	7	39	39	38	56.2	56.2	54.9	87.314	0	169.74	50	12871000	11449000	10179000	9931700	16802000	12397000	11809000	11323000	10450000	14155000	23.5761	23.4148	23.4806	23.4894	23.6747	23.5379	23.4399	23.4941	23.4977	23.5473	0.976789	0.127045	-0.183699	0.683863	0.148491	-0.117463
A0A087WSU4;Q61122;E9PZ64	NGFI-A-binding protein 1	Nab1	tr|A0A087WSU4|A0A087WSU4_MOUSE NGFI-A-binding protein 1 OS=Mus musculus OX=10090 GN=Nab1 PE=1 SV=1;sp|Q61122|NAB1_MOUSE NGFI-A-binding protein 1 OS=Mus musculus OX=10090 GN=Nab1 PE=1 SV=2;tr|E9PZ64|E9PZ64_MOUSE NGFI-A-binding protein 1 OS=Mus musculus OX=1	52	3	2	2	2	6	6	6	53.881	0	3.7497	2	17911	17098	13634	12937	23003	18032	15784	16842	11758	21062	14.0871	14.0276	13.9365	13.905	14.1621	14.1127	13.8927	14.1011	13.702	14.1549	1.004	0.117032	-0.198367	1.13654	0.0197021	-0.354958
A0A0A0MQ68;Q60759;D3Z4I2	Glutaryl-CoA dehydrogenase, mitochondrial	Gcdh	tr|A0A0A0MQ68|A0A0A0MQ68_MOUSE Glutaryl-CoA dehydrogenase, mitochondrial OS=Mus musculus OX=10090 GN=Gcdh PE=1 SV=1;sp|Q60759|GCDH_MOUSE Glutaryl-CoA dehydrogenase, mitochondrial OS=Mus musculus OX=10090 GN=Gcdh PE=1 SV=2	53	3	7	7	7	22.1	22.1	22.1	49.57	0	55.174	7	604340	630600	528200	709340	748340	589370	682040	611730	734880	654950	19.1635	19.2324	19.2123	19.682	19.1859	19.1432	19.326	19.2839	19.6678	19.1135	0.795834	0.190887	0.129473	2.31042	0.0032322	0.525156
A0A0A0MQ70;Q5SWT3	Solute carrier family 25 member 35	Slc25a35	tr|A0A0A0MQ70|A0A0A0MQ70_MOUSE Solute carrier family 25 member 35 OS=Mus musculus OX=10090 GN=Slc25a35 PE=1 SV=1;sp|Q5SWT3|S2535_MOUSE Solute carrier family 25 member 35 OS=Mus musculus OX=10090 GN=Slc25a35 PE=1 SV=2	54	2	2	2	2	11.5	11.5	11.5	32.167	0	6.1082	2	5652.5	7670.2	5063.9	5242	5903.8	3912.5	6478.2	4497.3	7404.4	4322	12.4232	12.8711	12.5076	12.6017	12.2	11.9083	12.6079	12.1962	13.0349	11.87	1.10102	0.0393169	0.704477	0.989004	0.00531563	0.78328
A0A0A0MQ73;Q6PDK2	Histone-lysine N-methyltransferase;Histone-lysine N-methyltransferase 2D	Kmt2d	tr|A0A0A0MQ73|A0A0A0MQ73_MOUSE Histone-lysine N-methyltransferase OS=Mus musculus OX=10090 GN=Kmt2d PE=1 SV=1;sp|Q6PDK2|KMT2D_MOUSE Histone-lysine N-methyltransferase 2D OS=Mus musculus OX=10090 GN=Kmt2d PE=1 SV=2	55	2	8	8	8	2.2	2.2	2.2	600.3	0	18.738	8	136060	125990	110200	78102	166790	111900	111710	115510	77546	136360	17.0124	16.909	16.9513	16.4989	17.0203	16.7463	16.7159	16.879	16.4234	16.8496	0.354341	0.299277	-0.122472	1.43568	0.00922244	-0.473747
A0A0A0MQ79;Q3TLH4;S4R294;S4R209;S4R2E2;S4R298	Protein PRRC2C	Prrc2c	tr|A0A0A0MQ79|A0A0A0MQ79_MOUSE Protein PRRC2C OS=Mus musculus OX=10090 GN=Prrc2c PE=1 SV=1;sp|Q3TLH4|PRC2C_MOUSE Protein PRRC2C OS=Mus musculus OX=10090 GN=Prrc2c PE=1 SV=3;tr|S4R294|S4R294_MOUSE Protein PRRC2C OS=Mus musculus OX=10090 GN=Prrc2c PE=1 SV=1	56	6	70	70	2	31.2	31.2	0.7	310.72	0	306.35	81	10591000	10185000	8726200	7478600	12414000	9996900	10454000	9360600	7598900	11753000	23.2949	23.246	23.2585	23.0802	23.2381	23.2275	23.264	23.2195	23.038	23.279	0.0509596	0.956901	-0.00352764	1.67714	0.0486872	-0.199446
A0A0A0MQ80;Q3UMC0;A0A0G2JFY0;D3Z0U5;D6RGM7;D3Z4J2;Q9D3R6	Spermatogenesis-associated protein 5	Spata5	tr|A0A0A0MQ80|A0A0A0MQ80_MOUSE ATPase family protein 2 homolog OS=Mus musculus OX=10090 GN=Spata5 PE=1 SV=1;sp|Q3UMC0|AFG2H_MOUSE ATPase family protein 2 homolog OS=Mus musculus OX=10090 GN=Spata5 PE=1 SV=2;tr|A0A0G2JFY0|A0A0G2JFY0_MOUSE ATPase family prot	57	7	29	29	29	43.3	43.3	43.3	97.156	0	109.46	31	5338100	5254400	4997300	4457300	6586500	5163900	5235400	5110800	4380100	6089500	22.3064	22.2912	22.4543	22.3336	22.3237	22.2744	22.2664	22.3465	22.2432	22.3304	1.19297	0.419838	-0.0482845	0.315635	0.481064	-0.0386486
S4R2C4;A0A0A0MQ87;Q02384	Son of sevenless homolog 2	Sos2	tr|S4R2C4|S4R2C4_MOUSE Son of sevenless homolog 2 OS=Mus musculus OX=10090 GN=Sos2 PE=1 SV=1;tr|A0A0A0MQ87|A0A0A0MQ87_MOUSE Son of sevenless homolog 2 OS=Mus musculus OX=10090 GN=Sos2 PE=1 SV=1;sp|Q02384|SOS2_MOUSE Son of sevenless homolog 2 OS=Mus musculu	58	3	6	4	4	5.9	4.5	4.5	149.15	0	9.1609	4	34355	32580	31666	25431	43976	38096	36248	29207	28197	46758	15.0268	14.9578	15.1522	14.8801	15.097	15.1918	15.0921	14.8954	14.9639	15.3054	0.53616	0.188774	-0.176301	0.883296	0.0370648	-0.279199
A0A0A0MQ89;Q80US4;V9GXE4	Actin-related protein 5	Actr5	tr|A0A0A0MQ89|A0A0A0MQ89_MOUSE Actin-related protein 5 OS=Mus musculus OX=10090 GN=Actr5 PE=1 SV=1;sp|Q80US4|ARP5_MOUSE Actin-related protein 5 OS=Mus musculus OX=10090 GN=Actr5 PE=1 SV=3;tr|V9GXE4|V9GXE4_MOUSE Actin-related protein 5 OS=Mus musculus OX=10	59	3	7	7	7	18.3	18.3	18.3	68.158	0	25.877	7	144370	159570	121810	132200	177260	144740	162820	142060	119040	160420	17.0979	17.2499	17.0958	17.2582	17.1081	17.1175	17.2594	17.1775	17.0418	17.084	2.18069	0.102352	0.158592	0.174264	0.418036	0.0539246
A0A0A0MQ90;P97352	Protein S100-A13	S100a13	tr|A0A0A0MQ90|A0A0A0MQ90_MOUSE Protein S100-A13 OS=Mus musculus OX=10090 GN=S100a13 PE=1 SV=1;sp|P97352|S10AD_MOUSE Protein S100-A13 OS=Mus musculus OX=10090 GN=S100a13 PE=1 SV=1	60	2	5	5	5	25.6	25.6	25.6	17.744	0	13.66	7	4664200	4941300	4406600	4863100	5425200	4715100	5155600	4464000	4800200	5192200	22.1117	22.2025	22.2728	22.4593	22.0438	22.1433	22.2442	22.1512	22.3753	22.1004	1.30113	0.131129	0.151224	1.68124	0.0129853	0.345176
S4R203;S4R248;A0A0A0MQ95;B2RUJ8;S4R221;Q8C0D4;S4R1B0	Rho GTPase-activating protein 12	Arhgap12	tr|S4R203|S4R203_MOUSE Rho GTPase-activating protein 12 OS=Mus musculus OX=10090 GN=Arhgap12 PE=1 SV=1;tr|S4R248|S4R248_MOUSE Rho GTPase-activating protein 12 OS=Mus musculus OX=10090 GN=Arhgap12 PE=1 SV=1;tr|A0A0A0MQ95|A0A0A0MQ95_MOUSE Rho GTPase-activati	61	7	2	2	2	3.9	3.9	3.9	87.321	0	10.344	2	27468	34587	28121	41616	38956	24083	31520	24343	41705	32522	14.704	15.044	14.9809	15.5907	14.9221	14.5301	14.8905	14.6326	15.5286	14.7817	0.416643	0.284358	0.115338	1.93665	0.00181861	0.70775
A0A0A0MQ98;G3UZM1;Q69ZK6;G3UYW3	Probable JmjC domain-containing histone demethylation protein 2C	Jmjd1c	tr|A0A0A0MQ98|A0A0A0MQ98_MOUSE Probable JmjC domain-containing histone demethylation protein 2C OS=Mus musculus OX=10090 GN=Jmjd1c PE=1 SV=1;tr|G3UZM1|G3UZM1_MOUSE Probable JmjC domain-containing histone demethylation protein 2C OS=Mus musculus OX=10090 GN	62	4	15	15	15	7.2	7.2	7.2	281.53	0	35.378	15	273800	248700	228570	171950	323920	267780	241920	266650	180930	317220	18.0213	17.8901	18.0038	17.6375	17.9779	18.0051	17.8307	18.0859	17.6458	18.0676	1.02408	0.138406	-0.162373	1.86321	0.0113815	-0.381149
A0A0A0MQ99;V9GXX7;Q8K3D3;A2AN40	DNA repair protein SWI5 homolog	Swi5	tr|A0A0A0MQ99|A0A0A0MQ99_MOUSE DNA repair protein SWI5 homolog OS=Mus musculus OX=10090 GN=Swi5 PE=1 SV=1;tr|V9GXX7|V9GXX7_MOUSE DNA repair protein SWI5 homolog (Fragment) OS=Mus musculus OX=10090 GN=Swi5 PE=1 SV=1;sp|Q8K3D3|SWI5_MOUSE DNA repair protein S	63	4	4	4	4	42	42	42	15.175	0	9.5416	4	47216	42535	36008	31518	52046	42534	43862	36086	23484	57097	15.4855	15.3424	15.3376	15.1897	15.3401	15.3507	15.3672	15.2005	14.7001	15.5937	0.326272	0.324303	-0.11207	0.701499	0.0177971	-0.521973
A0A0A0MQA5;P68368;A0A087WQS4;A0A087WRB4;A0A087WSB0;A0A087WSL5;A0A087WS35	Tubulin alpha-4A chain	Tuba4a	tr|A0A0A0MQA5|A0A0A0MQA5_MOUSE Tubulin alpha chain (Fragment) OS=Mus musculus OX=10090 GN=Tuba4a PE=1 SV=1;sp|P68368|TBA4A_MOUSE Tubulin alpha-4A chain OS=Mus musculus OX=10090 GN=Tuba4a PE=1 SV=1	64	7	23	4	4	57.4	11.3	11.3	52.793	0	61.027	9	7585900	7534500	6501100	5957500	9066800	8442700	8178100	7588200	6469400	9149500	22.8134	22.8111	22.8338	22.7521	22.7848	22.9837	22.9098	22.9167	22.8059	22.9178	0.0354767	0.917	0.00921535	0.376926	0.284677	-0.0722723
A0A0A0MQD1;Q8K1H1	Tudor domain-containing protein 7	Tdrd7	tr|A0A0A0MQD1|A0A0A0MQD1_MOUSE Tudor domain-containing protein 7 OS=Mus musculus OX=10090 GN=Tdrd7 PE=1 SV=1;sp|Q8K1H1|TDRD7_MOUSE Tudor domain-containing protein 7 OS=Mus musculus OX=10090 GN=Tdrd7 PE=1 SV=1	65	2	10	10	10	10.3	10.3	10.3	125.84	0	40.758	11	351890	293090	273800	237880	427200	332800	302280	286200	229510	375510	18.3833	18.1271	18.2643	18.1057	18.3771	18.3187	18.152	18.188	17.9889	18.311	1.54396	0.091311	-0.204547	1.32302	0.0244938	-0.296785
A0A0A0MQD4;Q8K201	Keratinocyte-associated transmembrane protein 2	9530068E07Rik;Kct2	tr|A0A0A0MQD4|A0A0A0MQD4_MOUSE RIKEN cDNA 9530068E07 gene OS=Mus musculus OX=10090 GN=9530068E07Rik PE=1 SV=1;sp|Q8K201|KCT2_MOUSE Keratinocyte-associated transmembrane protein 2 OS=Mus musculus OX=10090 GN=Kct2 PE=1 SV=2	66	2	3	3	3	14.3	14.3	14.3	27.292	0	7.1598	4	158050	154200	125260	95088	214380	156750	141960	123040	106110	182990	17.2285	17.2005	17.1361	16.7828	17.3824	17.2325	17.0616	16.9701	16.8759	17.2739	0.810334	0.134401	-0.197104	1.70081	0.00656793	-0.498819
A0A0A0MQD7;A0A2I3BPN8;A3KGS3;F7CGP0;F7AI67	Ral GTPase-activating protein subunit alpha-2	Ralgapa2	tr|A0A0A0MQD7|A0A0A0MQD7_MOUSE Ral GTPase-activating protein subunit alpha-2 OS=Mus musculus OX=10090 GN=Ralgapa2 PE=1 SV=1;tr|A0A2I3BPN8|A0A2I3BPN8_MOUSE Ral GTPase-activating protein subunit alpha-2 OS=Mus musculus OX=10090 GN=Ralgapa2 PE=1 SV=1;sp|A3KGS	67	5	9	8	8	6.4	5.8	5.8	214.06	0	15.934	8	56061	74324	58193	81925	75485	54424	76793	58226	80999	69081	15.7332	16.1476	16.0301	16.5678	15.8765	15.7064	16.1752	15.8907	16.4863	15.8685	2.60947	0.0421446	0.288882	2.40955	0.00191563	0.654567
I1E4X2;A0A0A0MQE0;E9Q6Z8;F8VQL7;A0A0R4J1Z4;P25425;A0A0A0MQM6;Q3U5D1;H3BJT4;P31362;H3BKX3	POU domain protein;POU domain, class 2, transcription factor 1;POU domain, class 2, transcription factor 3	Pou2f1;Pou2f3	tr|I1E4X2|I1E4X2_MOUSE POU domain protein OS=Mus musculus OX=10090 GN=Pou2f1 PE=1 SV=1;tr|A0A0A0MQE0|A0A0A0MQE0_MOUSE POU domain protein OS=Mus musculus OX=10090 GN=Pou2f1 PE=1 SV=1;tr|E9Q6Z8|E9Q6Z8_MOUSE POU domain protein OS=Mus musculus OX=10090 GN=Pou2	68	11	8	8	5	15	15	9.9	72.4	0	23.641	8	218220	219250	188950	186770	263930	221550	207040	203210	190170	252800	17.6939	17.7083	17.7292	17.7567	17.6824	17.7317	17.606	17.694	17.7176	17.7402	0.342888	0.4829	-0.0541124	0.27152	0.604947	0.0259027
A0A0A0MQE5;A2AHC3	Calmodulin-regulated spectrin-associated protein 1	Camsap1	tr|A0A0A0MQE5|A0A0A0MQE5_MOUSE Calmodulin-regulated spectrin-associated protein 1 OS=Mus musculus OX=10090 GN=Camsap1 PE=1 SV=1;sp|A2AHC3|CAMP1_MOUSE Calmodulin-regulated spectrin-associated protein 1 OS=Mus musculus OX=10090 GN=Camsap1 PE=1 SV=1	69	2	1	1	1	0.8	0.8	0.8	176.01	0	4.0197	1	2784.2	5191.3	3883.1	1607.2	3373	3293.1	2454.3	3442.1	3372.7	5394.4	11.4016	12.3079	12.1245	10.8962	11.3924	11.6596	11.2076	11.8104	11.9004	12.1898	0.0153195	0.920701	-0.0333238	0.220068	0.100021	-0.392819
B7ZCJ0;A0A0A0MQE8;B7ZCJ1;Q6DFV3;G3UX38;G3UWM5	Rho GTPase-activating protein 21	Arhgap21	tr|B7ZCJ0|B7ZCJ0_MOUSE Rho GTPase-activating protein 21 OS=Mus musculus OX=10090 GN=Arhgap21 PE=1 SV=1;tr|A0A0A0MQE8|A0A0A0MQE8_MOUSE Rho GTPase-activating protein 21 OS=Mus musculus OX=10090 GN=Arhgap21 PE=1 SV=1;tr|B7ZCJ1|B7ZCJ1_MOUSE Rho GTPase-activati	70	6	3	3	3	1.5	1.5	1.5	215.86	0	9.0612	3	55286	52646	43069	37630	64159	50854	58555	47981	44816	69454	15.7132	15.6501	15.5959	15.4454	15.642	15.6085	15.784	15.6115	15.6324	15.8763	0.1053	0.689051	-0.0420761	0.553497	0.073647	-0.220204
A0A0A0MQF3;Q8VDW4;D6RCG4;Q3V321	Ubiquitin-conjugating enzyme E2 W	Ube2w	tr|A0A0A0MQF3|A0A0A0MQF3_MOUSE MCG13474 OS=Mus musculus OX=10090 GN=Ube2w PE=1 SV=1;sp|Q8VDW4|UBE2W_MOUSE Ubiquitin-conjugating enzyme E2 W OS=Mus musculus OX=10090 GN=Ube2w PE=1 SV=1;tr|D6RCG4|D6RCG4_MOUSE Ubiquitin-conjugating enzyme E2 W (Fragment) OS=M	71	4	2	2	2	15.6	15.6	15.6	20.715	0	15.392	2	52965	56438	49577	47423	65489	50555	64895	59148	49437	56054	15.6513	15.7504	15.7989	15.7791	15.6716	15.6	15.9323	15.9134	15.774	15.5671	0.773631	0.126834	0.222072	1.02163	0.0880551	0.157256
A0A0A0MQF6;P16858;S4R257;S4R1W8;V9GX06;S4R1N5;V9GXA7;A0A0R4J0X7;S4R2G5;Q64467;V9GXK0	Glyceraldehyde-3-phosphate dehydrogenase	Gapdh	tr|A0A0A0MQF6|A0A0A0MQF6_MOUSE Glyceraldehyde-3-phosphate dehydrogenase OS=Mus musculus OX=10090 GN=Gapdh PE=1 SV=1;sp|P16858|G3P_MOUSE Glyceraldehyde-3-phosphate dehydrogenase OS=Mus musculus OX=10090 GN=Gapdh PE=1 SV=2;tr|S4R257|S4R257_MOUSE Glyceraldehy	72	11	24	24	0	77.2	77.2	0	38.653	0	113.23	122	95730000	102300000	90153000	94700000	110040000	94508000	105580000	97431000	96415000	92971000	26.471	26.5743	26.6274	26.7427	26.386	26.4683	26.6002	26.5992	26.7034	26.2628	1.27667	0.083288	0.262852	1.59648	0.0114152	0.398644
E0CY47;H3BKE1;A0A0A0MQM2;I1E4X4;H3BKK4;I1E4X6;Q4KWH5	Phosphoinositide phospholipase C;1-phosphatidylinositol 4,5-bisphosphate phosphodiesterase eta-1	Plch1	tr|E0CY47|E0CY47_MOUSE 1-phosphatidylinositol 4,5-bisphosphate phosphodiesterase eta-1 (Fragment) OS=Mus musculus OX=10090 GN=Plch1 PE=4 SV=2;tr|H3BKE1|H3BKE1_MOUSE Phosphoinositide phospholipase C (Fragment) OS=Mus musculus OX=10090 GN=Plch1 PE=1 SV=8;tr|	73	7	1	1	1	5.9	5.9	5.9	16.125	0.00235	2.2054	3	518730	599160	409570	580670	561080	534600	303250	340090	444840	449940	18.9431	19.1586	18.8453	19.3932	18.7704	19.0025	18.1566	18.4369	18.9436	18.5719	0.00820771	0.960707	-0.013525	0.74389	0.0177754	0.497234
A0A0A0MQN1;Q5RL79	Keratinocyte-associated protein 2	Krtcap2	tr|A0A0A0MQN1|A0A0A0MQN1_MOUSE Keratinocyte associated protein 2, isoform CRA_c OS=Mus musculus OX=10090 GN=Krtcap2 PE=1 SV=1;sp|Q5RL79|KTAP2_MOUSE Keratinocyte-associated protein 2 OS=Mus musculus OX=10090 GN=Krtcap2 PE=1 SV=2	75	2	1	1	1	14.9	14.9	14.9	12.542	0	18.994	1	248520	265470	246750	295200	266020	254620	276360	252610	278120	244590	17.8815	17.9843	18.1142	18.4172	17.6938	17.9324	18.0227	18.0079	18.266	17.6925	2.41861	0.0388392	0.310319	1.87581	0.00149468	0.648452
A0A0A6YVR9;V9GXE6;P09925;A0A0A6YVY3	Surfeit locus protein 1	Surf1	tr|A0A0A6YVR9|A0A0A6YVR9_MOUSE SURF1-like protein (Fragment) OS=Mus musculus OX=10090 GN=Surf1 PE=1 SV=1;tr|V9GXE6|V9GXE6_MOUSE SURF1-like protein (Fragment) OS=Mus musculus OX=10090 GN=Surf1 PE=1 SV=1;sp|P09925|SURF1_MOUSE Surfeit locus protein 1 OS=Mus m	76	4	6	6	6	24.6	24.6	24.6	27.146	0	16.369	6	534610	566320	486870	570450	575910	501240	562940	523900	611770	551500	18.9867	19.0773	19.0947	19.3676	18.8081	18.9096	19.0491	19.0603	19.4033	18.8655	1.71223	0.0845453	0.226418	2.42246	0.0023169	0.548645
A0A0A6YVS2;Q921L3	Transmembrane and coiled-coil domain-containing protein 1	Tmco1	tr|A0A0A6YVS2|A0A0A6YVS2_MOUSE Calcium load-activated calcium channel (Fragment) OS=Mus musculus OX=10090 GN=Tmco1 PE=1 SV=1;sp|Q921L3|TMCO1_MOUSE Calcium load-activated calcium channel OS=Mus musculus OX=10090 GN=Tmco1 PE=1 SV=1	77	2	5	5	5	23.5	23.5	23.5	22.283	0	15.651	6	1478800	1574800	1379500	1591500	1699900	1450000	1695900	1490000	1685500	1525800	20.4545	20.5528	20.5973	20.8478	20.3696	20.442	20.6401	20.5682	20.8654	20.3337	1.45311	0.0850583	0.244823	2.80451	0.00335691	0.504975
A0A0A6YVU4		Il1rn	tr|A0A0A6YVU4|A0A0A6YVU4_MOUSE Interleukin-1 receptor antagonist protein OS=Mus musculus OX=10090 GN=Il1rn PE=1 SV=1	78	1	3	1	1	63.5	21.2	21.2	5.9038	0.0051581	1.7672	1	9276.7	30111	8947	49382	11748	11535	56038	15223	64254	8904.2	13.1379	14.8441	13.3287	15.8375	13.1927	13.4681	15.7206	13.9553	16.1522	12.9128	1.3975	0.0184865	2.22958	2.29383	0	2.9421
A0A0A6YVU8;Q9JKV1;D3YUD8	Proteasomal ubiquitin receptor ADRM1	Gm9774;Adrm1	tr|A0A0A6YVU8|A0A0A6YVU8_MOUSE MCG119397 OS=Mus musculus OX=10090 GN=Gm9774 PE=4 SV=1;sp|Q9JKV1|ADRM1_MOUSE Proteasomal ubiquitin receptor ADRM1 OS=Mus musculus OX=10090 GN=Adrm1 PE=1 SV=2;tr|D3YUD8|D3YUD8_MOUSE Predicted pseudogene 9774 OS=Mus musculus OX	79	3	12	12	12	29.2	29.2	29.2	42.147	0	94.312	17	3034600	3080000	2789800	2496200	3715900	3083900	3052100	3085900	2640000	3508300	21.4916	21.5206	21.6133	21.4971	21.4979	21.5307	21.4879	21.6186	21.5128	21.5349	0.173132	0.842805	-0.0121555	0.202464	0.803761	-0.011405
A0A0A6YVU9;A0A0R4J0K6;Q91VA3	Calpain-8	Capn8	tr|A0A0A6YVU9|A0A0A6YVU9_MOUSE Calpain-8 OS=Mus musculus OX=10090 GN=Capn8 PE=1 SV=1;tr|A0A0R4J0K6|A0A0R4J0K6_MOUSE Calpain 8, isoform CRA_a OS=Mus musculus OX=10090 GN=Capn8 PE=1 SV=1;sp|Q91VA3|CAN8_MOUSE Calpain-8 OS=Mus musculus OX=10090 GN=Capn8 PE=1 S	80	3	1	1	1	1	1	1	77.564	0.0076747	1.6071	1	24493	29052	14415	16788	28188	28412	19574	27382	27416	29939	14.5386	14.7924	14.0168	14.281	14.4554	14.7686	14.2031	14.8023	14.9234	14.6623	0.0639537	0.730825	-0.0610452	0.0412012	0.646235	0.0433726
A0A0A6YWB0;A0A0A6YVV8;A0A0A6YXP3;A0A0A6YWG1;A0A0A6YXQ4;A0A0A6YXL7;A0A0A6YWJ5;Q3U570		Mbnl1	tr|A0A0A6YWB0|A0A0A6YWB0_MOUSE Muscleblind-like protein 1 OS=Mus musculus OX=10090 GN=Mbnl1 PE=1 SV=1;tr|A0A0A6YVV8|A0A0A6YVV8_MOUSE Muscleblind-like protein 1 OS=Mus musculus OX=10090 GN=Mbnl1 PE=1 SV=1;tr|A0A0A6YXP3|A0A0A6YXP3_MOUSE Muscleblind-like prot	81	8	10	10	2	38.9	38.9	13.8	37.8	0	31.948	13	2891500	2836800	2338100	2422700	3310500	2882700	2947400	2609900	2560300	3038300	21.4219	21.4019	21.3584	21.454	21.3312	21.4334	21.4375	21.3769	21.4686	21.3274	1.43134	0.220285	0.0904169	2.49036	0.0942263	0.132009
A0A0A6YWD3;A0A0A6YVZ7;Q8C735;A0A0A6YWF7	Protein lin-9 homolog	Lin9	tr|A0A0A6YWD3|A0A0A6YWD3_MOUSE Protein lin-9 homolog (Fragment) OS=Mus musculus OX=10090 GN=Lin9 PE=1 SV=1;tr|A0A0A6YVZ7|A0A0A6YVZ7_MOUSE Protein lin-9 homolog OS=Mus musculus OX=10090 GN=Lin9 PE=1 SV=1;sp|Q8C735|LIN9_MOUSE Protein lin-9 homolog OS=Mus mus	82	4	2	2	2	5.4	5.4	5.4	58.886	0	4.2778	2	64239	57863	46560	39263	66655	63961	50619	55325	33827	72744	15.9297	15.7864	15.7083	15.5067	15.697	15.9393	15.5739	15.817	15.2266	15.9431	0.318583	0.295846	-0.13989	0.867965	0.016168	-0.453396
A0A0A6YXC8;E9QKR1;A0A0A6YW06;J3QNM3;E9QKQ9;E9QLZ9;Q03173;A0A0A6YVZ6	Protein enabled homolog	Enah	tr|A0A0A6YXC8|A0A0A6YXC8_MOUSE Protein enabled homolog OS=Mus musculus OX=10090 GN=Enah PE=1 SV=1;tr|E9QKR1|E9QKR1_MOUSE Protein enabled homolog OS=Mus musculus OX=10090 GN=Enah PE=1 SV=2;tr|A0A0A6YW06|A0A0A6YW06_MOUSE Protein enabled homolog OS=Mus muscul	83	8	19	19	19	46	46	46	58.35	0	72.601	25	1638100	1414400	1186000	1001400	2170000	1468700	1362400	1222500	1054200	1819700	20.6021	20.3978	20.3792	20.1794	20.7219	20.4605	20.3242	20.2827	20.1884	20.5878	1.21072	0.0827905	-0.293808	1.7044	0.00775365	-0.470913
A0A0A6YWR8;A0A0A6YW53;B7ZNR9;E9PVG7;F8VPL5;P97820;A0A0A6YVZ8;E0CZF8;E0CZD7;E0CXD6;E0CY98;E9PUL9;B9EKN8;B2RQ80;P83510;E0CYV5;A0A0A6YWJ2;A0A0A6YXE5	Mitogen-activated protein kinase kinase kinase kinase 4	Map4k4	tr|A0A0A6YWR8|A0A0A6YWR8_MOUSE Mitogen-activated protein kinase kinase kinase kinase 4 OS=Mus musculus OX=10090 GN=Map4k4 PE=1 SV=1;tr|A0A0A6YW53|A0A0A6YW53_MOUSE Mitogen-activated protein kinase kinase kinase kinase 4 OS=Mus musculus OX=10090 GN=Map4k4 PE	84	18	29	1	1	30.4	0.9	0.9	140.81	0	4.1654	1	10029	6564.6	7764.5	6308.6	12602	9911.8	11618	8780.1	10159	11471	13.2504	12.6466	13.1242	12.8689	13.294	13.2493	13.4506	13.1614	13.4912	13.2782	0.211443	0.316333	-0.237531	0.11591	0.323731	-0.106045
A0A0A6YW74;Q99P69;A0A0A6YVY5	Kinetochore protein Nuf2	Nuf2	tr|A0A0A6YW74|A0A0A6YW74_MOUSE Kinetochore protein Nuf2 OS=Mus musculus OX=10090 GN=Nuf2 PE=1 SV=1;sp|Q99P69|NUF2_MOUSE Kinetochore protein Nuf2 OS=Mus musculus OX=10090 GN=Nuf2 PE=1 SV=2;tr|A0A0A6YVY5|A0A0A6YVY5_MOUSE Kinetochore protein Nuf2 (Fragment) O	85	3	2	2	2	6.8	6.8	6.8	34.942	0	5.6593	2	38155	30289	24905	9846.6	52222	33986	26015	24352	11829	48427	15.1781	14.8526	14.8057	13.5112	15.345	15.0271	14.6135	14.6331	13.7107	15.356	1.44908	0.0375864	-0.617446	2.48391	0	-1.73952
A0A0A6YW87;Q9CX13	Protein cornichon homolog 4	Cnih4	tr|A0A0A6YW87|A0A0A6YW87_MOUSE Cornichon homolog 4 (Drosophila), isoform CRA_a OS=Mus musculus OX=10090 GN=Cnih4 PE=1 SV=1;sp|Q9CX13|CNIH4_MOUSE Protein cornichon homolog 4 OS=Mus musculus OX=10090 GN=Cnih4 PE=2 SV=1	86	2	1	1	1	25.6	25.6	25.6	9.22	0	11.784	4	829690	781300	691180	830510	931930	804560	857130	837510	888410	916170	19.6207	19.5416	19.6002	19.9095	19.5025	19.5923	19.6556	19.7371	19.9416	19.5978	0.235788	0.55117	0.0484972	1.75753	0.0122801	0.375396
A0A0A6YWG5;H9KV07;Q7TNH6	Nephrocystin-3	Nphp3	tr|A0A0A6YWG5|A0A0A6YWG5_MOUSE Nephrocystin-3 OS=Mus musculus OX=10090 GN=Nphp3 PE=1 SV=1;tr|H9KV07|H9KV07_MOUSE Nephrocystin-3 OS=Mus musculus OX=10090 GN=Nphp3 PE=1 SV=2;sp|Q7TNH6|NPHP3_MOUSE Nephrocystin-3 OS=Mus musculus OX=10090 GN=Nphp3 PE=1 SV=2	87	3	1	1	1	4.5	4.5	4.5	60.511	0.0037088	2.0495	1	12932	9315.5	5596.7	6199.9	14999	10804	10287	7640.5	6956.2	9363.9	13.6172	13.1515	12.6519	12.8439	13.5452	13.3737	13.275	12.9608	12.9448	12.9854	0.059157	0.753801	-0.0520401	0.492164	0.0429047	-0.370978
E9QNQ4;A0A0A6YWG7;Q8CHG7	Rap guanine nucleotide exchange factor 2	Rapgef2	tr|E9QNQ4|E9QNQ4_MOUSE Rap guanine nucleotide exchange factor 2 OS=Mus musculus OX=10090 GN=Rapgef2 PE=1 SV=1;tr|A0A0A6YWG7|A0A0A6YWG7_MOUSE Rap guanine nucleotide exchange factor 2 OS=Mus musculus OX=10090 GN=Rapgef2 PE=1 SV=1;sp|Q8CHG7|RPGF2_MOUSE Rap gu	88	3	10	6	6	9.7	6.4	6.4	166.43	0	14.243	6	79212	73960	71870	63261	92997	73231	77503	103340	70326	115380	16.232	16.1405	16.3346	16.1949	16.1775	16.1346	16.1885	16.7184	16.2825	16.6086	0.39525	0.202241	-0.228534	0.255352	0.170001	-0.154364
A0A0A6YWM5;E9QKE4;Q8BMG7	Rab3 GTPase-activating protein non-catalytic subunit	Rab3gap2	tr|A0A0A6YWM5|A0A0A6YWM5_MOUSE Rab3 GTPase-activating protein non-catalytic subunit OS=Mus musculus OX=10090 GN=Rab3gap2 PE=1 SV=1;tr|E9QKE4|E9QKE4_MOUSE Rab3 GTPase-activating protein non-catalytic subunit OS=Mus musculus OX=10090 GN=Rab3gap2 PE=1 SV=1;sp	89	3	38	38	38	35.7	35.7	35.7	152.54	0	154.6	44	3854200	3775900	3228400	3046100	4466200	3724800	3794900	3498900	3253300	4268500	21.8365	21.8145	21.8239	21.7844	21.7632	21.8031	21.8021	21.7998	21.8142	21.8178	0.228808	0.776327	0.0177727	0.094207	0.851008	0.00874615
A0A0A6YWP5;Q9WVF8	Tumor suppressor candidate 2	Tusc2	tr|A0A0A6YWP5|A0A0A6YWP5_MOUSE Tumor suppressor candidate 2 OS=Mus musculus OX=10090 GN=Tusc2 PE=1 SV=1;sp|Q9WVF8|TUSC2_MOUSE Tumor suppressor candidate 2 OS=Mus musculus OX=10090 GN=Tusc2 PE=1 SV=3	90	2	2	2	2	36.3	36.3	36.3	11.206	0	4.4249	2	29432	25928	28132	36070	31704	27178	27137	27313	31108	30955	14.8036	14.6283	14.9815	15.3843	14.625	14.7046	14.6745	14.7986	15.1057	14.7104	0.114137	0.816178	-0.0163126	1.23499	0.00758265	0.577325
A0A0A6YWT4;A0A0A6YY35		Rabgap1l	tr|A0A0A6YWT4|A0A0A6YWT4_MOUSE Rab GTPase-activating protein 1-like (Fragment) OS=Mus musculus OX=10090 GN=Rabgap1l PE=1 SV=1;tr|A0A0A6YY35|A0A0A6YY35_MOUSE Rab GTPase-activating protein 1-like (Fragment) OS=Mus musculus OX=10090 GN=Rabgap1l PE=1 SV=1	91	2	2	1	1	10	3	3	26.539	0.0080775	1.6028	1	504980	748030	637520	582570	474260	509090	491000	569820	664910	499010	18.9044	19.4788	19.4836	19.3979	18.5279	18.932	18.8519	19.1815	19.5235	18.7212	0.617926	0.0947544	0.540755	1.73332	0.00141844	0.836123
A0A0A6YX21;A0A0A6YY20;Q8VD57	Vesicle transport protein SFT2B	Sft2d2	tr|A0A0A6YX21|A0A0A6YX21_MOUSE Vesicle transport protein OS=Mus musculus OX=10090 GN=Sft2d2 PE=1 SV=1;tr|A0A0A6YY20|A0A0A6YY20_MOUSE Vesicle transport protein OS=Mus musculus OX=10090 GN=Sft2d2 PE=1 SV=1;sp|Q8VD57|SFT2B_MOUSE Vesicle transport protein SFT2	92	3	2	2	2	41.5	41.5	41.5	6.9339	0	8.5244	2	87331	81479	88110	88229	113750	72407	83319	90574	101610	86830	16.3727	16.2802	16.6286	16.6748	16.4681	16.1183	16.2928	16.5281	16.8134	16.1984	0.117935	0.656748	-0.0467367	0.945177	0.0177634	0.41082
A0A0A6YX26;P62900;A0A0A6YXL3	60S ribosomal protein L31	Rpl31	tr|A0A0A6YX26|A0A0A6YX26_MOUSE 60S ribosomal protein L31 OS=Mus musculus OX=10090 GN=Rpl31 PE=1 SV=1;sp|P62900|RL31_MOUSE 60S ribosomal protein L31 OS=Mus musculus OX=10090 GN=Rpl31 PE=1 SV=1;tr|A0A0A6YXL3|A0A0A6YXL3_MOUSE 60S ribosomal protein L31 OS=Mus	93	3	8	8	8	43.4	43.4	43.4	14.996	0	23.726	9	13954000	13543000	11431000	9458600	15876000	12315000	12616000	11793000	9524400	14101000	23.6927	23.6571	23.648	23.419	23.5929	23.5283	23.5352	23.5528	23.3639	23.5418	0.151505	0.711318	0.0287991	1.36889	0.0645934	-0.17592
A0A0A6YXL6;E9Q3Y4;A0A0A6YXX3;Q9ESE1;A0A1D5RM41;Q8BSM6;Q9EPN1	Lipopolysaccharide-responsive and beige-like anchor protein	Lrba	tr|A0A0A6YXL6|A0A0A6YXL6_MOUSE Lipopolysaccharide-responsive and beige-like anchor protein OS=Mus musculus OX=10090 GN=Lrba PE=1 SV=1;tr|E9Q3Y4|E9Q3Y4_MOUSE Lipopolysaccharide-responsive and beige-like anchor protein OS=Mus musculus OX=10090 GN=Lrba PE=1 S	94	7	41	41	41	18.2	18.2	18.2	309.37	0	146.87	41	4001700	4691100	3617900	4102400	4793000	3969000	4762000	3194900	4058600	4162000	21.8907	22.1276	21.9883	22.2139	21.8651	21.8948	22.1296	21.6687	22.1332	21.7814	1.7378	0.0584526	0.305364	1.57781	0.013611	0.350324
Q3U390;A0A0A6YXN8;A0A0A6YWF8		Sirpb1b	tr|Q3U390|Q3U390_MOUSE Signal-regulatory protein beta 1B OS=Mus musculus OX=10090 GN=Sirpb1b PE=2 SV=1;tr|A0A0A6YXN8|A0A0A6YXN8_MOUSE Signal-regulatory protein beta 1B OS=Mus musculus OX=10090 GN=Sirpb1b PE=4 SV=1;tr|A0A0A6YWF8|A0A0A6YWF8_MOUSE Signal-regu	95	3	12	4	4	39.9	13.3	13.3	43.364	0	9.6783	4	168960	235360	161010	215830	211880	174880	218740	196410	195960	186360	17.3248	17.8106	17.4983	17.9654	17.3655	17.3904	17.6853	17.6448	17.7609	17.3003	1.55705	0.0388199	0.415093	1.41337	0.00736071	0.530258
A0A0A6YXV0		Apeh	tr|A0A0A6YXV0|A0A0A6YXV0_MOUSE Acylamino-acid-releasing enzyme (Fragment) OS=Mus musculus OX=10090 GN=Apeh PE=1 SV=1	96	1	8	1	1	56.4	12.3	12.3	22.671	0	9.2007	1	36128	27698	33908	26306	47083	31395	30808	32687	33836	40549	15.0994	14.7236	15.2509	14.9289	15.1955	14.9127	14.8575	15.0578	15.227	15.0999	1.30814	0.0641296	-0.357173	0.155294	0.365833	-0.0697594
A0A0A6YY01;O35710	Nocturnin	Ccrn4l	tr|A0A0A6YY01|A0A0A6YY01_MOUSE Nocturnin (Fragment) OS=Mus musculus OX=10090 GN=Noct PE=1 SV=1;sp|O35710|NOCT_MOUSE Nocturnin OS=Mus musculus OX=10090 GN=Noct PE=1 SV=3	97	2	1	1	1	12.8	12.8	12.8	13.29	0	7.9957	1	7381.9	6124.8	6533.2	7384.5	6929.4	5709	6353.1	7959.1	5693.2	7084.1	12.8083	12.5465	12.8751	13.0961	12.4311	12.4534	12.5797	13.0197	12.6557	12.5829	0.263534	0.503058	0.0561247	0.59505	0.0352792	0.368914
A0A0A6YY22;Q9WUE3	Cytochrome b561 domain-containing protein 2	Cyb561d2	tr|A0A0A6YY22|A0A0A6YY22_MOUSE Cytochrome b561 domain-containing protein 2 OS=Mus musculus OX=10090 GN=Cyb561d2 PE=1 SV=1;sp|Q9WUE3|C56D2_MOUSE Cytochrome b561 domain-containing protein 2 OS=Mus musculus OX=10090 GN=Cyb561d2 PE=1 SV=1	98	2	1	1	1	27.3	27.3	27.3	4.5663	0	9.2238	2	84446	83917	83497	84084	109230	93109	88019	95744	86964	109480	16.3243	16.3227	16.551	16.6054	16.4096	16.481	16.372	16.6082	16.5888	16.5328	0.692517	0.209743	-0.123837	0.74432	0.132725	0.12588
A0A0A6YY64;A2AUP3;A2AUP5;A2AUP1;Q7TS91;A2AUP4;A7UAK8;Q3U3S6;A7UAK5;A7UAK4;A0A0A6YW89;B2Z891		Pfkfb3	tr|A0A0A6YY64|A0A0A6YY64_MOUSE 6-phosphofructo-2-kinase/fructose-2,6-biphosphatase 3 OS=Mus musculus OX=10090 GN=Pfkfb3 PE=1 SV=1;tr|A2AUP3|A2AUP3_MOUSE 6-phosphofructo-2-kinase/fructose-2,6-biphosphatase 3 OS=Mus musculus OX=10090 GN=Pfkfb3 PE=1 SV=1;tr|A	99	12	24	21	20	51.2	45.8	43.8	57.349	0	67.904	21	1031800	1077300	833110	742190	1267400	1090600	1079600	949720	789570	1266400	19.9353	20.0051	19.8697	19.7473	19.946	20.0311	19.9886	19.9185	19.7714	20.0648	0.0463222	0.91366	-0.00862408	1.25461	0.0367064	-0.2461
A0A0A6YY67;H7BX08;Q8C1B1;A0A0A6YXV8	Calmodulin-regulated spectrin-associated protein 2	Camsap2	tr|A0A0A6YY67|A0A0A6YY67_MOUSE Calmodulin-regulated spectrin-associated protein 2 OS=Mus musculus OX=10090 GN=Camsap2 PE=1 SV=1;tr|H7BX08|H7BX08_MOUSE Calmodulin-regulated spectrin-associated protein 2 OS=Mus musculus OX=10090 GN=Camsap2 PE=1 SV=1;sp|Q8C1B	100	4	3	3	3	2.7	2.7	2.7	165.69	0.00056923	2.8235	3	18864	16592	16172	14834	23446	17374	17382	16480	14019	24187	14.1619	13.9843	14.1827	14.1025	14.1896	14.0591	14.0318	14.0698	13.9558	14.3545	1.0395	0.0918009	-0.264026	0.799795	0.051547	-0.242939
Q6F5F2;A0A0A6YYP6;A0A0A6YWR3		SIRP-beta;Sirpb1a	tr|Q6F5F2|Q6F5F2_MOUSE SIRP-beta B-type OS=Mus musculus OX=10090 GN=Sirpb1a PE=2 SV=1;tr|A0A0A6YYP6|A0A0A6YYP6_MOUSE Signal-regulatory protein beta 1A OS=Mus musculus OX=10090 GN=Sirpb1a PE=4 SV=1;tr|A0A0A6YWR3|A0A0A6YWR3_MOUSE Signal-regulatory protein be	101	3	10	2	2	28.6	8.7	8.7	43.491	0	6.6681	2	131680	147890	128860	124840	163240	136710	140770	134470	148320	131560	16.9652	17.1402	17.177	17.1756	16.9892	17.0352	17.0495	17.0983	17.359	16.7979	0.704062	0.143728	0.201295	0.974157	0.0204121	0.373741
A0A0B4J1E2;Q9CSN1	SNW domain-containing protein 1	Snw1	tr|A0A0B4J1E2|A0A0B4J1E2_MOUSE SNW domain-containing protein 1 OS=Mus musculus OX=10090 GN=Snw1 PE=1 SV=1;sp|Q9CSN1|SNW1_MOUSE SNW domain-containing protein 1 OS=Mus musculus OX=10090 GN=Snw1 PE=1 SV=3	102	2	28	28	28	56.5	56.5	56.5	61.461	0	106.38	32	4293000	3982300	3427200	2662400	5298600	4070700	4042500	3700300	2798000	4822000	21.9921	21.8912	21.9101	21.5901	22.0098	21.9313	21.8933	21.8806	21.5966	21.9937	2.26622	0.160618	-0.109476	3.34724	0.0064329	-0.408358
D3Z5P5;A0A0B4J1E3;P40694	DNA-binding protein SMUBP-2	Ighmbp2	tr|D3Z5P5|D3Z5P5_MOUSE DNA-binding protein SMUBP-2 OS=Mus musculus OX=10090 GN=Ighmbp2 PE=1 SV=1;tr|A0A0B4J1E3|A0A0B4J1E3_MOUSE DNA-binding protein SMUBP-2 OS=Mus musculus OX=10090 GN=Ighmbp2 PE=1 SV=1;sp|P40694|SMBP2_MOUSE DNA-binding protein SMUBP-2 OS=M	103	3	6	6	6	6.7	6.7	6.7	97.496	0	16.721	6	63346	61094	54010	41959	70636	60406	58759	59766	43938	74508	15.9095	15.8648	15.9225	15.6025	15.7807	15.8568	15.789	15.9284	15.6039	15.9776	0.174289	0.577959	-0.0522594	0.969753	0.0351128	-0.275974
A0A0B4J1E5;Q99PM9;A0A0A6YXW7;A0A0A6YVQ3;A0A0A6YXG9	Uridine-cytidine kinase 2	Uck2	tr|A0A0B4J1E5|A0A0B4J1E5_MOUSE Uridine-cytidine kinase 2 (Fragment) OS=Mus musculus OX=10090 GN=Uck2 PE=1 SV=1;sp|Q99PM9|UCK2_MOUSE Uridine-cytidine kinase 2 OS=Mus musculus OX=10090 GN=Uck2 PE=1 SV=1;tr|A0A0A6YXW7|A0A0A6YXW7_MOUSE Uridine-cytidine kinase	104	5	9	9	8	42.8	42.8	39.6	28.655	0	29.557	10	1614600	1496300	1084800	994450	1915700	1549200	1396600	1206800	963080	1860600	20.5813	20.479	20.2505	20.1694	20.542	20.5375	20.36	20.2641	20.058	20.6199	0.820329	0.158561	-0.161441	1.68835	0.00868401	-0.46727
A0A0B4J1E6;P08101	Low affinity immunoglobulin gamma Fc region receptor II	Fcgr2b;Fcgr2	tr|A0A0B4J1E6|A0A0B4J1E6_MOUSE Fc receptor, IgG, low affinity IIb OS=Mus musculus OX=10090 GN=Fcgr2b PE=1 SV=1;sp|P08101|FCGR2_MOUSE Low affinity immunoglobulin gamma Fc region receptor II OS=Mus musculus OX=10090 GN=Fcgr2 PE=1 SV=2	105	2	11	11	2	41.8	41.8	14.4	37.79	0	32.246	14	2719200	2761200	2352200	2210900	3710600	2853800	2970700	2734300	2523500	3247600	21.3333	21.3629	21.3671	21.322	21.4958	21.4189	21.4489	21.4441	21.4477	21.4235	0.35695	0.48031	-0.0537443	0.38649	0.274551	-0.0747814
A0A0B4J1E7;O35343;D3YTN1	Importin subunit alpha-3	Kpna4	tr|A0A0B4J1E7|A0A0B4J1E7_MOUSE Importin subunit alpha-3 OS=Mus musculus OX=10090 GN=Kpna4 PE=1 SV=1;sp|O35343|IMA3_MOUSE Importin subunit alpha-3 OS=Mus musculus OX=10090 GN=Kpna4 PE=1 SV=1	106	3	20	20	13	43.5	43.5	30.5	68.03	0	120.28	28	3928100	4143800	3536400	3335900	4481700	3813500	3974900	3856200	3580000	4085600	21.8639	21.9486	21.9554	21.9155	21.7682	21.8371	21.869	21.9401	21.9522	21.7546	1.17024	0.141505	0.147359	1.89786	0.0604097	0.172422
A0A0B4J1F3;E9Q6M9;A0A0U1RP96		Lilra6	tr|A0A0B4J1F3|A0A0B4J1F3_MOUSE Leukocyte immunoglobulin-like receptor, subfamily A (with TM domain), member 6 OS=Mus musculus OX=10090 GN=Lilra6 PE=1 SV=1;tr|E9Q6M9|E9Q6M9_MOUSE Leukocyte immunoglobulin-like receptor, subfamily A (with TM domain), member 6	107	3	12	5	5	25.6	8.1	8.1	73.573	0	20.387	5	203090	212420	159660	118810	206770	187780	224530	179910	122540	205650	17.5903	17.6626	17.4862	17.1041	17.3303	17.4931	17.723	17.5183	17.0836	17.4424	1.39214	0.0696284	0.306525	1.44455	0.0236477	-0.292453
A0A0B4J1G0		Fcgr4	sp|A0A0B4J1G0|FCGR4_MOUSE Low affinity immunoglobulin gamma Fc region receptor IV OS=Mus musculus OX=10090 GN=Fcgr4 PE=1 SV=1	108	1	6	6	6	27.3	27.3	27.3	28.398	0	32.213	7	1032400	1091000	1236400	647560	1188400	1059600	1035100	1363100	698250	926100	19.9361	20.0233	20.4393	19.5505	19.8532	19.9895	19.9278	20.4398	19.5941	19.6133	0.696185	0.128479	0.2423	0.498303	0.114198	-0.160978
A0A0B4J1G1		Fcgr2b	tr|A0A0B4J1G1|A0A0B4J1G1_MOUSE Fc receptor, IgG, low affinity IIb OS=Mus musculus OX=10090 GN=Fcgr2b PE=1 SV=1	109	1	9	1	1	32.4	4.8	4.8	32.976	0	10.608	1	146030	143230	132300	120200	173470	125010	149550	141590	143600	140050	17.1144	17.094	17.215	17.1209	17.0769	16.9061	17.1368	17.1727	17.3124	16.8881	0.517917	0.230485	0.132887	0.650251	0.0611525	0.234134
Z4YNA9;A0A0B4J1G2;Q75VT8	Protein HIDE1	AB124611;Hide1	tr|Z4YNA9|Z4YNA9_MOUSE cDNA sequence AB124611 OS=Mus musculus OX=10090 GN=AB124611 PE=1 SV=1;tr|A0A0B4J1G2|A0A0B4J1G2_MOUSE cDNA sequence AB124611 OS=Mus musculus OX=10090 GN=AB124611 PE=1 SV=1;sp|Q75VT8|HIDE1_MOUSE Protein HIDE1 OS=Mus musculus OX=10090 G	110	3	2	2	2	16.8	16.8	16.8	20.877	0	26.198	3	142180	107950	123730	63085	186790	156290	126880	150360	74908	200020	17.0759	16.6861	17.1184	16.1908	17.1836	17.2283	16.8996	17.2594	16.3735	17.4023	1.08604	0.0581347	-0.500146	1.71464	0.000919355	-1.0108
A0A0B4J1G5;Q9JHC9	ETS-related transcription factor Elf-2	Elf2	tr|A0A0B4J1G5|A0A0B4J1G5_MOUSE ETS-related transcription factor Elf-2 OS=Mus musculus OX=10090 GN=Elf2 PE=1 SV=1;sp|Q9JHC9|ELF2_MOUSE ETS-related transcription factor Elf-2 OS=Mus musculus OX=10090 GN=Elf2 PE=1 SV=1	111	2	3	2	2	6	3.6	3.6	53.915	0.0001455	3.3779	2	54042	49924	34775	24851	61152	46615	40163	38337	26207	58789	15.6803	15.5735	15.2873	14.8468	15.5727	15.4829	15.2401	15.2878	14.8583	15.6358	0.438174	0.202203	-0.197453	2.7413	0.00090297	-0.751644
E9PUV2;A0A0B4J1M6;E9PVR4		Fcgr3	tr|E9PUV2|E9PUV2_MOUSE Low affinity immunoglobulin gamma Fc region receptor III OS=Mus musculus OX=10090 GN=Fcgr3 PE=1 SV=1;tr|A0A0B4J1M6|A0A0B4J1M6_MOUSE Low affinity immunoglobulin gamma Fc region receptor III OS=Mus musculus OX=10090 GN=Fcgr3 PE=1 SV=1	112	3	7	5	1	24.1	18.4	3.8	30.717	0	10.505	6	758140	646850	719340	509830	935250	763070	656490	793660	572010	875580	19.4906	19.2691	19.6579	19.2055	19.5076	19.5159	19.2709	19.6595	19.3064	19.5324	2.60772	0.0576123	-0.249973	1.43674	0.0290348	-0.264065
A0A0D2X7Z2;Q9CY45	Protein-lysine N-methyltransferase N6amt2	N6amt2	tr|A0A0D2X7Z2|A0A0D2X7Z2_MOUSE EEF1A lysine methyltransferase 1 OS=Mus musculus OX=10090 GN=Eef1akmt1 PE=1 SV=1;sp|Q9CY45|EFMT1_MOUSE EEF1A lysine methyltransferase 1 OS=Mus musculus OX=10090 GN=Eef1akmt1 PE=1 SV=1	113	2	2	2	2	8.5	8.5	8.5	25.763	0.00057257	2.9299	2	45619	50594	36732	37983	53524	53068	38297	29454	26875	50050	15.4359	15.5927	15.3663	15.4589	15.3805	15.67	15.1714	14.9075	14.8947	15.4036	0.014735	0.945083	-0.00995874	0.279454	0.120671	-0.215267
A0A0F6AIX5;Q8BVA5;A0A1W2P7C8;A0A0F6AIX6;A0A1W2P820;A0A1W2P7T7;A0A1W2P6L7;A0A1W2P6J8;A0A1W2P6H0;A0A1W2P818;A0A1W2P856	UPF0554 protein C2orf43 homolog		tr|A0A0F6AIX5|A0A0F6AIX5_MOUSE Lipid droplet-associated hydrolase OS=Mus musculus OX=10090 GN=Ldah PE=1 SV=1;sp|Q8BVA5|LDAH_MOUSE Lipid droplet-associated hydrolase OS=Mus musculus OX=10090 GN=Ldah PE=1 SV=1;tr|A0A1W2P7C8|A0A1W2P7C8_MOUSE Lipid droplet-ass	114	11	13	13	13	42.3	42.3	42.3	37.357	0	37.499	16	1672400	1930500	1473100	1794500	1909500	1692300	2016400	1609400	1970700	1820700	20.632	20.8466	20.692	21.021	20.5374	20.665	20.8898	20.6794	21.091	20.5886	1.92662	0.0508333	0.305254	2.11646	0.00415109	0.493002
A0A0G2JDH8;D3YXZ7;Q8R1T4	UDP-N-acetylglucosamine transporter	Slc35a3	tr|A0A0G2JDH8|A0A0G2JDH8_MOUSE UDP-N-acetylglucosamine transporter (Fragment) OS=Mus musculus OX=10090 GN=Slc35a3 PE=1 SV=1;tr|D3YXZ7|D3YXZ7_MOUSE UDP-N-acetylglucosamine transporter (Fragment) OS=Mus musculus OX=10090 GN=Slc35a3 PE=1 SV=1;sp|Q8R1T4|S35A3_	115	3	1	1	1	9	9	9	18.725	0.00043459	3.232	1	281290	282830	240860	285800	327060	270150	295840	264110	282640	309730	18.0602	18.0756	18.0794	18.3705	17.9918	18.0178	18.1209	18.0721	18.2893	18.0332	0.968243	0.256103	0.0858135	1.69915	0.0170857	0.317405
A0A0G2JDM4;P21440	Multidrug resistance protein 3	Abcb4	tr|A0A0G2JDM4|A0A0G2JDM4_MOUSE Phosphatidylcholine translocator ABCB4 (Fragment) OS=Mus musculus OX=10090 GN=Abcb4 PE=1 SV=1;sp|P21440|MDR3_MOUSE Phosphatidylcholine translocator ABCB4 OS=Mus musculus OX=10090 GN=Abcb4 PE=1 SV=2	116	2	1	1	1	1.1	1.1	1.1	96.817	0.0070223	1.6572	1	57475	60536	47380	39243	53297	103090	80989	101770	90406	90860	15.7692	15.8516	15.7335	15.506	15.3744	16.628	16.2519	16.6963	16.6448	16.2639	0.167221	0.376084	0.23263	0.121061	0.210327	0.256278
A0A0G2JE03;Q3TWF7;A0A0G2JDM7;Q8BTZ4;A0A0G2JDE8;A0A0G2JFH0;A0A0G2JF12;A0A0G2JGE5;A0A0G2JG78	Anaphase-promoting complex subunit 5	Anapc5	tr|A0A0G2JE03|A0A0G2JE03_MOUSE Anaphase-promoting complex subunit 5 OS=Mus musculus OX=10090 GN=Anapc5 PE=1 SV=1;tr|Q3TWF7|Q3TWF7_MOUSE Anaphase-promoting complex subunit 5 OS=Mus musculus OX=10090 GN=Anapc5 PE=1 SV=1;tr|A0A0G2JDM7|A0A0G2JDM7_MOUSE Anaphas	117	9	20	20	19	34.9	34.9	32.8	80.831	0	85.787	21	1700800	1623100	1323600	1210500	2005300	1601000	1616900	1355300	1233800	1787100	20.6563	20.5964	20.5376	20.453	20.608	20.585	20.5713	20.4315	20.4154	20.5617	0.0119088	0.987227	-0.00100708	1.43158	0.0832642	-0.150661
A0A0G2JDU2;O54992;A0A0G2JDF3	MAP kinase-activated protein kinase 5	Mapkapk5	tr|A0A0G2JDU2|A0A0G2JDU2_MOUSE Predicted gene 42878 OS=Mus musculus OX=10090 GN=Gm42878 PE=4 SV=1;sp|O54992|MAPK5_MOUSE MAP kinase-activated protein kinase 5 OS=Mus musculus OX=10090 GN=Mapkapk5 PE=1 SV=1;tr|A0A0G2JDF3|A0A0G2JDF3_MOUSE MAP kinase-activated	118	3	2	2	2	6.2	6.2	6.2	53.955	0.0020903	2.384	2	801550	767720	534450	528470	1089100	975970	799620	850780	823780	1098500	19.571	19.5163	19.2292	19.2573	19.7273	19.8709	19.5554	19.7598	19.8326	19.8596	1.1881	0.0863022	-0.257596	0.311204	0.0992507	-0.248522
E9QKG6;A0A0G2JDZ9;E9Q804;Q99NH0;A0A1W2P6X1	Ankyrin repeat domain-containing protein 17	Ankrd17	tr|E9QKG6|E9QKG6_MOUSE Ankyrin repeat domain-containing protein 17 OS=Mus musculus OX=10090 GN=Ankrd17 PE=1 SV=1;tr|A0A0G2JDZ9|A0A0G2JDZ9_MOUSE Ankyrin repeat domain-containing protein 17 OS=Mus musculus OX=10090 GN=Ankrd17 PE=1 SV=1;tr|E9Q804|E9Q804_MOUSE	120	5	39	22	22	22.2	13.6	13.6	246.62	0	121.83	23	736400	668880	580040	480650	886110	695550	674610	618820	525460	800140	19.4487	19.3175	19.3473	19.1205	19.4297	19.3822	19.3102	19.3005	19.1839	19.4024	1.73144	0.181294	-0.102248	1.77728	0.0259451	-0.263884
A0A0G2JE30;O88425	Nucleoside diphosphate kinase 6	Nme6	tr|A0A0G2JE30|A0A0G2JE30_MOUSE Nucleoside diphosphate kinase (Fragment) OS=Mus musculus OX=10090 GN=Nme6 PE=1 SV=1;sp|O88425|NDK6_MOUSE Nucleoside diphosphate kinase 6 OS=Mus musculus OX=10090 GN=Nme6 PE=1 SV=1	121	2	2	2	2	13.4	13.4	13.4	18.324	0.00014562	3.387	2	22352	20614	17874	21734	25806	17941	21868	23218	18502	24876	14.4066	14.2974	14.3271	14.6535	14.328	14.1054	14.363	14.5643	14.3561	14.395	0.241664	0.655624	-0.0312872	0.350232	0.154014	0.143289
A0A0G2JE79;D6RCY9;D3Z3Y5;O09039	SH2B adapter protein 3	Sh2b3	tr|A0A0G2JE79|A0A0G2JE79_MOUSE SH2B adapter protein 3 (Fragment) OS=Mus musculus OX=10090 GN=Sh2b3 PE=1 SV=1;tr|D6RCY9|D6RCY9_MOUSE SH2B adapter protein 3 OS=Mus musculus OX=10090 GN=Sh2b3 PE=1 SV=1;tr|D3Z3Y5|D3Z3Y5_MOUSE SH2B adapter protein 3 OS=Mus musc	123	4	1	1	1	5.2	5.2	5.2	27.822	0.0035749	2.0663	1	2825.3	4045.1	4821.1	6275.3	4850.8	3706.4	3714.8	5387.1	4391.5	4238.6	11.4227	11.948	12.4367	12.8613	11.9166	11.8302	11.8056	12.4566	12.2812	11.8419	0.00947439	0.978327	-0.00245523	0.848843	0.0104004	0.691995
A0A0G2JE81;Q60980	Krueppel-like factor 3	Klf3	tr|A0A0G2JE81|A0A0G2JE81_MOUSE Krueppel-like factor 3 (Fragment) OS=Mus musculus OX=10090 GN=Klf3 PE=4 SV=1;sp|Q60980|KLF3_MOUSE Krueppel-like factor 3 OS=Mus musculus OX=10090 GN=Klf3 PE=1 SV=1	124	2	1	1	1	16.4	16.4	16.4	6.2462	0.0051687	1.8011	1	12631	12786	13355	9115.6	11737	12415	14681	9904.1	9416	12094	13.5832	13.6083	13.9066	13.4	13.1914	13.5742	13.7882	13.3352	13.3816	13.3545	1.13844	0.0623626	0.4253	0.541044	0.159572	0.117822
A0A0G2JF04;A0A0G2JE86;Q8BGL0;P10598	Beta-casein	Csn2	tr|A0A0G2JF04|A0A0G2JF04_MOUSE Beta-casein OS=Mus musculus OX=10090 GN=Csn2 PE=1 SV=1;tr|A0A0G2JE86|A0A0G2JE86_MOUSE Beta-casein OS=Mus musculus OX=10090 GN=Csn2 PE=1 SV=1;tr|Q8BGL0|Q8BGL0_MOUSE Beta-casein OS=Mus musculus OX=10090 GN=Csn2 PE=1 SV=1;sp|P10	125	4	1	1	1	7.4	7.4	7.4	23.636	0	5.2248	1	10795	28537	15378	37550	10191	13077	40935	16024	30851	9250.5	13.3566	14.7666	14.1101	15.4424	12.9876	13.6492	15.2675	14.0293	15.0937	12.9678	1.83054	0	2.03935	2.23946	0	2.29032
A0A0G2JE93;A0A1Y7VJA7;Q9DCI3;A0A1Y7VLU9	MLN64 N-terminal domain homolog	Stard3nl	tr|A0A0G2JE93|A0A0G2JE93_MOUSE STARD3 N-terminal-like protein OS=Mus musculus OX=10090 GN=Stard3nl PE=1 SV=1;tr|A0A1Y7VJA7|A0A1Y7VJA7_MOUSE STARD3 N-terminal-like protein OS=Mus musculus OX=10090 GN=Stard3nl PE=1 SV=1;sp|Q9DCI3|STR3N_MOUSE STARD3 N-termina	126	4	2	2	2	6.8	6.8	6.8	29.614	0	4.7792	2	28892	33946	27380	29632	42870	36176	35254	28600	34295	32730	14.7769	15.017	14.9424	15.1007	15.0603	15.1172	15.052	14.8651	15.2464	14.7908	0.295243	0.344891	0.108943	0.607636	0.0591549	0.247987
A0A0G2JEA0;Q6ZPS6	Ankyrin repeat and IBR domain-containing protein 1	Ankib1	tr|A0A0G2JEA0|A0A0G2JEA0_MOUSE RBR-type E3 ubiquitin transferase (Fragment) OS=Mus musculus OX=10090 GN=Ankib1 PE=1 SV=1;sp|Q6ZPS6|AKIB1_MOUSE Ankyrin repeat and IBR domain-containing protein 1 OS=Mus musculus OX=10090 GN=Ankib1 PE=1 SV=2	127	2	1	1	1	2.6	2.6	2.6	92.617	0.00084962	2.7194	1	15611	21907	10426	11887	19778	18400	17140	14549	17913	18857	13.8888	14.3852	13.5494	13.7829	13.9442	14.1418	14.0116	13.89	14.3094	13.9953	0.457021	0.178654	0.228602	0.0969808	0.409886	0.0763993
A0A0G2JEA5;A0A0G2JEB3;A0A0G2JDJ5;Q8BG26;A0A0G2JE41;A0A0G2JGQ9			tr|A0A0G2JEA5|A0A0G2JEA5_MOUSE Predicted gene 43738 OS=Mus musculus OX=10090 GN=Gm43738 PE=4 SV=1;tr|A0A0G2JEB3|A0A0G2JEB3_MOUSE Farnesyl pyrophosphate synthase (Fragment) OS=Mus musculus OX=10090 GN=Fdps PE=4 SV=4	128	6	19	19	4	24.1	24.1	7.2	95.222	0	108.61	25	14667000	16655000	14116000	11728000	18643000	16073000	16072000	16070000	12333000	16353000	23.7646	23.9555	23.9524	23.7293	23.8247	23.9125	23.8845	23.9992	23.7367	23.7556	0.921103	0.176316	0.129877	0.616249	0.327749	-0.0571537
A0A0G2JF33;A0A0G2JEE9;Q9CVI2	Protein FAM133B	Fam133b	tr|A0A0G2JF33|A0A0G2JF33_MOUSE Protein FAM133B OS=Mus musculus OX=10090 GN=Fam133b PE=1 SV=1;tr|A0A0G2JEE9|A0A0G2JEE9_MOUSE Protein FAM133B OS=Mus musculus OX=10090 GN=Fam133b PE=1 SV=1;sp|Q9CVI2|F133B_MOUSE Protein FAM133B OS=Mus musculus OX=10090 GN=Fam1	129	3	2	2	2	16.5	16.5	16.5	13.025	0.0020886	2.3639	4	136810	157190	126950	116160	170030	152080	152980	144890	134700	161660	17.0203	17.2282	17.1554	17.0716	17.048	17.1889	17.1695	17.2059	17.2201	17.0951	1.11082	0.1687	0.127271	0.355532	0.281355	0.0742569
A0A0G2JEG0;Q9R008;A0A0G2JDI0	Mevalonate kinase	Mvk	tr|A0A0G2JEG0|A0A0G2JEG0_MOUSE Mevalonate kinase OS=Mus musculus OX=10090 GN=Mvk PE=1 SV=1;sp|Q9R008|KIME_MOUSE Mevalonate kinase OS=Mus musculus OX=10090 GN=Mvk PE=1 SV=1	130	3	5	5	1	30.5	30.5	9.3	24.415	0	34.868	5	163040	142580	125390	119380	213910	146100	143580	143180	124970	173740	17.2734	17.0875	17.1376	17.111	17.3792	17.131	17.078	17.1888	17.1119	17.1991	0.825946	0.128006	-0.206435	0.727571	0.0842046	-0.177695
A0A0G2JEK2;P63254	Cysteine-rich protein 1	Crip1	tr|A0A0G2JEK2|A0A0G2JEK2_MOUSE Cysteine-rich protein 1 OS=Mus musculus OX=10090 GN=Crip1 PE=1 SV=1;sp|P63254|CRIP1_MOUSE Cysteine-rich protein 1 OS=Mus musculus OX=10090 GN=Crip1 PE=1 SV=2	131	2	3	3	3	14.8	14.8	14.8	13.582	0	4.1604	3	983370	1219200	758700	1141800	1212900	901670	1182900	831570	929580	1007500	19.8659	20.1836	19.7347	20.3687	19.8826	19.7567	20.1204	19.7268	20.0069	19.7349	1.29527	0.0650239	0.343231	0.71684	0.0275268	0.379062
A0A0G2JEP4;A0A0R4J169;E9QN52;A0A0G2JFV5;A0A1L1SVG1;Q91WK0;A0A1L1SQW1;A0A1L1SSC0;A0A0G2JDR6;A0A0G2JGZ1;A0A0G2JEF6	Leucine-rich repeat flightless-interacting protein 2	Lrrfip2	tr|A0A0G2JEP4|A0A0G2JEP4_MOUSE Leucine-rich repeat flightless-interacting protein 2 OS=Mus musculus OX=10090 GN=Lrrfip2 PE=1 SV=1;tr|A0A0R4J169|A0A0R4J169_MOUSE Leucine-rich repeat flightless-interacting protein 2 OS=Mus musculus OX=10090 GN=Lrrfip2 PE=1 S	132	11	18	17	17	47.4	44.6	44.6	48.414	0	105.09	20	2546600	2355400	2177200	1757800	2988500	2541700	2255800	2342700	1912400	2901600	21.2387	21.1336	21.2556	20.9912	21.1836	21.2518	21.0517	21.2211	21.0476	21.2609	0.829513	0.188078	-0.129609	1.2885	0.05201	-0.202855
A0A0G2JFS4;A0A0G2JFL7;A0A0G2JFX1;A0A0G2JES4;A0A0G2JFI7;A0A0H2UKB6;S4R2H4;A0A0G2JE18;A0A0G2JDT0		Mef2a	tr|A0A0G2JFS4|A0A0G2JFS4_MOUSE Myocyte-specific enhancer factor 2C (Fragment) OS=Mus musculus OX=10090 GN=Mef2c PE=4 SV=1;tr|A0A0G2JFL7|A0A0G2JFL7_MOUSE Myocyte-specific enhancer factor 2C (Fragment) OS=Mus musculus OX=10090 GN=Mef2c PE=1 SV=1;tr|A0A0G2JFX	133	9	3	1	1	30.6	10.2	10.2	12.534	0.00029049	3.3184	1	29431	29764	22649	29790	33830	27056	31062	26699	28458	30595	14.8036	14.8273	14.6687	15.1084	14.7186	14.6981	14.8694	14.7658	14.9772	14.6935	1.54816	0.129993	0.14228	1.43028	0.0170741	0.336733
A0A0G2JGI2;A0A0G2JEV2;O35216	Histone H3-like centromeric protein A	Cenpa	tr|A0A0G2JGI2|A0A0G2JGI2_MOUSE Histone H3-like centromeric protein A (Fragment) OS=Mus musculus OX=10090 GN=Cenpa PE=1 SV=1;tr|A0A0G2JEV2|A0A0G2JEV2_MOUSE Centromere protein A, isoform CRA_f OS=Mus musculus OX=10090 GN=Cenpa PE=1 SV=1;sp|O35216|CENPA_MOUSE	134	3	2	2	2	18.2	18.2	18.2	11.552	0	5.4626	2	165690	188410	145720	143870	215140	168160	158250	159430	143420	184020	17.2967	17.4896	17.3544	17.3802	17.3875	17.3339	17.2183	17.3439	17.3106	17.282	0.042325	0.861555	0.0191927	0.0546255	0.836361	0.0106392
A0A0G2JEW9;Q9ESG6	P2Y purinoceptor 14	P2ry14	tr|A0A0G2JEW9|A0A0G2JEW9_MOUSE P2Y purinoceptor 14 OS=Mus musculus OX=10090 GN=P2ry14 PE=1 SV=1;sp|Q9ESG6|P2Y14_MOUSE P2Y purinoceptor 14 OS=Mus musculus OX=10090 GN=P2ry14 PE=2 SV=1	135	2	2	2	2	4.6	4.6	4.6	39.881	0.00043472	3.2368	2	119930	122520	84066	86772	170540	144250	118900	102490	84448	177610	16.8304	16.8687	16.5608	16.6508	17.0523	17.1126	16.8059	16.7065	16.5465	17.2309	1.07253	0.0836621	-0.304308	1.46351	0.00660258	-0.542992
A0A0G2JEY3;A0A0G2JGY6;Q7TT00	Transcription factor SPT20 homolog	Supt20h	tr|A0A0G2JEY3|A0A0G2JEY3_MOUSE SPT20 SAGA complex component OS=Mus musculus OX=10090 GN=Supt20 PE=1 SV=1;tr|A0A0G2JGY6|A0A0G2JGY6_MOUSE SPT20 SAGA complex component OS=Mus musculus OX=10090 GN=Supt20 PE=1 SV=1;sp|Q7TT00|SP20H_MOUSE Transcription factor SPT	136	3	2	2	2	4.2	4.2	4.2	59.39	0	4.0649	2	45659	43878	36658	29477	63459	50129	44900	39525	33801	53738	15.4371	15.3873	15.3634	15.0931	15.6261	15.5878	15.4009	15.3318	15.2255	15.5062	0.982166	0.134556	-0.172057	1.34724	0.0124819	-0.406855
A0A0G2JF17;Q3TCV3	Gamma-secretase-activating protein;Gamma-secretase-activating protein 16 kDa C-terminal form	Gsap	tr|A0A0G2JF17|A0A0G2JF17_MOUSE Gamma-secretase-activating protein (Fragment) OS=Mus musculus OX=10090 GN=Gsap PE=1 SV=4;sp|Q3TCV3|GSAP_MOUSE Gamma-secretase-activating protein OS=Mus musculus OX=10090 GN=Gsap PE=2 SV=1	137	2	2	2	2	3	3	3	83.732	0	4.7549	2	21534	22628	16273	22630	21264	17095	17274	14875	19419	18699	14.3529	14.4319	14.1917	14.7118	14.0487	14.0357	14.0228	13.9219	14.4259	13.9832	0.382105	0.212563	0.211389	1.19572	0.00972069	0.552867
A0A0G2JF44;Q9DAI2;A0A0H2UKB7;A0A0G2JDJ1	Intraflagellar transport protein 22 homolog	Ift22	tr|A0A0G2JF44|A0A0G2JF44_MOUSE Intraflagellar transport protein 22 homolog (Fragment) OS=Mus musculus OX=10090 GN=Ift22 PE=1 SV=1;sp|Q9DAI2|IFT22_MOUSE Intraflagellar transport protein 22 homolog OS=Mus musculus OX=10090 GN=Ift22 PE=1 SV=1;tr|A0A0H2UKB7|A0	138	4	2	2	2	21.9	21.9	21.9	17.523	0	13.905	2	52241	59418	42183	73726	78625	51463	63684	46160	58270	57702	15.6314	15.8247	15.5659	16.4157	15.9353	15.6257	15.9051	15.5557	16.0112	15.6089	0.196366	0.450462	0.0928311	0.635275	0.0259747	0.441361
A0A0G2JF84;Q2YFS1;A0A0G2JEM6	Paired immunoglobulin-like type 2 receptor beta-2	Pilrb2	tr|A0A0G2JF84|A0A0G2JF84_MOUSE Paired immunoglobulin-like type 2 receptor beta-2 OS=Mus musculus OX=10090 GN=Pilrb2 PE=4 SV=1;sp|Q2YFS1|PILB2_MOUSE Paired immunoglobulin-like type 2 receptor beta-2 OS=Mus musculus OX=10090 GN=Pilrb2 PE=2 SV=1;tr|A0A0G2JEM6	139	3	6	6	3	34.8	34.8	15.2	25.437	0	31.529	7	296640	238830	272850	135080	340200	301260	293560	282870	197780	339820	18.1369	17.8317	18.2593	17.2893	18.0486	18.1751	18.1098	18.1711	17.7742	18.1669	0.337061	0.289095	-0.137037	0.831672	0.0124917	-0.57602
A0A0G2JFF1			tr|A0A0G2JFF1|A0A0G2JFF1_MOUSE Serine/threonine-protein phosphatase (Fragment) OS=Mus musculus OX=10090 GN=Ppp1cc PE=1 SV=1	140	1	15	1	1	60.3	3.8	3.8	33.201	0.00043165	3.0587	1	20421	22807	18921	23283	26218	19759	24334	20037	20896	21651	14.2763	14.4433	14.4092	14.7528	14.3509	14.2446	14.5172	14.3517	14.5316	14.1947	0.859009	0.12502	0.207449	0.950197	0.0214817	0.369458
A0A0G2JFF9;O35387;A0A0G2JGG5;A0A0G2JE46;A0A0G2JDP0	HCLS1-associated protein X-1	Hax1	tr|A0A0G2JFF9|A0A0G2JFF9_MOUSE HCLS1-associated protein X-1 OS=Mus musculus OX=10090 GN=Hax1 PE=1 SV=1;sp|O35387|HAX1_MOUSE HCLS1-associated protein X-1 OS=Mus musculus OX=10090 GN=Hax1 PE=1 SV=1;tr|A0A0G2JGG5|A0A0G2JGG5_MOUSE HCLS1-associated protein X-1	141	5	2	2	2	20.9	20.9	20.9	28.694	0	5.3349	2	27834	30998	22028	31667	34635	22627	36579	24667	33648	32333	14.7231	14.886	14.6286	15.1965	14.7525	14.4402	15.1052	14.6516	15.2189	14.7732	0.772269	0.123461	0.232697	2.93061	0.00501799	0.444833
A0A0G2JFG1;P08505	Interleukin-6	Il6	tr|A0A0G2JFG1|A0A0G2JFG1_MOUSE Interleukin-6 OS=Mus musculus OX=10090 GN=Il6 PE=1 SV=1;sp|P08505|IL6_MOUSE Interleukin-6 OS=Mus musculus OX=10090 GN=Il6 PE=1 SV=1	142	2	4	4	4	21.1	21.1	21.1	22.452	0	7.1166	4	58165	78927	68398	192250	45993	21438	9827.2	39805	185960	84649	15.7864	16.2343	16.2632	17.7985	15.1617	14.3623	13.2091	15.342	17.6853	16.1617	0.211172	0.251677	-0.940048	1.26894	0.00139024	2.08016
A0A0G2JFJ6;Q7TPD0	Integrator complex subunit 3	Ints3	tr|A0A0G2JFJ6|A0A0G2JFJ6_MOUSE Integrator complex subunit 3 OS=Mus musculus OX=10090 GN=Ints3 PE=1 SV=1;sp|Q7TPD0|INT3_MOUSE Integrator complex subunit 3 OS=Mus musculus OX=10090 GN=Ints3 PE=1 SV=2	143	2	24	24	24	30.8	30.8	30.8	117.25	0	171.72	26	1496700	1498600	1193300	1123300	1836700	1474700	1439800	1330800	1164600	1671800	20.4719	20.4813	20.3881	20.3451	20.4813	20.4664	20.4039	20.4052	20.3321	20.4655	0.286657	0.647239	-0.030797	2.24219	0.0924259	-0.134769
A0A0G2JFK5;E9QNB8;D3YXI6;Q2YDW7	N-lysine methyltransferase SETD8	Setd8	tr|A0A0G2JFK5|A0A0G2JFK5_MOUSE Histone-lysine N-methyltransferase OS=Mus musculus OX=10090 GN=Kmt5a PE=1 SV=1;tr|E9QNB8|E9QNB8_MOUSE Histone-lysine N-methyltransferase OS=Mus musculus OX=10090 GN=Kmt5a PE=1 SV=1;tr|D3YXI6|D3YXI6_MOUSE Histone-lysine N-meth	144	4	9	9	9	32.9	32.9	32.9	33.171	0	15.099	9	265610	301200	305280	241270	288420	284850	319620	369000	279680	283940	17.9775	18.1664	18.4213	18.1261	17.8104	18.0943	18.2325	18.5546	18.2741	17.9078	1.5438	0.0567826	0.340382	1.21251	0.0202079	0.341036
A0A0G2JFN1			tr|A0A0G2JFN1|A0A0G2JFN1_MOUSE Regulation of nuclear pre-mRNA domain-containing protein 2 OS=Mus musculus OX=10090 GN=Rprd2 PE=1 SV=1	145	1	14	1	1	38.5	1.7	1.7	51.949	0.0058187	1.7209	1	8036.6	9683.1	9236	7435.6	8352.8	7455.5	8361.8	7894.7	6342.9	8700.9	12.9309	13.2073	13.3746	13.1061	12.7006	12.8385	12.9761	13.008	12.8116	12.8795	0.756738	0.106847	0.301649	0.366046	0.127022	0.168785
A0A0G2JFP4;Q8K385	Ferric-chelate reductase 1	FRRS1	tr|A0A0G2JFP4|A0A0G2JFP4_MOUSE Ferric-chelate reductase 1 OS=Mus musculus OX=10090 GN=Frrs1 PE=1 SV=1;sp|Q8K385|FRRS1_MOUSE Ferric-chelate reductase 1 OS=Mus musculus OX=10090 GN=FRRS1 PE=1 SV=1	146	2	10	10	10	22	22	22	66.066	0	42.844	12	959820	1105000	866850	1085100	1170500	1021400	1081500	952840	1107900	1048400	19.8309	20.0417	19.927	20.2952	19.8313	19.9365	19.9911	19.9232	20.2601	19.7923	1.62866	0.0870901	0.204601	2.50027	0.00410754	0.465871
A0A0G2JFS9;Q8C9S8	Cysteine protease ATG4A	Atg4a	tr|A0A0G2JFS9|A0A0G2JFS9_MOUSE Cysteine protease OS=Mus musculus OX=10090 GN=Atg4a-ps PE=3 SV=1;sp|Q8C9S8|ATG4A_MOUSE Cysteine protease ATG4A OS=Mus musculus OX=10090 GN=Atg4a PE=2 SV=2	147	2	2	2	2	6.6	6.6	6.6	45.186	0	3.6394	2	49446	49536	47110	43457	54952	54200	60555	53723	51005	57095	15.5521	15.5623	15.7253	15.6531	15.4185	15.7004	15.8324	15.7746	15.819	15.5936	0.447727	0.202346	0.191314	0.706136	0.0591419	0.230047
A0A0G2JFT8;Q9D394;REV__Q3UHH8;REV__D3Z6W7	Protein RUFY3	Rufy3	tr|A0A0G2JFT8|A0A0G2JFT8_MOUSE Protein RUFY3 OS=Mus musculus OX=10090 GN=Rufy3 PE=1 SV=1;sp|Q9D394|RUFY3_MOUSE Protein RUFY3 OS=Mus musculus OX=10090 GN=Rufy3 PE=1 SV=1	148	4	23	22	21	42.2	41	38.3	74.769	0	65.402	22	925040	902450	826440	876750	1075100	876510	901550	883520	924750	962450	19.7777	19.7496	19.8581	19.9876	19.7086	19.7158	19.7285	19.8142	19.9994	19.6689	0.810298	0.429383	0.050293	2.33783	0.0151659	0.304761
A0A0G2JFZ4;E9Q7M2		Tsc22d2	tr|A0A0G2JFZ4|A0A0G2JFZ4_MOUSE MCG8104 OS=Mus musculus OX=10090 GN=Tsc22d2 PE=1 SV=1;tr|E9Q7M2|E9Q7M2_MOUSE TSC22 domain family, member 2 OS=Mus musculus OX=10090 GN=Tsc22d2 PE=1 SV=1	149	2	7	5	5	9.4	7.2	7.2	75.37	0	23.306	6	120430	120990	100690	92374	152140	114800	110650	119200	77030	132830	16.8364	16.8506	16.8211	16.741	16.8876	16.7832	16.7021	16.9244	16.4138	16.8117	0.326168	0.412987	-0.0733242	0.60828	0.0525321	-0.272264
E9PVP1;A0A0G2JG52		Aim1	tr|E9PVP1|E9PVP1_MOUSE Crystallin beta-gamma domain-containing 1 OS=Mus musculus OX=10090 GN=Crybg1 PE=1 SV=1;tr|A0A0G2JG52|A0A0G2JG52_MOUSE Crystallin beta-gamma domain-containing 1 OS=Mus musculus OX=10090 GN=Crybg1 PE=1 SV=1	150	2	3	3	3	2.3	2.3	2.3	184.73	0	6.5458	3	107710	104490	85700	91372	120070	95044	99771	86960	95565	100780	16.6753	16.6391	16.5885	16.7253	16.5461	16.5107	16.5528	16.4694	16.7249	16.4134	0.553188	0.246682	0.116205	1.18039	0.038402	0.245347
A0A0G2JG79;Q3TVF4;P53612;A0A0G2JDK3;A0A0G2JGU4;Q9JIF6;Q6PFA1;A0A0G2JF29	Geranylgeranyl transferase type-2 subunit beta	Rabggtb	tr|A0A0G2JG79|A0A0G2JG79_MOUSE Geranylgeranyl transferase type-2 subunit beta OS=Mus musculus OX=10090 GN=Rabggtb PE=1 SV=1;tr|Q3TVF4|Q3TVF4_MOUSE Geranylgeranyl transferase type-2 subunit beta OS=Mus musculus OX=10090 GN=Rabggtb PE=1 SV=1;sp|P53612|PGTB2_	151	8	6	6	6	32.2	32.2	32.2	22.765	0	45.886	7	407960	455290	335940	354930	451890	420420	415020	401510	401190	459000	18.5966	18.7625	18.5594	18.683	18.4582	18.6559	18.6093	18.6764	18.7946	18.6007	0.563341	0.19882	0.15647	0.833469	0.0618315	0.209379
A0A0G2JGD2;P07091	Protein S100-A4	S100a4	tr|A0A0G2JGD2|A0A0G2JGD2_MOUSE Protein S100-A4 (Fragment) OS=Mus musculus OX=10090 GN=S100a4 PE=1 SV=1;sp|P07091|S10A4_MOUSE Protein S100-A4 OS=Mus musculus OX=10090 GN=S100a4 PE=1 SV=1	152	2	5	5	4	44.9	44.9	42.3	9.0621	0	8.7905	10	5892000	7075300	4787300	5657600	6488300	5889100	7197700	5738600	5100400	6229600	22.4489	22.7204	22.3923	22.6776	22.302	22.464	22.7256	22.5136	22.4629	22.3632	2.21205	0.0405955	0.390393	0.776999	0.0529314	0.237612
A0A0G2JGF1;P22272	Interleukin-6 receptor subunit alpha	Il6ra	tr|A0A0G2JGF1|A0A0G2JGF1_MOUSE Interleukin-6 receptor subunit alpha OS=Mus musculus OX=10090 GN=Il6ra PE=1 SV=1;sp|P22272|IL6RA_MOUSE Interleukin-6 receptor subunit alpha OS=Mus musculus OX=10090 GN=Il6ra PE=1 SV=2	153	2	1	1	1	2.4	2.4	2.4	50.383	0.00043396	3.197	1	2600.6	4529.8	2233.6	0	4415.3	2549.3	1305.9	2285.8	1979.5	5721.7	11.3032	12.1113	11.3267	#NUM!	11.7809	11.2903	10.2973	11.2198	11.1316	12.2748	0.324788	0.167907	-0.823512	0	0.99973	-0.896214
A0A0G2JGL8;Q99PU8;A0A0G2JE53;A0A0G2JGL1;A0A0G2JGY7;A0A0G2JGD9;A0A0G2JFR1;A0A0G2JEY7	Putative ATP-dependent RNA helicase DHX30	Dhx30	tr|A0A0G2JGL8|A0A0G2JGL8_MOUSE ATP-dependent RNA helicase DHX30 OS=Mus musculus OX=10090 GN=Dhx30 PE=1 SV=1;sp|Q99PU8|DHX30_MOUSE ATP-dependent RNA helicase DHX30 OS=Mus musculus OX=10090 GN=Dhx30 PE=1 SV=1	154	8	35	35	35	34.1	34.1	34.1	133.03	0	126.88	35	1407300	1317500	1118300	941880	1713400	1326200	1256100	1146500	942080	1530200	20.383	20.2954	20.2944	20.091	20.381	20.3133	20.207	20.1901	20.0262	20.3378	0.798683	0.222564	-0.108193	1.78614	0.0196723	-0.300821
A0A0G2JGP1;A0A0R4J0F5;Q8CII9;A0A0G2JF13	Cytokine receptor-like factor 2	Crlf2	tr|A0A0G2JGP1|A0A0G2JGP1_MOUSE Cytokine receptor-like factor 2 OS=Mus musculus OX=10090 GN=Crlf2 PE=1 SV=1;tr|A0A0R4J0F5|A0A0R4J0F5_MOUSE Cytokine receptor-like factor 2 OS=Mus musculus OX=10090 GN=Crlf2 PE=1 SV=1;sp|Q8CII9|CRLF2_MOUSE Cytokine receptor-li	155	4	2	2	2	10.6	10.6	10.6	37.642	0	4.6687	2	16431	10748	8143.7	4181.8	20803	18858	11848	11397	7171.7	21745	13.9627	13.3578	13.193	12.2757	14.0171	14.1773	13.4788	13.5377	12.9888	14.2009	1.61163	0.0194157	-0.690661	1.24485	0.000838235	-1.47674
A0A0G2JGP4;Q9D091;P08556;A0A0G2JE25	GTPase NRas	Nras	tr|A0A0G2JGP4|A0A0G2JGP4_MOUSE GTPase NRas (Fragment) OS=Mus musculus OX=10090 GN=Nras PE=1 SV=1;tr|Q9D091|Q9D091_MOUSE GTPase NRas OS=Mus musculus OX=10090 GN=Nras PE=1 SV=1;sp|P08556|RASN_MOUSE GTPase NRas OS=Mus musculus OX=10090 GN=Nras PE=1 SV=1;tr|A0	156	4	6	2	2	42.1	8.7	8.7	20.586	0	4.5564	2	116150	118870	119820	135780	148290	128630	122350	115820	133680	145390	16.7842	16.8251	17.072	17.2967	16.8507	16.9473	16.8471	16.8829	17.2091	16.9421	0.483331	0.417518	-0.060256	1.52104	0.0135044	0.356554
A0A0G2JGQ4;P54729	NEDD8 ultimate buster 1	Nub1	tr|A0A0G2JGQ4|A0A0G2JGQ4_MOUSE NEDD8 ultimate buster 1 OS=Mus musculus OX=10090 GN=Nub1 PE=1 SV=1;sp|P54729|NUB1_MOUSE NEDD8 ultimate buster 1 OS=Mus musculus OX=10090 GN=Nub1 PE=1 SV=2	157	2	20	20	20	37.9	37.9	37.9	73.116	0	94.435	21	2423000	2424300	2074000	2227900	2998300	2329500	2443300	2333600	2353900	2746300	21.1669	21.1752	21.1855	21.3331	21.1883	21.126	21.1669	21.2155	21.3473	21.1816	0.915057	0.794934	-0.0138979	2.59242	0.069651	0.155252
E9Q1T1;A0A0G2JGS4;Q6PHZ2;E9Q1V9;E9Q1W0;Q8CCM0;E9PXV3;F6RWZ9;F8WIS9;P11798;E9QAJ4;D6RDQ8;F6WHR9;D3Z7K9	Calcium/calmodulin-dependent protein kinase type II subunit delta	Camk2d	tr|E9Q1T1|E9Q1T1_MOUSE Calcium/calmodulin-dependent protein kinase type II subunit delta OS=Mus musculus OX=10090 GN=Camk2d PE=1 SV=1;tr|A0A0G2JGS4|A0A0G2JGS4_MOUSE Calcium/calmodulin-dependent protein kinase type II subunit delta OS=Mus musculus OX=10090	158	14	19	19	14	41.8	41.8	31	60.004	0	113.54	26	5327200	5465200	4924600	5282900	6078700	5323200	5548600	5563600	5552100	5714100	22.3035	22.3479	22.4331	22.5787	22.2079	22.3183	22.3502	22.4689	22.5853	22.2386	1.83431	0.141303	0.125774	2.7193	0.0104792	0.358739
A0A0G2JGT1			tr|A0A0G2JGT1|A0A0G2JGT1_MOUSE Far upstream element-binding protein 1 (Fragment) OS=Mus musculus OX=10090 GN=Fubp1 PE=1 SV=1	159	1	3	1	1	29.3	7	7	16.402	0.0020938	2.426	1	5529.6	9766.1	3184.8	6880.6	7728	8998	4230.8	16207	8701.3	9460.1	12.3915	13.2196	11.8385	12.9942	12.5885	13.1098	11.9932	14.0457	13.2677	13.0002	0.0975639	0.546346	-0.187899	0.513832	0.0472626	0.336609
A0A0G2JGX4;Q6PIC6;Q8VCE0;Q91WH7;E9QNX7;Q64436	Sodium/potassium-transporting ATPase subunit alpha-3	Atp1a3	tr|A0A0G2JGX4|A0A0G2JGX4_MOUSE Sodium/potassium-transporting ATPase subunit alpha OS=Mus musculus OX=10090 GN=Atp1a3 PE=1 SV=1;sp|Q6PIC6|AT1A3_MOUSE Sodium/potassium-transporting ATPase subunit alpha-3 OS=Mus musculus OX=10090 GN=Atp1a3 PE=1 SV=1;tr|Q8VCE0	160	6	38	24	23	44.3	27.2	26.1	112.99	0	117.55	27	4807900	6208400	4445000	5487200	5724000	5238300	5944800	5096600	6337900	5185100	22.1555	22.5319	22.2853	22.6335	22.1212	22.2951	22.4497	22.3424	22.7763	22.0985	1.91041	0.0398897	0.380947	1.84041	0.0030567	0.595042
K3W4P2;A0A0G2JH17;Q6P4S8;A0A0G2JFR3;A0A0G2JDG8	Integrator complex subunit 1	Ints1	tr|K3W4P2|K3W4P2_MOUSE Integrator complex subunit 1 OS=Mus musculus OX=10090 GN=Ints1 PE=1 SV=2;tr|A0A0G2JH17|A0A0G2JH17_MOUSE Integrator complex subunit 1 OS=Mus musculus OX=10090 GN=Ints1 PE=1 SV=1;sp|Q6P4S8|INT1_MOUSE Integrator complex subunit 1 OS=Mus	161	5	41	41	41	23.2	23.2	23.2	247.71	0	176.62	47	2152200	2083500	1769300	1782300	2576500	2071000	2216300	2089000	1781300	2421700	20.9959	20.9566	20.9563	21.0111	20.9696	20.9563	21.0262	21.0557	20.9452	21.0001	0.0563329	0.924799	0.00658417	0.0599192	0.886239	-0.00667953
Z4YJZ7;A0A0H2UH19;E9Q5A3;Q5DW34;A0A0A6YWA0;A0A0A6YXD1;A0A0G2JFI9;A2AIS5;A0A1B0GXE2;F6WWY8;A0A140LII4	Histone-lysine N-methyltransferase EHMT1	Ehmt1	tr|Z4YJZ7|Z4YJZ7_MOUSE Histone-lysine N-methyltransferase EHMT1 OS=Mus musculus OX=10090 GN=Ehmt1 PE=1 SV=2;tr|A0A0H2UH19|A0A0H2UH19_MOUSE Histone-lysine N-methyltransferase EHMT1 OS=Mus musculus OX=10090 GN=Ehmt1 PE=1 SV=1;tr|E9Q5A3|E9Q5A3_MOUSE Histone-l	163	11	22	22	22	21.1	21.1	21.1	141.13	0	53.203	22	620450	571900	486060	378980	825190	645490	544400	539500	379030	764020	19.2015	19.0915	19.0923	18.7776	19.327	19.2744	19.0008	19.1026	18.7126	19.3358	1.60963	0.0655862	-0.285233	2.50706	0.00158848	-0.586249
A0A0H2UKB8;Q8R5K2	Ubiquitin carboxyl-terminal hydrolase 33	Usp33	tr|A0A0H2UKB8|A0A0H2UKB8_MOUSE Ubiquitin carboxyl-terminal hydrolase OS=Mus musculus OX=10090 GN=Usp33 PE=1 SV=1;sp|Q8R5K2|UBP33_MOUSE Ubiquitin carboxyl-terminal hydrolase 33 OS=Mus musculus OX=10090 GN=Usp33 PE=1 SV=2	164	2	3	3	3	2.5	2.5	2.5	101.48	0.0019586	2.4624	3	46493	43776	40027	37504	55048	41719	37366	36421	29467	45195	15.4633	15.3839	15.4902	15.4406	15.421	15.3228	15.1359	15.2138	15.0275	15.2564	0.187443	0.487858	-0.0787735	0.164816	0.275785	-0.104653
A0A0J9YTR2			tr|A0A0J9YTR2|A0A0J9YTR2_MOUSE RIKEN cDNA 0610012G03 gene OS=Mus musculus OX=10090 GN=0610012G03Rik PE=1 SV=1	165	1	2	2	2	26.3	26.3	26.3	10.829	0	6.1104	2	86071	79346	78637	74568	85336	80209	73893	87466	69981	91740	16.3518	16.2419	16.4645	16.4321	16.0535	16.2659	16.1196	16.4778	16.2754	16.2778	0.0379396	0.883271	0.0151663	0.518603	0.0941575	0.188109
A0A0J9YTU3;Q5SXY1;A0A0J9YUF8;A0A0J9YUR2;A0A0J9YV86;A0A0J9YUG8;A0A0J9YV47;REV__Q61120	Cytospin-B	Specc1	tr|A0A0J9YTU3|A0A0J9YTU3_MOUSE Cytospin-B OS=Mus musculus OX=10090 GN=Specc1 PE=1 SV=1;sp|Q5SXY1|CYTSB_MOUSE Cytospin-B OS=Mus musculus OX=10090 GN=Specc1 PE=1 SV=2;tr|A0A0J9YUF8|A0A0J9YUF8_MOUSE Cytospin-B OS=Mus musculus OX=10090 GN=Specc1 PE=1 SV=1;tr|A	166	8	34	34	33	33	33	32.3	117.1	0	129.88	39	2214100	2138100	1949400	1329900	2541700	2251100	2175100	2210900	1554200	2460200	21.0368	20.994	21.0961	20.5887	20.95	21.0766	20.9991	21.1375	20.7484	21.0229	0.0928758	0.879967	0.0101414	1.16413	0.0236265	-0.317838
A0A0J9YTU9;Q69Z99	Zinc finger protein 512	Znf512	tr|A0A0J9YTU9|A0A0J9YTU9_MOUSE Zinc finger protein 512 OS=Mus musculus OX=10090 GN=Zfp512 PE=1 SV=1;sp|Q69Z99|ZN512_MOUSE Zinc finger protein 512 OS=Mus musculus OX=10090 GN=Znf512 PE=2 SV=2	167	2	1	1	1	1.8	1.8	1.8	57.639	0.00085094	2.7506	1	56145	64115	48423	58009	74134	54854	55979	50851	60462	69364	15.7354	15.9344	15.7649	16.0698	15.8504	15.7177	15.7191	15.6953	16.0644	15.8744	0.111664	0.706148	-0.0356674	2.4453	0.0394627	0.204692
Q3U6F1;E9Q7W0;A0A0J9YTV5;P31266;A0A0J9YVE0;O08674	Recombining binding protein suppressor of hairless	Rbpj	tr|Q3U6F1|Q3U6F1_MOUSE Recombining-binding protein suppressor of hairless OS=Mus musculus OX=10090 GN=Rbpj PE=1 SV=1;tr|E9Q7W0|E9Q7W0_MOUSE Recombining-binding protein suppressor of hairless OS=Mus musculus OX=10090 GN=Rbpj PE=1 SV=1;tr|A0A0J9YTV5|A0A0J9YT	168	6	18	18	18	43.9	43.9	43.9	51.926	0	77.891	21	4496500	4661600	3964000	3678200	5454700	4422400	4597900	4452100	4052400	4820000	22.0589	22.1185	22.1201	22.0564	22.0517	22.0508	22.079	22.1474	22.131	21.9931	0.787994	0.305734	0.076354	0.566268	0.266976	0.0713234
A0A0J9YTY0;A0A0J9YUL3;Q8C1B7;A0A0J9YUV6;A0A0J9YVA6	Septin-11	Sept11	tr|A0A0J9YTY0|A0A0J9YTY0_MOUSE Septin 11 OS=Mus musculus OX=10090 GN=Sept11 PE=1 SV=1;tr|A0A0J9YUL3|A0A0J9YUL3_MOUSE Septin 11 OS=Mus musculus OX=10090 GN=Sept11 PE=1 SV=1;sp|Q8C1B7|SEP11_MOUSE Septin-11 OS=Mus musculus OX=10090 GN=Septin11 PE=1 SV=4	169	5	18	18	9	52.2	52.2	29.4	48.978	0	76.335	25	9479500	9498500	8288900	7686600	11074000	9233000	9020100	8848600	8152900	10596000	23.1349	23.1453	23.1843	23.1197	23.0733	23.1128	23.0512	23.1384	23.1396	23.1295	0.0179043	0.969039	-0.00313473	0.35307	0.572971	0.0282545
A0A0J9YVD5;A0A0J9YU43;Q9JHL0	Linker for activation of T-cells family member 2	Lat2	tr|A0A0J9YVD5|A0A0J9YVD5_MOUSE Linker for activation of T-cells family member 2 (Fragment) OS=Mus musculus OX=10090 GN=Lat2 PE=1 SV=3;tr|A0A0J9YU43|A0A0J9YU43_MOUSE Linker for activation of T-cells family member 2 OS=Mus musculus OX=10090 GN=Lat2 PE=1 SV=1	170	3	1	1	1	12.2	12.2	12.2	13.037	0	7.8915	1	52312	36893	35052	24072	61629	49767	40815	36586	27525	62314	15.6334	15.1371	15.2987	14.8009	15.5839	15.5773	15.2633	15.2203	14.9291	15.7198	1.40175	0.0435264	-0.45164	1.85996	0.00139276	-0.786832
A0A0J9YU62;O88712;A0A0J9YUM4;A0A0J9YTW3;A0A0J9YUR5;A0A0J9YVI3;A0A0J9YU66;A0A0J9YVC3	C-terminal-binding protein 1	Ctbp1	tr|A0A0J9YU62|A0A0J9YU62_MOUSE C-terminal-binding protein 1 OS=Mus musculus OX=10090 GN=Ctbp1 PE=1 SV=1;sp|O88712|CTBP1_MOUSE C-terminal-binding protein 1 OS=Mus musculus OX=10090 GN=Ctbp1 PE=1 SV=2;tr|A0A0J9YUM4|A0A0J9YUM4_MOUSE C-terminal-binding protein	171	8	16	16	10	51.5	51.5	40.1	46.527	0	86.364	20	3440200	3116000	2799200	2464800	4206200	3711400	3160500	3496800	2791500	3965400	21.6726	21.5373	21.6181	21.4789	21.6767	21.7979	21.5382	21.7989	21.5933	21.7116	1.9128	0.110033	-0.156349	0.926866	0.0903348	-0.158035
A0A0J9YUK6;A0A0J9YU79;E9Q1Q9;P97328	Ketohexokinase	Khk	tr|A0A0J9YUK6|A0A0J9YUK6_MOUSE Ketohexokinase (Fragment) OS=Mus musculus OX=10090 GN=Khk PE=1 SV=1;tr|A0A0J9YU79|A0A0J9YU79_MOUSE Ketohexokinase OS=Mus musculus OX=10090 GN=Khk PE=1 SV=1;tr|E9Q1Q9|E9Q1Q9_MOUSE Ketohexokinase OS=Mus musculus OX=10090 GN=Khk	172	4	2	2	2	11.9	11.9	11.9	27.776	0	4.5707	2	8429.5	8055.8	7254	7620.5	9959.3	7803.2	8595.1	9378.9	8216.7	8420.5	12.9998	12.9419	13.0261	13.1415	12.9544	12.9043	13.0158	13.2565	13.185	12.8322	0.45128	0.334589	0.085516	1.27432	0.0301512	0.269949
E9QLJ3;A0A0J9YUA8;Q6JPI3	Mediator of RNA polymerase II transcription subunit 13-like	Med13l	tr|E9QLJ3|E9QLJ3_MOUSE Mediator of RNA polymerase II transcription subunit 13 OS=Mus musculus OX=10090 GN=Med13l PE=1 SV=2;tr|A0A0J9YUA8|A0A0J9YUA8_MOUSE Mediator of RNA polymerase II transcription subunit 13 OS=Mus musculus OX=10090 GN=Med13l PE=1 SV=1;sp	174	3	4	3	3	2.3	1.9	1.9	241.78	0.0045137	1.9399	3	24247	20202	19001	16301	28523	19017	23733	18623	13807	26545	14.524	14.2683	14.4153	14.2385	14.4724	14.1894	14.4811	14.2461	13.9338	14.4887	0.370863	0.314859	-0.105866	0.911142	0.0203534	-0.394401
B9EJ54;A0A0J9YUD5;E9Q880		Nup205	tr|B9EJ54|B9EJ54_MOUSE MCG21756, isoform CRA_b OS=Mus musculus OX=10090 GN=Nup205 PE=1 SV=1;tr|A0A0J9YUD5|A0A0J9YUD5_MOUSE Nucleoporin 205 OS=Mus musculus OX=10090 GN=Nup205 PE=1 SV=1	175	3	58	58	58	37	37	37	227.46	0	267.16	67	6979500	6971600	5707200	5946000	8607300	6952700	6895500	6448500	6362100	7798800	22.6932	22.6991	22.6459	22.7493	22.7097	22.7036	22.6637	22.6819	22.7818	22.6873	0.301253	0.774742	-0.0171137	1.11549	0.259851	0.0670061
A0A0J9YUD8;A0A0J9YUZ4;P63158;D3YZ18;D3YVC6	High mobility group protein B1	Hmgb1	tr|A0A0J9YUD8|A0A0J9YUD8_MOUSE High mobility group protein B1 OS=Mus musculus OX=10090 GN=Hmgb1 PE=1 SV=1;tr|A0A0J9YUZ4|A0A0J9YUZ4_MOUSE High mobility group protein B1 (Fragment) OS=Mus musculus OX=10090 GN=Hmgb1 PE=1 SV=1;sp|P63158|HMGB1_MOUSE High mobili	176	5	10	10	9	45	45	38	19.774	0	35.146	18	15100000	16701000	12505000	11467000	18861000	17142000	13756000	16264000	10668000	18552000	23.8066	23.9595	23.7775	23.6968	23.8415	24.0054	23.66	24.0165	23.5275	23.9376	0.178911	0.491734	-0.079772	0.981866	0.0341927	-0.2774
D3Z271;Q8BY07;A0A0J9YUG5;Q8BGM4		Wbscr27	tr|D3Z271|D3Z271_MOUSE Methyltransferase-like 27 (Fragment) OS=Mus musculus OX=10090 GN=Mettl27 PE=1 SV=1;tr|Q8BY07|Q8BY07_MOUSE Methyltransferase-like 27 OS=Mus musculus OX=10090 GN=Mettl27 PE=1 SV=1;tr|A0A0J9YUG5|A0A0J9YUG5_MOUSE Methyltransferase-like 2	177	4	1	1	1	13.2	13.2	13.2	14.115	0.001409	2.6111	1	8289	17160	10019	15832	21213	14744	18606	16006	13613	16950	12.9755	14.0328	13.492	14.1964	14.0453	13.8223	14.13	14.0277	13.9134	13.8415	0.461055	0.239238	0.138012	0.230639	0.226826	0.111499
A0A0J9YUK4;O55033;A0A0A0MQF0	Cytoplasmic protein NCK2	Nck2	tr|A0A0J9YUK4|A0A0J9YUK4_MOUSE Cytoplasmic protein NCK2 (Fragment) OS=Mus musculus OX=10090 GN=Nck2 PE=1 SV=1;sp|O55033|NCK2_MOUSE Cytoplasmic protein NCK2 OS=Mus musculus OX=10090 GN=Nck2 PE=1 SV=1;tr|A0A0A0MQF0|A0A0A0MQF0_MOUSE Cytoplasmic protein NCK2 (	178	3	2	1	1	13.4	7.7	7.7	16.195	0.001821	2.4912	1	28871	40207	24232	32612	37222	31086	36935	26518	37422	35682	14.7759	15.2612	14.7662	15.2389	14.8565	14.8984	15.1192	14.756	15.3723	14.9154	1.23403	0.0808643	0.304262	1.53953	0.0112237	0.419671
A0A0J9YUP5;F8VQG7		N4bp2	tr|A0A0J9YUP5|A0A0J9YUP5_MOUSE NEDD4-binding protein 2 (Fragment) OS=Mus musculus OX=10090 GN=N4bp2 PE=1 SV=3;tr|F8VQG7|F8VQG7_MOUSE NEDD4-binding protein 2 OS=Mus musculus OX=10090 GN=N4bp2 PE=1 SV=1	179	2	10	10	10	9.3	9.3	9.3	164.3	0	45.772	10	106740	100200	91977	60455	149320	102600	93672	93621	61003	139170	16.6623	16.5786	16.6905	16.1294	16.8606	16.6211	16.4618	16.5759	16.0773	16.879	1.56211	0.0523815	-0.349622	2.88686	0.00102472	-0.766484
A0A0J9YV01;H9H9S3;A0A0M3HEP2;Q9R0G7;A0A0J9YVF6;A0A0J9YUY9;A0A0J9YU94	Zinc finger E-box-binding homeobox 2	Zeb2	tr|A0A0J9YV01|A0A0J9YV01_MOUSE Zinc finger E-box-binding homeobox 2 OS=Mus musculus OX=10090 GN=Zeb2 PE=1 SV=1;tr|H9H9S3|H9H9S3_MOUSE Zinc finger E-box-binding homeobox 2 OS=Mus musculus OX=10090 GN=Zeb2 PE=1 SV=1;tr|A0A0M3HEP2|A0A0M3HEP2_MOUSE Zinc finger	180	7	15	15	15	14.9	14.9	14.9	133.97	0	58.06	15	963040	909400	811910	618140	1047100	885040	877280	869820	634560	990020	19.8358	19.7606	19.8325	19.4834	19.6706	19.7298	19.6892	19.7917	19.4561	19.7096	0.316281	0.608328	0.0348034	1.93928	0.0370745	-0.220345
A0A0J9YV20;A0A0R4J0B7;Q80UZ2	Protein SDA1 homolog	Sdad1	tr|A0A0J9YV20|A0A0J9YV20_MOUSE Protein SDA1 OS=Mus musculus OX=10090 GN=Sdad1 PE=1 SV=1;tr|A0A0R4J0B7|A0A0R4J0B7_MOUSE Protein SDA1 OS=Mus musculus OX=10090 GN=Sdad1 PE=1 SV=1;sp|Q80UZ2|SDA1_MOUSE Protein SDA1 homolog OS=Mus musculus OX=10090 GN=Sdad1 PE=1	181	3	12	12	12	18.2	18.2	18.2	79.458	0	31.228	12	488650	450920	356450	243060	570780	451630	409640	378380	225960	588590	18.857	18.7486	18.6449	18.1368	18.7952	18.7592	18.5905	18.5908	17.9664	18.9594	0.677917	0.143949	-0.207765	1.70054	0.00133511	-0.825707
A0A0J9YV40;Q3V2L1;Q8K2W7;P97440	Histone RNA hairpin-binding protein	Slbp	tr|A0A0J9YV40|A0A0J9YV40_MOUSE Histone RNA hairpin-binding protein OS=Mus musculus OX=10090 GN=Slbp PE=1 SV=1;tr|Q3V2L1|Q3V2L1_MOUSE Histone RNA hairpin-binding protein OS=Mus musculus OX=10090 GN=Slbp PE=1 SV=1;tr|Q8K2W7|Q8K2W7_MOUSE Histone RNA hairpin-b	182	4	1	1	1	3.2	3.2	3.2	25.513	0.0068882	1.6579	1	53127	45586	28833	19821	63736	45101	37229	36693	14097	60948	15.6557	15.4424	15.017	14.5206	15.6324	15.4353	15.1306	15.2246	13.9638	15.6878	0.847024	0.0866163	-0.373615	1.43421	0.00116624	-1.41793
Q9CZQ8;A0A0J9YV85;Q99KL7	Ras-related protein Rab-28	Rab28	tr|Q9CZQ8|Q9CZQ8_MOUSE RAB28, member RAS oncogene family, isoform CRA_c OS=Mus musculus OX=10090 GN=Rab28 PE=1 SV=1;tr|A0A0J9YV85|A0A0J9YV85_MOUSE Ras-related protein Rab-28 OS=Mus musculus OX=10090 GN=Rab28 PE=1 SV=1;sp|Q99KL7|RAB28_MOUSE Ras-related prot	183	3	3	3	3	26.9	26.9	26.9	21.573	0	6.1498	3	13097	16136	12082	9353.3	14225	11965	14690	11210	14199	18835	13.6355	13.9441	13.7621	13.4371	13.4687	13.5209	13.789	13.5138	13.9742	13.9937	0.174008	0.423856	0.135356	0.0213916	0.795354	-0.0255527
A0A0J9YVE6			tr|A0A0J9YVE6|A0A0J9YVE6_MOUSE Maltase-glucoamylase OS=Mus musculus OX=10090 GN=Mgam PE=1 SV=1	184	1	11	2	2	11.1	2.1	2.1	137.7	0	5.8249	2	62471	110960	53555	56472	72803	72769	119280	71527	68274	78458	15.8894	16.7257	15.9103	16.0311	15.8243	16.1254	16.8105	16.1875	16.2397	16.0522	1.68224	0.0213565	0.829885	0.481509	0.0927767	0.197178
A0A0M3HEP7;P70704;A0A0J9YV34;Q3U9N5;F6Q8P7;E9Q4J5;A0A494BB33;P98200;Q148W0	Phospholipid-transporting ATPase IA	Atp8a1	tr|A0A0M3HEP7|A0A0M3HEP7_MOUSE Phospholipid-transporting ATPase OS=Mus musculus OX=10090 GN=Atp8a1 PE=1 SV=1;sp|P70704|AT8A1_MOUSE Phospholipid-transporting ATPase IA OS=Mus musculus OX=10090 GN=Atp8a1 PE=1 SV=2;tr|A0A0J9YV34|A0A0J9YV34_MOUSE Phospholipid-	185	9	22	22	22	22.9	22.9	22.9	131.51	0	69.903	22	550420	646430	509370	599430	652510	575560	616820	546890	654480	625380	19.0287	19.2682	19.1599	19.4391	18.9882	19.109	19.181	19.1222	19.5007	19.0469	1.23044	0.0985388	0.207025	2.05905	0.00688688	0.452304
J3QMN4;A0A0U1RPV8;A0A0U1RQA4;J3QMQ8;A0A0M3HEQ0;Q9JLT4;D3Z0K8;A0A0M3HEP9;A0A0U1RPC6;Q9D8I4;A0A0U1RPS1;A0A0U1RPY5	Thioredoxin reductase 2, mitochondrial	Txnrd2	tr|J3QMN4|J3QMN4_MOUSE Thioredoxin reductase 2, mitochondrial OS=Mus musculus OX=10090 GN=Txnrd2 PE=1 SV=1;tr|A0A0U1RPV8|A0A0U1RPV8_MOUSE Thioredoxin reductase 2, mitochondrial OS=Mus musculus OX=10090 GN=Txnrd2 PE=1 SV=1;tr|A0A0U1RQA4|A0A0U1RQA4_MOUSE Thi	186	12	12	11	11	41.3	38.3	38.3	53.051	0	51.156	11	597650	553410	520770	551410	736340	596150	604740	580870	667230	668700	19.1475	19.0441	19.1918	19.3186	19.1626	19.1597	19.1524	19.2092	19.5285	19.1435	0.372485	0.470447	-0.0548134	0.906041	0.0387663	0.270492
A0A0N4SUH4;Q8BKS9;A0A494BBI7;A0A494BB98;A0A494B9B8	Pumilio domain-containing protein KIAA0020	Kiaa0020	tr|A0A0N4SUH4|A0A0N4SUH4_MOUSE Pumilio homolog 3 OS=Mus musculus OX=10090 GN=Pum3 PE=1 SV=1;sp|Q8BKS9|PUM3_MOUSE Pumilio homolog 3 OS=Mus musculus OX=10090 GN=Pum3 PE=1 SV=2;tr|A0A494BBI7|A0A494BBI7_MOUSE Pumilio homolog 3 (Fragment) OS=Mus musculus OX=100	187	5	20	20	20	36.4	36.4	36.4	72.93	0	89.722	22	2297100	2131500	1684100	1099500	2575500	2214600	1904800	1689000	1105500	2635600	21.0899	20.9895	20.8851	20.3142	20.969	21.053	20.8077	20.7491	20.257	21.1222	0.466329	0.22967	-0.147017	1.94374	0.00137931	-0.760016
A0A0N4SUH8;Q9QZ23;D3Z285	NFU1 iron-sulfur cluster scaffold homolog, mitochondrial	Nfu1	tr|A0A0N4SUH8|A0A0N4SUH8_MOUSE NFU1 iron-sulfur cluster scaffold homolog, mitochondrial OS=Mus musculus OX=10090 GN=Nfu1 PE=1 SV=1;sp|Q9QZ23|NFU1_MOUSE NFU1 iron-sulfur cluster scaffold homolog, mitochondrial OS=Mus musculus OX=10090 GN=Nfu1 PE=1 SV=2	188	3	5	5	5	24.6	24.6	24.6	28.654	0	30.037	5	340730	341060	314710	340980	477560	390550	428270	380700	324830	409840	18.3368	18.3457	18.4652	18.6252	18.5379	18.5496	18.6546	18.5996	18.49	18.4372	0.0245	0.917023	0.0126209	0.306762	0.305987	0.070015
A0A0N4SUI7			tr|A0A0N4SUI7|A0A0N4SUI7_MOUSE Negative regulator of P-body association OS=Mus musculus OX=10090 GN=Nbdy PE=4 SV=1	189	1	2	2	2	51.5	51.5	51.5	7.0259	0	4.8435	2	256330	272010	212910	256660	300720	246970	341920	270100	231220	293480	17.9262	18.0194	17.9014	18.2153	17.8707	17.8884	18.3298	18.1045	17.9996	17.9554	0.609849	0.134831	0.261538	0.628119	0.0797552	0.194423
A0A0N4SUJ1;Q8BXK4	Probable methyltransferase BTM2 homolog		tr|A0A0N4SUJ1|A0A0N4SUJ1_MOUSE S-adenosylmethionine sensor upstream of mTORC1 OS=Mus musculus OX=10090 GN=Bmt2 PE=1 SV=1;sp|Q8BXK4|SAMTR_MOUSE S-adenosylmethionine sensor upstream of mTORC1 OS=Mus musculus OX=10090 GN=Bmt2 PE=2 SV=2	190	2	3	3	3	14.2	14.2	14.2	23.08	0	9.3313	3	105350	96573	88692	66857	128460	118810	96760	101800	84933	133360	16.6434	16.5254	16.6381	16.2746	16.6436	16.8327	16.5086	16.6967	16.5547	16.8175	0.871319	0.120971	-0.213515	0.708976	0.0371868	-0.315847
A0A0N4SUK5;A0A0N4SV71;A0A0N4SUW5;Q8K1L0	Cyclic AMP-responsive element-binding protein 5	Creb5	tr|A0A0N4SUK5|A0A0N4SUK5_MOUSE Cyclic AMP-responsive element-binding protein 5 OS=Mus musculus OX=10090 GN=Creb5 PE=1 SV=1;tr|A0A0N4SV71|A0A0N4SV71_MOUSE Cyclic AMP-responsive element-binding protein 5 OS=Mus musculus OX=10090 GN=Creb5 PE=1 SV=1;tr|A0A0N4S	191	4	2	1	1	3.9	2	2	39.915	0.0039775	2.0144	1	38833	44123	30322	27743	67814	40605	48169	32898	23030	50103	15.2035	15.3953	15.0896	15.0057	15.7219	15.2838	15.5023	15.0671	14.6719	15.4051	0.249118	0.367845	-0.114702	1.05689	0.00530602	-0.72472
A0A0N4SUM7;A0A0N4SUY1;A0A0N4SVT4;A0A0N4SV46;Q9R1Q6	Transmembrane protein 176B	Tmem176b	tr|A0A0N4SUM7|A0A0N4SUM7_MOUSE Transmembrane protein 176B (Fragment) OS=Mus musculus OX=10090 GN=Tmem176b PE=1 SV=1;tr|A0A0N4SUY1|A0A0N4SUY1_MOUSE Transmembrane protein 176B (Fragment) OS=Mus musculus OX=10090 GN=Tmem176b PE=1 SV=1;tr|A0A0N4SVT4|A0A0N4SVT4	192	5	1	1	1	8.1	8.1	8.1	18.131	0	7.493	1	17446	28216	7192.5	13357	15761	14390	22213	7212.3	12196	15865	14.0491	14.7503	13.0138	13.9511	13.6167	13.7872	14.3856	12.8776	13.7548	13.7461	1.35188	0.023961	0.886575	0.549985	0.101715	0.1716
A0A0N4SUS4;B2RRD7;Q80XK2;Q3U109;A0A0N4SVG7;E9PXP1;A0A0N4SUT9;Q3TRM7;A0A3B2WD05;A0A3B2W3T2;A0A3B2WD39;B2KF05		Brpf1	tr|A0A0N4SUS4|A0A0N4SUS4_MOUSE Peregrin OS=Mus musculus OX=10090 GN=Brpf1 PE=1 SV=1;sp|B2RRD7|BRPF1_MOUSE Peregrin OS=Mus musculus OX=10090 GN=Brpf1 PE=1 SV=1;tr|Q80XK2|Q80XK2_MOUSE Bromodomain and PHD finger containing, 1 OS=Mus musculus OX=10090 GN=Brpf1	193	12	10	10	10	9.8	9.8	9.8	127.27	0	18.214	10	375820	347680	312460	260290	430630	338310	305280	318000	254280	385990	18.4782	18.3735	18.4548	18.2356	18.3887	18.3424	18.1663	18.34	18.1367	18.3507	0.353365	0.335218	-0.0998383	1.13029	0.0649862	-0.183535
A0A0N4SUY2;E9PVJ6;E9Q4I1;E9Q612	Protein-tyrosine-phosphatase;Receptor-type tyrosine-protein phosphatase O	Ptpro	tr|A0A0N4SUY2|A0A0N4SUY2_MOUSE Receptor-type tyrosine-protein phosphatase O OS=Mus musculus OX=10090 GN=Ptpro PE=1 SV=1;tr|E9PVJ6|E9PVJ6_MOUSE Receptor-type tyrosine-protein phosphatase O OS=Mus musculus OX=10090 GN=Ptpro PE=1 SV=1;tr|E9Q4I1|E9Q4I1_MOUSE R	194	4	1	1	1	2.4	2.4	2.4	43.607	0.0038451	2.0399	1	53350	67942	67095	55858	52072	59605	59783	67537	51807	64525	15.6617	16.0181	16.2355	16.0153	15.3408	15.8376	15.8139	16.1047	15.8415	15.7701	0.570982	0.122291	0.360557	0.604597	0.0342902	0.372974
A8Y5I6;A0A0N4SV07;Q9WV72;D6RDR7	Ankyrin repeat and SOCS box protein 3	Asb3	tr|A8Y5I6|A8Y5I6_MOUSE Ankyrin repeat and SOCS box protein 3 OS=Mus musculus OX=10090 GN=Asb3 PE=1 SV=1;tr|A0A0N4SV07|A0A0N4SV07_MOUSE Ankyrin repeat and SOCS box protein 3 OS=Mus musculus OX=10090 GN=Asb3 PE=1 SV=1;sp|Q9WV72|ASB3_MOUSE Ankyrin repeat and	195	4	2	2	2	4.5	4.5	4.5	51.203	0.00014639	3.5433	2	30392	24981	19333	20297	38331	28634	32487	19792	19139	32216	14.8499	14.5746	14.4403	14.5548	14.8988	14.7799	14.9341	14.334	14.4049	14.768	0.14304	0.539352	-0.0790777	1.14966	0.0195889	-0.353552
A0A0N4SV08;Q925U4	ER degradation-enhancing alpha-mannosidase-like protein 1	Edem1	tr|A0A0N4SV08|A0A0N4SV08_MOUSE alpha-1,2-Mannosidase OS=Mus musculus OX=10090 GN=Edem1 PE=1 SV=1;sp|Q925U4|EDEM1_MOUSE ER degradation-enhancing alpha-mannosidase-like protein 1 OS=Mus musculus OX=10090 GN=Edem1 PE=1 SV=1	196	2	5	5	5	11.7	11.7	11.7	60.256	0	12.928	6	146360	164410	152320	159050	173840	142880	166730	149070	146700	154920	17.1177	17.293	17.4183	17.525	17.08	17.0989	17.2936	17.247	17.3432	17.0337	2.02452	0.0722099	0.236484	1.24712	0.01494	0.377234
A0A0N4SV10;A0A0N4SVC4;Q9D4V0	Ethanolamine kinase 1	Etnk1	tr|A0A0N4SV10|A0A0N4SV10_MOUSE Ethanolamine kinase 1 OS=Mus musculus OX=10090 GN=Etnk1 PE=1 SV=1;tr|A0A0N4SVC4|A0A0N4SVC4_MOUSE Ethanolamine kinase 1 OS=Mus musculus OX=10090 GN=Etnk1 PE=1 SV=1;sp|Q9D4V0|EKI1_MOUSE Ethanolamine kinase 1 OS=Mus musculus OX=	197	3	6	6	6	23.8	23.8	23.8	38.32	0	16.386	6	119110	122930	92515	98666	144740	114380	108250	88877	116750	127480	16.8205	16.8735	16.6989	16.8361	16.8157	16.7779	16.6705	16.5009	17.0137	16.7524	0.0361361	0.899347	-0.0120449	0.562582	0.126917	0.140858
A0A0N4SV15;Q80UY2;A0A0N4SV12	E3 ubiquitin-protein ligase KCMF1	Kcmf1	tr|A0A0N4SV15|A0A0N4SV15_MOUSE E3 ubiquitin-protein ligase KCMF1 OS=Mus musculus OX=10090 GN=Kcmf1 PE=1 SV=1;sp|Q80UY2|KCMF1_MOUSE E3 ubiquitin-protein ligase KCMF1 OS=Mus musculus OX=10090 GN=Kcmf1 PE=1 SV=1	198	3	7	7	7	32.1	32.1	32.1	36.015	0	26.52	9	268340	290030	234220	265960	334330	267690	290970	278040	258040	289800	17.9922	18.1119	18.039	18.2667	18.0235	18.0046	18.097	18.1463	18.1579	17.9372	0.977992	0.17942	0.124091	1.10187	0.0441782	0.231938
A0A0N4SV29;Q80V62	Fanconi anemia group D2 protein homolog	Fancd2	tr|A0A0N4SV29|A0A0N4SV29_MOUSE Fanconi anemia group D2 protein homolog OS=Mus musculus OX=10090 GN=Fancd2 PE=1 SV=1;sp|Q80V62|FACD2_MOUSE Fanconi anemia group D2 protein homolog OS=Mus musculus OX=10090 GN=Fancd2 PE=1 SV=2	199	2	4	4	4	3.8	3.8	3.8	162.11	0	8.6841	4	59420	56584	38831	27968	81181	52859	52198	37050	28024	64449	15.8172	15.7542	15.4465	15.0173	15.9814	15.6643	15.6182	15.2385	14.9551	15.7684	0.562423	0.172031	-0.188735	1.81705	0.000780822	-0.888728
A0A0N4SV67;M1VPI1;Q6GU14;P37238	Peroxisome proliferator-activated receptor gamma	Pparg	tr|A0A0N4SV67|A0A0N4SV67_MOUSE Peroxisome proliferator-activated receptor gamma (Fragment) OS=Mus musculus OX=10090 GN=Pparg PE=1 SV=1;tr|M1VPI1|M1VPI1_MOUSE Peroxisome proliferator-activated receptor gamma OS=Mus musculus OX=10090 GN=Pparg PE=1 SV=1;tr|Q6	200	4	1	1	1	9	9	9	25.583	0	4.4603	1	0	1687.8	0	0	2800.7	2003.8	2025.8	1134.6	1294	3241.3	#NUM!	10.687	#NUM!	#NUM!	11.1242	10.9429	10.9308	10.2093	10.5183	11.4549	0.841083	0.0833915	-0.480642	0	0.999596	-0.771215
A0A0N4SV80;E9QML5;Q61464;A0A0N4SV38;A0A0N4SVI8;E9QKZ7;Q3TZK9;A0A0N4SVM8;A0A0N4SUP3	Zinc finger protein 638	Zfml;Znf638	tr|A0A0N4SV80|A0A0N4SV80_MOUSE Zinc finger protein 638 OS=Mus musculus OX=10090 GN=Zfp638 PE=1 SV=1;tr|E9QML5|E9QML5_MOUSE Zinc finger protein 638 OS=Mus musculus OX=10090 GN=Zfp638 PE=1 SV=2;sp|Q61464|ZN638_MOUSE Zinc finger protein 638 OS=Mus musculus OX	201	9	37	37	37	26.1	26.1	26.1	214.46	0	139.73	42	1563400	1537500	1283700	1166500	1966400	1577100	1527100	1417100	1193000	1834000	20.5348	20.5182	20.4934	20.3996	20.5797	20.5633	20.4889	20.4959	20.3668	20.5991	1.40336	0.232416	-0.0858631	2.07555	0.040581	-0.206183
A0A0N4SVC2;E9QP00;Q6PFR5	Transformer-2 protein homolog alpha	Tra2a	tr|A0A0N4SVC2|A0A0N4SVC2_MOUSE Transformer-2 protein homolog alpha OS=Mus musculus OX=10090 GN=Tra2a PE=1 SV=1;tr|E9QP00|E9QP00_MOUSE Transformer-2 protein homolog alpha OS=Mus musculus OX=10090 GN=Tra2a PE=1 SV=1;sp|Q6PFR5|TRA2A_MOUSE Transformer-2 protei	202	3	9	7	7	33.2	29.6	29.6	32.259	0	43.111	10	1353300	1213500	1079500	904990	1615600	1301100	1149700	1240100	953700	1608900	20.3266	20.1768	20.2435	20.0334	20.2962	20.2857	20.0793	20.3034	20.0439	20.4102	1.02083	0.10427	-0.225137	1.50146	0.019943	-0.314581
A0A0N4SWC1;A0A0N4SVE9;Q8BH31	Major facilitator superfamily domain-containing protein 8	Mfsd8	tr|A0A0N4SWC1|A0A0N4SWC1_MOUSE Major facilitator superfamily domain-containing protein 8 (Fragment) OS=Mus musculus OX=10090 GN=Mfsd8 PE=1 SV=1;tr|A0A0N4SVE9|A0A0N4SVE9_MOUSE Major facilitator superfamily domain-containing protein 8 OS=Mus musculus OX=1009	203	3	1	1	1	58.3	58.3	58.3	3.8513	0	5.7215	1	2315.4	1740.6	3606.2	4035.7	5044.2	5107.4	4506.1	7548.4	5414.7	3463.9	11.1356	10.7314	12.0178	12.2244	11.973	12.2928	12.0842	12.9433	12.5834	11.5507	0.175974	0.337218	-0.354059	0.83434	0.0114643	0.642041
A0A0N4SVK3;P62322	U6 snRNA-associated Sm-like protein LSm5	Lsm5	tr|A0A0N4SVK3|A0A0N4SVK3_MOUSE U6 snRNA-associated Sm-like protein LSm5 OS=Mus musculus OX=10090 GN=Lsm5 PE=1 SV=1;sp|P62322|LSM5_MOUSE U6 snRNA-associated Sm-like protein LSm5 OS=Mus musculus OX=10090 GN=Lsm5 PE=3 SV=2	204	2	1	1	1	32.2	32.2	32.2	6.6106	0	8.6319	1	31264	27119	31891	25756	43952	35658	39980	31913	24812	34492	14.8907	14.6931	15.1624	14.8985	15.0962	15.0963	15.2335	15.0232	14.7794	14.8665	0.0193206	0.918318	-0.018084	0.413722	0.142387	-0.142421
A2AMI2;A0A0N4SVL0;Q80XI3;A2AMI6;A2AMI4;Q8BQR8	Eukaryotic translation initiation factor 4 gamma 3	Eif4g3	tr|A2AMI2|A2AMI2_MOUSE Eukaryotic translation initiation factor 4 gamma 3 OS=Mus musculus OX=10090 GN=Eif4g3 PE=1 SV=1;tr|A0A0N4SVL0|A0A0N4SVL0_MOUSE Eukaryotic translation initiation factor 4 gamma 3 OS=Mus musculus OX=10090 GN=Eif4g3 PE=1 SV=1;sp|Q80XI3|	205	6	51	44	2	35.4	31.7	2	174.82	0	178.4	47	2701600	2533500	2315800	1996600	3203300	2586800	2533900	2524400	2133200	2930600	21.3239	21.2388	21.3446	21.1749	21.2837	21.2771	21.2194	21.3288	21.2053	21.2753	1.38566	0.396167	-0.0504112	1.52837	0.180383	-0.0893927
A0A0N4SVL6;A0A0N4SW85;P51908	C->U-editing enzyme APOBEC-1	Apobec1	tr|A0A0N4SVL6|A0A0N4SVL6_MOUSE C->U-editing enzyme APOBEC-1 (Fragment) OS=Mus musculus OX=10090 GN=Apobec1 PE=1 SV=1;tr|A0A0N4SW85|A0A0N4SW85_MOUSE C->U-editing enzyme APOBEC-1 (Fragment) OS=Mus musculus OX=10090 GN=Apobec1 PE=1 SV=1;sp|P51908|ABEC1_MOUSE	206	3	1	1	1	7.1	7.1	7.1	13.5	0.0035813	2.1185	1	8187.7	8193.2	6371.4	8733.1	10236	10213	6142.6	7239.6	4499	8476	12.9578	12.9663	12.8389	13.3381	12.994	13.2925	12.5311	12.883	12.3161	12.8417	0.268014	0.301931	-0.169123	0.0571141	0.485992	-0.0907311
A0A0R3P9C5;A0A0N4SVP3;B6A8R8	T-cell-interacting, activating receptor on myeloid cells protein 1	Tarm1	tr|A0A0R3P9C5|A0A0R3P9C5_MOUSE T-cell-interacting,-activating receptor on myeloid cells protein 1 OS=Mus musculus OX=10090 GN=Tarm1 PE=4 SV=1;tr|A0A0N4SVP3|A0A0N4SVP3_MOUSE T-cell-interacting,-activating receptor on myeloid cells protein 1 OS=Mus musculus	207	3	4	4	4	16.3	16.3	16.3	30.164	0	7.6684	4	146390	145940	90009	76165	201970	155160	145820	113200	100770	200140	17.118	17.1211	16.6593	16.4627	17.2964	17.2178	17.1003	16.8499	16.8014	17.4032	1.31809	0.0865399	-0.239074	1.25095	0.0045	-0.717741
A0A0N4SVS6;Q9D548			tr|A0A0N4SVS6|A0A0N4SVS6_MOUSE Cellular nucleic acid-binding protein OS=Mus musculus OX=10090 GN=Cnbp PE=1 SV=1	208	2	7	1	1	43.9	8.2	8.2	18.799	0	5.4002	1	64626	33845	14971	9541.5	43348	64158	39911	37762	19665	71204	15.9384	15.0127	14.0714	13.4658	15.0763	15.9438	15.231	15.266	14.444	15.9122	0.319193	0.201739	-0.372377	0.856559	0.00270298	-1.5393
A0A0N4SVV8;D3Z7F0;P16125	L-lactate dehydrogenase;L-lactate dehydrogenase B chain	Ldhb	tr|A0A0N4SVV8|A0A0N4SVV8_MOUSE L-lactate dehydrogenase (Fragment) OS=Mus musculus OX=10090 GN=Ldhb PE=1 SV=1;tr|D3Z7F0|D3Z7F0_MOUSE L-lactate dehydrogenase (Fragment) OS=Mus musculus OX=10090 GN=Ldhb PE=1 SV=1;sp|P16125|LDHB_MOUSE L-lactate dehydrogenase B	209	3	3	1	1	17.1	7.3	7.3	21.04	0.0023529	2.2428	1	6242.2	7183.7	5802.6	14779	6521.8	8556.5	16185	7383.3	14433	7212.1	12.5664	12.7766	12.704	14.0971	12.3436	13.0372	13.9289	12.9114	13.9978	12.6087	0.558481	0.0915646	0.876531	2.09598	0	1.57124
A0A0N4SW06;Q91WI7	Integrin-alpha FG-GAP repeat-containing protein 2	Itfg2	tr|A0A0N4SW06|A0A0N4SW06_MOUSE KICSTOR complex protein ITFG2 OS=Mus musculus OX=10090 GN=Itfg2 PE=1 SV=1;sp|Q91WI7|ITFG2_MOUSE KICSTOR complex protein ITFG2 OS=Mus musculus OX=10090 GN=Itfg2 PE=2 SV=1	210	2	1	1	1	2.4	2.4	2.4	45.428	0.00014582	3.439	1	11973	15075	11778	11339	17925	13219	14355	12767	11554	16394	13.506	13.8459	13.7253	13.7148	13.8023	13.6647	13.7558	13.7015	13.6768	13.7934	0.0208399	0.968761	0.0030055	1.4589	0.151315	-0.102026
A0A0N4SW28;Q9DAS9;A0A0N4SVT3	Guanine nucleotide-binding protein G(I)/G(S)/G(O) subunit gamma-12	Gng12	tr|A0A0N4SW28|A0A0N4SW28_MOUSE Guanine nucleotide-binding protein subunit gamma OS=Mus musculus OX=10090 GN=Gng12 PE=1 SV=1;sp|Q9DAS9|GBG12_MOUSE Guanine nucleotide-binding protein G(I)/G(S)/G(O) subunit gamma-12 OS=Mus musculus OX=10090 GN=Gng12 PE=1 SV=3	211	3	5	5	5	60.2	60.2	60.2	9.1815	0	41.89	9	2814700	2905600	2195800	2541900	3381200	3087800	3055600	2832400	2745100	3262600	21.3831	21.4365	21.2679	21.5233	21.3617	21.5326	21.4895	21.4949	21.5691	21.4301	0.582855	0.365567	0.0670872	1.17064	0.0902276	0.150306
A0A0N4SW73;Q8R361	Rab11 family-interacting protein 5	Rab11fip5	tr|A0A0N4SW73|A0A0N4SW73_MOUSE Rab11 family-interacting protein 5 OS=Mus musculus OX=10090 GN=Rab11fip5 PE=1 SV=1;sp|Q8R361|RFIP5_MOUSE Rab11 family-interacting protein 5 OS=Mus musculus OX=10090 GN=Rab11fip5 PE=1 SV=2	212	2	25	25	25	26.4	26.4	26.4	139.55	0	162.15	32	1945900	1752100	1747500	1646100	2571600	2036300	1845700	2063700	1814300	2343300	20.8505	20.7067	20.9384	20.8965	20.9668	20.9319	20.7622	21.0381	20.9717	20.9526	1.80165	0.0825118	-0.225257	0.243005	0.610157	-0.0256691
A0A0N4SW93;Q7TPS5;E9Q026;A0A0N4SVN0;A0A0N4SW69;A0A0N4SW58	C2 domain-containing protein 5	C2cd5	tr|A0A0N4SW93|A0A0N4SW93_MOUSE C2 domain-containing protein 5 OS=Mus musculus OX=10090 GN=C2cd5 PE=1 SV=1;sp|Q7TPS5|C2CD5_MOUSE C2 domain-containing protein 5 OS=Mus musculus OX=10090 GN=C2cd5 PE=1 SV=2;tr|E9Q026|E9Q026_MOUSE C2 domain-containing protein 5	213	6	14	14	14	16.3	16.3	16.3	115.81	0	49.044	14	240900	273370	224270	230380	288680	253550	279110	223550	252730	274800	17.8366	18.0266	17.9764	18.0595	17.8117	17.9263	18.037	17.8316	18.1279	17.8605	1.79856	0.0876323	0.195639	1.59148	0.0284618	0.257581
A0A0N4SW98;Q6P7W5	tRNA-splicing endonuclease subunit Sen2	Tsen2	tr|A0A0N4SW98|A0A0N4SW98_MOUSE tRNA-splicing endonuclease subunit Sen2 OS=Mus musculus OX=10090 GN=Tsen2 PE=1 SV=1;sp|Q6P7W5|SEN2_MOUSE tRNA-splicing endonuclease subunit Sen2 OS=Mus musculus OX=10090 GN=Tsen2 PE=1 SV=1	214	2	1	1	1	19.4	19.4	19.4	11.797	0	6.4406	1	7271.7	8013.4	9290.4	6235.1	11047	6808.8	7331.8	6879.9	6933.5	13160	12.7866	12.9343	13.3831	12.852	13.104	12.7076	12.7864	12.8095	12.9401	13.4764	0.782298	0.086463	-0.429824	0.75546	0.0249903	-0.394136
A0A0N4SWA4;Q9ES18	Forkhead box protein J2	Foxj2	tr|A0A0N4SWA4|A0A0N4SWA4_MOUSE Forkhead box protein J2 (Fragment) OS=Mus musculus OX=10090 GN=Foxj2 PE=1 SV=1;sp|Q9ES18|FOXJ2_MOUSE Forkhead box protein J2 OS=Mus musculus OX=10090 GN=Foxj2 PE=2 SV=1	215	2	1	1	1	6.8	6.8	6.8	22.326	0.0020935	2.4187	1	2026.1	2522.9	1842	1617.2	2150.4	3364.5	2041.1	1381	3132.4	2820.8	10.943	11.2669	11.0486	10.9051	10.743	11.6906	10.9416	10.4928	11.7937	11.2544	0.118723	0.542769	0.105581	0.248329	0.0942781	0.35073
A0A0N4SWB9;F8WJ98;Q69ZZ6;Q3T9T1;Q3TZY4;Q80W04	Transmembrane and coiled-coil domains protein 1	Tmcc1	tr|A0A0N4SWB9|A0A0N4SWB9_MOUSE Transmembrane and coiled-coil domains protein 1 OS=Mus musculus OX=10090 GN=Tmcc1 PE=1 SV=1;tr|F8WJ98|F8WJ98_MOUSE Transmembrane and coiled-coil domains protein 1 (Fragment) OS=Mus musculus OX=10090 GN=Tmcc1 PE=1 SV=2;sp|Q69Z	216	6	11	11	11	31.1	31.1	31.1	52.252	0	59.731	13	429610	602410	487920	471840	478850	486960	571170	607350	536430	468660	18.6712	19.1665	19.0978	19.0938	18.5418	18.8679	19.07	19.2735	19.2137	18.6307	1.82817	0.025981	0.531996	1.77297	0.00458901	0.567488
A0A0N5E9G7;G3X8Z6;Q5U4B1;G3UWX1;P35601;A0A0N4SVN6	Replication factor C subunit 1	Rfc1	tr|A0A0N5E9G7|A0A0N5E9G7_MOUSE Replication factor C subunit 1 OS=Mus musculus OX=10090 GN=Rfc1 PE=1 SV=1;tr|G3X8Z6|G3X8Z6_MOUSE Replication factor C subunit 1 OS=Mus musculus OX=10090 GN=Rfc1 PE=1 SV=1;tr|Q5U4B1|Q5U4B1_MOUSE Replication factor C subunit 1	217	6	34	34	34	33.7	33.7	33.7	125.86	0	162.63	37	2021400	1851400	1582800	1227600	2496000	1882400	1679300	1608400	1200100	2253100	20.9054	20.7863	20.7956	20.4732	20.9238	20.8186	20.6259	20.6785	20.3754	20.896	0.888746	0.124351	-0.203807	1.96699	0.00545387	-0.485566
A0A0R3P9C4;Q8C1Q6	Small integral membrane protein 4	Smim4	tr|A0A0R3P9C4|A0A0R3P9C4_MOUSE Small integral membrane protein 4 OS=Mus musculus OX=10090 GN=Smim4 PE=1 SV=1;sp|Q8C1Q6|SMIM4_MOUSE Small integral membrane protein 4 OS=Mus musculus OX=10090 GN=Smim4 PE=1 SV=2	218	2	3	3	3	26.7	26.7	26.7	10.469	0	7.0996	3	112050	111510	97280	83181	137730	104950	89763	99594	93774	111310	16.7323	16.7329	16.7714	16.5898	16.7441	16.6538	16.4003	16.6651	16.6976	16.5567	0.152771	0.517724	-0.0838099	0.0195065	0.905335	-0.00671864
A0A0R3P9C8;Q9DC69	NADH dehydrogenase [ubiquinone] 1 alpha subcomplex subunit 9, mitochondrial	Ndufa9	tr|A0A0R3P9C8|A0A0R3P9C8_MOUSE NADH dehydrogenase [ubiquinone] 1 alpha subcomplex subunit 9, mitochondrial OS=Mus musculus OX=10090 GN=Ndufa9 PE=1 SV=1;sp|Q9DC69|NDUA9_MOUSE NADH dehydrogenase [ubiquinone] 1 alpha subcomplex subunit 9, mitochondrial OS=Mus	219	2	17	17	17	53.6	53.6	53.6	42.121	0	92.843	18	2255100	2285800	1887600	2219100	3025900	1989200	2187200	1847800	2172200	2299200	21.0633	21.0903	21.0497	21.3274	21.2015	20.8982	21.0071	20.8787	21.2314	20.9252	0.0322405	0.894324	-0.014636	0.556444	0.0755983	0.216019
Q3TEQ8;A0A0R3P9D2;Q3U497	CMRF35-like molecule 7	Cd300lb	tr|Q3TEQ8|Q3TEQ8_MOUSE CMRF35-like molecule 7 OS=Mus musculus OX=10090 GN=Cd300lb PE=1 SV=1;tr|A0A0R3P9D2|A0A0R3P9D2_MOUSE CMRF35-like molecule 7 OS=Mus musculus OX=10090 GN=Cd300lb PE=1 SV=1;sp|Q3U497|CLM7_MOUSE CMRF35-like molecule 7 OS=Mus musculus OX=1	220	3	2	2	2	12.6	12.6	12.6	13.588	0.00043378	3.1859	2	43085	35002	34339	18258	44653	41076	36015	40934	21340	49932	15.3534	15.0612	15.2691	14.4021	15.1191	15.3004	15.0828	15.3824	14.562	15.4002	0.502113	0.188848	-0.187623	1.39116	0.00143628	-0.777615
A0A0R4IZW5;P09803	Cadherin-1;E-Cad/CTF1;E-Cad/CTF2;E-Cad/CTF3	Cdh1	tr|A0A0R4IZW5|A0A0R4IZW5_MOUSE Cadherin 1, isoform CRA_b OS=Mus musculus OX=10090 GN=Cdh1 PE=1 SV=1;sp|P09803|CADH1_MOUSE Cadherin-1 OS=Mus musculus OX=10090 GN=Cdh1 PE=1 SV=1	221	2	8	8	8	15	15	15	98.283	0	40.486	8	250490	237850	131100	181290	397740	211120	232360	141160	166880	273210	17.8929	17.8258	17.2018	17.7138	18.2741	17.6621	17.7725	17.1683	17.5291	17.8522	0.468223	0.168034	-0.263991	0.709702	0.0229644	-0.441661
D3YWV3;A0A0R4IZW6;G3X9U5;Q99J78;A0A1D5RMG5	Differentially expressed in FDCP 8	Def8	tr|D3YWV3|D3YWV3_MOUSE Differentially-expressed in FDCP 8 (Fragment) OS=Mus musculus OX=10090 GN=Def8 PE=1 SV=1;tr|A0A0R4IZW6|A0A0R4IZW6_MOUSE Differentially-expressed in FDCP 8 OS=Mus musculus OX=10090 GN=Def8 PE=1 SV=1;tr|G3X9U5|G3X9U5_MOUSE Differential	222	5	2	2	2	12.4	12.4	12.4	25.343	0	4.0454	2	59212	66756	60350	72565	80062	74392	77708	67216	83334	88503	15.8121	15.9927	16.0826	16.3928	15.9614	16.1573	16.1923	16.0979	16.5273	16.226	0.00227009	0.991298	-0.00122166	0.878589	0.0240024	0.36637
H3BKS8;E9PWD4;A0A0R4IZW7;Q3TX08;D3Z413;H3BL70;H3BKB8;H3BK68;H3BKV3;G3V019;D6RFC0;D6RG86	tRNA (guanine(26)-N(2))-dimethyltransferase	Trmt1	tr|H3BKS8|H3BKS8_MOUSE tRNA (guanine(26)-N(2))-dimethyltransferase OS=Mus musculus OX=10090 GN=Trmt1 PE=1 SV=1;tr|E9PWD4|E9PWD4_MOUSE tRNA (guanine(26)-N(2))-dimethyltransferase OS=Mus musculus OX=10090 GN=Trmt1 PE=1 SV=1;tr|A0A0R4IZW7|A0A0R4IZW7_MOUSE tRN	223	12	16	16	16	31.5	31.5	31.5	69.432	0	44.899	17	548580	497400	460750	364410	626950	516810	533690	495240	364060	593770	19.0239	18.8901	19.0152	18.721	18.9306	18.9537	18.9721	18.9791	18.6545	18.9721	0.152954	0.772364	-0.0202036	1.66919	0.0260034	-0.263556
A0A0R4IZW8;O88456;A0A0R4J1C2;Q9D7J7	Calpain small subunit 1	Capns1	tr|A0A0R4IZW8|A0A0R4IZW8_MOUSE Calpain small subunit 1 OS=Mus musculus OX=10090 GN=Capns1 PE=1 SV=1;sp|O88456|CPNS1_MOUSE Calpain small subunit 1 OS=Mus musculus OX=10090 GN=Capns1 PE=1 SV=1;tr|A0A0R4J1C2|A0A0R4J1C2_MOUSE Calpain small subunit 1 OS=Mus mus	224	4	10	10	10	63.4	63.4	63.4	28.406	0	71.24	17	2770100	2718900	2392200	2408900	3247300	2865000	2733400	2987100	2763100	2979500	21.36	21.3407	21.3914	21.4458	21.3034	21.4245	21.3288	21.5717	21.5785	21.2992	1.46942	0.539352	0.0334244	1.0629	0.0531554	0.210877
A0A0R4IZW9;Q9DCT5	Stromal cell-derived factor 2	Sdf2	tr|A0A0R4IZW9|A0A0R4IZW9_MOUSE Stromal cell-derived factor 2 OS=Mus musculus OX=10090 GN=Sdf2 PE=1 SV=1;sp|Q9DCT5|SDF2_MOUSE Stromal cell-derived factor 2 OS=Mus musculus OX=10090 GN=Sdf2 PE=1 SV=1	225	2	5	5	5	31.1	31.1	31.1	23.991	0	29.969	5	212760	234680	192600	266470	232030	235300	251280	230970	268020	261840	17.6574	17.8064	17.7568	18.2694	17.4965	17.8186	17.8854	17.8787	18.2127	17.7908	0.500744	0.179256	0.202217	1.23987	0.00644762	0.597361
A0A0R4IZX1;Q8C2K1;A0A3B2W417;A0A3B2W860;A0A3B2WCX4;A0A3B2W486	Differentially expressed in FDCP 6	Def6	tr|A0A0R4IZX1|A0A0R4IZX1_MOUSE Differentially-expressed in FDCP 6 OS=Mus musculus OX=10090 GN=Def6 PE=1 SV=1;sp|Q8C2K1|DEFI6_MOUSE Differentially expressed in FDCP 6 OS=Mus musculus OX=10090 GN=Def6 PE=1 SV=1	226	6	29	29	29	50.8	50.8	50.8	73.452	0	174.81	35	3657500	3302700	3195300	2466000	4359400	3736200	3372000	3651900	2622300	4211600	21.761	21.6213	21.8091	21.4796	21.7283	21.8076	21.6317	21.8616	21.5031	21.7985	1.21441	0.151142	-0.136903	1.74466	0.0244721	-0.272044
A0A0R4IZY0;Q8C1A5	Thimet oligopeptidase	Thop1	tr|A0A0R4IZY0|A0A0R4IZY0_MOUSE Thimet oligopeptidase OS=Mus musculus OX=10090 GN=Thop1 PE=1 SV=1;sp|Q8C1A5|THOP1_MOUSE Thimet oligopeptidase OS=Mus musculus OX=10090 GN=Thop1 PE=1 SV=1	227	2	32	32	31	52.8	52.8	51.7	78.026	0	148.81	36	4076400	4322500	3335900	3486900	4702900	3929500	3981100	3660900	3474200	4309700	21.9174	22.0095	21.8712	21.9793	21.8377	21.8803	21.8712	21.8651	21.9089	21.8317	0.574558	0.258984	0.105668	1.04414	0.14613	0.109446
A0A0R4IZY6;Q61096;F6ZK01	Myeloblastin	Prtn3	tr|A0A0R4IZY6|A0A0R4IZY6_MOUSE Myeloblastin OS=Mus musculus OX=10090 GN=Prtn3 PE=1 SV=1;sp|Q61096|PRTN3_MOUSE Myeloblastin OS=Mus musculus OX=10090 GN=Prtn3 PE=1 SV=2	228	3	9	9	9	52.4	52.4	52.4	27.609	0	59.318	9	1419300	1245000	941170	348270	1845800	1691100	1062000	1239400	470200	1722300	20.3953	20.2138	20.0456	18.6557	20.4884	20.6639	19.9648	20.3026	19.0236	20.5084	1.08679	0.0675565	-0.409106	1.91679	0	-1.65878
A0A0R4IZY9;Q91XI1	tRNA-dihydrouridine(47) synthase [NAD(P)(+)]-like	Dus3l	tr|A0A0R4IZY9|A0A0R4IZY9_MOUSE tRNA-dihydrouridine(47) synthase [NAD(P)(+)] OS=Mus musculus OX=10090 GN=Dus3l PE=1 SV=1;sp|Q91XI1|DUS3L_MOUSE tRNA-dihydrouridine(47) synthase [NAD(P)(+)]-like OS=Mus musculus OX=10090 GN=Dus3l PE=1 SV=1	229	2	17	17	17	35.3	35.3	35.3	71.15	0	66.418	17	1278100	1337300	1137700	1132100	1648700	1342100	1306900	1323800	1177900	1571200	20.2441	20.317	20.3192	20.3564	20.3255	20.3305	20.2642	20.3976	20.3485	20.376	0.617605	0.393734	-0.0601425	0.0210705	0.970264	0.0017128
A0A0R4IZZ6;Q6ZQ03	Formin-binding protein 4	Fnbp4	tr|A0A0R4IZZ6|A0A0R4IZZ6_MOUSE Formin-binding protein 4 OS=Mus musculus OX=10090 GN=Fnbp4 PE=1 SV=1;sp|Q6ZQ03|FNBP4_MOUSE Formin-binding protein 4 OS=Mus musculus OX=10090 GN=Fnbp4 PE=1 SV=2	230	2	12	12	12	12.9	12.9	12.9	116.31	0	81.898	13	528720	489620	458320	310400	651960	529120	438820	476080	303080	625110	18.9707	18.8674	19.0075	18.4896	18.987	18.9876	18.6898	18.9222	18.39	19.0463	0.899469	0.110358	-0.238081	2.00267	0.00264887	-0.576831
A0A0R4J000;Q8VC57;Q4VBE7;F6SH71;A2A9V9;Q8CEZ0	BTB/POZ domain-containing protein KCTD5	Kctd5	tr|A0A0R4J000|A0A0R4J000_MOUSE BTB/POZ domain-containing protein KCTD5 OS=Mus musculus OX=10090 GN=Kctd5 PE=1 SV=1;sp|Q8VC57|KCTD5_MOUSE BTB/POZ domain-containing protein KCTD5 OS=Mus musculus OX=10090 GN=Kctd5 PE=1 SV=1	231	6	4	4	4	30.3	30.3	30.3	26.135	0	13.119	4	16111	17828	13552	12852	19506	19566	14472	12506	16562	19856	13.9343	14.0879	13.9278	13.8955	13.9242	14.2305	13.7675	13.6717	14.1963	14.0698	0.135673	0.570515	-0.0693212	0.0983454	0.506946	0.0488901
A0A0R4J005;E9QP62;Q99JW4;Q9D7B2;Q91XD2	LIM and senescent cell antigen-like-containing domain protein 1	Lims1	tr|A0A0R4J005|A0A0R4J005_MOUSE LIM and senescent cell antigen-like-containing domain protein OS=Mus musculus OX=10090 GN=Lims1 PE=1 SV=1;tr|E9QP62|E9QP62_MOUSE LIM and senescent cell antigen-like-containing domain protein OS=Mus musculus OX=10090 GN=Lims1	232	5	14	14	14	51	51	51	38.387	0	55.683	17	4231900	4249100	3312700	3157900	4650300	4323800	4247000	4591700	3712700	4620800	21.9714	21.9848	21.8611	21.8364	21.8215	22.0183	21.9645	22.1919	22.0047	21.9322	0.648745	0.263235	0.0977879	0.150651	0.492025	0.0436859
A0A0R4J007;P70261	Paladin	Pald1	tr|A0A0R4J007|A0A0R4J007_MOUSE Paladin OS=Mus musculus OX=10090 GN=Pald1 PE=1 SV=1;sp|P70261|PALD_MOUSE Paladin OS=Mus musculus OX=10090 GN=Pald1 PE=1 SV=1	233	2	28	28	28	37.5	37.5	37.5	96.763	0	161.27	29	1305800	1360000	1018700	1188700	1571400	1304600	1389400	1161500	1258800	1445700	20.275	20.3412	20.1598	20.4268	20.2562	20.2896	20.3525	20.2089	20.4443	20.2559	2.41642	0.197175	0.0908451	2.62478	0.0522974	0.179509
A0A0R4J008;P70288;Q8BQ10	Histone deacetylase 2	Hdac2	tr|A0A0R4J008|A0A0R4J008_MOUSE Histone deacetylase OS=Mus musculus OX=10090 GN=Hdac2 PE=1 SV=1;sp|P70288|HDAC2_MOUSE Histone deacetylase 2 OS=Mus musculus OX=10090 GN=Hdac2 PE=1 SV=1;tr|Q8BQ10|Q8BQ10_MOUSE Histone deacetylase 2 OS=Mus musculus OX=10090 GN=	234	3	12	8	8	30.7	22.3	22.3	55.33	0	46.693	10	1525000	1417900	1163400	918220	1893700	1414500	1417500	1225700	918600	1650400	20.4989	20.4014	20.3515	20.0543	20.5254	20.4063	20.3814	20.2865	19.9898	20.4469	0.841217	0.246377	-0.094739	1.92919	0.00640728	-0.4641
A0A0R4J009;Q9D864	Actin-related protein 6	Actr6	tr|A0A0R4J009|A0A0R4J009_MOUSE Actin-related protein 6 OS=Mus musculus OX=10090 GN=Actr6 PE=1 SV=1;sp|Q9D864|ARP6_MOUSE Actin-related protein 6 OS=Mus musculus OX=10090 GN=Actr6 PE=1 SV=2	235	2	2	2	2	7.6	7.6	7.6	45.845	0	15.673	2	15639	11704	10974	5966.2	16612	12577	11116	11900	9561.9	16000	13.8914	13.4808	13.6233	12.7884	13.6925	13.5929	13.3868	13.6	13.4038	13.7583	1.437	0.0704739	-0.291609	0.747216	0.0122173	-0.629321
A0A0R4J015;J3QML2;B2RX12	Canalicular multispecific organic anion transporter 2	Abcc3	tr|A0A0R4J015|A0A0R4J015_MOUSE Canalicular multispecific organic anion transporter 2 OS=Mus musculus OX=10090 GN=Abcc3 PE=1 SV=1;tr|J3QML2|J3QML2_MOUSE Canalicular multispecific organic anion transporter 2 OS=Mus musculus OX=10090 GN=Abcc3 PE=1 SV=1;sp|B2R	236	3	3	3	3	2.6	2.6	2.6	169.15	0	5.823	3	25780	30821	16268	15193	29060	28271	25425	28249	15509	30098	14.6125	14.8777	14.1913	14.137	14.4993	14.7614	14.5804	14.8473	14.1015	14.6699	0.3116	0.295521	0.14445	1.47767	0.00945349	-0.465394
A0A0R4J018;O55060;D3Z217;D3YWK6;D3Z380;D6RIK3;D3Z0R1	Thiopurine S-methyltransferase	Tpmt	tr|A0A0R4J018|A0A0R4J018_MOUSE Thiopurine S-methyltransferase OS=Mus musculus OX=10090 GN=Tpmt PE=1 SV=1;sp|O55060|TPMT_MOUSE Thiopurine S-methyltransferase OS=Mus musculus OX=10090 GN=Tpmt PE=1 SV=1;tr|D3Z217|D3Z217_MOUSE Thiopurine S-methyltransferase (F	237	7	6	6	6	26.7	26.7	26.7	27.571	0	11.721	6	213410	280060	211660	269720	271020	240910	257510	232040	249250	265570	17.6618	18.0614	17.8929	18.2869	17.7206	17.8525	17.9208	17.8854	18.1079	17.8113	0.940035	0.111383	0.225157	1.30069	0.012381	0.431483
A0A0R4J023;Q9JLZ3;F6RT60;F6R307;A0A0R4J1L8;E9Q6L3;E9QMT1	Methylglutaconyl-CoA hydratase, mitochondrial	Auh	tr|A0A0R4J023|A0A0R4J023_MOUSE Methylglutaconyl-CoA hydratase, mitochondrial OS=Mus musculus OX=10090 GN=Auh PE=1 SV=1;sp|Q9JLZ3|AUHM_MOUSE Methylglutaconyl-CoA hydratase, mitochondrial OS=Mus musculus OX=10090 GN=Auh PE=1 SV=1;tr|F6RT60|F6RT60_MOUSE Methy	238	7	11	11	11	33.8	33.8	33.8	33.338	0	33.526	11	1077600	1333600	1043000	1617800	1271300	1106500	1396100	1208400	1801100	1086000	19.9979	20.313	20.1938	20.8714	19.9505	20.052	20.3595	20.266	20.9611	19.8431	1.76292	0.0360551	0.43942	2.33031	0.00170149	1.01949
A0A0R4J024;Q924T3;A0A0R4J1Y0;E0CZC8	DNA repair protein XRCC4	Xrcc4	tr|A0A0R4J024|A0A0R4J024_MOUSE DNA repair protein XRCC4 OS=Mus musculus OX=10090 GN=Xrcc4 PE=1 SV=1;sp|Q924T3|XRCC4_MOUSE DNA repair protein XRCC4 OS=Mus musculus OX=10090 GN=Xrcc4 PE=1 SV=1;tr|A0A0R4J1Y0|A0A0R4J1Y0_MOUSE DNA repair protein XRCC4 OS=Mus mu	239	4	6	6	6	21.8	21.8	21.8	37.104	0	23.655	6	166300	200660	127720	143830	192410	161850	172220	137110	122880	175150	17.302	17.5805	17.1642	17.3798	17.2264	17.2787	17.3404	17.1263	17.0876	17.2108	0.739688	0.124526	0.241837	0.0328621	0.812154	0.0151224
A0A0R4J027;P54987	Cis-aconitate decarboxylase	Irg1	tr|A0A0R4J027|A0A0R4J027_MOUSE Cis-aconitate decarboxylase OS=Mus musculus OX=10090 GN=Acod1 PE=1 SV=1;sp|P54987|IRG1_MOUSE Cis-aconitate decarboxylase OS=Mus musculus OX=10090 GN=Acod1 PE=1 SV=2	240	2	11	11	11	29.5	29.5	29.5	53.746	0	56.341	13	807930	1078800	691690	1321300	904210	800700	1231800	798400	1793400	837180	19.5824	20.0071	19.6013	20.5794	19.4589	19.5853	20.1788	19.6681	20.955	19.4677	1.74122	0.0170292	0.629648	1.69612	0.0015302	1.30386
A0A0R4J034;Q99K01;D3YZA7	Pyridoxal-dependent decarboxylase domain-containing protein 1	Pdxdc1	tr|A0A0R4J034|A0A0R4J034_MOUSE MCG129810, isoform CRA_c OS=Mus musculus OX=10090 GN=Pdxdc1 PE=1 SV=1;sp|Q99K01|PDXD1_MOUSE Pyridoxal-dependent decarboxylase domain-containing protein 1 OS=Mus musculus OX=10090 GN=Pdxdc1 PE=1 SV=2	241	3	31	31	31	52.9	52.9	52.9	87.479	0	164.32	35	4920500	4690900	4103300	4306700	5860600	4727500	4517400	4401900	4557100	5492700	22.1889	22.1275	22.1699	22.284	22.1552	22.1471	22.0535	22.131	22.3004	22.1816	0.731104	0.306147	-0.0778837	1.8127	0.110508	0.123769
D6RG73;A0A0R4J040;Q8R079	Bifunctional apoptosis regulator	Bfar	tr|D6RG73|D6RG73_MOUSE Bifunctional apoptosis regulator OS=Mus musculus OX=10090 GN=Bfar PE=1 SV=1;tr|A0A0R4J040|A0A0R4J040_MOUSE Bifunctional apoptosis regulator OS=Mus musculus OX=10090 GN=Bfar PE=1 SV=1;sp|Q8R079|BFAR_MOUSE Bifunctional apoptosis regula	242	3	2	2	2	11.9	11.9	11.9	20.098	0.00029053	3.3195	2	26934	27028	23007	18551	36372	24286	31798	26031	23869	31647	14.6757	14.6882	14.6913	14.425	14.8231	14.5422	14.9031	14.7293	14.7235	14.7423	0.0360315	0.895304	0.0129671	0.508582	0.0830224	-0.20843
A0A0R4J041;Q8C3P7;G5E922;G3UZP2;G3UYB5;G3UXX7	N6-adenosine-methyltransferase subunit METTL3	Mettl3	tr|A0A0R4J041|A0A0R4J041_MOUSE N6-adenosine-methyltransferase subunit METTL3 OS=Mus musculus OX=10090 GN=Mettl3 PE=1 SV=1;sp|Q8C3P7|MTA70_MOUSE N6-adenosine-methyltransferase subunit METTL3 OS=Mus musculus OX=10090 GN=Mettl3 PE=1 SV=2;tr|G5E922|G5E922_MOUS	243	6	4	4	4	10.7	10.7	10.7	64.629	0	14.27	4	121470	115670	103560	85486	156430	118580	124640	102450	83386	142780	16.8488	16.7857	16.8616	16.6292	16.9277	16.8299	16.8739	16.7059	16.5282	16.916	0.758509	0.26096	-0.0920448	1.67223	0.0136061	-0.343136
A0A0R4J045;A0A3B2WB30;A0A3B2WBC2;Q3UFY0			tr|A0A0R4J045|A0A0R4J045_MOUSE Ribosomal RNA-processing protein 36 homolog OS=Mus musculus OX=10090 GN=Rrp36 PE=1 SV=1;tr|A0A3B2WB30|A0A3B2WB30_MOUSE Ribosomal RNA-processing protein 36 homolog OS=Mus musculus OX=10090 GN=Rrp36 PE=1 SV=1	244	4	3	3	3	16.8	16.8	16.8	26.63	0	8.1893	4	214290	202370	155300	107160	229750	218720	155450	148680	118210	243160	17.6677	17.5927	17.4462	16.9552	17.4823	17.7131	17.1926	17.2432	17.0317	17.6841	0.314556	0.254631	-0.190542	1.49655	0.00419839	-0.589725
A0A0R4J046;P53569;A0A3B2WCE8	CCAAT/enhancer-binding protein zeta	Cebpz	tr|A0A0R4J046|A0A0R4J046_MOUSE CCAAT/enhancer-binding protein zeta OS=Mus musculus OX=10090 GN=Cebpz PE=1 SV=1;sp|P53569|CEBPZ_MOUSE CCAAT/enhancer-binding protein zeta OS=Mus musculus OX=10090 GN=Cebpz PE=1 SV=2;tr|A0A3B2WCE8|A0A3B2WCE8_MOUSE CCAAT/enhanc	245	3	22	22	22	24.7	24.7	24.7	120.37	0	73.469	22	929160	862220	671070	469810	1082200	880420	777280	712430	444400	1066100	19.7841	19.6838	19.5576	19.0876	19.7181	19.7222	19.5146	19.5037	18.9422	19.8164	0.642267	0.171348	-0.168118	1.87523	0.00127714	-0.752413
A0A0R4J049;Q8CIG8;F6QQQ6;A0A2I3BRG2;S4R295	Protein arginine N-methyltransferase 5	Prmt5	tr|A0A0R4J049|A0A0R4J049_MOUSE Protein arginine N-methyltransferase 5 OS=Mus musculus OX=10090 GN=Prmt5 PE=1 SV=1;sp|Q8CIG8|ANM5_MOUSE Protein arginine N-methyltransferase 5 OS=Mus musculus OX=10090 GN=Prmt5 PE=1 SV=3	246	5	26	26	26	45.7	45.7	45.7	72.737	0	94	28	3971800	4133000	3265500	3215400	4890000	3902700	4121800	3671800	3461400	4401300	21.8799	21.9448	21.8404	21.8624	21.894	21.8705	21.9213	21.8694	21.9036	21.862	0.962735	0.385886	0.0550709	0.0626066	0.91252	0.0049963
A0A1L1SS90;A0A0R4J050;Q99JW2;A0A1L1SRC1;A0A1L1SRW7;A0A087WPX1;A0A1L1SSU4;A0A1L1SRL5;A0A087WRE0;A0A087WPV3	Aminoacylase-1	Acy1	tr|A0A1L1SS90|A0A1L1SS90_MOUSE Aminoacylase-1 OS=Mus musculus OX=10090 GN=Acy1 PE=1 SV=1;tr|A0A0R4J050|A0A0R4J050_MOUSE Aminoacylase-1 OS=Mus musculus OX=10090 GN=Acy1 PE=1 SV=1;sp|Q99JW2|ACY1_MOUSE Aminoacylase-1 OS=Mus musculus OX=10090 GN=Acy1 PE=1 SV=1	247	10	21	21	21	70	70	70	42.067	0	139.98	26	4590100	4235400	3645700	3384500	5768400	4454600	4548000	4390700	3548900	5433200	22.0886	21.9801	21.9993	21.9363	22.1323	22.0613	22.0633	22.1274	21.9396	22.1659	0.979845	0.173334	-0.1274	2.19941	0.0387856	-0.211127
E9PYA3;A0A0R4J052;G5E8T9;Q99KB8;E9Q2H8;D3YWI0;D3YUX8	Hydroxyacylglutathione hydrolase, mitochondrial	Hagh	tr|E9PYA3|E9PYA3_MOUSE Hydroxyacylglutathione hydrolase, mitochondrial (Fragment) OS=Mus musculus OX=10090 GN=Hagh PE=1 SV=1;tr|A0A0R4J052|A0A0R4J052_MOUSE Hydroxyacylglutathione hydrolase, mitochondrial OS=Mus musculus OX=10090 GN=Hagh PE=1 SV=1;tr|G5E8T9	248	7	8	8	8	40.9	40.9	40.9	26	0	36.051	10	1601800	1519800	1365700	1499300	1921100	1604800	1507100	1623300	1577400	1853100	20.5698	20.5015	20.5827	20.7617	20.5461	20.5884	20.4698	20.6918	20.7698	20.614	0.892481	0.240369	-0.094388	1.49066	0.0563862	0.185683
A0A1D5RMB5;A0A0R4J055;Q6TXD4;A0A1D5RLL6;A0A1D5RLY0	Dynamin-binding protein	Dnmbp	tr|A0A1D5RMB5|A0A1D5RMB5_MOUSE Dynamin-binding protein OS=Mus musculus OX=10090 GN=Dnmbp PE=1 SV=1;tr|A0A0R4J055|A0A0R4J055_MOUSE Dynamin-binding protein OS=Mus musculus OX=10090 GN=Dnmbp PE=1 SV=1;sp|Q6TXD4|DNMBP_MOUSE Dynamin-binding protein OS=Mus muscu	249	5	6	6	6	6.2	6.2	6.2	177.04	0	53.76	6	50890	37963	35159	38300	53404	39729	46054	36063	40272	51038	15.5936	15.1784	15.3031	15.4709	15.3773	15.2523	15.4375	15.1996	15.4782	15.4318	0.266295	0.386926	-0.0965796	0.899644	0.253788	0.0700026
F6Q269;A0A3B2W707;A0A0R4J059;Q3TA59	JmjC domain-containing protein 8	Jmjd8	tr|F6Q269|F6Q269_MOUSE JmjC domain-containing protein 8 OS=Mus musculus OX=10090 GN=Jmjd8 PE=1 SV=2;tr|A0A3B2W707|A0A3B2W707_MOUSE JmjC domain-containing protein 8 OS=Mus musculus OX=10090 GN=Jmjd8 PE=1 SV=2;tr|A0A0R4J059|A0A0R4J059_MOUSE JmjC domain-conta	250	4	1	1	1	5.9	5.9	5.9	20.871	0	4.1001	1	10559	12415	10542	10376	13655	8253.5	11621	8453.4	9861.8	10961	13.3247	13.5659	13.5654	13.5868	13.4097	12.9852	13.4509	13.1067	13.4483	13.2126	0.645889	0.157391	0.197225	0.640619	0.0733657	0.206384
A0A0R4J060;J3QNK5;Q8BIH0	Histone deacetylase complex subunit SAP130	Sap130	tr|A0A0R4J060|A0A0R4J060_MOUSE Histone deacetylase complex subunit SAP130 OS=Mus musculus OX=10090 GN=Sap130 PE=1 SV=1;tr|J3QNK5|J3QNK5_MOUSE Histone deacetylase complex subunit SAP130 OS=Mus musculus OX=10090 GN=Sap130 PE=1 SV=1;sp|Q8BIH0|SP130_MOUSE Hist	251	3	6	6	6	5.7	5.7	5.7	111.16	0	22.342	7	269140	246210	235440	187220	378600	270990	242250	258760	186020	328790	17.9965	17.8756	18.0465	17.7602	18.2029	18.0223	17.8326	18.0426	17.6858	18.1193	1.64526	0.0604478	-0.307007	1.79798	0.00964206	-0.438122
A0A0R4J062;Q3U309;O08983;E9PYL0;E9Q045	Hermansky-Pudlak syndrome 1 protein homolog	Hps1	tr|A0A0R4J062|A0A0R4J062_MOUSE Hermansky-Pudlak syndrome 1 protein homolog OS=Mus musculus OX=10090 GN=Hps1 PE=1 SV=1;tr|Q3U309|Q3U309_MOUSE Hermansky-Pudlak syndrome 1 protein homolog OS=Mus musculus OX=10090 GN=Hps1 PE=1 SV=1;sp|O08983|HPS1_MOUSE Hermans	252	5	3	3	3	6.5	6.5	6.5	79.87	0	5.7801	3	14599	15846	13241	15320	19199	12353	13166	16198	14397	16172	13.7921	13.9179	13.8943	14.149	13.9013	13.567	13.631	14.0449	13.9942	13.7737	0.138641	0.581943	-0.063077	0.839147	0.0521046	0.234029
A0A0R4J065;Q8BGE6;A0A087WNY2;D3YZP6;A0A087WRT0;A0A087WNR6	Cysteine protease ATG4B	Atg4b	tr|A0A0R4J065|A0A0R4J065_MOUSE Cysteine protease OS=Mus musculus OX=10090 GN=Atg4b PE=1 SV=1;sp|Q8BGE6|ATG4B_MOUSE Cysteine protease ATG4B OS=Mus musculus OX=10090 GN=Atg4b PE=1 SV=2;tr|A0A087WNY2|A0A087WNY2_MOUSE Cysteine protease (Fragment) OS=Mus muscul	253	6	10	10	10	44.8	44.8	44.8	44.403	0	74.895	12	666280	725960	561640	612180	830460	772540	774060	734730	795950	803740	19.3043	19.4356	19.3008	19.4694	19.3361	19.5337	19.5086	19.5482	19.783	19.4089	0.714435	0.249797	0.0995684	0.592316	0.0581758	0.253698
A0A0R4J069;Q9JLI6;F6ZFP8;F7D651;D3Z7G6;F7BB44;M0QWF1;D3Z3I6	Selenocysteine lyase	Scly	tr|A0A0R4J069|A0A0R4J069_MOUSE Selenocysteine lyase OS=Mus musculus OX=10090 GN=Scly PE=1 SV=1;sp|Q9JLI6|SCLY_MOUSE Selenocysteine lyase OS=Mus musculus OX=10090 GN=Scly PE=1 SV=1;tr|F6ZFP8|F6ZFP8_MOUSE Selenocysteine lyase (Fragment) OS=Mus musculus OX=10	254	8	13	13	13	42.6	42.6	42.6	47.203	0	67.513	14	1888300	2063200	1579900	1604900	2215600	1878900	1947200	1763100	1713900	1977700	20.8072	20.9425	20.7929	20.8599	20.7519	20.8159	20.8395	20.811	20.8895	20.7079	0.988696	0.1412	0.161101	1.4962	0.0888866	0.144823
E9Q577;A0A0R4J073;Q5U5Q9;A0A0R4J183;E9PWM5	BRCA1-A complex subunit RAP80	Uimc1	tr|E9Q577|E9Q577_MOUSE BRCA1-A complex subunit RAP80 OS=Mus musculus OX=10090 GN=Uimc1 PE=1 SV=1;tr|A0A0R4J073|A0A0R4J073_MOUSE BRCA1-A complex subunit RAP80 OS=Mus musculus OX=10090 GN=Uimc1 PE=1 SV=1;sp|Q5U5Q9|UIMC1_MOUSE BRCA1-A complex subunit RAP80 OS	255	5	5	5	5	7.8	7.8	7.8	81.479	0	8.3981	5	101930	93725	93598	78672	122460	100540	102200	107240	82468	113050	16.5957	16.4822	16.7157	16.5094	16.5745	16.5918	16.5875	16.7718	16.5122	16.5791	0.292952	0.564418	-0.0419655	2.77959	0.248324	-0.06602
A0A0R4J078;Q8VCH8;A0A087WSK5	UBX domain-containing protein 4	Ubxn4	tr|A0A0R4J078|A0A0R4J078_MOUSE UBX domain containing 2, isoform CRA_a OS=Mus musculus OX=10090 GN=Ubxn4 PE=1 SV=1;sp|Q8VCH8|UBXN4_MOUSE UBX domain-containing protein 4 OS=Mus musculus OX=10090 GN=Ubxn4 PE=1 SV=1	256	3	11	11	11	36.6	36.6	36.6	56.459	0	112.1	16	1422200	1285000	1129700	971540	1731900	1401700	1291800	1330400	1046000	1654200	20.3982	20.2594	20.309	20.1357	20.3965	20.3932	20.2474	20.4048	20.1771	20.4502	1.59821	0.107011	-0.169949	1.80266	0.0249611	-0.266929
A0A0R4J079;Q8BMP6	Golgi resident protein GCP60	Acbd3	tr|A0A0R4J079|A0A0R4J079_MOUSE Acyl-Coenzyme A binding domain containing 3, isoform CRA_b OS=Mus musculus OX=10090 GN=Acbd3 PE=1 SV=1;sp|Q8BMP6|GCP60_MOUSE Golgi resident protein GCP60 OS=Mus musculus OX=10090 GN=Acbd3 PE=1 SV=3	257	2	25	25	25	59.6	59.6	59.6	60.181	0	148.37	30	3674100	3637800	3365500	3763300	4253100	3401100	3692300	3361800	3779600	3840000	21.7675	21.7607	21.8839	22.0894	21.6927	21.672	21.7626	21.7421	22.0305	21.6652	1.5748	0.235426	0.0827017	2.14275	0.010204	0.381006
A2AQ17;A0A0R4J081;Q9CWX2	Complex I intermediate-associated protein 30, mitochondrial	Ndufaf1	tr|A2AQ17|A2AQ17_MOUSE Complex I intermediate-associated protein 30, mitochondrial OS=Mus musculus OX=10090 GN=Ndufaf1 PE=1 SV=1;tr|A0A0R4J081|A0A0R4J081_MOUSE Complex I intermediate-associated protein 30, mitochondrial OS=Mus musculus OX=10090 GN=Ndufaf1	258	3	8	8	8	27.1	27.1	27.1	37.782	0	30.672	8	354270	355340	311650	335200	389160	337570	308030	327200	413530	397020	18.393	18.4049	18.4511	18.6005	18.2426	18.3392	18.1792	18.3812	18.8383	18.3914	0.0601503	0.810824	-0.0249329	0.986965	0.0175156	0.40242
A0A0R4J083;P51174	Long-chain specific acyl-CoA dehydrogenase, mitochondrial	Acadl	tr|A0A0R4J083|A0A0R4J083_MOUSE Long-chain-specific acyl-CoA dehydrogenase, mitochondrial OS=Mus musculus OX=10090 GN=Acadl PE=1 SV=1;sp|P51174|ACADL_MOUSE Long-chain specific acyl-CoA dehydrogenase, mitochondrial OS=Mus musculus OX=10090 GN=Acadl PE=1 SV=2	259	2	19	19	19	41.2	41.2	41.2	47.896	0	97.786	28	8945600	10571000	8274900	11585000	10532000	9213100	11296000	10235000	12840000	9823900	23.0513	23.2997	23.1818	23.7116	23.0009	23.1097	23.3758	23.3483	23.7948	23.0204	1.85006	0.048961	0.327107	2.4818	0.000790295	0.742579
A0A0R4J1F6;A0A0R4J085;Q3UHZ7;Q91YN5	UDP-N-acetylhexosamine pyrophosphorylase;UDP-N-acetylgalactosamine pyrophosphorylase;UDP-N-acetylglucosamine pyrophosphorylase	Uap1	tr|A0A0R4J1F6|A0A0R4J1F6_MOUSE UDP-N-acetylhexosamine pyrophosphorylase OS=Mus musculus OX=10090 GN=Uap1 PE=1 SV=1;tr|A0A0R4J085|A0A0R4J085_MOUSE UDP-N-acetylhexosamine pyrophosphorylase OS=Mus musculus OX=10090 GN=Uap1 PE=1 SV=1;tr|Q3UHZ7|Q3UHZ7_MOUSE UDP	260	4	12	11	11	29.9	27.3	27.3	56.871	0	20.715	11	424760	407930	346930	308080	520230	399310	400800	371750	325520	479720	18.6548	18.604	18.6058	18.4788	18.6614	18.5816	18.559	18.5653	18.4931	18.6644	1.16098	0.256097	-0.0813484	2.77024	0.0529195	-0.176944
A0A0R4J090;P11609;E9Q395;E9QLX1;P11610	Antigen-presenting glycoprotein CD1d1;Antigen-presenting glycoprotein CD1d2	Cd1d1;Cd1d2	tr|A0A0R4J090|A0A0R4J090_MOUSE Antigen-presenting glycoprotein CD1d1 OS=Mus musculus OX=10090 GN=Cd1d1 PE=1 SV=1;sp|P11609|CD1D1_MOUSE Antigen-presenting glycoprotein CD1d1 OS=Mus musculus OX=10090 GN=Cd1d1 PE=1 SV=3;tr|E9Q395|E9Q395_MOUSE Antigen-presenti	261	5	4	4	4	11.3	11.3	11.3	38.576	0	8.5791	4	290310	275390	247830	289500	396940	307560	292760	290950	317340	385760	18.1058	18.0372	18.1205	18.389	18.2712	18.2049	18.1058	18.2118	18.4564	18.3499	1.35082	0.0851489	-0.238995	0.788769	0.152047	0.112185
A0A0R4J091;Q9JKP7;D6RDT4	DNA polymerase epsilon subunit 3	Pole3	tr|A0A0R4J091|A0A0R4J091_MOUSE DNA polymerase epsilon subunit 3 OS=Mus musculus OX=10090 GN=Pole3 PE=1 SV=1;sp|Q9JKP7|DPOE3_MOUSE DNA polymerase epsilon subunit 3 OS=Mus musculus OX=10090 GN=Pole3 PE=1 SV=1	262	3	5	5	5	40.7	40.7	40.7	16.672	0	16.847	5	757910	707910	564730	445050	918230	682740	597760	578430	444030	882870	19.4902	19.3993	19.3087	19.0094	19.4811	19.3554	19.1357	19.2031	18.941	19.5444	0.673464	0.130044	-0.245242	2.12865	0.00318535	-0.537514
A0A0R4J092;Q8K2I4;D6RGR1	Beta-mannosidase	Manba	tr|A0A0R4J092|A0A0R4J092_MOUSE Beta-mannosidase OS=Mus musculus OX=10090 GN=Manba PE=1 SV=1;sp|Q8K2I4|MANBA_MOUSE Beta-mannosidase OS=Mus musculus OX=10090 GN=Manba PE=1 SV=1	263	3	24	24	24	32.9	32.9	32.9	100.85	0	107.51	32	1760500	1931500	1672000	2113200	2072300	1783500	1957800	1820700	2233300	1922000	20.7061	20.8474	20.8747	21.2568	20.6554	20.7407	20.8473	20.8574	21.2714	20.6667	3.03614	0.0841308	0.186277	3.6302	0.00130039	0.603084
A0A0R4J094;Q3TC72	Fumarylacetoacetate hydrolase domain-containing protein 2A	Fahd2	tr|A0A0R4J094|A0A0R4J094_MOUSE Fumarylacetoacetate hydrolase domain-containing 2A OS=Mus musculus OX=10090 GN=Fahd2a PE=1 SV=1;sp|Q3TC72|FAHD2_MOUSE Fumarylacetoacetate hydrolase domain-containing protein 2A OS=Mus musculus OX=10090 GN=Fahd2 PE=1 SV=1	264	2	10	10	10	46.6	46.6	46.6	34.676	0	63.862	11	732330	787290	636710	774490	920450	790260	848080	713560	881950	845980	19.4407	19.5526	19.4818	19.8087	19.4846	19.5664	19.6403	19.506	19.931	19.4828	0.907202	0.203962	0.112785	1.61667	0.0122254	0.386191
A0A0R4J098;O88291;D3YXQ7;D6RG92	DBIRD complex subunit ZNF326	Znf326;Zfp326	tr|A0A0R4J098|A0A0R4J098_MOUSE Zinc finger protein 326 OS=Mus musculus OX=10090 GN=Zfp326 PE=1 SV=1;sp|O88291|ZN326_MOUSE DBIRD complex subunit ZNF326 OS=Mus musculus OX=10090 GN=Znf326 PE=1 SV=1;tr|D3YXQ7|D3YXQ7_MOUSE Zinc finger protein 326 (Fragment) OS	265	4	8	8	8	17.8	17.8	17.8	65.166	0	36.994	8	271810	225310	214560	191030	361620	291970	279280	246780	206060	362230	18.0108	17.7476	17.9126	17.7893	18.1367	18.1299	18.0378	17.9742	17.8334	18.2591	0.716144	0.111213	-0.305158	1.56608	0.0126867	-0.386557
A0A0R4J099;Q3UY34;H3BLG8	Uncharacterized protein C12orf43 homolog	2210016L21Rik	tr|A0A0R4J099|A0A0R4J099_MOUSE RIKEN cDNA 2210016L21 gene OS=Mus musculus OX=10090 GN=2210016L21Rik PE=1 SV=1;sp|Q3UY34|CSTOS_MOUSE Protein CUSTOS OS=Mus musculus OX=10090 GN=Custos PE=2 SV=1;tr|H3BLG8|H3BLG8_MOUSE RIKEN cDNA 2210016L21 gene (Fragment) OS=	266	3	2	2	2	16.4	16.4	16.4	27.603	0	4.7986	2	53181	55710	35710	25383	64498	48467	43105	38772	20993	67959	15.6571	15.7317	15.3256	14.8774	15.6496	15.5391	15.3421	15.3041	14.5383	15.8449	0.36021	0.222285	-0.210343	1.47286	0.00071811	-1.03937
A0A0R4J0A1;Q99LJ2;A0A0N4SUP1;A0A0N4SVK7;A0A0N4SVV0	Ankyrin repeat and BTB/POZ domain-containing protein 1	Abtb1	tr|A0A0R4J0A1|A0A0R4J0A1_MOUSE Ankyrin repeat and BTB/POZ domain-containing protein 1 OS=Mus musculus OX=10090 GN=Abtb1 PE=1 SV=1;sp|Q99LJ2|ABTB1_MOUSE Ankyrin repeat and BTB/POZ domain-containing protein 1 OS=Mus musculus OX=10090 GN=Abtb1 PE=2 SV=1	267	5	5	5	5	13	13	13	54.083	0	9.2848	5	74680	73204	59157	49312	80531	78694	71151	71067	71530	75895	16.147	16.1257	16.0538	15.8355	15.9698	16.2384	16.0651	16.1782	16.3069	16.0042	1.04704	0.202314	0.108349	0.121588	0.357865	0.0841713
A0A0R4J0A9;O88572	Low-density lipoprotein receptor-related protein 6	Lrp6	tr|A0A0R4J0A9|A0A0R4J0A9_MOUSE Low-density lipoprotein receptor-related protein OS=Mus musculus OX=10090 GN=Lrp6 PE=1 SV=1;sp|O88572|LRP6_MOUSE Low-density lipoprotein receptor-related protein 6 OS=Mus musculus OX=10090 GN=Lrp6 PE=1 SV=1	268	2	3	2	2	2.4	2	2	180.31	0	5.9515	2	12954	12128	11763	12052	13817	12687	13178	10420	10609	16927	13.6196	13.5321	13.7235	13.8028	13.4267	13.6055	13.6323	13.4084	13.5537	13.8396	0.0794398	0.708252	-0.0509291	0.0610442	0.583621	0.0450964
A0A0R4J0B3;Q6PB82;O70405;A0A0G2JFU2	Serine/threonine-protein kinase ULK1	Ulk1	tr|A0A0R4J0B3|A0A0R4J0B3_MOUSE Serine/threonine-protein kinase OS=Mus musculus OX=10090 GN=Ulk1 PE=1 SV=1;tr|Q6PB82|Q6PB82_MOUSE Serine/threonine-protein kinase OS=Mus musculus OX=10090 GN=Ulk1 PE=1 SV=1;sp|O70405|ULK1_MOUSE Serine/threonine-protein kinase	269	4	3	3	3	4.5	4.5	4.5	112.45	0	6.1013	3	33855	27756	23492	30810	39973	29017	31343	26073	34210	30770	15.0056	14.7266	14.7214	15.1569	14.9593	14.799	14.8823	14.7316	15.2428	14.7018	0.0563264	0.813211	-0.0260835	0.948021	0.0217792	0.369335
A0A0R4J0B4;Q99KK2;A0A0N4SW65;A0A0N4SWC3	N-acylneuraminate cytidylyltransferase	Cmas	tr|A0A0R4J0B4|A0A0R4J0B4_MOUSE Cytidine monophospho-N-acetylneuraminic acid synthetase OS=Mus musculus OX=10090 GN=Cmas PE=1 SV=1;sp|Q99KK2|NEUA_MOUSE N-acylneuraminate cytidylyltransferase OS=Mus musculus OX=10090 GN=Cmas PE=1 SV=2	270	4	17	17	17	43.1	43.1	43.1	48.029	0	76.104	22	3430700	3989100	3160400	3732200	3965000	3689200	4134900	3552600	4096000	3821200	21.6686	21.8937	21.7932	22.0774	21.5915	21.7893	21.9259	21.8218	22.1465	21.6581	1.78397	0.0630835	0.285006	2.01953	0.0052694	0.48715
A0A0R4J0B5;Q91W34;D6RDS0	RUS1 family protein C16orf58 homolog		tr|A0A0R4J0B5|A0A0R4J0B5_MOUSE cDNA sequence BC017158 OS=Mus musculus OX=10090 GN=BC017158 PE=1 SV=1;sp|Q91W34|RUS1_MOUSE RUS1 family protein C16orf58 homolog OS=Mus musculus OX=10090 PE=1 SV=1	271	3	9	9	9	24	24	24	50.53	0	47.922	10	339000	361610	304710	332200	417360	333560	383310	331760	341770	370480	18.3295	18.4301	18.4186	18.5875	18.3435	18.322	18.4946	18.4011	18.5634	18.2916	1.13718	0.145777	0.14485	1.91641	0.0259598	0.257897
A0A0R4J0C0;Q9D720;F6VZ99	Non-structural maintenance of chromosomes element 1 homolog	Nsmce1	tr|A0A0R4J0C0|A0A0R4J0C0_MOUSE Non-SMC element 1 homolog (S. cerevisiae), isoform CRA_b OS=Mus musculus OX=10090 GN=Nsmce1 PE=1 SV=1;sp|Q9D720|NSE1_MOUSE Non-structural maintenance of chromosomes element 1 homolog OS=Mus musculus OX=10090 GN=Nsmce1 PE=1 SV	272	3	5	5	5	22.9	22.9	22.9	32.038	0	14.645	6	173060	145460	129240	113810	212350	156140	137410	135520	119090	191700	17.3594	17.1163	17.1812	17.0421	17.3687	17.2269	17.0146	17.1095	17.0424	17.341	1.50018	0.0692167	-0.289372	2.70957	0.0127501	-0.312606
A0A0R4J0C7;Q99PT3	INO80 complex subunit B	Ino80b	tr|A0A0R4J0C7|A0A0R4J0C7_MOUSE INO80 complex subunit B OS=Mus musculus OX=10090 GN=Ino80b PE=1 SV=1;sp|Q99PT3|IN80B_MOUSE INO80 complex subunit B OS=Mus musculus OX=10090 GN=Ino80b PE=1 SV=2	273	2	3	3	3	8.4	8.4	8.4	37.422	0	4.5602	3	37211	42083	33634	24738	46721	32346	28646	28918	22997	46795	15.142	15.327	15.2392	14.8403	15.1844	14.9557	14.7525	14.881	14.6698	15.3066	0.254806	0.29089	-0.205707	1.36851	0.00933529	-0.490424
A0A0R4J0C8;Q7TMF2	3-5 exoribonuclease 1	Eri1	tr|A0A0R4J0C8|A0A0R4J0C8_MOUSE 3-5 exoribonuclease 1 OS=Mus musculus OX=10090 GN=Eri1 PE=1 SV=1;sp|Q7TMF2|ERI1_MOUSE 3-5 exoribonuclease 1 OS=Mus musculus OX=10090 GN=Eri1 PE=1 SV=2	274	2	7	7	7	19.7	19.7	19.7	39.551	0	12.737	7	887040	816790	687880	545540	1139200	855130	780620	726220	530310	1024800	19.7172	19.6057	19.5933	19.3032	19.7922	19.6802	19.5207	19.5314	19.1972	19.7594	1.36757	0.0912924	-0.212597	1.96045	0.00438963	-0.525648
A0A0R4J0D0;Q9D2Y5	Sorting nexin-20	Snx20	tr|A0A0R4J0D0|A0A0R4J0D0_MOUSE Sorting nexin-20 OS=Mus musculus OX=10090 GN=Snx20 PE=1 SV=1;sp|Q9D2Y5|SNX20_MOUSE Sorting nexin-20 OS=Mus musculus OX=10090 GN=Snx20 PE=1 SV=2	275	2	9	9	9	24.3	24.3	24.3	35.998	0	16.325	9	476430	377500	411180	312800	545850	425620	410870	419970	311760	563550	18.8204	18.4922	18.8509	18.5007	18.7307	18.6736	18.5948	18.7413	18.4308	18.8967	0.961022	0.0940174	-0.270225	1.21526	0.0188904	-0.347984
A0A0R4J0D1;Q8R3Q0	Store-operated calcium entry-associated regulatory factor	Saraf	tr|A0A0R4J0D1|A0A0R4J0D1_MOUSE Store-operated calcium entry-associated regulatory factor OS=Mus musculus OX=10090 GN=Saraf PE=1 SV=1;sp|Q8R3Q0|SARAF_MOUSE Store-operated calcium entry-associated regulatory factor OS=Mus musculus OX=10090 GN=Saraf PE=1 SV=2	276	2	7	7	7	25.6	25.6	25.6	38.705	0	45.156	7	331200	470810	297600	639810	367010	362880	478610	341140	698770	346870	18.2959	18.8109	18.3846	19.5331	18.1581	18.4435	18.815	18.4413	19.5951	18.1966	3.03296	0.0101333	0.63561	3.15982	0	1.38682
A0A0R4J0D3;Q3TDQ1	Dolichyl-diphosphooligosaccharide--protein glycosyltransferase subunit STT3B	Stt3b	tr|A0A0R4J0D3|A0A0R4J0D3_MOUSE Dolichyl-diphosphooligosaccharide--protein glycosyltransferase subunit STT3B OS=Mus musculus OX=10090 GN=Stt3b PE=1 SV=1;sp|Q3TDQ1|STT3B_MOUSE Dolichyl-diphosphooligosaccharide--protein glycosyltransferase subunit STT3B OS=Mu	277	2	12	10	10	13.9	12.2	12.2	93.314	0	87.357	12	4500200	4960000	4150700	4604000	5271400	4318500	4845400	4177000	4910700	4763600	22.0601	22.208	22.1865	22.3803	22.0023	22.0165	22.1547	22.0554	22.4082	21.9761	1.63677	0.0924789	0.192079	2.6527	0.00868863	0.40499
A0A0R4J0D5;Q6PDG8;A0A0R4J2D4	Vacuolar fusion protein MON1 homolog A	Mon1a	tr|A0A0R4J0D5|A0A0R4J0D5_MOUSE Vacuolar fusion protein MON1 homolog A OS=Mus musculus OX=10090 GN=Mon1a PE=1 SV=1;sp|Q6PDG8|MON1A_MOUSE Vacuolar fusion protein MON1 homolog A OS=Mus musculus OX=10090 GN=Mon1a PE=1 SV=3;tr|A0A0R4J2D4|A0A0R4J2D4_MOUSE Vacuol	278	3	5	5	5	13.3	13.3	13.3	62.103	0	26.698	6	679500	599630	672070	634890	816050	507190	690170	531900	842260	611450	19.3326	19.1598	19.5598	19.522	19.3109	18.9266	19.3431	19.0821	19.8646	19.0144	0.179735	0.476832	0.0887871	0.841847	0.0128647	0.530642
A0A0R4J0E0;Q91W78;D3Z5I2	U6 snRNA phosphodiesterase	Usb1	tr|A0A0R4J0E0|A0A0R4J0E0_MOUSE U6 snRNA phosphodiesterase OS=Mus musculus OX=10090 GN=Usb1 PE=1 SV=1;sp|Q91W78|USB1_MOUSE U6 snRNA phosphodiesterase OS=Mus musculus OX=10090 GN=Usb1 PE=2 SV=1	279	3	6	6	6	22.5	22.5	22.5	30.236	0	12.176	6	126430	124050	105090	95186	153430	116680	122700	112990	113320	130080	16.9065	16.8866	16.8828	16.7843	16.8998	16.8066	16.8513	16.8472	16.9707	16.7816	0.15992	0.71077	0.0282583	0.113272	0.55969	0.0368233
A0A0R4J0E4;Q7TQK1;A0A0A6YWX4;A0A0A6YX34	Integrator complex subunit 7	Ints7	tr|A0A0R4J0E4|A0A0R4J0E4_MOUSE Integrator complex subunit 7 OS=Mus musculus OX=10090 GN=Ints7 PE=1 SV=1;sp|Q7TQK1|INT7_MOUSE Integrator complex subunit 7 OS=Mus musculus OX=10090 GN=Ints7 PE=1 SV=1	280	4	20	20	20	26.1	26.1	26.1	106.87	0	106.61	23	1792400	1683600	1446300	1299000	2239200	1713300	1613800	1568300	1327900	1995700	20.732	20.6492	20.6655	20.5548	20.7671	20.6828	20.5685	20.6421	20.5214	20.721	0.997391	0.168	-0.135214	1.73051	0.0441465	-0.205964
A0A0R4J0F6;Q99KY4;F6SLK1;D6RHK5;A0A0G2JFZ0;A0A0G2JGP6;A0A0G2JEW6;F7BG02	Cyclin-G-associated kinase	Gak	tr|A0A0R4J0F6|A0A0R4J0F6_MOUSE Cyclin-G-associated kinase OS=Mus musculus OX=10090 GN=Gak PE=1 SV=1;sp|Q99KY4|GAK_MOUSE Cyclin-G-associated kinase OS=Mus musculus OX=10090 GN=Gak PE=1 SV=2	281	8	36	36	34	33.9	33.9	32.3	143.67	0	273.05	40	5985500	5940800	5248500	4762500	7257800	5933600	5727500	5701900	4934200	6449600	22.4716	22.4683	22.525	22.4291	22.4637	22.4749	22.396	22.5044	22.4151	22.4133	0.0465577	0.929586	-0.00636959	0.225726	0.731015	-0.0164013
A0A0R4J0G0;Q8BH04;A0A2I3BQL9;A0A2I3BS39;A0A2I3BRX1;A0A2I3BQC6	Phosphoenolpyruvate carboxykinase [GTP], mitochondrial	Pck2	tr|A0A0R4J0G0|A0A0R4J0G0_MOUSE Phosphoenolpyruvate carboxykinase [GTP], mitochondrial OS=Mus musculus OX=10090 GN=Pck2 PE=1 SV=1;sp|Q8BH04|PCKGM_MOUSE Phosphoenolpyruvate carboxykinase [GTP], mitochondrial OS=Mus musculus OX=10090 GN=Pck2 PE=1 SV=1;tr|A0A2	282	6	29	29	29	55	55	55	73.417	0	195.39	38	6486100	7931800	5957700	7401600	7775500	6182000	7307800	5988600	7133000	6451400	22.5874	22.8853	22.7079	23.0652	22.5631	22.5341	22.7475	22.5751	22.9468	22.4137	1.07541	0.0827268	0.32799	1.49093	0.00713404	0.517601
A0A0R4J0G1;Q61400;A0A0U1RQ24	Carcinoembryonic antigen-related cell adhesion molecule 10	Ceacam10	tr|A0A0R4J0G1|A0A0R4J0G1_MOUSE Carcinoembryonic antigen-related cell adhesion molecule 10 OS=Mus musculus OX=10090 GN=Ceacam10 PE=4 SV=1;sp|Q61400|CEAMA_MOUSE Carcinoembryonic antigen-related cell adhesion molecule 10 OS=Mus musculus OX=10090 GN=Ceacam10 P	283	3	3	3	3	15.1	15.1	15.1	29.532	0	6.8781	3	39065	27963	35871	13467	37688	54725	36596	49663	18340	53841	15.2121	14.7373	15.3321	13.963	14.8744	15.7143	15.1059	15.6612	14.3434	15.5089	0.268979	0.252353	-0.270082	0.970959	0.00314458	-1.03849
A0A0R4J0G4;Q6VN19	Ran-binding protein 10	Ranbp10	tr|A0A0R4J0G4|A0A0R4J0G4_MOUSE Ran-binding protein 10 OS=Mus musculus OX=10090 GN=Ranbp10 PE=1 SV=1;sp|Q6VN19|RBP10_MOUSE Ran-binding protein 10 OS=Mus musculus OX=10090 GN=Ranbp10 PE=1 SV=2	284	2	11	11	11	21.8	21.8	21.8	70.087	0	82.672	12	318760	293590	278690	243570	419920	331920	304880	340890	278940	391250	18.2406	18.1295	18.2898	18.1398	18.3523	18.3149	18.1644	18.4403	18.2703	18.3703	2.08341	0.0835731	-0.21436	0.850859	0.0949682	-0.156256
A0A2I3BPW9;A0A0R4J0G7;Q8K4R9;A0A2I3BQS1;E9QQ48;J3QPN1	Disks large-associated protein 5	Dlgap5	tr|A0A2I3BPW9|A0A2I3BPW9_MOUSE Disks large-associated protein 5 OS=Mus musculus OX=10090 GN=Dlgap5 PE=1 SV=1;tr|A0A0R4J0G7|A0A0R4J0G7_MOUSE Disks large-associated protein 5 OS=Mus musculus OX=10090 GN=Dlgap5 PE=1 SV=1;sp|Q8K4R9|DLGP5_MOUSE Disks large-asso	285	6	16	16	16	25.6	25.6	25.6	84.608	0	45.971	16	660740	443000	404500	144350	821420	593750	399610	417700	135980	816390	19.2922	18.723	18.8273	17.385	19.3204	19.1539	18.5547	18.7334	17.2337	19.4314	1.73984	0.0190388	-0.73702	2.68689	0	-2.06651
A0A0R4J0G9;Q8C1A3;A0A1Y7VLV0	Methionine synthase reductase	Mtrr	tr|A0A0R4J0G9|A0A0R4J0G9_MOUSE Methionine synthase reductase OS=Mus musculus OX=10090 GN=Mtrr PE=1 SV=1;sp|Q8C1A3|MTRR_MOUSE Methionine synthase reductase OS=Mus musculus OX=10090 GN=Mtrr PE=1 SV=2;tr|A0A1Y7VLV0|A0A1Y7VLV0_MOUSE Methionine synthase reducta	286	3	2	2	2	8.2	8.2	8.2	77.521	0	8.7624	2	16671	14197	15466	10276	21884	16863	18545	17009	11315	23566	13.9836	13.7594	14.1183	13.5728	14.0902	14.016	14.1252	14.1154	13.6466	14.3169	0.457592	0.169403	-0.261264	1.41985	0.00504719	-0.593833
A0A0R4J0H5;A0A140T8R4;Q6S5C2	N-acetylglucosamine-1-phosphotransferase subunit gamma	Gnptg	tr|A0A0R4J0H5|A0A0R4J0H5_MOUSE N-acetylglucosamine-1-phosphotransferase subunit gamma OS=Mus musculus OX=10090 GN=Gnptg PE=1 SV=1;tr|A0A140T8R4|A0A140T8R4_MOUSE N-acetylglucosamine-1-phosphotransferase subunit gamma OS=Mus musculus OX=10090 GN=Gnptg PE=1 S	287	3	4	4	4	19.9	19.9	19.9	34.108	0	19.664	4	99543	106410	83732	101990	119110	97367	98802	81228	101940	110780	16.5616	16.6653	16.555	16.8839	16.5345	16.5456	16.5387	16.371	16.818	16.5499	0.349664	0.45401	0.0598469	1.92895	0.016661	0.308779
A0A0R4J0H7;Q8K2Z4;A0A087WNQ1;A0A087WRK6	Condensin complex subunit 1	Ncapd2	tr|A0A0R4J0H7|A0A0R4J0H7_MOUSE Condensin complex subunit 1 OS=Mus musculus OX=10090 GN=Ncapd2 PE=1 SV=1;sp|Q8K2Z4|CND1_MOUSE Condensin complex subunit 1 OS=Mus musculus OX=10090 GN=Ncapd2 PE=1 SV=2	288	4	50	50	50	45	45	45	155.59	0	223.25	59	7712100	6662800	5892000	4005900	9723900	7385000	6318700	6115900	4013600	8910800	22.8372	22.6338	22.6919	22.1795	22.8857	22.7906	22.5377	22.6055	22.1171	22.8796	1.59714	0.0633234	-0.296947	2.7409	0.000855535	-0.734332
A0A0R4J0H8;Q6NWW9;A0A0A6YX88	Fibronectin type III domain-containing protein 3B	Fndc3b	tr|A0A0R4J0H8|A0A0R4J0H8_MOUSE Fibronectin type III domain-containing protein 3B OS=Mus musculus OX=10090 GN=Fndc3b PE=1 SV=1;sp|Q6NWW9|FND3B_MOUSE Fibronectin type III domain-containing protein 3B OS=Mus musculus OX=10090 GN=Fndc3b PE=1 SV=1	289	3	20	20	20	22.9	22.9	22.9	132.77	0	129.83	20	669380	714810	600070	670830	792650	673410	720670	680580	758190	740740	19.311	19.4133	19.3963	19.6014	19.2689	19.3355	19.4055	19.4377	19.7129	19.2911	2.08705	0.131769	0.129343	1.65835	0.0126563	0.37713
E9Q2M3;A0A0R4J0I4;E9PVJ3;Q8BIW9	Chromosome transmission fidelity protein 18 homolog	Chtf18	tr|E9Q2M3|E9Q2M3_MOUSE Chromosome transmission fidelity protein 18 homolog OS=Mus musculus OX=10090 GN=Chtf18 PE=1 SV=1;tr|A0A0R4J0I4|A0A0R4J0I4_MOUSE CTF18, chromosome transmission fidelity factor 18 homolog (S. cerevisiae), isoform CRA_a OS=Mus musculus	290	4	2	2	2	6.8	6.8	6.8	40.784	0	4.0695	2	20373	20828	11897	9202.5	35564	25012	20608	17906	10661	30669	14.2729	14.3123	13.7398	13.4136	14.7907	14.5847	14.2774	14.1895	13.5607	14.697	1.91464	0.034965	-0.449015	2.3205	0	-1.25668
A0A0R4J0I5;Q149F5	Transmembrane protein 71	Tmem71	tr|A0A0R4J0I5|A0A0R4J0I5_MOUSE Transmembrane protein 71 OS=Mus musculus OX=10090 GN=Tmem71 PE=1 SV=1;sp|Q149F5|TMM71_MOUSE Transmembrane protein 71 OS=Mus musculus OX=10090 GN=Tmem71 PE=2 SV=1	291	2	2	2	2	7.3	7.3	7.3	31.887	0	3.6367	2	26153	33683	35725	38447	36576	39268	40120	40336	46167	37320	14.6332	15.0058	15.3262	15.4764	14.8312	15.2355	15.2385	15.3611	15.6753	14.9802	0.588923	0.157546	0.216468	1.48558	0.00334884	0.670145
A0A0R4J0I9;Q91ZX7;Q3U5J2;D3Z5M3;F6UAC8;A0A0N4SUL9;H3BJH0;H3BL52;Q91VN0	Prolow-density lipoprotein receptor-related protein 1;Low-density lipoprotein receptor-related protein 1 85 kDa subunit;Low-density lipoprotein receptor-related protein 1 515 kDa subunit;Low-density lipoprotein receptor-related protein 1 intracellular domain	Lrp1	tr|A0A0R4J0I9|A0A0R4J0I9_MOUSE Low density lipoprotein receptor-related protein 1 OS=Mus musculus OX=10090 GN=Lrp1 PE=1 SV=1;sp|Q91ZX7|LRP1_MOUSE Prolow-density lipoprotein receptor-related protein 1 OS=Mus musculus OX=10090 GN=Lrp1 PE=1 SV=1	292	9	143	143	139	42	42	41.3	504.77	0	323.31	182	23661000	23651000	23526000	25141000	28192000	23918000	21799000	25910000	27769000	24066000	24.4545	24.4615	24.6893	24.8294	24.4214	24.486	24.3242	24.6883	24.9077	24.313	0.0986625	0.766395	0.0256605	1.76157	0.00532527	0.501319
A0A0R4J0J5;Q8K114	Integrator complex subunit 9	Ints9	tr|A0A0R4J0J5|A0A0R4J0J5_MOUSE Integrator complex subunit 9 OS=Mus musculus OX=10090 GN=Ints9 PE=1 SV=1;sp|Q8K114|INT9_MOUSE Integrator complex subunit 9 OS=Mus musculus OX=10090 GN=Ints9 PE=1 SV=1	293	2	11	11	11	22.4	22.4	22.4	77.426	0	24.456	12	565890	585470	455710	428580	686000	542230	548170	472320	437820	620720	19.0687	19.1253	18.9993	18.955	19.0604	19.023	19.0108	18.9107	18.9207	19.0361	0.114665	0.790894	0.0197544	1.4622	0.13437	-0.110423
A0A0R4J0J6;Q8BKT7;Q5SVF9;Q5SVF8	THO complex subunit 5 homolog	Thoc5	tr|A0A0R4J0J6|A0A0R4J0J6_MOUSE THO complex subunit 5 homolog OS=Mus musculus OX=10090 GN=Thoc5 PE=1 SV=1;sp|Q8BKT7|THOC5_MOUSE THO complex subunit 5 homolog OS=Mus musculus OX=10090 GN=Thoc5 PE=1 SV=2;tr|Q5SVF9|Q5SVF9_MOUSE THO complex subunit 5 homolog OS	294	4	20	20	20	36	36	36	78.699	0	59.665	22	1000900	1036700	852390	812880	1238700	986670	988880	974180	809300	1162500	19.8914	19.9496	19.9027	19.8785	19.913	19.8866	19.8619	19.9552	19.807	19.9413	0.162178	0.760408	-0.0213757	0.797374	0.210069	-0.0843973
A0A0R4J0J8;Q2KN98;A0A1W2P785	Cytospin-A	Specc1l	tr|A0A0R4J0J8|A0A0R4J0J8_MOUSE Cytospin-A OS=Mus musculus OX=10090 GN=Specc1l PE=1 SV=1;sp|Q2KN98|CYTSA_MOUSE Cytospin-A OS=Mus musculus OX=10090 GN=Specc1l PE=1 SV=1	295	3	10	9	9	11.2	10.6	10.6	126.55	0	27.55	9	137650	131510	111180	109450	165860	126460	119910	110030	119450	156630	17.0292	16.9709	16.9641	16.9857	17.0122	16.9227	16.8181	16.8089	17.0467	17.0495	0.647744	0.202777	-0.13638	0.141351	0.763814	-0.0146217
A0A0R4J0K1;Q9ERR7;A0A0G2JEF3;A0A1C7ZMY4	15 kDa selenoprotein	Sep15	tr|A0A0R4J0K1|A0A0R4J0K1_MOUSE Selenoprotein F OS=Mus musculus OX=10090 GN=Selenof PE=1 SV=1;sp|Q9ERR7|SEP15_MOUSE Selenoprotein F OS=Mus musculus OX=10090 GN=Selenof PE=1 SV=3	296	4	6	6	6	35.8	35.8	35.8	17.731	0	51.009	8	1718600	2029400	1403500	1835200	2083000	1925800	2108900	1825800	1596400	2095400	20.6713	20.9187	20.6221	21.0533	20.6628	20.8514	20.9545	20.8614	20.7871	20.7913	1.05486	0.110459	0.209548	0.492942	0.0938116	0.193137
Z4YL78;A0A0R4J0K2;K3W4R5;A2AGT5	Cytoskeleton-associated protein 5	Ckap5	tr|Z4YL78|Z4YL78_MOUSE Cytoskeleton-associated protein 5 OS=Mus musculus OX=10090 GN=Ckap5 PE=1 SV=1;tr|A0A0R4J0K2|A0A0R4J0K2_MOUSE Cytoskeleton-associated protein 5 OS=Mus musculus OX=10090 GN=Ckap5 PE=1 SV=1;tr|K3W4R5|K3W4R5_MOUSE Cytoskeleton-associated	297	4	74	74	74	40.9	40.9	40.9	218.71	0	288.94	87	10096000	9523000	7870900	6403500	12429000	9601200	8684600	8271600	6416700	11479000	23.2258	23.1491	23.1096	22.8563	23.2398	23.1692	22.9965	23.0411	22.7941	23.245	0.80606	0.153783	-0.169624	2.25612	0.00917412	-0.417234
A0A0R4J0K4;Q9CRG1;D6RI14	Transmembrane 7 superfamily member 3	Tm7sf3	tr|A0A0R4J0K4|A0A0R4J0K4_MOUSE Transmembrane 7 superfamily member 3 OS=Mus musculus OX=10090 GN=Tm7sf3 PE=1 SV=1;sp|Q9CRG1|TM7S3_MOUSE Transmembrane 7 superfamily member 3 OS=Mus musculus OX=10090 GN=Tm7sf3 PE=2 SV=2;tr|D6RI14|D6RI14_MOUSE Transmembrane 7	298	3	2	2	2	3.9	3.9	3.9	63.229	0	7.2741	2	38640	39033	26447	22484	47985	38406	38370	23501	24624	40043	15.1963	15.2185	14.8924	14.7024	15.2229	15.2035	15.1742	14.5818	14.7685	15.0818	0.213071	0.588106	0.0439901	1.4791	0.0113477	-0.416883
A0A0R4J0K5;Q18PI6;A0A0R4J1S4	SLAM family member 5	Cd84	tr|A0A0R4J0K5|A0A0R4J0K5_MOUSE SLAM family member 5 OS=Mus musculus OX=10090 GN=Cd84 PE=1 SV=1;sp|Q18PI6|SLAF5_MOUSE SLAM family member 5 OS=Mus musculus OX=10090 GN=Cd84 PE=1 SV=1	299	3	15	15	3	40.1	40.1	4	37.345	0	77.706	18	4839000	5060300	4803700	3719200	5133900	4678300	4807500	4972200	3846200	4827000	22.1648	22.2369	22.3973	22.0724	21.9642	22.132	22.1433	22.3068	22.0557	21.9952	1.29507	0.0950939	0.210384	1.38775	0.193975	0.0843239
A0A0R4J0K9;Q8BJ63;A0A2I3BQ42;A0A2I3BQF1;A0A2I3BPF2;A0A2I3BRQ4;A0A2I3BPU8	AP-5 complex subunit mu-1	Ap5m1	tr|A0A0R4J0K9|A0A0R4J0K9_MOUSE AP-5 complex subunit mu-1 OS=Mus musculus OX=10090 GN=Ap5m1 PE=1 SV=1;sp|Q8BJ63|AP5M1_MOUSE AP-5 complex subunit mu-1 OS=Mus musculus OX=10090 GN=Ap5m1 PE=1 SV=2;tr|A0A2I3BQ42|A0A2I3BQ42_MOUSE AP-5 complex subunit mu-1 OS=Mus	300	7	4	4	4	10	10	10	54.35	0	14.099	4	77440	73565	72892	82474	91452	69761	86962	85513	86291	78864	16.1993	16.1328	16.355	16.5775	16.1533	16.0645	16.3546	16.4452	16.5776	16.0596	0.428946	0.250393	0.137232	2.01102	0.00559665	0.471085
Q8BRB0;A0A0R4J0L5;Q8R3I3;A0A0A6YWW6	Conserved oligomeric Golgi complex subunit 6	Cog6	tr|Q8BRB0|Q8BRB0_MOUSE Conserved oligomeric Golgi complex subunit 6 OS=Mus musculus OX=10090 GN=Cog6 PE=1 SV=1;tr|A0A0R4J0L5|A0A0R4J0L5_MOUSE Conserved oligomeric Golgi complex subunit 6 OS=Mus musculus OX=10090 GN=Cog6 PE=1 SV=1;sp|Q8R3I3|COG6_MOUSE Conse	301	4	13	13	13	29.4	29.4	29.4	69.413	0	50.43	14	691470	746860	648020	713930	840950	741560	734340	672190	734080	807510	19.3578	19.4765	19.5072	19.6913	19.3543	19.4746	19.4326	19.4199	19.6663	19.4156	0.685012	0.340156	0.0696135	1.90356	0.0196893	0.293811
A0A0R4J0L6;Q8BJZ4;A0A0N4SV23	28S ribosomal protein S35, mitochondrial	Mrps35	tr|A0A0R4J0L6|A0A0R4J0L6_MOUSE 28S ribosomal protein S35, mitochondrial OS=Mus musculus OX=10090 GN=Mrps35 PE=1 SV=1;sp|Q8BJZ4|RT35_MOUSE 28S ribosomal protein S35, mitochondrial OS=Mus musculus OX=10090 GN=Mrps35 PE=1 SV=2	302	3	11	11	11	36.6	36.6	36.6	35.917	0	44.766	12	1174000	1129700	982490	1107500	1411400	1166500	1206000	1131400	1113400	1314100	20.1215	20.0736	20.1076	20.3247	20.1013	20.1282	20.1483	20.171	20.2672	20.1182	0.00976498	0.986797	0.00120449	1.60365	0.0543587	0.18624
A0A0R4J0M1;Q8VCN9	Tubulin-specific chaperone C	Tbcc	tr|A0A0R4J0M1|A0A0R4J0M1_MOUSE Tubulin-specific Chaperone C OS=Mus musculus OX=10090 GN=Tbcc PE=1 SV=1;sp|Q8VCN9|TBCC_MOUSE Tubulin-specific chaperone C OS=Mus musculus OX=10090 GN=Tbcc PE=1 SV=1	303	2	16	16	16	55.4	55.4	55.4	38.094	0	74.682	18	922970	868420	739170	662730	1086900	910580	835590	834520	707900	1067200	19.7744	19.6941	19.6971	19.5839	19.7244	19.7708	19.6189	19.7319	19.6139	19.8179	0.707193	0.222398	-0.114638	1.13936	0.0723666	-0.172268
A0A0R4J0M9;Q8CDG3	Deubiquitinating protein VCIP135	Vcpip1	tr|A0A0R4J0M9|A0A0R4J0M9_MOUSE Deubiquitinating protein VCIP135 OS=Mus musculus OX=10090 GN=Vcpip1 PE=1 SV=1;sp|Q8CDG3|VCIP1_MOUSE Deubiquitinating protein VCIP135 OS=Mus musculus OX=10090 GN=Vcpip1 PE=1 SV=1	304	2	42	42	42	42.8	42.8	42.8	134.44	0	194.62	44	4210700	3943600	3804800	3751000	5305000	4027800	4017900	4128600	3904800	4641400	21.9642	21.8771	22.0609	22.0847	22.0115	21.916	21.8845	22.0386	22.0775	21.9387	0.908167	0.239612	-0.0942583	0.993839	0.154331	0.106007
A0A0R4J0N5;P46718;A2T4N6	Programmed cell death protein 2	Pdcd2	tr|A0A0R4J0N5|A0A0R4J0N5_MOUSE Programmed cell death 2, isoform CRA_b OS=Mus musculus OX=10090 GN=Pdcd2 PE=1 SV=1;sp|P46718|PDCD2_MOUSE Programmed cell death protein 2 OS=Mus musculus OX=10090 GN=Pdcd2 PE=2 SV=2	305	3	7	7	7	25.1	25.1	25.1	38.325	0	19.1	8	349190	325680	249040	181280	461270	376060	327430	280930	169310	479840	18.3722	18.2792	18.1276	17.7137	18.4878	18.495	18.2673	18.1612	17.55	18.6647	1.11957	0.0849644	-0.303041	1.79881	0.000880309	-0.944437
A0A0R4J0N8;P70658;E9Q2D4	C-X-C chemokine receptor type 4	Cxcr4	tr|A0A0R4J0N8|A0A0R4J0N8_MOUSE C-X-C chemokine receptor type 4 OS=Mus musculus OX=10090 GN=Cxcr4 PE=1 SV=1;sp|P70658|CXCR4_MOUSE C-X-C chemokine receptor type 4 OS=Mus musculus OX=10090 GN=Cxcr4 PE=1 SV=2;tr|E9Q2D4|E9Q2D4_MOUSE C-X-C chemokine receptor typ	306	3	2	2	2	5.6	5.6	5.6	40.412	0.00057266	2.9338	2	197490	260570	179450	125460	280040	234690	238910	210540	126730	242280	17.5499	17.9574	17.6548	17.1827	17.7679	17.8148	17.8126	17.7451	17.1321	17.6788	0.704392	0.169987	0.161635	2.09224	0.00265109	-0.56596
A0A0R4J0P1;D3YTT4;Q9D7B6;A0A1L1SUG2	Isobutyryl-CoA dehydrogenase, mitochondrial	Acad8	tr|A0A0R4J0P1|A0A0R4J0P1_MOUSE Acyl-Coenzyme A dehydrogenase family, member 8 OS=Mus musculus OX=10090 GN=Acad8 PE=1 SV=1;tr|D3YTT4|D3YTT4_MOUSE Isobutyryl-CoA dehydrogenase, mitochondrial OS=Mus musculus OX=10090 GN=Acad8 PE=1 SV=1;sp|Q9D7B6|ACAD8_MOUSE I	307	4	14	14	14	37.5	37.5	37.5	45.091	0	50.048	14	598140	630260	510290	632820	667760	599860	629640	599170	672240	629220	19.1486	19.2317	19.1625	19.5173	19.0216	19.1687	19.2107	19.2539	19.5393	19.0557	1.926	0.091462	0.18251	2.7647	0.00383976	0.48964
A0A0R4J0P2;Q9Z0R0	Serine/threonine-protein kinase haspin	Gsg2	tr|A0A0R4J0P2|A0A0R4J0P2_MOUSE Germ cell-specific gene 2 OS=Mus musculus OX=10090 GN=Haspin PE=1 SV=1;sp|Q9Z0R0|HASP_MOUSE Serine/threonine-protein kinase haspin OS=Mus musculus OX=10090 GN=Haspin PE=1 SV=3	308	2	1	1	1	1.7	1.7	1.7	84.196	0.0008507	2.7395	2	20895	16702	17240	10537	27213	15596	12980	16242	10666	20713	14.3094	13.9938	14.275	13.609	14.4046	13.9033	13.6105	14.0488	13.5614	14.1308	0.728771	0.0862834	-0.465541	1.40839	0.0031951	-0.682473
A0A0R4J0P5;P97814	Proline-serine-threonine phosphatase-interacting protein 1	Pstpip1	tr|A0A0R4J0P5|A0A0R4J0P5_MOUSE Proline-serine-threonine phosphatase-interacting protein 1 OS=Mus musculus OX=10090 GN=Pstpip1 PE=1 SV=1;sp|P97814|PPIP1_MOUSE Proline-serine-threonine phosphatase-interacting protein 1 OS=Mus musculus OX=10090 GN=Pstpip1 PE=	309	2	21	21	21	54.2	54.2	54.2	47.576	0	106.35	23	6397100	5719900	5892800	4333800	7430400	6433200	5809400	6884100	4997800	7009900	22.5675	22.4136	22.6921	22.293	22.4976	22.5915	22.4164	22.7762	22.4335	22.5335	1.51421	0.193461	-0.100507	0.768055	0.102826	-0.152252
A0A0R4J0P6;Q8VDG3;A0A2R8VKA3;A0A2R8VHG7	Poly(A)-specific ribonuclease PARN	Parn	tr|A0A0R4J0P6|A0A0R4J0P6_MOUSE Poly(A)-specific ribonuclease PARN OS=Mus musculus OX=10090 GN=Parn PE=1 SV=1;sp|Q8VDG3|PARN_MOUSE Poly(A)-specific ribonuclease PARN OS=Mus musculus OX=10090 GN=Parn PE=1 SV=1	310	4	13	13	13	23.2	23.2	23.2	71.588	0	32.25	13	711820	657110	546490	437540	879200	678140	582050	554240	417880	794680	19.3997	19.2918	19.2614	18.9849	19.4184	19.3456	19.0973	19.1415	18.8534	19.3925	0.78347	0.129957	-0.210923	1.73387	0.00643657	-0.48633
A0A0R4J0Q6;Q80VI1;D3YVX5	E3 ubiquitin-protein ligase TRIM56	Trim56	tr|A0A0R4J0Q6|A0A0R4J0Q6_MOUSE E3 ubiquitin-protein ligase TRIM56 OS=Mus musculus OX=10090 GN=Trim56 PE=1 SV=1;sp|Q80VI1|TRI56_MOUSE E3 ubiquitin-protein ligase TRIM56 OS=Mus musculus OX=10090 GN=Trim56 PE=1 SV=1	311	3	14	14	14	23.6	23.6	23.6	79.528	0	66.984	15	788730	773020	698460	716360	964700	780060	794310	771500	725230	892610	19.5477	19.5262	19.6154	19.6962	19.5523	19.5476	19.5458	19.6186	19.6488	19.5602	0.708357	0.717267	-0.0202322	1.39601	0.125912	0.116208
A0A0R4J0Q9;Q3UM29;Q3TR20	Conserved oligomeric Golgi complex subunit 7	Cog7	tr|A0A0R4J0Q9|A0A0R4J0Q9_MOUSE Conserved oligomeric Golgi complex subunit 7 OS=Mus musculus OX=10090 GN=Cog7 PE=1 SV=1;sp|Q3UM29|COG7_MOUSE Conserved oligomeric Golgi complex subunit 7 OS=Mus musculus OX=10090 GN=Cog7 PE=1 SV=1;tr|Q3TR20|Q3TR20_MOUSE Conse	312	3	19	19	19	31	31	31	86.074	0	56.815	22	923070	978900	771380	821260	1131500	981950	930780	883180	816630	1066800	19.7746	19.8669	19.7586	19.8933	19.7824	19.8797	19.7746	19.8137	19.82	19.8174	0.146286	0.770277	0.0208302	0.527222	0.335498	0.0567713
A0A0R4J0R1;O70404;A0A0U1RPE8	Vesicle-associated membrane protein 8	Vamp8	tr|A0A0R4J0R1|A0A0R4J0R1_MOUSE Vesicle-associated membrane protein 8 OS=Mus musculus OX=10090 GN=Vamp8 PE=1 SV=1;sp|O70404|VAMP8_MOUSE Vesicle-associated membrane protein 8 OS=Mus musculus OX=10090 GN=Vamp8 PE=1 SV=1;tr|A0A0U1RPE8|A0A0U1RPE8_MOUSE Vesicle-	313	3	5	5	5	40.6	40.6	40.6	11.435	0	18.95	7	3002100	3005100	2663200	2386600	3695200	3139800	3013100	3242300	2727000	3536100	21.4761	21.485	21.5463	21.4324	21.4898	21.5567	21.4693	21.6899	21.5596	21.5463	0.525986	0.524579	-0.0408554	0.107253	0.682856	-0.022069
A0A0R4J0R3;Q3U1G5	Interferon-stimulated 20 kDa exonuclease-like 2	Isg20l2	tr|A0A0R4J0R3|A0A0R4J0R3_MOUSE Interferon-stimulated 20 kDa exonuclease-like 2 OS=Mus musculus OX=10090 GN=Isg20l2 PE=1 SV=1;sp|Q3U1G5|I20L2_MOUSE Interferon-stimulated 20 kDa exonuclease-like 2 OS=Mus musculus OX=10090 GN=Isg20l2 PE=1 SV=2	314	2	6	6	6	21.2	21.2	21.2	40.991	0	20.735	6	315730	306580	240330	183850	374150	295890	300250	250600	177520	350440	18.2269	18.192	18.0762	17.734	18.1858	18.1491	18.1423	17.9964	17.6183	18.2113	0.423863	0.614546	-0.0314589	1.89919	0.00423529	-0.522435
A0A0R4J0R7;Q62137	Tyrosine-protein kinase JAK3	Jak3	tr|A0A0R4J0R7|A0A0R4J0R7_MOUSE Tyrosine-protein kinase OS=Mus musculus OX=10090 GN=Jak3 PE=1 SV=1;sp|Q62137|JAK3_MOUSE Tyrosine-protein kinase JAK3 OS=Mus musculus OX=10090 GN=Jak3 PE=1 SV=2	315	2	16	16	16	20.7	20.7	20.7	122.52	0	55.253	16	325500	306760	236060	222430	418920	311410	279840	258270	223180	356360	18.2708	18.1928	18.0503	18.0088	18.3489	18.2229	18.0407	18.0399	17.9485	18.2355	0.686897	0.164977	-0.175428	1.40354	0.020485	-0.313523
A0A0R4J0S3;Q924D0;D3Z792	Reticulon-4-interacting protein 1, mitochondrial	Rtn4ip1	tr|A0A0R4J0S3|A0A0R4J0S3_MOUSE Reticulon 4 interacting protein 1 OS=Mus musculus OX=10090 GN=Rtn4ip1 PE=1 SV=1;sp|Q924D0|RT4I1_MOUSE Reticulon-4-interacting protein 1, mitochondrial OS=Mus musculus OX=10090 GN=Rtn4ip1 PE=1 SV=2	316	3	11	11	11	37.9	37.9	37.9	43.399	0	73.967	11	322410	324190	271140	312510	374180	287060	356080	279700	351400	319700	18.2571	18.2725	18.2502	18.4994	18.186	18.1054	18.3883	18.1549	18.6034	18.0789	0.890501	0.126498	0.198014	1.51834	0.0113713	0.418984
A0A0R4J0S4;Q80Y17	Lethal(2) giant larvae protein homolog 1	Llgl1	tr|A0A0R4J0S4|A0A0R4J0S4_MOUSE Lethal(2) giant larvae protein homolog 1 OS=Mus musculus OX=10090 GN=Llgl1 PE=1 SV=1;sp|Q80Y17|L2GL1_MOUSE Lethal(2) giant larvae protein homolog 1 OS=Mus musculus OX=10090 GN=Llgl1 PE=1 SV=1	317	2	7	7	7	9.4	9.4	9.4	115.56	0	25.476	7	56151	65441	47505	56995	80730	60517	63919	54640	58579	66886	15.7355	15.964	15.7373	16.0444	15.9734	15.8595	15.9104	15.799	16.0188	15.8219	0.17308	0.635711	0.039535	0.650937	0.128003	0.133905
A0A0R4J0T0;Q8K3A0;F6UL52;F6WN43	Iron-sulfur cluster co-chaperone protein HscB, mitochondrial	Hscb	tr|A0A0R4J0T0|A0A0R4J0T0_MOUSE Iron-sulfur cluster co-chaperone protein HscB OS=Mus musculus OX=10090 GN=Hscb PE=1 SV=1;sp|Q8K3A0|HSC20_MOUSE Iron-sulfur cluster co-chaperone protein HscB OS=Mus musculus OX=10090 GN=Hscb PE=1 SV=2	318	4	8	8	8	38.9	38.9	38.9	26.673	0	42.191	8	386690	425710	323880	424410	434020	368000	450920	387770	425660	397140	18.5193	18.6656	18.5066	18.9409	18.4	18.4638	18.729	18.6262	18.88	18.3918	1.95593	0.0503835	0.301387	2.45017	0.00321231	0.514577
A0A0R4J0T2;Q504P2;D3YXD8	C-type lectin domain family 12 member A	Clec12a	tr|A0A0R4J0T2|A0A0R4J0T2_MOUSE C-type lectin domain family 12 member A OS=Mus musculus OX=10090 GN=Clec12a PE=1 SV=1;sp|Q504P2|CL12A_MOUSE C-type lectin domain family 12 member A OS=Mus musculus OX=10090 GN=Clec12a PE=2 SV=1	319	3	11	11	11	43.8	43.8	43.8	30.697	0	60.249	13	1853300	1931800	1419200	989980	2238300	1904800	1924700	1622900	987430	2048900	20.7802	20.8476	20.6382	20.1629	20.7666	20.8356	20.8227	20.6915	20.094	20.7589	1.51073	0.275347	0.0723829	2.52728	0.00186248	-0.634315
A0A0R4J0T5;P28659	CUGBP Elav-like family member 1	Celf1	tr|A0A0R4J0T5|A0A0R4J0T5_MOUSE CUG triplet repeat, RNA binding protein 1, isoform CRA_b OS=Mus musculus OX=10090 GN=Celf1 PE=1 SV=1;sp|P28659|CELF1_MOUSE CUGBP Elav-like family member 1 OS=Mus musculus OX=10090 GN=Celf1 PE=1 SV=2	320	2	9	6	6	17.5	12.3	12.3	52.178	0	23.622	6	455560	449210	405740	368190	548260	491340	390270	421630	359340	536160	18.7558	18.7431	18.8317	18.7359	18.7371	18.8808	18.5206	18.747	18.6357	18.8248	0.470238	0.226768	-0.14911	0.538621	0.200113	-0.0951605
A0A0R4J0T8;Q9D8S3;A0A2I3BQY0	ADP-ribosylation factor GTPase-activating protein 3	Arfgap3	tr|A0A0R4J0T8|A0A0R4J0T8_MOUSE ADP-ribosylation factor GTPase-activating protein 3 OS=Mus musculus OX=10090 GN=Arfgap3 PE=1 SV=1;sp|Q9D8S3|ARFG3_MOUSE ADP-ribosylation factor GTPase-activating protein 3 OS=Mus musculus OX=10090 GN=Arfgap3 PE=1 SV=2	321	3	21	21	20	48.7	48.7	46.2	57.542	0	127.03	21	1509900	1634600	1338700	1520500	1794100	1484700	1691900	1470800	1751700	1718700	20.4845	20.6066	20.5539	20.7819	20.4474	20.4762	20.6367	20.5495	20.921	20.5054	1.3272	0.136251	0.145222	1.41959	0.0127786	0.375064
A0A0R4J0U2;Q0VGB7;A0A0N4SV05;A0A0N4SVH3	Serine/threonine-protein phosphatase 4 regulatory subunit 2	Ppp4r2	tr|A0A0R4J0U2|A0A0R4J0U2_MOUSE Serine/threonine-protein phosphatase 4 regulatory subunit 2 OS=Mus musculus OX=10090 GN=Ppp4r2 PE=1 SV=1;sp|Q0VGB7|PP4R2_MOUSE Serine/threonine-protein phosphatase 4 regulatory subunit 2 OS=Mus musculus OX=10090 GN=Ppp4r2 PE=	322	4	16	16	16	56.4	56.4	56.4	46.448	0	88.52	18	1543500	1392500	1079700	852840	1900700	1545100	1318600	1323600	898980	1837700	20.5163	20.3753	20.2437	19.9477	20.5307	20.5337	20.2771	20.3974	19.9586	20.602	1.23399	0.0886042	-0.240154	2.46328	0.00170419	-0.613161
A0A0R4J0U5;Q61285	ATP-binding cassette sub-family D member 2	Abcd2	tr|A0A0R4J0U5|A0A0R4J0U5_MOUSE ATP-binding cassette sub-family D member 2 OS=Mus musculus OX=10090 GN=Abcd2 PE=1 SV=1;sp|Q61285|ABCD2_MOUSE ATP-binding cassette sub-family D member 2 OS=Mus musculus OX=10090 GN=Abcd2 PE=1 SV=1	323	2	35	35	32	53.6	53.6	48.9	83.456	0	141.36	40	5910800	7149300	6000500	8302100	7255800	6012200	7184900	6571300	8305900	6134700	22.4534	22.7354	22.7182	23.2309	22.4633	22.4939	22.723	22.7091	23.1664	22.3411	1.47486	0.0633102	0.327041	2.12834	0.000776831	0.796444
A0A0R4J0U7;Q8R395	COMM domain-containing protein 5	Commd5	tr|A0A0R4J0U7|A0A0R4J0U7_MOUSE COMM domain-containing protein 5 OS=Mus musculus OX=10090 GN=Commd5 PE=1 SV=1;sp|Q8R395|COMD5_MOUSE COMM domain-containing protein 5 OS=Mus musculus OX=10090 GN=Commd5 PE=1 SV=1	324	2	9	9	9	49.1	49.1	49.1	24.467	0	26.925	10	1049700	1113400	943560	997850	1320200	1061900	1070000	1051000	1058400	1259000	19.9601	20.0526	20.0493	20.1743	20.0049	19.9926	19.9757	20.0647	20.1941	20.0564	0.121778	0.811265	-0.0165052	1.51206	0.0794983	0.153575
A0A0R4J0U8;A2RSY6;A0A087WQ23	TRMT1-like protein	Trmt1l	tr|A0A0R4J0U8|A0A0R4J0U8_MOUSE RIKEN cDNA 1190005F20, isoform CRA_a OS=Mus musculus OX=10090 GN=Trmt1l PE=1 SV=1;sp|A2RSY6|TRM1L_MOUSE TRMT1-like protein OS=Mus musculus OX=10090 GN=Trmt1l PE=1 SV=1	325	3	14	14	14	26.1	26.1	26.1	80.919	0	47.028	14	868630	744100	665840	556140	1068500	829020	707910	684870	591260	1037600	19.6869	19.4712	19.5464	19.3309	19.6997	19.6355	19.3797	19.4468	19.3541	19.7773	1.45834	0.0652594	-0.313095	1.98741	0.0103908	-0.396025
E9Q361;A0A0R4J0V1;Q8K2A7;E9Q360;F6WSW2	Integrator complex subunit 10	Ints10	tr|E9Q361|E9Q361_MOUSE Integrator complex subunit 10 OS=Mus musculus OX=10090 GN=Ints10 PE=1 SV=1;tr|A0A0R4J0V1|A0A0R4J0V1_MOUSE Integrator complex subunit 10 OS=Mus musculus OX=10090 GN=Ints10 PE=1 SV=1;sp|Q8K2A7|INT10_MOUSE Integrator complex subunit 10	326	5	13	13	13	22.3	22.3	22.3	76.129	0	40.624	14	348780	352680	297820	299060	455720	373250	366190	326430	308720	425740	18.3705	18.3941	18.3856	18.4359	18.4704	18.4842	18.4287	18.3778	18.4166	18.4921	1.11865	0.303239	-0.0698633	1.19848	0.318403	-0.0549908
A0A0R4J0V5;P08775	DNA-directed RNA polymerase II subunit RPB1	Polr2a	tr|A0A0R4J0V5|A0A0R4J0V5_MOUSE DNA-directed RNA polymerase subunit OS=Mus musculus OX=10090 GN=Polr2a PE=1 SV=1;sp|P08775|RPB1_MOUSE DNA-directed RNA polymerase II subunit RPB1 OS=Mus musculus OX=10090 GN=Polr2a PE=1 SV=3	327	2	68	68	68	44.9	44.9	44.9	213.48	0	282.67	76	6641500	6856300	5506100	5393200	8078800	6376600	6483000	5971200	5528700	7170300	22.6216	22.6751	22.5941	22.6085	22.6183	22.5788	22.5747	22.5709	22.5792	22.5661	0.206386	0.658183	0.0326786	0.0173031	0.972042	0.00165462
A0A0R4J0W6;Q9CRC8;F6RDA7;D6RHB1;D6RFC5;A0A0G2JGC9;F6RGS7	Leucine-rich repeat-containing protein 40	Lrrc40	tr|A0A0R4J0W6|A0A0R4J0W6_MOUSE Leucine rich repeat containing 40, isoform CRA_a OS=Mus musculus OX=10090 GN=Lrrc40 PE=1 SV=1;sp|Q9CRC8|LRC40_MOUSE Leucine-rich repeat-containing protein 40 OS=Mus musculus OX=10090 GN=Lrrc40 PE=1 SV=2	328	7	29	29	29	56	56	56	68.048	0	132.47	33	2876300	2966100	2405000	2268200	3488300	2784200	2972600	2597700	2393100	3116300	21.4143	21.4662	21.3991	21.3589	21.4067	21.3832	21.4498	21.3701	21.3711	21.3639	1.06264	0.296935	0.0726881	0.338906	0.667014	-0.0202627
A0A0R4J0X2;Q8VC19;A0A1W2P873;D6RGR8;A0A1L1STE9;A0A1L1SUZ0;F6RYA6;A2AFM1;P08680	5-aminolevulinate synthase, nonspecific, mitochondrial	Alas1	tr|A0A0R4J0X2|A0A0R4J0X2_MOUSE 5-aminolevulinate synthase OS=Mus musculus OX=10090 GN=Alas1 PE=1 SV=1;sp|Q8VC19|HEM1_MOUSE 5-aminolevulinate synthase, nonspecific, mitochondrial OS=Mus musculus OX=10090 GN=Alas1 PE=1 SV=2	329	9	22	22	22	42.9	42.9	42.9	70.96	0	101.39	26	2982600	3064300	3073800	2144100	3387600	3031300	3285600	3512200	2436300	3197200	21.4667	21.5132	21.7531	21.2778	21.3644	21.5059	21.5942	21.8053	21.3969	21.4009	1.21235	0.121574	0.171041	0.265364	0.438531	-0.0453033
A0A0R4J0X8;D3Z0V2;Q9ES28;A0A1B0GRS3	Rho guanine nucleotide exchange factor 7	Arhgef7	tr|A0A0R4J0X8|A0A0R4J0X8_MOUSE Rho guanine nucleotide exchange factor (GEF7), isoform CRA_a OS=Mus musculus OX=10090 GN=Arhgef7 PE=1 SV=1;tr|D3Z0V2|D3Z0V2_MOUSE Rho guanine nucleotide exchange factor 7 (Fragment) OS=Mus musculus OX=10090 GN=Arhgef7 PE=1 SV	330	4	28	25	25	49.2	45.7	45.7	73.029	0	101.31	27	3341800	2996600	2990800	2516700	3987700	3344500	2947600	3392700	2717100	3848300	21.6307	21.481	21.7136	21.5089	21.5997	21.6478	21.4376	21.7553	21.5543	21.6683	1.30169	0.115255	-0.174735	0.8844	0.166702	-0.102386
A0A0R4J0Y3;Q6DFV5;A2AAU3;A2AAU5	Probable helicase with zinc finger domain	Helz	tr|A0A0R4J0Y3|A0A0R4J0Y3_MOUSE Probable helicase with zinc finger domain OS=Mus musculus OX=10090 GN=Helz PE=1 SV=1;sp|Q6DFV5|HELZ_MOUSE Probable helicase with zinc finger domain OS=Mus musculus OX=10090 GN=Helz PE=1 SV=2;tr|A2AAU3|A2AAU3_MOUSE Probable he	331	4	15	15	15	9.8	9.8	9.8	219.96	0	68.041	15	306700	298840	261640	262670	388360	297520	304590	271590	262800	324720	18.185	18.1551	18.1988	18.2487	18.2396	18.157	18.163	18.1124	18.1843	18.1014	0.0536345	0.88539	-0.0114546	0.216372	0.445202	0.0460148
D3YW02;A0A0R4J0Z0;Q3U6U5;D3YXC1	Putative GTP-binding protein 6	Gtpbp6	tr|D3YW02|D3YW02_MOUSE Putative GTP-binding protein 6 (Fragment) OS=Mus musculus OX=10090 GN=Gtpbp6 PE=1 SV=1;tr|A0A0R4J0Z0|A0A0R4J0Z0_MOUSE Putative GTP-binding protein 6 OS=Mus musculus OX=10090 GN=Gtpbp6 PE=1 SV=1;sp|Q3U6U5|GTPB6_MOUSE Putative GTP-bind	332	4	2	2	2	14.9	14.9	14.9	25.193	0	4.2164	2	6198.8	5856.8	3735.4	5797.7	9240.4	5997.4	6051.1	6422.9	7929.2	6176.5	12.5563	12.482	12.0686	12.7471	12.8463	12.5245	12.5095	12.7103	13.1336	12.3851	0.1836	0.427768	-0.119998	0.405128	0.0609946	0.324657
A0A0R4J0Z1;P08003	Protein disulfide-isomerase A4	Pdia4	tr|A0A0R4J0Z1|A0A0R4J0Z1_MOUSE Protein disulfide-isomerase A4 OS=Mus musculus OX=10090 GN=Pdia4 PE=1 SV=1;sp|P08003|PDIA4_MOUSE Protein disulfide-isomerase A4 OS=Mus musculus OX=10090 GN=Pdia4 PE=1 SV=3	333	2	42	42	42	61.8	61.8	61.8	72.369	0	242	68	67432000	74676000	65487000	73866000	78040000	64150000	75881000	72335000	73324000	70529000	25.9655	26.1202	26.1662	26.3842	25.8903	25.9094	26.1237	26.1695	26.3085	25.8642	2.54129	0.0628846	0.244697	2.14167	0.00541364	0.469085
A0A0R4J100;Q8CIM5	G-protein coupled receptor 84	Gpr84	tr|A0A0R4J100|A0A0R4J100_MOUSE G-protein-coupled receptor 84 OS=Mus musculus OX=10090 GN=Gpr84 PE=1 SV=1;sp|Q8CIM5|GPR84_MOUSE G-protein coupled receptor 84 OS=Mus musculus OX=10090 GN=Gpr84 PE=1 SV=1	334	2	6	6	6	17.9	17.9	17.9	43.731	0	16.162	6	726100	530210	519420	291210	905970	796680	583420	662290	384480	987050	19.4283	18.9823	19.1881	18.3975	19.4617	19.5781	19.1007	19.3984	18.7332	19.7053	1.24318	0.0427917	-0.542025	1.40809	0.00140252	-1.01811
A0A0R4J1K4;A0A0R4J1K9;A0A0R4J101;P13808;D3YUF1;D3Z5G3;F6Q7T0;D3Z5A2;F8WHM3;P16283	Anion exchange protein 2	Slc4a2	tr|A0A0R4J1K4|A0A0R4J1K4_MOUSE Anion exchange protein OS=Mus musculus OX=10090 GN=Slc4a2 PE=1 SV=1;tr|A0A0R4J1K9|A0A0R4J1K9_MOUSE Anion exchange protein OS=Mus musculus OX=10090 GN=Slc4a2 PE=1 SV=1;tr|A0A0R4J101|A0A0R4J101_MOUSE Anion exchange protein OS=M	335	10	15	15	15	15.4	15.4	15.4	135.44	0	51.195	15	371050	388070	318190	363730	422630	396570	389670	364880	367200	451550	18.4598	18.532	18.4811	18.7183	18.3616	18.5716	18.5184	18.5384	18.6669	18.577	0.182904	0.557163	0.0558643	0.741572	0.0594517	0.223278
A0A0R4J104;P98078;E9QL31;F6TQN9;E9PX84;Q3TRE6;Q9DCE6;E0CXT5;E0CZ53;E0CYJ2	Disabled homolog 2	Dab2	tr|A0A0R4J104|A0A0R4J104_MOUSE Disabled homolog 2 OS=Mus musculus OX=10090 GN=Dab2 PE=1 SV=1;sp|P98078|DAB2_MOUSE Disabled homolog 2 OS=Mus musculus OX=10090 GN=Dab2 PE=1 SV=2;tr|E9QL31|E9QL31_MOUSE Disabled homolog 2 OS=Mus musculus OX=10090 GN=Dab2 PE=1	336	10	29	29	29	52.5	52.5	52.5	82.212	0	202.18	37	8921700	7251100	6895700	6093200	11444000	7687100	6878800	7090000	6517600	9882200	23.0474	22.7558	22.9188	22.7846	23.1207	22.8484	22.6602	22.8187	22.8166	23.0289	1.50692	0.0503045	-0.366777	1.52301	0.0260196	-0.274205
A0A0R4J107;Q8R146	Acylamino-acid-releasing enzyme	Apeh	tr|A0A0R4J107|A0A0R4J107_MOUSE Acylamino-acid-releasing enzyme (Fragment) OS=Mus musculus OX=10090 GN=Apeh PE=1 SV=1;sp|Q8R146|APEH_MOUSE Acylamino-acid-releasing enzyme OS=Mus musculus OX=10090 GN=Apeh PE=1 SV=3	337	2	29	29	22	60.1	60.1	47.5	79.704	0	251.72	33	6379300	7045400	5664500	6449200	7516000	6188900	6879600	6447200	6705100	6684400	22.5635	22.7143	22.6351	22.8665	22.5141	22.5357	22.6604	22.6816	22.8575	22.4649	1.48924	0.0934467	0.197843	2.34842	0.0102132	0.37251
Z4YKC4;A0A0R4J112;A2AMI7		Eif4g3	tr|Z4YKC4|Z4YKC4_MOUSE Eukaryotic translation initiation factor 4 gamma 3 OS=Mus musculus OX=10090 GN=Eif4g3 PE=1 SV=1;tr|A0A0R4J112|A0A0R4J112_MOUSE Eukaryotic translation initiation factor 4 gamma 3 OS=Mus musculus OX=10090 GN=Eif4g3 PE=1 SV=1;tr|A2AMI7|	338	3	50	1	1	35	1.3	1.3	173.55	0	26.767	1	24358	25060	20564	13066	30569	27665	15040	25151	16392	30473	14.5306	14.5792	14.5294	13.9194	14.5724	14.7302	13.823	14.6797	14.1814	14.6878	0.421826	0.148338	-0.428984	1.25245	0.00711012	-0.579694
A0A0R4J114;Q8BTT6;A0A0A6YWS6;A0A0A6YXM9	Digestive organ expansion factor homolog	Diexf	tr|A0A0R4J114|A0A0R4J114_MOUSE Expressed sequence AA408296 OS=Mus musculus OX=10090 GN=Utp25 PE=1 SV=1;sp|Q8BTT6|DIEXF_MOUSE Digestive organ expansion factor homolog OS=Mus musculus OX=10090 GN=Diexf PE=2 SV=2;tr|A0A0A6YWS6|A0A0A6YWS6_MOUSE UTP25 small sub	339	4	7	7	7	12.6	12.6	12.6	88.3	0	14.399	7	150190	137790	112360	82502	194730	148930	127500	115020	78809	173910	17.155	17.0382	16.9793	16.578	17.2437	17.1587	16.9066	16.8729	16.4468	17.2005	1.16108	0.0885722	-0.249703	2.02969	0.00193242	-0.709741
G3UYZ1;A0A0R4J117;Q8R366	Immunoglobulin superfamily member 8	Igsf8	tr|G3UYZ1|G3UYZ1_MOUSE Immunoglobulin superfamily member 8 OS=Mus musculus OX=10090 GN=Igsf8 PE=1 SV=1;tr|A0A0R4J117|A0A0R4J117_MOUSE Immunoglobulin superfamily member 8 OS=Mus musculus OX=10090 GN=Igsf8 PE=1 SV=1;sp|Q8R366|IGSF8_MOUSE Immunoglobulin super	340	3	4	4	4	12.6	12.6	12.6	58.131	0	24.739	4	46056	34696	22826	29466	49078	43263	44406	31853	33250	47029	15.4496	15.0485	14.6799	15.0926	15.2554	15.3753	15.385	15.0205	15.2018	15.3138	0.136963	0.572485	-0.0678315	0.805193	0.115192	-0.137409
A0A0R4J124;O54781;Q6P5E1;A0A0G2JG74	SRSF protein kinase 2;SRSF protein kinase 2 N-terminal;SRSF protein kinase 2 C-terminal	Srpk2	tr|A0A0R4J124|A0A0R4J124_MOUSE SRSF protein kinase 2 OS=Mus musculus OX=10090 GN=Srpk2 PE=1 SV=1;sp|O54781|SRPK2_MOUSE SRSF protein kinase 2 OS=Mus musculus OX=10090 GN=Srpk2 PE=1 SV=2	341	4	12	10	10	20.8	18.3	18.3	76.884	0	33.781	11	488250	493100	450490	371170	571910	498760	471560	505240	371650	519510	18.8558	18.8776	18.9827	18.7476	18.798	18.9024	18.7936	19.0079	18.6843	18.7793	0.409455	0.502454	0.0469112	0.800679	0.248157	-0.0727568
A0A0R4J131;Q8CIF4	Biotinidase	Btd	tr|A0A0R4J131|A0A0R4J131_MOUSE Biotinidase OS=Mus musculus OX=10090 GN=Btd PE=1 SV=1;sp|Q8CIF4|BTD_MOUSE Biotinidase OS=Mus musculus OX=10090 GN=Btd PE=1 SV=2	342	2	5	5	5	12.7	12.7	12.7	59.278	0	24.015	5	184610	143890	139190	111410	239040	176050	164910	158710	123400	212680	17.4526	17.1007	17.2882	17.0114	17.5395	17.4	17.2778	17.3374	17.0937	17.4908	1.14844	0.0805049	-0.325926	1.97846	0.00647356	-0.462656
A0A0R4J138;P50429;Q32KI9	Arylsulfatase B	Arsb	tr|A0A0R4J138|A0A0R4J138_MOUSE Arylsulfatase B OS=Mus musculus OX=10090 GN=Arsb PE=1 SV=1;sp|P50429|ARSB_MOUSE Arylsulfatase B OS=Mus musculus OX=10090 GN=Arsb PE=1 SV=3	343	3	9	9	9	16.1	16.1	16.1	59.704	0	22.552	10	1309700	1467700	1106700	1311900	1639700	1398100	1475800	1305700	1373600	1519200	20.2793	20.4512	20.2794	20.5691	20.3176	20.3894	20.4396	20.3777	20.5702	20.3274	2.41845	0.135906	0.122876	3.39859	0.024214	0.24714
A0A0R4J140;Q5SW19;Z4YLI8	Clustered mitochondria protein homolog	Cluh	tr|A0A0R4J140|A0A0R4J140_MOUSE Clustered mitochondria protein homolog OS=Mus musculus OX=10090 GN=Cluh PE=1 SV=1;sp|Q5SW19|CLU_MOUSE Clustered mitochondria protein homolog OS=Mus musculus OX=10090 GN=Cluh PE=1 SV=2;tr|Z4YLI8|Z4YLI8_MOUSE Clustered mitochon	344	3	41	41	41	38.7	38.7	38.7	151.83	0	247.5	41	3110600	2900300	2361400	1785800	3694400	2922200	2757500	2377300	1734400	3560900	21.5273	21.4338	21.3727	21.014	21.4895	21.453	21.3414	21.2422	20.9067	21.5563	0.85066	0.176157	-0.135289	1.90709	0.00317084	-0.562587
A0A0R4J159;A0A286YDI1;Q9Z2E2;A0A286YCP6	Methyl-CpG-binding domain protein 1	Mbd1	tr|A0A0R4J159|A0A0R4J159_MOUSE Methyl-CpG-binding domain protein 1 OS=Mus musculus OX=10090 GN=Mbd1 PE=1 SV=1;tr|A0A286YDI1|A0A286YDI1_MOUSE Methyl-CpG-binding domain protein 1 OS=Mus musculus OX=10090 GN=Mbd1 PE=1 SV=1;sp|Q9Z2E2|MBD1_MOUSE Methyl-CpG-bind	345	4	8	8	8	17.9	17.9	17.9	64.182	0	22.476	8	481490	409380	419630	305520	547570	507450	475040	538130	380120	568040	18.8357	18.6091	18.8803	18.4667	18.7353	18.9273	18.8042	19.0989	18.7168	18.9082	0.327516	0.31879	-0.115054	0.569505	0.0687682	-0.229957
A0A0R4J1I5;D3Z726;A0A0R4J161;Q9DBY0	Forkhead box protein P4	Foxp4	tr|A0A0R4J1I5|A0A0R4J1I5_MOUSE Forkhead box protein P4 OS=Mus musculus OX=10090 GN=Foxp4 PE=1 SV=1;tr|D3Z726|D3Z726_MOUSE Forkhead box protein P4 OS=Mus musculus OX=10090 GN=Foxp4 PE=1 SV=1;tr|A0A0R4J161|A0A0R4J161_MOUSE Forkhead box protein P4 OS=Mus musc	346	4	4	4	4	7.6	7.6	7.6	72.829	0	14.106	4	19744	29038	21936	20535	30814	28451	30032	40172	21737	43005	14.2277	14.7917	14.6225	14.5716	14.5839	14.7706	14.8207	15.3552	14.5885	15.1847	0.0865032	0.649649	-0.0781035	0.378859	0.0696364	-0.304224
A0A0R4J170;Q3TKT4;G3UX35	Transcription activator BRG1	Smarca4	tr|A0A0R4J170|A0A0R4J170_MOUSE Transcription activator BRG1 OS=Mus musculus OX=10090 GN=Smarca4 PE=1 SV=1;sp|Q3TKT4|SMCA4_MOUSE Transcription activator BRG1 OS=Mus musculus OX=10090 GN=Smarca4 PE=1 SV=1;tr|G3UX35|G3UX35_MOUSE Transcription activator BRG1 (	347	3	48	48	32	34	34	23.6	181.85	0	202.66	54	6535700	5996100	5418300	3936400	7829300	6269000	5828000	5767700	4046000	7186400	22.5984	22.4817	22.5709	22.1543	22.573	22.5542	22.4211	22.5209	22.1287	22.5694	1.23221	0.170567	-0.119843	3.04597	0.00537401	-0.429688
A0A0R4J172;Q3U1Y4;F6RXE7;F6W646;F6RPS8	DENN domain-containing protein 4B	Dennd4b	tr|A0A0R4J172|A0A0R4J172_MOUSE DENN domain-containing protein 4B OS=Mus musculus OX=10090 GN=Dennd4b PE=1 SV=1;sp|Q3U1Y4|DEN4B_MOUSE DENN domain-containing protein 4B OS=Mus musculus OX=10090 GN=Dennd4b PE=1 SV=2	348	5	31	31	31	28.7	28.7	28.7	165.84	0	104.67	34	1208600	1003600	1020400	738490	1451100	1218700	991850	1135200	785620	1423100	20.1634	19.9028	20.1622	19.7401	20.1413	20.1913	19.8662	20.1759	19.7642	20.2331	1.59114	0.0627786	-0.302683	1.93208	0.00967015	-0.435114
A0A0R4J174;Q9QZH6;J3KMM6	Evolutionarily conserved signaling intermediate in Toll pathway, mitochondrial	Ecsit	tr|A0A0R4J174|A0A0R4J174_MOUSE Evolutionarily conserved-signaling intermediate in Toll pathway, mitochondrial OS=Mus musculus OX=10090 GN=Ecsit PE=1 SV=1;sp|Q9QZH6|ECSIT_MOUSE Evolutionarily conserved signaling intermediate in Toll pathway, mitochondrial O	349	3	11	11	11	37.2	37.2	37.2	49.772	0	26.466	11	467450	493770	389230	446300	528300	490360	526650	474560	453050	552830	18.793	18.8795	18.7718	19.0135	18.6836	18.8779	18.953	18.9176	18.97	18.869	0.529399	0.220943	0.139965	0.818107	0.059482	0.215446
A0A0R4J175;Q3UQU0;A0A1Y7VJ63;A0A1Y7VN62;A0A1Y7VNT5	Bromodomain-containing protein 9	Brd9	tr|A0A0R4J175|A0A0R4J175_MOUSE Bromodomain-containing protein 9 OS=Mus musculus OX=10090 GN=Brd9 PE=1 SV=1;sp|Q3UQU0|BRD9_MOUSE Bromodomain-containing protein 9 OS=Mus musculus OX=10090 GN=Brd9 PE=1 SV=1;tr|A0A1Y7VJ63|A0A1Y7VJ63_MOUSE Bromodomain-containin	350	5	9	9	9	23.8	23.8	23.8	66.968	0	24.887	9	133100	127220	104970	87798	159720	121480	124820	116660	92083	149480	16.9807	16.923	16.8812	16.6677	16.9578	16.8648	16.876	16.8933	16.6713	16.9821	0.931493	0.312246	-0.0704422	2.77658	0.0148731	-0.300414
A0A0R4J190;Q64277;A0A0G2JG11	ADP-ribosyl cyclase/cyclic ADP-ribose hydrolase 2	Bst1	tr|A0A0R4J190|A0A0R4J190_MOUSE ADP-ribosyl cyclase/cyclic ADP-ribose hydrolase 2 OS=Mus musculus OX=10090 GN=Bst1 PE=1 SV=1;sp|Q64277|BST1_MOUSE ADP-ribosyl cyclase/cyclic ADP-ribose hydrolase 2 OS=Mus musculus OX=10090 GN=Bst1 PE=1 SV=1	351	3	11	11	11	49.5	49.5	49.5	34.561	0	70.183	16	2835600	3679100	2990000	4121100	3173200	3528300	3558400	3793300	5454500	3263700	21.3937	21.777	21.7133	22.2204	21.2701	21.725	21.7093	21.9164	22.5597	21.4306	1.33896	0.0565041	0.392788	1.5077	0.000752475	1.03972
A0A0R4J195;Q9CSU0;F6YB25;F7DAY5	Regulation of nuclear pre-mRNA domain-containing protein 1B	Rprd1b	tr|A0A0R4J195|A0A0R4J195_MOUSE Regulation of nuclear pre-mRNA domain-containing protein 1B OS=Mus musculus OX=10090 GN=Rprd1b PE=1 SV=1;sp|Q9CSU0|RPR1B_MOUSE Regulation of nuclear pre-mRNA domain-containing protein 1B OS=Mus musculus OX=10090 GN=Rprd1b PE=	352	4	15	15	13	52.9	52.9	41.5	36.812	0	85.983	19	2154900	1994500	1848900	1596600	2620800	2122800	2025100	2033700	1505000	2356600	20.9977	20.8937	21.0198	20.8524	20.9942	20.9919	20.896	21.017	20.702	20.9608	1.41314	0.240311	-0.0826263	0.915317	0.0630524	-0.200272
A0A0R4J199;Q08EC4	Cas scaffolding protein family member 4	Cass4	tr|A0A0R4J199|A0A0R4J199_MOUSE Cas-scaffolding protein family member 4 OS=Mus musculus OX=10090 GN=Cass4 PE=1 SV=1;sp|Q08EC4|CASS4_MOUSE Cas scaffolding protein family member 4 OS=Mus musculus OX=10090 GN=Cass4 PE=1 SV=1	353	2	9	9	9	16.7	16.7	16.7	85.709	0	29.771	9	98311	87015	85287	74165	110890	108660	95338	110620	80033	121970	16.5436	16.375	16.5816	16.4243	16.4314	16.7039	16.4873	16.8166	16.469	16.6887	0.341549	0.297	-0.128878	0.321671	0.196039	-0.113387
A0A0R4J1B5;D3YVI1			tr|A0A0R4J1B5|A0A0R4J1B5_MOUSE Tripartite motif-containing protein 12A OS=Mus musculus OX=10090 GN=Trim12a PE=1 SV=1	354	2	5	1	1	16.8	6.7	6.7	35.183	0.0054267	1.7569	1	7340.6	3142	1433.9	3214.9	9047.9	5564	6265	5040.8	2307.5	5904.2	12.8002	11.5835	10.6873	11.8964	12.816	12.4163	12.5596	12.3608	11.3528	12.32	0.337069	0.172904	-0.496443	0.905382	0.00531298	-0.943408
A0A0R4J1B9;G3X9M0;Q9ER88;G3UWZ6;G3UWJ4;G3UZC0;G3UWM7;G3UWR5;G3UYM6;G3UYP3	28S ribosomal protein S29, mitochondrial	Dap3	tr|A0A0R4J1B9|A0A0R4J1B9_MOUSE 28S ribosomal protein S29, mitochondrial OS=Mus musculus OX=10090 GN=Dap3 PE=1 SV=1;tr|G3X9M0|G3X9M0_MOUSE 28S ribosomal protein S29, mitochondrial OS=Mus musculus OX=10090 GN=Dap3 PE=1 SV=1;sp|Q9ER88|RT29_MOUSE 28S ribosomal	355	10	9	9	9	29.8	29.8	29.8	42.123	0	55.277	10	1142500	1140900	949940	965530	1347500	1113600	1119600	1031800	1020600	1299300	20.0823	20.0878	20.059	20.1268	20.0344	20.0612	20.041	20.0381	20.1417	20.1018	0.0286548	0.959499	-0.00371075	0.708932	0.279878	0.0660973
A0A0R4J1C5;Q91YY4	ATP synthase mitochondrial F1 complex assembly factor 2	Atpaf2	tr|A0A0R4J1C5|A0A0R4J1C5_MOUSE ATP synthase mitochondrial F1 complex assembly factor 2 OS=Mus musculus OX=10090 GN=Atpaf2 PE=1 SV=1;sp|Q91YY4|ATPF2_MOUSE ATP synthase mitochondrial F1 complex assembly factor 2 OS=Mus musculus OX=10090 GN=Atpaf2 PE=1 SV=1	356	2	3	3	3	10.4	10.4	10.4	34.287	0	13.915	3	225350	238630	201860	226020	267070	217950	214730	209230	244040	232040	17.7403	17.8305	17.8245	18.0319	17.6994	17.708	17.6587	17.7361	18.0774	17.6165	0.337319	0.369141	0.0865736	1.85645	0.0101448	0.396689
A0A0R4J1C7;Q922T2	Microfibril-associated glycoprotein 3	Mfap3	tr|A0A0R4J1C7|A0A0R4J1C7_MOUSE Microfibril-associated glycoprotein 3 OS=Mus musculus OX=10090 GN=Mfap3 PE=1 SV=1;sp|Q922T2|MFAP3_MOUSE Microfibril-associated glycoprotein 3 OS=Mus musculus OX=10090 GN=Mfap3 PE=2 SV=1	357	2	2	2	2	6.6	6.6	6.6	38.341	0.001411	2.6455	2	7010.5	6681.8	7769.2	5413.8	10123	9781.9	5550.4	5971	8524.2	8129.3	12.7338	12.6721	13.1251	12.6483	12.9779	13.2303	12.3849	12.6051	13.238	12.7814	0.742271	0.0956327	-0.351213	0.0669578	0.509454	0.0634565
A0A0R4J1C8;P31996	Macrosialin	Cd68	tr|A0A0R4J1C8|A0A0R4J1C8_MOUSE Macrosialin OS=Mus musculus OX=10090 GN=Cd68 PE=1 SV=1;sp|P31996|CD68_MOUSE Macrosialin OS=Mus musculus OX=10090 GN=Cd68 PE=1 SV=1	358	2	4	4	4	14	14	14	35.927	0	11.015	6	754850	789980	752310	694400	817680	805450	829820	849990	754780	761730	19.4844	19.5575	19.7225	19.6512	19.3138	19.5938	19.6089	19.7584	19.7064	19.3314	1.97058	0.0627685	0.260619	2.18433	0.0120546	0.356205
A0A0R4J1D0;P59108;A0A1D5RLP0	Copine-2	Cpne2	tr|A0A0R4J1D0|A0A0R4J1D0_MOUSE Copine-2 OS=Mus musculus OX=10090 GN=Cpne2 PE=1 SV=1;sp|P59108|CPNE2_MOUSE Copine-2 OS=Mus musculus OX=10090 GN=Cpne2 PE=1 SV=1	359	3	14	13	13	34.9	33.3	33.3	60.907	0	59.282	15	1531500	1460300	1469500	1083000	1893900	1796400	1531200	1745600	1294400	1971700	20.505	20.4439	20.6884	20.2924	20.5255	20.7511	20.4927	20.7966	20.4845	20.7035	0.595186	0.20228	-0.146215	0.645007	0.064513	-0.22604
A0A0R4J1F2;Q3U4P5;Q61144;D3Z0X1	Presenilin;Presenilin-2;Presenilin-2 NTF subunit;Presenilin-2 CTF subunit	Psen2	tr|A0A0R4J1F2|A0A0R4J1F2_MOUSE Presenilin OS=Mus musculus OX=10090 GN=Psen2 PE=1 SV=1;tr|Q3U4P5|Q3U4P5_MOUSE Presenilin OS=Mus musculus OX=10090 GN=Psen2 PE=1 SV=1;sp|Q61144|PSN2_MOUSE Presenilin-2 OS=Mus musculus OX=10090 GN=Psen2 PE=1 SV=3	360	4	4	3	3	13.2	11.2	11.2	49.834	0	18.087	3	76644	70994	64352	75663	80418	83084	90274	82679	97246	83453	16.1844	16.0815	16.1752	16.4531	15.9678	16.3167	16.4085	16.3966	16.75	16.1412	0.38556	0.222512	0.190483	1.06464	0.0103059	0.547074
A0A0R4J1F8;A0A2K6EDP7;P59328;A0A2I3BQ38	WD repeat and HMG-box DNA-binding protein 1	Wdhd1	tr|A0A0R4J1F8|A0A0R4J1F8_MOUSE WD repeat and HMG-box DNA-binding protein 1 OS=Mus musculus OX=10090 GN=Wdhd1 PE=1 SV=1;tr|A0A2K6EDP7|A0A2K6EDP7_MOUSE WD repeat and HMG-box DNA-binding protein 1 OS=Mus musculus OX=10090 GN=Wdhd1 PE=1 SV=1;sp|P59328|WDHD1_MO	361	4	32	32	32	34	34	34	120.34	0	104.54	34	2357800	2346000	2010000	1505000	2898800	2309100	2235000	2181400	944430	2779700	21.1275	21.1278	21.1403	20.7672	21.1396	21.1133	21.0383	21.1182	20.0298	21.199	0.602727	0.301422	-0.0862341	0.763111	0.0101949	-0.770851
E9Q990;F6WPX2;D3YWT3;A0A0R4J1G0;F6WBK9;E9QQ91;F6XQR1;E9QQ90;E9QQ89;Q924A0;D3Z1L0;Q8BGZ9;A1A550;A1A549;Q00417;Q9Z1J1	Transcription factor 7-like 2;Transcription factor 7;Transcription factor 7-like 1	Tcf7l2;Lef1;Tcf7l1;Tcf7	tr|E9Q990|E9Q990_MOUSE Transcription factor 7-like 2 OS=Mus musculus OX=10090 GN=Tcf7l2 PE=1 SV=1;tr|F6WPX2|F6WPX2_MOUSE Transcription factor 7-like 2 OS=Mus musculus OX=10090 GN=Tcf7l2 PE=1 SV=2;tr|D3YWT3|D3YWT3_MOUSE Transcription factor 7-like 2 OS=Mus	362	16	2	2	1	5.7	5.7	3.2	48.652	0.0022228	2.3101	2	13090	8244.3	11853	10883	16584	13778	16193	14342	9172.4	18633	13.6347	12.9752	13.7345	13.6556	13.6901	13.7245	13.9296	13.8693	13.3438	13.9781	0.280811	0.22218	-0.381687	0.592058	0.0396787	-0.334401
A0A0R4J1H1;A0A0R4J1G4;Q8C551;A0A0J9YUS9;D3Z7I5	RAD51-associated protein 1	Rad51ap1	tr|A0A0R4J1H1|A0A0R4J1H1_MOUSE RAD51-associated protein 1 OS=Mus musculus OX=10090 GN=Rad51ap1 PE=1 SV=1;tr|A0A0R4J1G4|A0A0R4J1G4_MOUSE RAD51-associated protein 1 OS=Mus musculus OX=10090 GN=Rad51ap1 PE=1 SV=1;sp|Q8C551|R51A1_MOUSE RAD51-associated protein	363	5	3	3	3	9.8	9.8	9.8	36.091	0	4.3245	3	195850	150770	136740	69426	246760	166170	129550	129600	60343	219810	17.5379	17.1681	17.2626	16.329	17.5853	17.3167	16.9296	17.045	16.0616	17.5384	1.28595	0.0425522	-0.513034	2.01209	0	-1.36658
A0A0R4J1G9;E9QN92;Q8CI59;D3YTP0	Metalloreductase STEAP3	Steap3	tr|A0A0R4J1G9|A0A0R4J1G9_MOUSE Metalloreductase STEAP3 OS=Mus musculus OX=10090 GN=Steap3 PE=1 SV=1;tr|E9QN92|E9QN92_MOUSE Metalloreductase STEAP3 OS=Mus musculus OX=10090 GN=Steap3 PE=1 SV=1;sp|Q8CI59|STEA3_MOUSE Metalloreductase STEAP3 OS=Mus musculus OX	364	4	8	8	8	17.8	17.8	17.8	54.747	0	33.77	8	263400	187650	184900	114870	313460	258740	194010	205760	130280	307290	17.9654	17.4838	17.6979	17.0555	17.9305	17.9556	17.5123	17.7119	17.1719	18.0218	2.00669	0.0251429	-0.478134	2.13801	0.000957983	-0.862432
A0A0R4J1H0;Q3KNM2;F6W8T3	E3 ubiquitin-protein ligase MARCH5	March5	tr|A0A0R4J1H0|A0A0R4J1H0_MOUSE E3 ubiquitin-protein ligase MARCH5 OS=Mus musculus OX=10090 GN=March5 PE=1 SV=1;sp|Q3KNM2|MARH5_MOUSE E3 ubiquitin-protein ligase MARCH5 OS=Mus musculus OX=10090 GN=March5 PE=1 SV=1;tr|F6W8T3|F6W8T3_MOUSE E3 ubiquitin-protein	365	3	7	7	7	34	34	34	27.363	0	31.144	7	168070	158670	136750	143530	223550	166830	175990	152610	181920	183080	17.3172	17.2417	17.2627	17.3768	17.4428	17.3224	17.3716	17.2808	17.6536	17.2746	0.172198	0.580876	-0.0520535	0.360681	0.138003	0.156494
A0A0R4J1H6;E9QP99;P55937;D3Z0Q8	Golgin subfamily A member 3	Golga3	tr|A0A0R4J1H6|A0A0R4J1H6_MOUSE Golgin subfamily A member 3 OS=Mus musculus OX=10090 GN=Golga3 PE=1 SV=1;tr|E9QP99|E9QP99_MOUSE Golgin subfamily A member 3 OS=Mus musculus OX=10090 GN=Golga3 PE=1 SV=1;sp|P55937|GOGA3_MOUSE Golgin subfamily A member 3 OS=Mus	366	4	49	49	49	46.4	46.4	46.4	162.89	0	301.36	53	2340500	2334600	2077900	2145700	2826400	2227300	2293000	2186500	2208200	2651800	21.1169	21.1208	21.1882	21.2789	21.1031	21.0613	21.0753	21.1215	21.2551	21.1311	0.25981	0.759812	-0.019042	1.83497	0.0788044	0.149893
H3BJR8;A0A0R4J282;H3BJ24;A0A0R4J1H9;H3BL33;H3BJM1;E2S038;H3BLF2;D3Z6Q4;D3Z6Q3;P58462;D3Z0J5	Forkhead box protein P1	Foxp1	tr|H3BJR8|H3BJR8_MOUSE Forkhead box protein P1 OS=Mus musculus OX=10090 GN=Foxp1 PE=1 SV=1;tr|A0A0R4J282|A0A0R4J282_MOUSE Forkhead box protein P1 OS=Mus musculus OX=10090 GN=Foxp1 PE=1 SV=1;tr|H3BJ24|H3BJ24_MOUSE Forkhead box protein P1 OS=Mus musculus OX=	367	12	4	4	4	9	9	9	63.078	0	24.732	4	121410	118420	72138	75860	151830	114710	115560	83986	82809	139340	16.8481	16.8196	16.34	16.4569	16.8847	16.782	16.7648	16.4192	16.5182	16.8808	1.09068	0.235401	-0.0905361	2.22291	0.00965517	-0.395197
D3YZC2;F8WHD9;A0A0R4J1I3;O88559;E9PV51;A0A494BB64;F7CJP6;F6ZTV9	Menin	Men1	tr|D3YZC2|D3YZC2_MOUSE Menin OS=Mus musculus OX=10090 GN=Men1 PE=1 SV=1;tr|F8WHD9|F8WHD9_MOUSE Menin OS=Mus musculus OX=10090 GN=Men1 PE=1 SV=1;tr|A0A0R4J1I3|A0A0R4J1I3_MOUSE Menin OS=Mus musculus OX=10090 GN=Men1 PE=1 SV=1;sp|O88559|MEN1_MOUSE Menin OS=Mu	368	8	9	9	9	24	24	24	63.751	0	36.228	10	127950	139210	106420	98411	156360	133870	124250	127610	120190	148100	16.9237	17.053	16.9009	16.8324	16.9271	17.0049	16.8694	17.0227	17.0556	16.9687	0.0453087	0.882674	0.0132532	0.010717	0.946084	-0.00391579
A0A0R4J1J1;Q69ZP3			tr|A0A0R4J1J1|A0A0R4J1J1_MOUSE MCG114807, isoform CRA_c OS=Mus musculus OX=10090 GN=Pnkd PE=1 SV=1	369	2	5	5	5	42.3	42.3	42.3	15.57	0	9.2131	5	83633	86607	65202	70289	103000	90728	87845	89618	78745	95705	16.3103	16.3683	16.1942	16.3468	16.3249	16.4437	16.3692	16.5128	16.4456	16.3388	1.46662	0.504125	0.0368576	0.486972	0.30328	0.0643606
Q05BG1;E9QA19;A0A0R4J1K1;Q8BT14	CCR4-NOT transcription complex subunit 4	Cnot4	tr|Q05BG1|Q05BG1_MOUSE CCR4-NOT transcription complex subunit 4 OS=Mus musculus OX=10090 GN=Cnot4 PE=1 SV=1;tr|E9QA19|E9QA19_MOUSE CCR4-NOT transcription complex subunit 4 OS=Mus musculus OX=10090 GN=Cnot4 PE=1 SV=1;tr|A0A0R4J1K1|A0A0R4J1K1_MOUSE CCR4-NOT	370	4	5	5	5	9.1	9.1	9.1	70.332	0	36.477	6	210280	222370	193480	144490	251470	211540	192040	189910	159400	243210	17.6405	17.7287	17.7634	17.3864	17.6126	17.665	17.4975	17.5963	17.463	17.6844	0.0982752	0.723808	-0.0353889	1.29422	0.0426358	-0.223782
A0A0R4J1L2;F6ZFU0;D3YY68;D3Z7N2		Eef1d	tr|A0A0R4J1L2|A0A0R4J1L2_MOUSE Elongation factor 1-delta OS=Mus musculus OX=10090 GN=Eef1d PE=1 SV=1;tr|F6ZFU0|F6ZFU0_MOUSE Elongation factor 1-delta (Fragment) OS=Mus musculus OX=10090 GN=Eef1d PE=1 SV=1;tr|D3YY68|D3YY68_MOUSE Elongation factor 1-delta OS	371	4	17	1	1	72.4	8.2	8.2	28.728	0	6.4247	1	5585.2	6313.5	4135.9	6360.5	6451.7	6443.7	7247.5	5275.2	8365	8303.1	12.4059	12.5903	12.2155	12.8808	12.3281	12.6281	12.7698	12.4264	13.2108	12.812	0.147907	0.487045	0.110018	0.609492	0.0249684	0.47579
A0A0R4J1L9;A0A0R4J0N9;A0A0R4J147;Q5HZI1;D3Z2H5;D3Z7B3;E9Q8N4	Microtubule-associated tumor suppressor 1 homolog	Mtus1	tr|A0A0R4J1L9|A0A0R4J1L9_MOUSE Microtubule-associated tumor suppressor 1 homolog OS=Mus musculus OX=10090 GN=Mtus1 PE=1 SV=1;tr|A0A0R4J0N9|A0A0R4J0N9_MOUSE Microtubule-associated tumor suppressor 1 homolog OS=Mus musculus OX=10090 GN=Mtus1 PE=1 SV=1;tr|A0A	372	7	6	6	6	5.4	5.4	5.4	134.41	0	14.736	6	159220	175580	156510	140400	199480	154850	173560	161190	136330	174460	17.2392	17.3878	17.4574	17.345	17.2785	17.2149	17.3516	17.3597	17.2374	17.2051	1.05076	0.170377	0.127932	0.278255	0.408198	0.0494547
A0A0R4J1M3;Q8BYK4;D3YY80	Retinol dehydrogenase 12	Rdh12	tr|A0A0R4J1M3|A0A0R4J1M3_MOUSE Retinol dehydrogenase 12 OS=Mus musculus OX=10090 GN=Rdh12 PE=1 SV=1;sp|Q8BYK4|RDH12_MOUSE Retinol dehydrogenase 12 OS=Mus musculus OX=10090 GN=Rdh12 PE=2 SV=1;tr|D3YY80|D3YY80_MOUSE Retinol dehydrogenase 12 (Fragment) OS=Mus	373	3	10	10	10	40.1	40.1	40.1	33.888	0	40.501	11	877150	917390	738550	852910	1020300	1084000	1069500	967060	1010300	1146000	19.701	19.7732	19.6959	19.9479	19.6332	20.0223	19.975	19.9446	20.127	19.9207	0.196815	0.442221	0.0971918	0.578555	0.0569413	0.260526
Q3TMU8;A0A0R4J1N0;O35098	Dihydropyrimidinase-related protein 4	Dpysl4	tr|Q3TMU8|Q3TMU8_MOUSE Dihydropyrimidinase-like 4 OS=Mus musculus OX=10090 GN=Dpysl4 PE=1 SV=1;tr|A0A0R4J1N0|A0A0R4J1N0_MOUSE Dihydropyrimidinase-related protein 4 OS=Mus musculus OX=10090 GN=Dpysl4 PE=1 SV=1;sp|O35098|DPYL4_MOUSE Dihydropyrimidinase-relat	374	3	1	1	1	2.8	2.8	2.8	61.927	0.003844	2.0387	1	12598	13816	7864.6	13489	16473	15615	2879	4733.4	8995.6	10523	13.5794	13.7201	13.1427	13.9653	13.6804	13.9051	11.4378	12.27	13.3157	13.1538	0.260839	0.20548	-0.838115	0.189382	0.158225	0.223414
A0A0R4J1N2;Q9D2L1	Arylsulfatase K	Arsk	tr|A0A0R4J1N2|A0A0R4J1N2_MOUSE Arylsulfatase K OS=Mus musculus OX=10090 GN=Arsk PE=1 SV=1;sp|Q9D2L1|ARSK_MOUSE Arylsulfatase K OS=Mus musculus OX=10090 GN=Arsk PE=2 SV=2	375	2	1	1	1	2	2	2	63.099	0.0014075	2.5823	1	15684	16788	12517	15119	18089	9991.1	19439	12050	18352	14447	13.8955	14.0012	13.8131	14.1299	13.8154	13.2608	14.1932	13.6181	14.3443	13.611	0.95284	0.0826868	0.383971	1.14587	0.0104723	0.52391
A0A0R4J1P8;D3Z4T5;A0A0R4J1N6;P41242	Non-specific protein-tyrosine kinase;Megakaryocyte-associated tyrosine-protein kinase	Matk	tr|A0A0R4J1P8|A0A0R4J1P8_MOUSE Tyrosine-protein kinase OS=Mus musculus OX=10090 GN=Matk PE=1 SV=1;tr|D3Z4T5|D3Z4T5_MOUSE Tyrosine-protein kinase OS=Mus musculus OX=10090 GN=Matk PE=1 SV=1;tr|A0A0R4J1N6|A0A0R4J1N6_MOUSE Tyrosine-protein kinase OS=Mus muscul	376	4	4	3	3	9.9	7.7	7.7	51.585	0	12.506	3	24718	32727	19889	27503	33753	27024	24659	16949	27349	32428	14.5518	14.9643	14.4812	14.9931	14.7153	14.6964	14.5363	14.1103	14.9199	14.7775	0.00555927	0.979153	0.00388956	1.31432	0.0493159	0.210112
A0A0R4J1N8;Q8CEE7;D3YVJ8	Retinol dehydrogenase 13	Rdh13	tr|A0A0R4J1N8|A0A0R4J1N8_MOUSE Retinol dehydrogenase 13 OS=Mus musculus OX=10090 GN=Rdh13 PE=1 SV=1;sp|Q8CEE7|RDH13_MOUSE Retinol dehydrogenase 13 OS=Mus musculus OX=10090 GN=Rdh13 PE=1 SV=1	377	3	5	5	5	22.7	22.7	22.7	32.367	0	18.614	5	185810	201340	159230	214690	219790	187470	203310	184670	217070	215040	17.462	17.5853	17.4823	17.9577	17.4184	17.4907	17.5798	17.5559	17.9085	17.5068	0.945057	0.189993	0.120012	1.94435	0.0065641	0.470544
A0A0R4J1N9;P40630;D3Z0F3	Transcription factor A, mitochondrial	Tfam	tr|A0A0R4J1N9|A0A0R4J1N9_MOUSE Transcription factor A, mitochondrial OS=Mus musculus OX=10090 GN=Tfam PE=1 SV=1;sp|P40630|TFAM_MOUSE Transcription factor A, mitochondrial OS=Mus musculus OX=10090 GN=Tfam PE=1 SV=2;tr|D3Z0F3|D3Z0F3_MOUSE Transcription facto	378	3	13	13	13	50.8	50.8	50.8	23.384	0	26.974	15	2148500	2414000	1979400	2413200	2573500	2155100	2453700	2070600	2577500	2238800	20.9934	21.1691	21.1182	21.4483	20.9679	21.0137	21.173	21.043	21.4782	20.8868	1.57455	0.0832491	0.243684	2.19143	0.00324981	0.535933
A0A0R4J1P4;Q3TQR0	Post-GPI attachment to proteins factor 2	Pgap2	tr|A0A0R4J1P4|A0A0R4J1P4_MOUSE Post-GPI attachment to proteins factor 2 OS=Mus musculus OX=10090 GN=Pgap2 PE=1 SV=1;sp|Q3TQR0|PGAP2_MOUSE Post-GPI attachment to proteins factor 2 OS=Mus musculus OX=10090 GN=Pgap2 PE=1 SV=2	379	2	1	1	1	4.4	4.4	4.4	29.327	0	4.1507	1	50668	62052	50257	61601	57230	46022	67394	41746	78170	53179	15.5873	15.8873	15.8186	16.1565	15.4771	15.4644	15.9868	15.4107	16.435	15.4911	1.91739	0.0307338	0.452955	1.54876	0.00174463	0.811672
E9QQ26;G3X9S2;A0A0R4J1Q7;P06802	Ectonucleotide pyrophosphatase/phosphodiesterase family member 1;Alkaline phosphodiesterase I;Nucleotide pyrophosphatase	Enpp1	tr|E9QQ26|E9QQ26_MOUSE Ectonucleotide pyrophosphatase/phosphodiesterase family member 1 OS=Mus musculus OX=10090 GN=Enpp1 PE=1 SV=1;tr|G3X9S2|G3X9S2_MOUSE Ectonucleotide pyrophosphatase/phosphodiesterase 1, isoform CRA_d OS=Mus musculus OX=10090 GN=Enpp1 P	380	4	3	3	3	16.5	16.5	16.5	41.537	0	8.5416	3	38294	49205	38627	54976	51434	36672	49454	32835	54693	44691	15.1834	15.5526	15.4389	15.9923	15.323	15.1368	15.5403	15.0643	15.9198	15.2402	1.61826	0.0723017	0.264813	2.1805	0.00187152	0.674428
E9QQ99;D3Z1Y1;A0A0R4J1R1;Q9DBY1;D3YZH4	E3 ubiquitin-protein ligase synoviolin	Syvn1	tr|E9QQ99|E9QQ99_MOUSE E3 ubiquitin-protein ligase synoviolin OS=Mus musculus OX=10090 GN=Syvn1 PE=1 SV=1;tr|D3Z1Y1|D3Z1Y1_MOUSE E3 ubiquitin-protein ligase synoviolin OS=Mus musculus OX=10090 GN=Syvn1 PE=1 SV=1;tr|A0A0R4J1R1|A0A0R4J1R1_MOUSE E3 ubiquitin-	381	5	7	7	7	11.2	11.2	11.2	61.446	0	17.669	8	1093900	1089700	1023200	1200300	1358400	1044200	1185500	1121300	1245700	1163500	20.0196	20.0216	20.1662	20.4408	20.0461	19.9684	20.1236	20.1581	20.4292	19.9426	0.404331	0.367033	0.0782433	1.86398	0.0096651	0.440686
A0A0R4J1R7;Q9CZL5	Pterin-4-alpha-carbinolamine dehydratase 2	Pcbd2	tr|A0A0R4J1R7|A0A0R4J1R7_MOUSE Pterin-4-alpha-carbinolamine dehydratase 2 OS=Mus musculus OX=10090 GN=Pcbd2 PE=1 SV=1;sp|Q9CZL5|PHS2_MOUSE Pterin-4-alpha-carbinolamine dehydratase 2 OS=Mus musculus OX=10090 GN=Pcbd2 PE=1 SV=2	382	2	9	9	9	74.8	74.8	74.8	11.74	0	30.07	10	647650	739380	520190	716780	753520	606810	745260	648400	682720	681580	19.2634	19.462	19.1902	19.697	19.1959	19.1853	19.4539	19.3679	19.5616	19.171	2.64617	0.048256	0.274487	1.63812	0.00929888	0.445849
A0A0R4J1R9;Q8C460	ERI1 exoribonuclease 3	Eri3	tr|A0A0R4J1R9|A0A0R4J1R9_MOUSE ERI1 exoribonuclease 3 (Fragment) OS=Mus musculus OX=10090 GN=Eri3 PE=1 SV=1;sp|Q8C460|ERI3_MOUSE ERI1 exoribonuclease 3 OS=Mus musculus OX=10090 GN=Eri3 PE=1 SV=1	383	2	3	3	3	32	32	32	14.042	0	8.0429	3	179080	196430	161090	169560	232760	189680	217290	188700	178790	208330	17.4088	17.5497	17.499	17.6173	17.5011	17.5076	17.6757	17.5871	17.6286	17.461	0.733659	0.196797	0.131682	1.68124	0.0894417	0.141876
D3Z017;G8JL39;D3YZ34;A0A0R4J1S6;D3YZ33;Q8R331	Zinc finger HIT domain-containing protein 1	Znhit1	tr|D3Z017|D3Z017_MOUSE Zinc finger HIT domain-containing protein 1 (Fragment) OS=Mus musculus OX=10090 GN=Znhit1 PE=1 SV=1;tr|G8JL39|G8JL39_MOUSE Zinc finger HIT domain-containing protein 1 (Fragment) OS=Mus musculus OX=10090 GN=Znhit1 PE=1 SV=1;tr|D3YZ34|	384	6	1	1	1	29.9	29.9	29.9	9.063	0	4.8878	1	37447	30073	28643	16222	46548	35142	34178	36194	20071	47297	15.1511	14.8422	15.0074	14.2315	15.179	15.0753	15.0073	15.2048	14.4735	15.322	1.01614	0.0831609	-0.325745	1.62655	0.000663755	-0.898001
A0A0R4J1T9;Q9WU79;A0A338P738;F6PYI8;F6YFQ5	Proline dehydrogenase 1, mitochondrial	Prodh	tr|A0A0R4J1T9|A0A0R4J1T9_MOUSE Proline dehydrogenase OS=Mus musculus OX=10090 GN=Prodh PE=1 SV=1;sp|Q9WU79|PROD_MOUSE Proline dehydrogenase 1, mitochondrial OS=Mus musculus OX=10090 GN=Prodh PE=1 SV=2;tr|A0A338P738|A0A338P738_MOUSE Proline dehydrogenase (F	385	5	8	8	8	22.7	22.7	22.7	56.734	0	25.777	8	128850	171030	107120	138880	157580	140580	155140	125270	125800	158860	16.9339	17.35	16.9104	17.3293	16.9383	17.0754	17.1897	16.996	17.1215	17.0699	0.90494	0.0978704	0.26571	0.669856	0.0644443	0.221267
G3X8W7;A0A0R4J1W7;Q8BGZ4	Cell division cycle protein 23 homolog	Cdc23	tr|G3X8W7|G3X8W7_MOUSE CDC23 (Cell division cycle 23, yeast, homolog), isoform CRA_a OS=Mus musculus OX=10090 GN=Cdc23 PE=1 SV=1;tr|A0A0R4J1W7|A0A0R4J1W7_MOUSE CDC23 (Cell division cycle 23, yeast, homolog), isoform CRA_c OS=Mus musculus OX=10090 GN=Cdc23	386	3	16	16	15	34	34	28.2	65.877	0	44.133	17	926900	916680	740610	666900	1123100	938250	890670	797810	743520	1055300	19.7806	19.7721	19.6999	19.5929	19.7716	19.814	19.711	19.667	19.6847	19.8017	0.499879	0.493475	-0.0451231	1.03569	0.0961678	-0.147876
E9QL72;A0A0R4J1X6;Q6NSR3;A0A0J9YUQ2	Uncharacterized aarF domain-containing protein kinase 2	Adck2	tr|E9QL72|E9QL72_MOUSE Uncharacterized aarF domain-containing protein kinase 2 OS=Mus musculus OX=10090 GN=Adck2 PE=1 SV=1;tr|A0A0R4J1X6|A0A0R4J1X6_MOUSE AarF domain containing kinase 2, isoform CRA_a OS=Mus musculus OX=10090 GN=Adck2 PE=1 SV=1;sp|Q6NSR3|A	387	4	2	2	2	4.4	4.4	4.4	63.237	0.00085034	2.7321	2	186180	203570	155440	169320	224120	173570	194800	166010	148070	201600	17.4649	17.6012	17.4475	17.6152	17.4465	17.3796	17.5181	17.4023	17.3566	17.4137	0.995002	0.17131	0.129596	0.148666	0.425117	0.0558338
A0A0R4J1Y3;Q8BWU5;E9QMF4;E0CYN9;E0CXW7;E0CYK9	Probable tRNA N6-adenosine threonylcarbamoyltransferase	Osgep	tr|A0A0R4J1Y3|A0A0R4J1Y3_MOUSE Probable tRNA N6-adenosine threonylcarbamoyltransferase OS=Mus musculus OX=10090 GN=Osgep PE=1 SV=1;sp|Q8BWU5|OSGEP_MOUSE Probable tRNA N6-adenosine threonylcarbamoyltransferase OS=Mus musculus OX=10090 GN=Osgep PE=1 SV=2;tr|	388	6	13	13	13	51	51	51	36.346	0	106.94	14	1117600	1080600	902890	876450	1392000	1104900	1077500	970280	952590	1260700	20.0505	20.0095	19.9857	19.9871	20.0813	20.0499	19.9857	19.9494	20.0422	20.0583	1.31365	0.283032	-0.0722122	0.686879	0.334486	-0.0551548
F6TWX0;F7DFJ2;A0A0R4J1Y8;E0CYF3;Q9DBV7;P23708	Nuclear transcription factor Y subunit alpha	Nfya	tr|F6TWX0|F6TWX0_MOUSE Nuclear transcription factor Y subunit alpha (Fragment) OS=Mus musculus OX=10090 GN=Nfya PE=1 SV=1;tr|F7DFJ2|F7DFJ2_MOUSE Nuclear transcription factor Y subunit alpha (Fragment) OS=Mus musculus OX=10090 GN=Nfya PE=1 SV=1;tr|A0A0R4J1Y	389	6	1	1	1	9.1	9.1	9.1	22.649	0	5.4385	3	223600	231030	200600	182760	277100	208290	225560	219260	201800	260060	17.7291	17.7838	17.8155	17.7254	17.7526	17.6426	17.7296	17.8036	17.8033	17.781	0.112223	0.875487	-0.0101089	0.0188118	0.959979	-0.00248528
A0A0R4J1Z3;Q9CR67;Q9CZM3;A0A0J9YV78;E0CXY5	Transmembrane protein 33	Tmem33	tr|A0A0R4J1Z3|A0A0R4J1Z3_MOUSE Transmembrane protein 33 OS=Mus musculus OX=10090 GN=Tmem33 PE=1 SV=1;sp|Q9CR67|TMM33_MOUSE Transmembrane protein 33 OS=Mus musculus OX=10090 GN=Tmem33 PE=1 SV=1	390	5	9	9	9	39	39	39	27.932	0	35.586	13	1432700	1418400	1279200	1294100	1714000	1477700	1423800	1433700	1300400	1591500	20.4088	20.4019	20.4883	20.5494	20.3815	20.4693	20.3878	20.5127	20.4912	20.3945	0.260736	0.904157	0.00684834	1.3266	0.106428	0.132277
E9Q3H9;A0A0R4J1Z5;E9QJU6;Q6R3M4	DNA polymerase iota	Poli	tr|E9Q3H9|E9Q3H9_MOUSE DNA polymerase iota OS=Mus musculus OX=10090 GN=Poli PE=1 SV=1;tr|A0A0R4J1Z5|A0A0R4J1Z5_MOUSE DNA polymerase iota OS=Mus musculus OX=10090 GN=Poli PE=1 SV=1;tr|E9QJU6|E9QJU6_MOUSE DNA polymerase iota OS=Mus musculus OX=10090 GN=Poli	391	4	1	1	1	1.7	1.7	1.7	72.428	0	3.6648	1	2598.3	3424.1	3604.8	3645.7	3573.8	4244.5	2887.5	1977.6	2179	3811.2	11.3019	11.7076	12.0172	12.0778	11.4758	12.0258	11.4421	11.0109	11.2701	11.6886	0.0134862	0.953805	-0.00735855	0.0724047	0.4313	0.0917807
A0A0R4J205;Q8C1Z8;E0CY61;E0CZ56	tRNA methyltransferase 10 homolog A	Trmt10a	tr|A0A0R4J205|A0A0R4J205_MOUSE tRNA methyltransferase 10 homolog A OS=Mus musculus OX=10090 GN=Trmt10a PE=1 SV=1;sp|Q8C1Z8|TM10A_MOUSE tRNA methyltransferase 10 homolog A OS=Mus musculus OX=10090 GN=Trmt10a PE=2 SV=2;tr|E0CY61|E0CY61_MOUSE tRNA methyltrans	392	4	2	2	2	7.3	7.3	7.3	38.226	0	6.701	2	8854.2	6098.9	5864.5	6289.6	11643	6565.9	7562.5	6630.4	8195.6	9079.8	13.0707	12.5404	12.7193	12.8646	13.1798	12.6552	12.8311	12.7562	13.1813	12.941	0.733557	0.094484	-0.3746	0.0615926	0.613938	-0.0374155
E9PVP5;A0A0R4J206;Q9Z223;E9PUX1	Molybdopterin synthase catalytic subunit	Mocs2	tr|E9PVP5|E9PVP5_MOUSE Molybdopterin synthase catalytic subunit OS=Mus musculus OX=10090 GN=Mocs2 PE=1 SV=1;tr|A0A0R4J206|A0A0R4J206_MOUSE Molybdopterin synthase catalytic subunit OS=Mus musculus OX=10090 GN=Mocs2 PE=1 SV=1;sp|Q9Z223|MOC2B_MOUSE Molybdopte	393	4	3	3	3	24.2	24.2	24.2	17.107	0	14.035	3	33118	31325	25722	26029	34428	36219	28116	29428	32534	30800	14.9739	14.9011	14.8523	14.9137	14.7439	15.1189	14.7256	14.9062	15.1703	14.7032	0.372854	0.346299	0.089817	0.873377	0.030143	0.31848
A0A0R4J207;E9QQ18;E9QQ17;E0CZ58;Q9JM99	Proteoglycan 4;Proteoglycan 4 C-terminal part	Prg4	tr|A0A0R4J207|A0A0R4J207_MOUSE Proteoglycan 4 OS=Mus musculus OX=10090 GN=Prg4 PE=1 SV=1;tr|E9QQ18|E9QQ18_MOUSE Proteoglycan 4 OS=Mus musculus OX=10090 GN=Prg4 PE=1 SV=1;tr|E9QQ17|E9QQ17_MOUSE Proteoglycan 4 OS=Mus musculus OX=10090 GN=Prg4 PE=1 SV=1;tr|E0	394	5	1	1	1	4	4	4	48.006	0.0058234	1.7342	1	5224.9	6092.3	7118.3	13585	5202.6	9214.4	16858	10950	18729	8560.3	12.3097	12.5388	12.9989	13.9756	12.0176	13.1441	13.9876	13.48	14.3737	12.856	0.369059	0.144154	0.826447	1.19056	0.000901186	1.73783
A0A0R4J212;O35177;A0A286YCE4;Q61140	Enhancer of filamentation 1	Nedd9	tr|A0A0R4J212|A0A0R4J212_MOUSE Enhancer of filamentation 1 OS=Mus musculus OX=10090 GN=Nedd9 PE=1 SV=1;sp|O35177|CASL_MOUSE Enhancer of filamentation 1 OS=Mus musculus OX=10090 GN=Nedd9 PE=1 SV=2	395	4	17	17	17	26.7	26.7	26.7	93.057	0	67.765	18	979520	1067900	955660	1034900	1113600	902500	991820	952130	939800	974970	19.8602	19.9924	20.0677	20.2269	19.7594	19.758	19.8662	19.9221	20.0227	19.6875	0.978103	0.116054	0.205854	1.18268	0.013127	0.40133
A0A0R4J215;Q3UFS4;A0A3B2WAW3	G patch domain-containing protein 11	Gpatch11	tr|A0A0R4J215|A0A0R4J215_MOUSE G patch domain-containing protein 11 OS=Mus musculus OX=10090 GN=Gpatch11 PE=1 SV=1;sp|Q3UFS4|GPT11_MOUSE G patch domain-containing protein 11 OS=Mus musculus OX=10090 GN=Gpatch11 PE=1 SV=2;tr|A0A3B2WAW3|A0A3B2WAW3_MOUSE G pa	396	3	6	6	6	20.5	20.5	20.5	30.825	0	9.9271	6	223610	205420	185650	153740	295490	234040	220100	207480	150840	294840	17.7291	17.6143	17.7038	17.476	17.8453	17.8108	17.6943	17.724	17.3833	17.9621	1.14317	0.090797	-0.249433	1.62292	0.00894442	-0.474063
A0A0R4J221;E9Q9J6		Plec	tr|A0A0R4J221|A0A0R4J221_MOUSE Plectin (Fragment) OS=Mus musculus OX=10090 GN=Plec PE=1 SV=1;tr|E9Q9J6|E9Q9J6_MOUSE Plectin (Fragment) OS=Mus musculus OX=10090 GN=Plec PE=1 SV=1	397	2	32	1	1	52.6	2.4	2.4	80.669	0.0015456	2.5388	1	4679.6	5165.3	4592.4	3250.6	4912.8	2913.9	2594.7	3778.7	4161.2	4265.2	12.1507	12.3007	12.3666	11.9123	11.9349	11.4831	11.2878	11.945	12.2035	11.8509	0.0634824	0.696872	-0.098649	0.409012	0.123344	0.164975
E0CXJ2;A0A0R4J225;Q9Z2E9	Seipin	Bscl2	tr|E0CXJ2|E0CXJ2_MOUSE Seipin OS=Mus musculus OX=10090 GN=Bscl2 PE=1 SV=1;tr|A0A0R4J225|A0A0R4J225_MOUSE Bernardinelli-Seip congenital lipodystrophy 2 homolog (Human), isoform CRA_a OS=Mus musculus OX=10090 GN=Bscl2 PE=1 SV=1;sp|Q9Z2E9|BSCL2_MOUSE Seipin O	398	3	1	1	1	4.2	4.2	4.2	23.653	0.00182	2.4767	1	11226	8619.9	6998	6326.8	10332	7937.2	9742.3	9400.3	9564.1	10766	13.4131	13.0395	12.9743	12.8731	13.0074	12.9288	13.1965	13.2598	13.4041	13.1867	0.0572049	0.832188	0.0209579	0.0477939	0.630363	0.0415249
A0A0R4J233;A0A1W2P6J7;Q8C650;A0A1W2P866	Septin-10	Sept10	tr|A0A0R4J233|A0A0R4J233_MOUSE Septin 10 OS=Mus musculus OX=10090 GN=Sept10 PE=1 SV=1;tr|A0A1W2P6J7|A0A1W2P6J7_MOUSE Septin 10 OS=Mus musculus OX=10090 GN=Sept10 PE=1 SV=1;sp|Q8C650|SEP10_MOUSE Septin-10 OS=Mus musculus OX=10090 GN=Septin10 PE=1 SV=1	399	4	9	8	8	30.9	28.8	28.8	49.829	0	29.128	8	411460	568210	403240	485040	483900	526270	471190	542810	431260	521030	18.6089	19.0821	18.8228	19.1336	18.5569	18.9799	18.7924	19.1114	18.8989	18.7835	0.547314	0.144646	0.267049	0.774774	0.0297352	0.345994
A0A0R4J234;A0A1L1SRH8;Q9D2Z4;A0A1L1ST73	Sentrin-specific protease 8	Senp8	tr|A0A0R4J234|A0A0R4J234_MOUSE SUMO/sentrin specific peptidase 8, isoform CRA_a OS=Mus musculus OX=10090 GN=Senp8 PE=1 SV=2;tr|A0A1L1SRH8|A0A1L1SRH8_MOUSE Sentrin-specific protease 8 OS=Mus musculus OX=10090 GN=Senp8 PE=1 SV=1;sp|Q9D2Z4|SENP8_MOUSE Sentrin	400	4	2	2	2	10.4	10.4	10.4	25.057	0.0005698	2.8442	2	52156	56630	43275	47189	59902	54495	56052	48764	50778	58829	15.6291	15.7553	15.6028	15.772	15.5429	15.7082	15.721	15.6349	15.8126	15.6368	1.01208	0.153247	0.14832	1.23462	0.0529552	0.202463
A0A0R4J242;Q922Q9;A0A0R4J058;A0A1B0GSH5;D3YWG2;G8JL55	Chitinase domain-containing protein 1	Chid1	tr|A0A0R4J242|A0A0R4J242_MOUSE Chitinase domain-containing protein 1 OS=Mus musculus OX=10090 GN=Chid1 PE=1 SV=1;sp|Q922Q9|CHID1_MOUSE Chitinase domain-containing protein 1 OS=Mus musculus OX=10090 GN=Chid1 PE=1 SV=1;tr|A0A0R4J058|A0A0R4J058_MOUSE Chitinas	401	6	11	11	11	33.3	33.3	33.3	45.204	0	29.569	12	771270	904860	714810	907200	873580	744920	816890	757950	941170	833590	19.5154	19.7534	19.6487	20.0369	19.4092	19.4811	19.5863	19.5931	20.0248	19.4615	0.936545	0.107637	0.234499	2.69297	0.00170044	0.5955
A0A0R4J243;Q8BR65	Sin3 histone deacetylase corepressor complex component SDS3	Suds3	tr|A0A0R4J243|A0A0R4J243_MOUSE Sin3 histone deacetylase corepressor complex component SDS3 OS=Mus musculus OX=10090 GN=Suds3 PE=1 SV=1;sp|Q8BR65|SDS3_MOUSE Sin3 histone deacetylase corepressor complex component SDS3 OS=Mus musculus OX=10090 GN=Suds3 PE=1 S	402	2	6	6	6	23.2	23.2	23.2	38.801	0	58.979	6	284530	241090	245790	188630	365230	239140	239020	236860	183070	308800	18.0767	17.8453	18.1086	17.771	18.151	17.8419	17.8133	17.915	17.6627	18.0288	1.26758	0.0835967	-0.260668	1.3496	0.0137416	-0.373061
A0A0R4J247;Q60898	Src-like-adapter	Sla	tr|A0A0R4J247|A0A0R4J247_MOUSE Src-like adaptor, isoform CRA_a OS=Mus musculus OX=10090 GN=Sla PE=1 SV=1;sp|Q60898|SLAP1_MOUSE Src-like-adapter OS=Mus musculus OX=10090 GN=Sla PE=1 SV=3	403	2	4	4	4	27.9	27.9	27.9	33.481	0	13.175	4	114610	120800	97787	75905	139620	104660	112380	91355	64483	134200	16.7649	16.8483	16.7789	16.4577	16.7637	16.6498	16.7245	16.5405	16.1573	16.8265	0.0402429	0.916265	-0.00872231	1.06347	0.0122951	-0.487615
A0A0R4J250;Q61070;V9GXH2;V9GXU0	Etoposide-induced protein 2.4	Ei24	tr|A0A0R4J250|A0A0R4J250_MOUSE Etoposide induced 2.4 mRNA OS=Mus musculus OX=10090 GN=Ei24 PE=1 SV=1;sp|Q61070|EI24_MOUSE Etoposide-induced protein 2.4 OS=Mus musculus OX=10090 GN=Ei24 PE=1 SV=3;tr|V9GXH2|V9GXH2_MOUSE Etoposide-induced protein 2.4 (Fragmen	404	4	7	7	7	19.3	19.3	19.3	40.863	0	19.923	7	309720	267550	239280	246750	388250	314910	318350	292960	249960	353320	18.1991	17.9955	18.0699	18.1585	18.2392	18.239	18.2267	18.2217	18.112	18.2231	0.388183	0.288271	-0.120049	1.22225	0.170134	-0.0959053
A0A0R4J254;Q9ESJ0;G3UX04	Exportin-4	Xpo4	tr|A0A0R4J254|A0A0R4J254_MOUSE Exportin-4 OS=Mus musculus OX=10090 GN=Xpo4 PE=1 SV=1;sp|Q9ESJ0|XPO4_MOUSE Exportin-4 OS=Mus musculus OX=10090 GN=Xpo4 PE=1 SV=2	405	3	25	25	25	25.9	25.9	25.9	129.96	0	100.11	25	1363800	1382000	1064700	983700	1609900	1258700	1339600	1135500	937370	1432200	20.3377	20.3644	20.2236	20.1537	20.2911	20.2379	20.2999	20.1762	20.0189	20.2423	0.60666	0.369124	0.0653982	0.892341	0.0743398	-0.180409
A0A0R4J256;P28076;G3UYK5;A0A494B9L1	Proteasome subunit beta type-9	Psmb9	tr|A0A0R4J256|A0A0R4J256_MOUSE Proteasome subunit beta OS=Mus musculus OX=10090 GN=Psmb9 PE=1 SV=1;sp|P28076|PSB9_MOUSE Proteasome subunit beta type-9 OS=Mus musculus OX=10090 GN=Psmb9 PE=1 SV=1	406	4	5	5	5	37.9	37.9	37.9	23.325	0	17.64	6	2049800	2371300	1716800	1946300	2626300	2178300	2367900	2021600	1647000	2412800	20.9256	21.1433	20.9128	21.1381	20.9972	21.0292	21.1217	21.0084	20.8321	20.9948	2.20022	0.122693	0.136494	0.022374	0.864478	-0.0108805
A0A0R4J260;B2RRE7	OTU domain-containing protein 4	Otud4	tr|A0A0R4J260|A0A0R4J260_MOUSE OTU domain-containing protein 4 OS=Mus musculus OX=10090 GN=Otud4 PE=1 SV=1;sp|B2RRE7|OTUD4_MOUSE OTU domain-containing protein 4 OS=Mus musculus OX=10090 GN=Otud4 PE=1 SV=1	407	2	15	15	14	16.8	16.8	14.1	122.93	0	51.897	14	562840	538120	456880	383950	684130	536030	545270	498110	388160	641920	19.0609	19.0036	19.003	18.7964	19.0565	19.0064	19.0031	18.9874	18.747	19.0846	1.38747	0.302419	-0.0671616	2.04972	0.0176459	-0.298844
A0A0R4J262;Q8K136	Sodium channel modifier 1	Scnm1	tr|A0A0R4J262|A0A0R4J262_MOUSE Sodium channel modifier 1 OS=Mus musculus OX=10090 GN=Scnm1 PE=1 SV=1;sp|Q8K136|SCNM1_MOUSE Sodium channel modifier 1 OS=Mus musculus OX=10090 GN=Scnm1 PE=1 SV=1	408	2	2	2	2	15.1	15.1	15.1	20.788	0	17.173	2	72010	77775	58943	55221	95594	67328	68101	59036	49529	78668	16.0944	16.2131	16.0486	15.9988	16.2172	16.0133	16.0019	15.9106	15.7767	16.056	0.0722439	0.778119	-0.0291367	0.674979	0.0543904	-0.248902
A0A0R4J263;O35083;G3UWV6;G3UY51;G3UYV9	1-acyl-sn-glycerol-3-phosphate acyltransferase alpha	Agpat1	tr|A0A0R4J263|A0A0R4J263_MOUSE 1-acyl-sn-glycerol-3-phosphate acyltransferase OS=Mus musculus OX=10090 GN=Agpat1 PE=1 SV=1;sp|O35083|PLCA_MOUSE 1-acyl-sn-glycerol-3-phosphate acyltransferase alpha OS=Mus musculus OX=10090 GN=Agpat1 PE=1 SV=1	409	5	7	7	7	28.1	28.1	28.1	31.737	0	32.377	10	422490	461430	381500	481810	534810	450010	520480	448630	566420	463310	18.6471	18.7818	18.7429	19.1239	18.7013	18.754	18.936	18.8365	19.2922	18.6141	0.821108	0.13164	0.201196	1.54707	0.00549813	0.550367
A0A0R4J269;Q9R007	C-type lectin domain family 5 member A	Clec5a	tr|A0A0R4J269|A0A0R4J269_MOUSE C-type lectin domain family 5 member A OS=Mus musculus OX=10090 GN=Clec5a PE=1 SV=1;sp|Q9R007|CLC5A_MOUSE C-type lectin domain family 5 member A OS=Mus musculus OX=10090 GN=Clec5a PE=1 SV=2	410	2	5	5	5	34.8	34.8	34.8	18.926	0	26.91	6	898760	1228900	686140	949030	1083500	911170	1201900	759520	1004300	998460	19.7361	20.195	19.5897	20.1019	19.7199	19.7718	20.1434	19.5961	20.1184	19.7219	2.48094	0.0195254	0.448325	3.34079	0.00921289	0.389321
A0A0R4J272;Q921N7	Transmembrane protein 70, mitochondrial	Tmem70	tr|A0A0R4J272|A0A0R4J272_MOUSE Transmembrane protein 70, mitochondrial OS=Mus musculus OX=10090 GN=Tmem70 PE=1 SV=1;sp|Q921N7|TMM70_MOUSE Transmembrane protein 70, mitochondrial OS=Mus musculus OX=10090 GN=Tmem70 PE=2 SV=2	411	2	3	3	3	10.6	10.6	10.6	28.402	0	4.3608	3	90071	69954	71321	75842	105380	74483	77891	69256	68594	88365	16.4173	16.0602	16.3236	16.4565	16.3578	16.159	16.1957	16.141	16.2465	16.2237	0.638911	0.177012	-0.16285	0.171241	0.390397	0.0607395
A0A0R4J275;Q7TMF3;F6RBR6	NADH dehydrogenase [ubiquinone] 1 alpha subcomplex subunit 12	Ndufa12	tr|A0A0R4J275|A0A0R4J275_MOUSE NADH dehydrogenase [ubiquinone] 1 alpha subcomplex subunit 12 OS=Mus musculus OX=10090 GN=Ndufa12 PE=1 SV=1;sp|Q7TMF3|NDUAC_MOUSE NADH dehydrogenase [ubiquinone] 1 alpha subcomplex subunit 12 OS=Mus musculus OX=10090 GN=Ndufa	412	3	7	7	7	55.7	55.7	55.7	17.633	0	35.203	7	788170	800910	603740	776680	1105700	712260	740540	602470	730920	819820	19.5467	19.5773	19.4051	19.8128	19.7491	19.4165	19.4447	19.2619	19.66	19.4375	0.170612	0.496018	-0.0822678	0.304316	0.165117	0.143121
G3UZ39;A0A0R4J288;G3UZP8;G3UX82;O70348;G3UWW3;G3UWP7	Decapping and exoribonuclease protein	Dxo	tr|G3UZ39|G3UZ39_MOUSE Decapping and exoribonuclease protein (Fragment) OS=Mus musculus OX=10090 GN=Dxo PE=1 SV=1;tr|A0A0R4J288|A0A0R4J288_MOUSE DOM-3 homolog Z (C. elegans), isoform CRA_a OS=Mus musculus OX=10090 GN=Dxo PE=1 SV=1;tr|G3UZP8|G3UZP8_MOUSE De	413	7	3	3	3	11.5	11.5	11.5	34.78	0	4.7686	3	111910	109070	89775	84900	138060	110990	105340	91067	83760	119100	16.7305	16.701	16.6556	16.6193	16.7475	16.7345	16.6312	16.536	16.5347	16.6543	0.214627	0.641082	-0.0348597	0.726337	0.136275	-0.123947
A0A0R4J291;Q7TMV3;F2Z402	FAST kinase domain-containing protein 5	Fastkd5	tr|A0A0R4J291|A0A0R4J291_MOUSE FAST kinase domain-containing protein 5, mitochondrial OS=Mus musculus OX=10090 GN=Fastkd5 PE=1 SV=1;sp|Q7TMV3|FAKD5_MOUSE FAST kinase domain-containing protein 5, mitochondrial OS=Mus musculus OX=10090 GN=Fastkd5 PE=2 SV=1	414	3	9	9	9	16.7	16.7	16.7	91.621	0	22.649	9	176060	178980	158210	159030	220180	176110	186440	163210	165160	203610	17.3842	17.4155	17.473	17.5248	17.4209	17.4005	17.4548	17.3777	17.5142	17.428	0.190415	0.857234	0.0107288	2.35171	0.157672	0.0950365
A0A0R4J293;Q9JLF6;A0A2I3BS02;A0A2I3BQN2;A0A2I3BRW9	Protein-glutamine gamma-glutamyltransferase K	Tgm1	tr|A0A0R4J293|A0A0R4J293_MOUSE Protein-glutamine gamma-glutamyltransferase K OS=Mus musculus OX=10090 GN=Tgm1 PE=1 SV=1;sp|Q9JLF6|TGM1_MOUSE Protein-glutamine gamma-glutamyltransferase K OS=Mus musculus OX=10090 GN=Tgm1 PE=1 SV=2	415	5	26	26	26	44.3	44.3	44.3	89.795	0	115.47	28	2325500	2421900	2358600	2571200	2809000	2292000	2520200	2629600	2791800	2456800	21.1076	21.1738	21.371	21.5398	21.0942	21.1026	21.2116	21.3878	21.5934	21.0209	1.08659	0.163456	0.13514	2.10423	0.0043682	0.509103
A0A0R4J2A0;Q5SW75;A0A0A0MQJ2	Protein phosphatase Slingshot homolog 2	Ssh2	tr|A0A0R4J2A0|A0A0R4J2A0_MOUSE Protein phosphatase Slingshot homolog 2 OS=Mus musculus OX=10090 GN=Ssh2 PE=1 SV=1;sp|Q5SW75|SSH2_MOUSE Protein phosphatase Slingshot homolog 2 OS=Mus musculus OX=10090 GN=Ssh2 PE=1 SV=2	416	3	6	6	6	7.5	7.5	7.5	158.81	0	27.172	6	62595	71492	61239	64467	80955	73034	73899	74558	71297	74143	15.8923	16.0916	16.1037	16.2221	15.9774	16.1307	16.1198	16.2474	16.3022	15.9705	1.92351	0.131765	0.131673	1.72308	0.0214883	0.288188
A0A0R4J2B0;V9GX43;S4R2U7;S4R1S7;E9QA47;Q9Z0H4;S4R2L5;S4R2S7;S4R2J2;A3KGT0;S4R2U1	CUGBP Elav-like family member 2	Celf2	tr|A0A0R4J2B0|A0A0R4J2B0_MOUSE CUGBP Elav-like family member 2 OS=Mus musculus OX=10090 GN=Celf2 PE=1 SV=1;tr|V9GX43|V9GX43_MOUSE CUGBP Elav-like family member 2 (Fragment) OS=Mus musculus OX=10090 GN=Celf2 PE=1 SV=1;tr|S4R2U7|S4R2U7_MOUSE CUGBP Elav-like	417	11	15	15	12	34.1	34.1	28.4	46.607	0	50.352	26	5285700	5588700	4576900	4147400	6502200	5509900	5225000	5077100	4312800	6151300	22.2922	22.3801	22.3275	22.2296	22.3051	22.368	22.2635	22.3369	22.2209	22.345	0.0163257	0.969034	-0.00321865	1.40437	0.157507	-0.0997925
A0A0R4J2B2;Q6WVG3;Q5DTY9;Q50H33	BTB/POZ domain-containing protein KCTD12	Kctd12	tr|A0A0R4J2B2|A0A0R4J2B2_MOUSE BTB/POZ domain-containing protein KCTD12 OS=Mus musculus OX=10090 GN=Kctd12 PE=1 SV=1;sp|Q6WVG3|KCD12_MOUSE BTB/POZ domain-containing protein KCTD12 OS=Mus musculus OX=10090 GN=Kctd12 PE=1 SV=1	418	4	11	11	10	49.2	49.2	45.9	35.888	0	82.925	15	3847500	3468500	3521900	2667400	4624800	3729200	3257600	3643400	2685900	4167600	21.834	21.6919	21.9495	21.5928	21.8136	21.8048	21.5819	21.8582	21.5377	21.7833	0.976787	0.141872	-0.161523	1.75151	0.0338345	-0.233182
D3Z3H7;A0A0U1RPI5;A0A0U1RQB1;A0A0U1RPS4;A0A0U1RNE7;Q8BJ83	TM2 domain-containing protein 3	Tm2d3	tr|D3Z3H7|D3Z3H7_MOUSE TM2 domain-containing protein 3 (Fragment) OS=Mus musculus OX=10090 GN=Tm2d3 PE=1 SV=1;tr|A0A0U1RPI5|A0A0U1RPI5_MOUSE TM2 domain-containing protein 3 (Fragment) OS=Mus musculus OX=10090 GN=Tm2d3 PE=1 SV=2;tr|A0A0U1RQB1|A0A0U1RQB1_MOU	419	6	1	1	1	9.5	9.5	9.5	10.474	0.0088602	1.5671	2	5514.4	9849.9	6974.2	5715.9	13088	10337	9710.8	8604.3	7607	10005	12.3875	13.232	12.9693	12.7266	13.3485	13.3099	13.1919	13.1322	13.0738	13.081	0.00649751	0.979374	-0.00284147	0.541045	0.0492326	-0.314556
A0A0U1RNP1;A0A0U1RNS6;A0A0U1RNF0;A0A0U1RQ53;Q9D114	Guanosine-3,5-bis(diphosphate) 3-pyrophosphohydrolase MESH1	Hddc3	tr|A0A0U1RNP1|A0A0U1RNP1_MOUSE Guanosine-3,5-bis(diphosphate) 3-pyrophosphohydrolase MESH1 OS=Mus musculus OX=10090 GN=Hddc3 PE=1 SV=1;tr|A0A0U1RNS6|A0A0U1RNS6_MOUSE Guanosine-3,5-bis(diphosphate) 3-pyrophosphohydrolase MESH1 OS=Mus musculus OX=10090	420	5	1	1	1	18.7	18.7	18.7	9.9611	0	3.7924	1	2052.4	2152.9	1273.8	1527	2069.4	1106.6	1879.9	0	2057.7	2042.4	10.9616	11.0381	10.5165	10.8223	10.6876	10.0863	10.8229	#NUM!	11.1875	10.7886	0.607578	0.166839	0.19245	0.531163	0.0595036	0.266829
A2RTH5;A0A0U1RNF2		Lcmt1	tr|A2RTH5|A2RTH5_MOUSE Leucine carboxyl methyltransferase 1 OS=Mus musculus OX=10090 GN=Lcmt1 PE=1 SV=1;tr|A0A0U1RNF2|A0A0U1RNF2_MOUSE Leucine carboxyl methyltransferase 1 OS=Mus musculus OX=10090 GN=Lcmt1 PE=1 SV=1	421	2	10	10	10	38.9	38.9	38.9	38.192	0	43.994	10	837880	989360	784510	941600	998080	872730	956440	876650	1032600	941450	19.6349	19.8822	19.783	20.0906	19.6014	19.7096	19.8138	19.803	20.1585	19.637	1.56441	0.0840152	0.228786	2.24296	0.00446154	0.505343
A0A0U1RNK7;E9PX48;A2A9M5;A2A9M4;Q8R1A4;A0A0U1RNY4;A0A0U1RP53;A2AW79;F6ZJ55;A0A0U1RPH6;A0A1L1ST98	Dedicator of cytokinesis protein 7	Dock7	tr|A0A0U1RNK7|A0A0U1RNK7_MOUSE Dedicator of cytokinesis protein 7 OS=Mus musculus OX=10090 GN=Dock7 PE=1 SV=1;tr|E9PX48|E9PX48_MOUSE Dedicator of cytokinesis protein 7 OS=Mus musculus OX=10090 GN=Dock7 PE=1 SV=2;tr|A2A9M5|A2A9M5_MOUSE Dedicator of cytokine	422	11	50	47	44	29.4	28.2	27	238.09	0	175.69	49	3995300	4140100	3031500	4146500	4209000	3846800	2724000	2700000	3626900	3448100	21.8884	21.9473	21.7331	22.2293	21.6776	21.8496	21.3238	21.4259	21.971	21.5099	0.0414935	0.814516	0.0417767	1.0896	0.0115185	0.506377
A0A0U1RNL9;A0A0U1RNL1;F8VPK3		Maz	tr|A0A0U1RNL9|A0A0U1RNL9_MOUSE Myc-associated zinc finger protein OS=Mus musculus OX=10090 GN=Maz PE=1 SV=1;tr|A0A0U1RNL1|A0A0U1RNL1_MOUSE Myc-associated zinc finger protein OS=Mus musculus OX=10090 GN=Maz PE=1 SV=1;tr|F8VPK3|F8VPK3_MOUSE Myc-associated zi	423	3	3	2	2	12.6	11.2	11.2	51.19	0	4.196	3	19112	17822	15988	8784.8	24362	19634	14197	14809	14376	21874	14.1807	14.0874	14.1662	13.3466	14.2449	14.2355	13.7398	13.9155	13.9921	14.2095	0.668457	0.114105	-0.313582	0.644956	0.0189091	-0.557851
A0A0U1RNN5;P15702	Leukosialin	Spn	tr|A0A0U1RNN5|A0A0U1RNN5_MOUSE Leukosialin (Fragment) OS=Mus musculus OX=10090 GN=Spn PE=1 SV=1;sp|P15702|LEUK_MOUSE Leukosialin OS=Mus musculus OX=10090 GN=Spn PE=1 SV=1	424	2	4	4	4	45	45	45	14.547	0	12.839	5	1654600	1675500	1255500	1261500	1944500	1580500	1547100	1113100	1158300	1708300	20.6166	20.6422	20.4614	20.5125	20.5636	20.5664	20.5076	20.1475	20.3243	20.4967	0.21363	0.583544	0.0448189	0.420428	0.184259	-0.111703
A0A0U1RNS1;Q9DA08	SAGA-associated factor 29 homolog	Ccdc101	tr|A0A0U1RNS1|A0A0U1RNS1_MOUSE SAGA-associated factor 29 (Fragment) OS=Mus musculus OX=10090 GN=Sgf29 PE=1 SV=1;sp|Q9DA08|SGF29_MOUSE SAGA-associated factor 29 OS=Mus musculus OX=10090 GN=Sgf29 PE=2 SV=1	425	2	3	3	3	23.1	23.1	23.1	17.876	0	4.1543	3	89477	78917	69633	56076	107450	88457	80933	72080	58966	105530	16.4078	16.2341	16.289	16.0209	16.3859	16.4071	16.2509	16.1987	16.0283	16.4798	1.24062	0.109036	-0.190334	1.88432	0.0104109	-0.408252
A0A0U1RPD7;A0A0U1RNW0;A0A0U1RPM8;Q6P2B2;A0A0U1RP94;Q8BTH8;A0A0U1RPL1;A0A0U1RQ81;A0A0U1RNX9;A0A140LHR2	Casein kinase I isoform gamma-1	Csnk1g1	tr|A0A0U1RPD7|A0A0U1RPD7_MOUSE Casein kinase I isoform gamma-1 OS=Mus musculus OX=10090 GN=Csnk1g1 PE=1 SV=1;tr|A0A0U1RNW0|A0A0U1RNW0_MOUSE Casein kinase I isoform gamma-1 OS=Mus musculus OX=10090 GN=Csnk1g1 PE=1 SV=1;tr|A0A0U1RPM8|A0A0U1RPM8_MOUSE Casein	426	10	8	8	4	24.4	24.4	15.1	45.076	0	22.509	9	447180	510370	421840	456740	555440	502620	494610	509790	477140	560650	18.729	18.9273	18.8879	19.0468	18.7559	18.9135	18.8624	19.0209	19.0447	18.8893	0.363931	0.402138	0.0722713	1.10302	0.0485627	0.223228
A0A0U1RPZ6;A0A0U1RNW1;P16382	Interleukin-4 receptor subunit alpha;Soluble interleukin-4 receptor subunit alpha	Il4r	tr|A0A0U1RPZ6|A0A0U1RPZ6_MOUSE Interleukin 4 receptor, alpha (Fragment) OS=Mus musculus OX=10090 GN=Il4ra PE=1 SV=1;tr|A0A0U1RNW1|A0A0U1RNW1_MOUSE Interleukin 4 receptor, alpha (Fragment) OS=Mus musculus OX=10090 GN=Il4ra PE=1 SV=1;sp|P16382|IL4RA_MOUSE In	427	3	1	1	1	31	31	31	4.4813	0	6.2771	1	20230	18789	14413	12222	25881	25851	15363	18203	17777	20142	14.2627	14.1637	14.0166	13.823	14.3322	14.6323	13.8537	14.2132	14.2984	14.0904	0.386259	0.215954	-0.202656	0.201262	0.194533	-0.150603
A0A0U1RNX8;O08664;A0A0U1RNU6;D3Z3W8	B-cell CLL/lymphoma 7 protein family member C	Bcl7c	tr|A0A0U1RNX8|A0A0U1RNX8_MOUSE B-cell CLL/lymphoma 7 protein family member C OS=Mus musculus OX=10090 GN=Bcl7c PE=1 SV=1;sp|O08664|BCL7C_MOUSE B-cell CLL/lymphoma 7 protein family member C OS=Mus musculus OX=10090 GN=Bcl7c PE=1 SV=1;tr|A0A0U1RNU6|A0A0U1RNU	428	4	2	2	2	7.9	7.9	7.9	26.353	0	7.4139	3	195190	200850	159780	144500	247840	208150	194130	181040	131430	248900	17.533	17.5818	17.4873	17.3865	17.5916	17.6417	17.5132	17.5273	17.1846	17.7177	0.562327	0.258212	-0.107196	1.04502	0.0200842	-0.369103
A0A0U1RP06;P51612	DNA repair protein complementing XP-C cells homolog	Xpc	tr|A0A0U1RP06|A0A0U1RP06_MOUSE DNA repair protein-complementing XP-C cells homolog (Fragment) OS=Mus musculus OX=10090 GN=Xpc PE=1 SV=1;sp|P51612|XPC_MOUSE DNA repair protein complementing XP-C cells homolog OS=Mus musculus OX=10090 GN=Xpc PE=1 SV=2	429	2	4	4	4	5.3	5.3	5.3	77.898	0	15.677	4	64366	71410	59302	67778	84455	68863	75846	65146	65382	72470	15.9325	16.0899	16.0573	16.2944	16.0385	16.0459	16.1573	16.0527	16.1773	15.9376	0.80973	0.181212	0.135536	1.07045	0.0394822	0.247773
A0A0U1RP59;Q9JL16	Interferon-stimulated gene 20 kDa protein	Isg20	tr|A0A0U1RP59|A0A0U1RP59_MOUSE Interferon-stimulated gene 20 kDa protein OS=Mus musculus OX=10090 GN=Isg20 PE=1 SV=1;sp|Q9JL16|ISG20_MOUSE Interferon-stimulated gene 20 kDa protein OS=Mus musculus OX=10090 GN=Isg20 PE=1 SV=1	430	2	4	4	4	35.2	35.2	35.2	16.501	0	18.991	4	142630	181070	128560	135430	204660	141110	182430	127210	146620	142100	17.0804	17.4323	17.1736	17.293	17.3155	17.0809	17.4235	17.0182	17.3424	16.9091	0.583913	0.126871	0.315598	0.375485	0.103615	0.205448
A0A0U1RP62;Q9BCZ4;A0A0U1RPI8;A0A0U1RQ25	Selenoprotein S	Vimp	tr|A0A0U1RP62|A0A0U1RP62_MOUSE Histocompatibility 47, isoform CRA_b OS=Mus musculus OX=10090 GN=Selenos PE=1 SV=1;sp|Q9BCZ4|SELS_MOUSE Selenoprotein S OS=Mus musculus OX=10090 GN=Selenos PE=1 SV=3	431	4	7	7	7	30.5	30.5	30.5	21.188	0	72.865	9	706460	614600	557760	463910	805690	645330	592390	534860	435250	820180	19.3888	19.1954	19.2908	19.0693	19.2925	19.2741	19.1227	19.0901	18.9122	19.4381	0.897021	0.122624	-0.206264	1.13682	0.0169064	-0.374537
A0A0U1RPS2;A0A0U1RP78;Q8R359;A0A0U1RQ91;D3Z3H0;A0A0U1RP99		Ino80e	tr|A0A0U1RPS2|A0A0U1RPS2_MOUSE INO80 complex subunit E (Fragment) OS=Mus musculus OX=10090 GN=Ino80e PE=4 SV=1;tr|A0A0U1RP78|A0A0U1RP78_MOUSE INO80 complex subunit E (Fragment) OS=Mus musculus OX=10090 GN=Ino80e PE=1 SV=1;tr|Q8R359|Q8R359_MOUSE Coiled-coil	432	6	1	1	1	6.4	6.4	6.4	13.409	0.0022275	2.3583	1	80184	78606	64112	68898	96715	82122	92880	70923	66550	90233	16.2496	16.2284	16.1698	16.318	16.234	16.2999	16.4496	16.1753	16.2028	16.2539	0.316764	0.359758	0.095026	0.0943546	0.751149	0.0164547
A0A0U1RP81;A0A1B0GX08;A0A0U1RNN9			tr|A0A0U1RP81|A0A0U1RP81_MOUSE MICOS complex subunit MIC60 OS=Mus musculus OX=10090 GN=Immt PE=1 SV=1	433	3	32	4	3	63.9	10	8	53.717	0	27.689	5	792490	843610	707600	902110	966870	833350	885670	809800	951580	884330	19.5546	19.6523	19.6341	20.0288	19.5556	19.643	19.7029	19.6885	20.0406	19.5467	1.41027	0.156371	0.12644	3.63168	0.00331955	0.483562
A0A0U1RPF7;H7BX14;Q8BMZ5;D3YZ84;D3YY06;D3YWG5;D6RH65;A0A0U1RNS7;A0A0U1RNH2	tRNA-splicing endonuclease subunit Sen34	Tsen34	tr|A0A0U1RPF7|A0A0U1RPF7_MOUSE tRNA-splicing endonuclease subunit Sen34 OS=Mus musculus OX=10090 GN=Tsen34 PE=1 SV=1;tr|H7BX14|H7BX14_MOUSE tRNA-splicing endonuclease subunit Sen34 OS=Mus musculus OX=10090 GN=Tsen34 PE=1 SV=1;sp|Q8BMZ5|SEN34_MOUSE tRNA-spl	434	9	6	6	6	25.8	25.8	25.8	31.94	0	15.065	7	116830	125180	93645	99661	150660	114410	128050	90869	105810	140450	16.7926	16.8997	16.7165	16.8506	16.8735	16.7783	16.9128	16.5328	16.8718	16.8922	0.752001	0.675005	0.0233994	0.576925	0.640188	-0.0216866
A0A0U1RPW3;A0A0U1RPK1;Q8BMB0;A0A0U1RQ63	Protein EMSY	Emsy	tr|A0A0U1RPW3|A0A0U1RPW3_MOUSE BRCA2-interacting transcriptional repressor EMSY (Fragment) OS=Mus musculus OX=10090 GN=Emsy PE=1 SV=2;tr|A0A0U1RPK1|A0A0U1RPK1_MOUSE BRCA2-interacting transcriptional repressor EMSY OS=Mus musculus OX=10090 GN=Emsy PE=1 SV=1	435	4	2	2	2	3.4	3.4	3.4	77.548	0	6.7054	2	42097	33743	29204	28524	44539	33059	35854	34383	25717	37706	15.32	15.0084	15.0354	15.0457	15.1154	14.9872	15.0763	15.1307	14.8311	14.995	0.0606666	0.872241	-0.0128508	0.353916	0.186634	-0.116781
A0A0U1RPL0;J3QP59			tr|A0A0U1RPL0|A0A0U1RPL0_MOUSE Ataxin-2-like protein OS=Mus musculus OX=10090 GN=Atxn2l PE=1 SV=1	436	2	32	32	1	37	37	2.1	115.26	0	114.29	37	9169700	8405900	7573300	6012900	10639000	8418200	8079200	7963400	6126800	9720500	23.087	22.969	23.054	22.7655	23.0155	22.9795	22.8923	22.9863	22.7274	23.0051	0.754291	0.29933	-0.0796328	2.2563	0.0231197	-0.263862
A0A0U1RPM2;P16879;A0A0U1RNL3;A0A0U1RPN6;A0A0U1RPB9;A0A0U1RQ80;A0A0U1RPD6	Tyrosine-protein kinase Fes/Fps	Fes	tr|A0A0U1RPM2|A0A0U1RPM2_MOUSE Tyrosine-protein kinase OS=Mus musculus OX=10090 GN=Fes PE=1 SV=1;sp|P16879|FES_MOUSE Tyrosine-protein kinase Fes/Fps OS=Mus musculus OX=10090 GN=Fes PE=1 SV=2	437	7	30	30	28	44	44	41.7	93.52	0	124.19	39	4577000	4197000	4051300	3432900	5439000	4593900	3942300	4606000	3649800	5063900	22.0845	21.967	22.1515	21.9568	22.0475	22.1057	21.8571	22.1964	21.9801	22.0643	0.911982	0.166029	-0.143876	1.58712	0.184484	-0.087471
A0A0U1RQ37;Q921J4;A0A0U1RQ22	Ubiquitin-conjugating enzyme E2 S	Ube2s	tr|A0A0U1RQ37|A0A0U1RQ37_MOUSE MCG20927, isoform CRA_b OS=Mus musculus OX=10090 GN=Ube2s PE=1 SV=1;sp|Q921J4|UBE2S_MOUSE Ubiquitin-conjugating enzyme E2 S OS=Mus musculus OX=10090 GN=Ube2s PE=1 SV=1;tr|A0A0U1RQ22|A0A0U1RQ22_MOUSE Ubiquitin-conjugating enzy	438	3	2	2	2	9.3	9.3	9.3	24.536	0	8.2873	2	71125	58596	43061	22848	78566	59071	53370	41103	21857	74583	16.0766	15.8046	15.5956	14.7256	15.9342	15.8246	15.6502	15.3883	14.5965	15.9791	0.982628	0.10636	-0.229241	2.55729	0	-1.29559
A0A0U1RQ65;Q3UHK8;A0A0U1RQ94	Trinucleotide repeat-containing gene 6A protein	Tnrc6a	tr|A0A0U1RQ65|A0A0U1RQ65_MOUSE Trinucleotide repeat-containing gene 6A protein (Fragment) OS=Mus musculus OX=10090 GN=Tnrc6a PE=1 SV=1;sp|Q3UHK8|TNR6A_MOUSE Trinucleotide repeat-containing gene 6A protein OS=Mus musculus OX=10090 GN=Tnrc6a PE=1 SV=2	439	3	5	5	4	4.4	4.4	3.6	150.29	0	8.5696	5	42711	49063	36367	37297	53694	49233	45518	40494	34562	54661	15.3408	15.5484	15.3519	15.4326	15.3851	15.5617	15.4206	15.3668	15.2576	15.5307	0.0918961	0.767639	0.0266204	0.370377	0.188861	-0.112812
A0A0U1RQA1;P42209;D3Z3V3;A0A0U1RPA8;D3YVG1	Septin-1	Sept1	tr|A0A0U1RQA1|A0A0U1RQA1_MOUSE Septin 1 (Fragment) OS=Mus musculus OX=10090 GN=Sept1 PE=1 SV=2;sp|P42209|SEPT1_MOUSE Septin-1 OS=Mus musculus OX=10090 GN=Septin1 PE=1 SV=2;tr|D3Z3V3|D3Z3V3_MOUSE Septin 1 OS=Mus musculus OX=10090 GN=Sept1 PE=1 SV=1;tr|A0A0U	440	5	11	9	9	43.3	36.3	36.3	37.372	0	41.789	10	443690	786280	382150	712820	496380	457950	740620	421080	672870	421310	18.7177	19.5508	18.7453	19.689	18.5937	18.7792	19.4449	18.7451	19.5407	18.477	2.17844	0	0.962445	2.12183	0.00163441	1.07947
A0A0X1KG66;A0A0X1KG67;Q3TAS6;D3Z665	ER membrane protein complex subunit 10	Emc10	tr|A0A0X1KG66|A0A0X1KG66_MOUSE ER membrane protein complex subunit 10 OS=Mus musculus OX=10090 GN=Emc10 PE=1 SV=1;tr|A0A0X1KG67|A0A0X1KG67_MOUSE ER membrane protein complex subunit 10 OS=Mus musculus OX=10090 GN=Emc10 PE=1 SV=1;sp|Q3TAS6|EMC10_MOUSE ER mem	441	4	4	4	4	22.7	22.7	22.7	27.821	0	86.595	7	524570	525190	409070	484100	651630	481830	568520	503040	506340	569670	18.9593	18.9685	18.8435	19.1308	18.9863	18.8526	19.0633	19.0017	19.1304	18.9123	0.416734	0.405602	0.0666561	1.40668	0.0609814	0.181318
A0A140LHA2;Q9WVA3;A0A140LJ21;A0A140LIM5;A0A140LI47	Mitotic checkpoint protein BUB3	Bub3	tr|A0A140LHA2|A0A140LHA2_MOUSE Mitotic checkpoint protein BUB3 OS=Mus musculus OX=10090 GN=Bub3 PE=1 SV=1;sp|Q9WVA3|BUB3_MOUSE Mitotic checkpoint protein BUB3 OS=Mus musculus OX=10090 GN=Bub3 PE=1 SV=2;tr|A0A140LJ21|A0A140LJ21_MOUSE Mitotic checkpoint prot	442	5	14	14	14	59.3	59.3	59.3	36.766	0	87.164	20	4839300	4234000	3877700	2946000	5839000	4571900	4336700	4285300	2986800	5484200	22.1649	21.9797	22.0883	21.7362	22.1499	22.0988	21.9947	22.0923	21.6909	22.1794	2.06665	0.0915127	-0.177472	2.44725	0.00542365	-0.451121
A0A140LHG3			tr|A0A140LHG3|A0A140LHG3_MOUSE A-kinase anchor protein 13 (Fragment) OS=Mus musculus OX=10090 GN=Akap13 PE=1 SV=1	443	1	15	1	1	25.7	1.6	1.6	69.189	0.000572	2.9169	1	10511	8150.8	9781	7143.4	12306	10517	9268.1	10148	6658.2	12257	13.3181	12.9588	13.4573	13.0482	13.2597	13.3348	13.1245	13.3702	12.8816	13.3738	0.95145	0.0931899	-0.275084	1.13408	0.0201949	-0.351839
A0A140LHQ0;A0A140LHG7;Q8VCB2;A0A140LIH0;A0A140LIL1;A0A140LI51	Mediator of RNA polymerase II transcription subunit 25	Med25	tr|A0A140LHQ0|A0A140LHQ0_MOUSE Mediator of RNA polymerase II transcription subunit 25 OS=Mus musculus OX=10090 GN=Med25 PE=1 SV=1;tr|A0A140LHG7|A0A140LHG7_MOUSE Mediator of RNA polymerase II transcription subunit 25 OS=Mus musculus OX=10090 GN=Med25 PE=1 S	444	6	4	4	4	11.6	11.6	11.6	77.864	0	43.77	5	179130	156220	151930	128180	222620	155930	168690	152760	125790	189050	17.4092	17.2193	17.4146	17.2136	17.4368	17.225	17.3105	17.2822	17.1213	17.3209	0.581361	0.243646	-0.113978	0.982976	0.0543708	-0.211381
A0A140LJ01;A0A140LHG8;Q9CYN2;A0A140LHR3;A0A140LIK0;A0A140LJG6;A0A140LHW5	Signal peptidase complex subunit 2	Spcs2	tr|A0A140LJ01|A0A140LJ01_MOUSE Signal peptidase complex subunit 2 (Fragment) OS=Mus musculus OX=10090 GN=Spcs2 PE=1 SV=1;tr|A0A140LHG8|A0A140LHG8_MOUSE Signal peptidase complex subunit 2 OS=Mus musculus OX=10090 GN=Spcs2 PE=1 SV=1;sp|Q9CYN2|SPCS2_MOUSE Sig	445	7	12	12	12	44	44	44	28.078	0	68.128	18	5820500	6168000	5371200	5958300	6733300	5817900	5952200	5709900	6167900	6234900	22.4312	22.5224	22.5583	22.7523	22.3555	22.4465	22.4515	22.5064	22.737	22.3645	1.14894	0.167961	0.126993	3.27584	0.00986143	0.384702
A0A140LHK2;Q8QZZ8	Ras-related protein Rab-38	Rab38	tr|A0A140LHK2|A0A140LHK2_MOUSE Ras-related protein Rab-38 OS=Mus musculus OX=10090 GN=Rab38 PE=1 SV=1;sp|Q8QZZ8|RAB38_MOUSE Ras-related protein Rab-38 OS=Mus musculus OX=10090 GN=Rab38 PE=1 SV=1	447	2	3	1	1	26.4	9.1	9.1	14.009	0.0020929	2.4159	1	12625	23536	8682.5	26792	15272	13942	24714	14413	19233	15835	13.5825	14.4886	13.2854	14.9553	13.5712	13.7416	14.5395	13.8764	14.412	13.7434	1.96668	0.0134118	0.856816	1.15994	0.00155332	1.02639
A0A140LHL9;Q8BP65;Q60644;A2AGR4;Q9Z0Y9	Oxysterols receptor LXR-beta;Oxysterols receptor LXR-alpha	Nr1h2;Nr1h3	tr|A0A140LHL9|A0A140LHL9_MOUSE Oxysterols receptor LXR-beta (Fragment) OS=Mus musculus OX=10090 GN=Nr1h2 PE=1 SV=1;tr|Q8BP65|Q8BP65_MOUSE Oxysterols receptor LXR-beta OS=Mus musculus OX=10090 GN=Nr1h2 PE=1 SV=1;sp|Q60644|NR1H2_MOUSE Oxysterols receptor LXR	448	5	3	3	3	9.9	9.9	9.9	41.172	0	4.2388	3	11060	15662	10610	12826	14519	11507	17524	13251	12702	13939	13.3916	13.901	13.5747	13.8926	13.4982	13.4646	14.0435	13.7552	13.8135	13.5594	1.5343	0.0406555	0.443486	1.63883	0.0164971	0.324231
A0A140LHM2;Q9CQR7	Gamma-secretase subunit PEN-2	Psenen	tr|A0A140LHM2|A0A140LHM2_MOUSE Gamma-secretase subunit PEN-2 (Fragment) OS=Mus musculus OX=10090 GN=Psenen PE=1 SV=1;sp|Q9CQR7|PEN2_MOUSE Gamma-secretase subunit PEN-2 OS=Mus musculus OX=10090 GN=Psenen PE=1 SV=1	449	2	1	1	1	15.8	15.8	15.8	11.42	0	4.7074	1	52895	43376	51471	38124	79564	50368	52126	47126	52814	55144	15.6494	15.3707	15.853	15.4642	15.9524	15.5946	15.6162	15.5856	15.8693	15.5434	0.400431	0.190047	-0.254489	0.0944845	0.402835	-0.0811486
A0A140LHP7;O54885	TYRO protein tyrosine kinase-binding protein	Tyrobp	tr|A0A140LHP7|A0A140LHP7_MOUSE TYRO protein tyrosine kinase-binding protein (Fragment) OS=Mus musculus OX=10090 GN=Tyrobp PE=1 SV=1;sp|O54885|TYOBP_MOUSE TYRO protein tyrosine kinase-binding protein OS=Mus musculus OX=10090 GN=Tyrobp PE=1 SV=1	450	2	1	1	1	19.9	19.9	19.9	15.12	0	4.9264	2	79831	79502	76973	72796	107960	90949	90859	86984	86310	100980	16.2432	16.2448	16.4336	16.3974	16.3927	16.4472	16.4178	16.4698	16.5779	16.4162	0.309624	0.421459	-0.0731812	0.339852	0.255722	0.0831842
Q6P8J0;A0A140LHR8;Q8BGA8	Acyl-coenzyme A synthetase ACSM5, mitochondrial	Acsm5	tr|Q6P8J0|Q6P8J0_MOUSE Acsm5 protein OS=Mus musculus OX=10090 GN=Acsm5 PE=1 SV=1;tr|A0A140LHR8|A0A140LHR8_MOUSE Acyl-coenzyme A synthetase ACSM5, mitochondrial OS=Mus musculus OX=10090 GN=Acsm5 PE=1 SV=1;sp|Q8BGA8|ACSM5_MOUSE Acyl-coenzyme A synthetase ACS	451	3	1	1	1	2.9	2.9	2.9	30.303	0.0047729	1.8822	1	74246	70415	56899	54745	80554	68401	59680	60135	48599	75373	16.1386	16.0697	15.9977	15.9863	15.9703	16.0361	15.8114	15.9373	15.7493	15.9943	0.108925	0.68535	-0.0417171	0.358688	0.188259	-0.114473
A0A140LHT6;E9QPQ8;Q8JZS9;A0A140LI38;A0A140LHD4;A0A140LI40	39S ribosomal protein L48, mitochondrial	Mrpl48	tr|A0A140LHT6|A0A140LHT6_MOUSE 39S ribosomal protein L48, mitochondrial OS=Mus musculus OX=10090 GN=Mrpl48 PE=1 SV=1;tr|E9QPQ8|E9QPQ8_MOUSE 39S ribosomal protein L48, mitochondrial OS=Mus musculus OX=10090 GN=Mrpl48 PE=1 SV=1;sp|Q8JZS9|RM48_MOUSE 39S ribos	452	6	5	5	5	42.5	42.5	42.5	12.954	0	11.83	6	742010	802100	647670	735020	834430	711320	734960	665160	696580	803320	19.4596	19.5795	19.5064	19.7333	19.343	19.4146	19.4338	19.4047	19.5906	19.4081	0.615845	0.2132	0.131062	1.17093	0.0279956	0.286355
A0A140LHU0;Q61072;E9Q638;A0A140LJC9;A0A1B0GSW1	Disintegrin and metalloproteinase domain-containing protein 9	Adam9	tr|A0A140LHU0|A0A140LHU0_MOUSE Disintegrin and metalloproteinase domain-containing protein 9 OS=Mus musculus OX=10090 GN=Adam9 PE=1 SV=1;sp|Q61072|ADAM9_MOUSE Disintegrin and metalloproteinase domain-containing protein 9 OS=Mus musculus OX=10090 GN=Adam9 P	453	5	20	20	20	32.8	32.8	32.8	93.688	0	76.081	21	830020	824920	650960	640930	1089600	916300	817340	812010	941740	972480	19.6213	19.62	19.5137	19.5356	19.728	19.7799	19.5871	19.6925	20.0257	19.6838	1.18536	0.203825	-0.102382	0.102414	0.405235	0.0747519
A0A140LHU9;A0A140LI54;Q3TRM4;A0A140LHT9	Neuropathy target esterase	Pnpla6	tr|A0A140LHU9|A0A140LHU9_MOUSE Neuropathy target esterase OS=Mus musculus OX=10090 GN=Pnpla6 PE=1 SV=1;tr|A0A140LI54|A0A140LI54_MOUSE Neuropathy target esterase OS=Mus musculus OX=10090 GN=Pnpla6 PE=1 SV=1;sp|Q3TRM4|PLPL6_MOUSE Neuropathy target esterase O	454	4	3	3	3	4.4	4.4	4.4	145.23	0	4.169	3	15696	18775	13156	19836	18609	15765	21865	15663	19323	16784	13.8966	14.1626	13.885	14.5217	13.8563	13.9188	14.3628	13.9964	14.4187	13.8273	1.27411	0.0543315	0.420895	2.14481	0.00161845	0.628378
E0CZ07;A0A140LHW6;Q99J21	Mucolipin-1	Mcoln1	tr|E0CZ07|E0CZ07_MOUSE Mucolipin-1 (Fragment) OS=Mus musculus OX=10090 GN=Mcoln1 PE=1 SV=1;tr|A0A140LHW6|A0A140LHW6_MOUSE Mucolipin-1 (Fragment) OS=Mus musculus OX=10090 GN=Mcoln1 PE=1 SV=1;sp|Q99J21|MCLN1_MOUSE Mucolipin-1 OS=Mus musculus OX=10090 GN=Mcol	455	3	2	2	2	42.2	42.2	42.2	10.182	0.00014652	3.5618	2	22235	24500	16887	17257	25362	23987	25507	18922	20434	25625	14.3991	14.5466	14.2452	14.3207	14.303	14.5244	14.5851	14.2691	14.4994	14.4378	0.965833	0.122835	0.195447	0.120985	0.53536	0.0396681
A0A140LI34;Q9DAU9			tr|A0A140LI34|A0A140LI34_MOUSE Zinc finger protein 654 OS=Mus musculus OX=10090 GN=Zfp654 PE=1 SV=1	456	2	5	5	5	6.3	6.3	6.3	126.44	0	10.262	5	79390	80474	73576	70290	96060	78087	73473	64146	64374	79000	16.2352	16.2623	16.3685	16.3469	16.2242	16.2272	16.1114	16.0304	16.1549	16.0621	0.135917	0.649028	0.0436945	0.317258	0.206563	0.107706
A0A140LI52;A0A140LJ05;C6KI89;E9Q355	Cation channel sperm-associated protein subunit gamma 2;Cation channel sperm-associated protein subunit gamma 1	Catsperg2;Catsperg1	tr|A0A140LI52|A0A140LI52_MOUSE Cation channel sperm-associated protein subunit gamma 2 OS=Mus musculus OX=10090 GN=Catsperg2 PE=4 SV=1;tr|A0A140LJ05|A0A140LJ05_MOUSE Cation channel sperm-associated protein subunit gamma 2 OS=Mus musculus OX=10090 GN=Catspe	457	4	1	1	1	0.9	0.9	0.9	91.026	0	3.8349	1	128020	111100	81574	119680	184680	99933	110800	67899	109260	109920	16.9245	16.7276	16.5174	17.1147	17.1673	16.5831	16.7041	16.1124	16.9181	16.5386	0.151542	0.45564	-0.137113	0.174651	0.200715	0.163435
A0A140LIF0;Q3TYT1;P97478	5-demethoxyubiquinone hydroxylase, mitochondrial	Coq7	tr|A0A140LIF0|A0A140LIF0_MOUSE 5-demethoxyubiquinone hydroxylase, mitochondrial OS=Mus musculus OX=10090 GN=Coq7 PE=1 SV=1;tr|Q3TYT1|Q3TYT1_MOUSE 5-demethoxyubiquinone hydroxylase, mitochondrial OS=Mus musculus OX=10090 GN=Coq7 PE=1 SV=1;sp|P97478|COQ7_MOU	458	3	5	5	5	26.1	26.1	26.1	24.764	0	14.598	6	189890	205890	176190	208780	258520	208390	231950	196390	206360	214260	17.4933	17.6176	17.6283	17.9175	17.6525	17.6433	17.7699	17.6447	17.8355	17.5015	0.408885	0.284792	0.116745	1.13463	0.0262206	0.299456
Q9Z1M2;A0A140LIF8		Irgm2	tr|Q9Z1M2|Q9Z1M2_MOUSE Immunity-related GTPase family M member 2 OS=Mus musculus OX=10090 GN=Irgm2 PE=1 SV=1;tr|A0A140LIF8|A0A140LIF8_MOUSE Immunity-related GTPase family M member 2 OS=Mus musculus OX=10090 GN=Irgm2 PE=1 SV=1	459	2	9	7	7	31.1	21.8	21.8	45.204	0	15.468	7	368560	298210	258890	215570	441850	323790	267320	249340	227460	398130	18.4501	18.152	18.1835	17.9636	18.4258	18.2791	17.9747	17.9891	17.9759	18.3954	1.21436	0.0700385	-0.34723	2.86016	0.00551189	-0.440812
A0A140LIT2;O88455;D3Z7G1;A0A140LI18;D3YXR4	7-dehydrocholesterol reductase	Dhcr7	tr|A0A140LIT2|A0A140LIT2_MOUSE 7-dehydrocholesterol reductase OS=Mus musculus OX=10090 GN=Dhcr7 PE=1 SV=1;sp|O88455|DHCR7_MOUSE 7-dehydrocholesterol reductase OS=Mus musculus OX=10090 GN=Dhcr7 PE=1 SV=1	460	5	5	5	5	13.3	13.3	13.3	54.219	0	23.384	7	717080	773460	595210	735120	838370	710870	832380	668690	820790	725820	19.4103	19.527	19.3846	19.7335	19.3498	19.4136	19.6134	19.4123	19.8273	19.2618	1.29837	0.0846583	0.264405	1.74728	0.00737298	0.474598
D3Z6W1;A0A140LIT9;Q7TSJ2	Microtubule-associated protein 6	Map6	tr|D3Z6W1|D3Z6W1_MOUSE Microtubule-associated protein 6 OS=Mus musculus OX=10090 GN=Map6 PE=1 SV=1;tr|A0A140LIT9|A0A140LIT9_MOUSE Microtubule-associated protein 6 OS=Mus musculus OX=10090 GN=Map6 PE=1 SV=1;sp|Q7TSJ2|MAP6_MOUSE Microtubule-associated protei	461	3	6	6	6	20.4	20.4	20.4	54.711	0	22.814	6	64041	126190	67819	146620	61637	60415	145820	75565	159680	59715	15.9252	16.9113	16.2509	17.4076	15.5841	15.857	17.1003	16.2668	17.4655	15.6583	2.27292	0	1.3846	3.17254	0	1.81532
F8WH78;A0A140LIU0;Q9ER63	Tumor necrosis factor receptor superfamily member 23	Tnfrsf23	tr|F8WH78|F8WH78_MOUSE Tumor necrosis factor receptor superfamily member 23 OS=Mus musculus OX=10090 GN=Tnfrsf23 PE=1 SV=1;tr|A0A140LIU0|A0A140LIU0_MOUSE MCG129003, isoform CRA_b OS=Mus musculus OX=10090 GN=Tnfrsf23 PE=1 SV=1;sp|Q9ER63|TNR23_MOUSE Tumor ne	462	3	2	2	2	17.8	17.8	17.8	11.75	0	6.3937	3	111760	164280	80660	187670	134040	128330	244700	119710	314600	132940	16.7286	17.2919	16.5011	17.7637	16.7049	16.9439	17.8471	16.9305	18.4438	16.8129	0.986133	0.0481751	0.810586	1.22368	0.000703704	1.34484
A0A140LJ04;E9Q5W5;Q5SSH7	Zinc finger ZZ-type and EF-hand domain-containing protein 1	Zzef1	tr|A0A140LJ04|A0A140LJ04_MOUSE Zinc finger ZZ-type and EF-hand domain-containing protein 1 OS=Mus musculus OX=10090 GN=Zzef1 PE=1 SV=1;tr|E9Q5W5|E9Q5W5_MOUSE Zinc finger ZZ-type and EF-hand domain-containing protein 1 OS=Mus musculus OX=10090 GN=Zzef1 PE=1	463	3	66	66	66	27	27	27	331.3	0	323.31	71	3873200	3970300	3463500	3508400	4770600	3904700	3907900	3752000	3681200	4311000	21.8436	21.8869	21.9253	21.9882	21.8583	21.8712	21.8444	21.9006	21.9924	21.8321	0.30234	0.741562	0.0204449	2.08263	0.0808728	0.1451
A0A140LJ56;Q9CQG6;A0A140LIQ8;A0A140LIC5;A0A140LIN7	Transmembrane protein 147	Tmem147	tr|A0A140LJ56|A0A140LJ56_MOUSE Transmembrane protein 147 OS=Mus musculus OX=10090 GN=Tmem147 PE=1 SV=1;sp|Q9CQG6|TM147_MOUSE Transmembrane protein 147 OS=Mus musculus OX=10090 GN=Tmem147 PE=1 SV=1;tr|A0A140LIQ8|A0A140LIQ8_MOUSE Transmembrane protein 147 OS	464	5	3	3	3	16.5	16.5	16.5	26.031	0	23.544	4	103610	103350	75000	104100	143370	119770	118360	109260	120300	118630	16.6193	16.6232	16.3961	16.9134	16.802	16.8443	16.7993	16.7987	17.057	16.6486	0.0384158	0.886292	-0.0140266	0.880239	0.0414775	0.259899
A0A140LJ70;A0A140LHS4;A0A140LI33;A0A140LJ68;A0A140LIF7			tr|A0A140LJ70|A0A140LJ70_MOUSE Protein arginine N-methyltransferase 1 OS=Mus musculus OX=10090 GN=Prmt1 PE=1 SV=1;tr|A0A140LHS4|A0A140LHS4_MOUSE Protein arginine N-methyltransferase 1 (Fragment) OS=Mus musculus OX=10090 GN=Prmt1 PE=1 SV=1	465	5	16	1	1	70.9	12.2	12.2	28.909	0.00043209	3.0837	1	10496	10573	4187.4	4032.8	13960	17010	7230.2	8389.6	6828.1	16010	13.3161	13.3342	12.2334	12.2234	13.4416	14.0285	12.7663	13.0957	12.918	13.7592	0.632875	0.0926997	-0.550169	0.941575	0.00451948	-1.02973
A2AEV2;A0A140LJJ0;Q91VM3;A0A140LJ16;A0A140LJ78;A0A140LIN0;A0A140LJC8;A0A140LHC1;A2AEV5;A0A140LHK6;A0A140LHM4;F7CAT9;F6Q8K5;F6YHS5;A0A140LI75;A0A140LJG8;A0A140LHQ5;S4R186;A0A140LI37;F6QP00;A0A0A0MQH0;A0A140LJ74;A0A140LHZ1;A0A140LJK9;A0A140LHY0	WD repeat domain phosphoinositide-interacting protein 4	Wdr45	tr|A2AEV2|A2AEV2_MOUSE WD repeat domain phosphoinositide-interacting protein 4 (Fragment) OS=Mus musculus OX=10090 GN=Wdr45 PE=1 SV=2;tr|A0A140LJJ0|A0A140LJJ0_MOUSE WD repeat domain phosphoinositide-interacting protein 4 (Fragment) OS=Mus musculus OX=10090	466	25	5	5	2	21	21	9.4	24.67	0	17.35	5	608080	623190	574370	578240	757490	615240	574370	618770	587700	673440	19.1724	19.2154	19.3332	19.3871	19.2035	19.2052	19.0781	19.3004	19.3454	19.1537	0.151639	0.691866	-0.0318422	1.54295	0.0543829	0.187688
A0A140LJJ5;E9Q394;A0A140LIX0;A0A140LID7;A0A140LHQ3		Akap13	tr|A0A140LJJ5|A0A140LJJ5_MOUSE A-kinase anchor protein 13 OS=Mus musculus OX=10090 GN=Akap13 PE=1 SV=1;sp|E9Q394|AKP13_MOUSE A-kinase anchor protein 13 OS=Mus musculus OX=10090 GN=Akap13 PE=1 SV=1	467	5	39	39	25	18	18	12.8	306	0	175.94	40	2090600	2231000	1914700	1672300	2516200	2101600	2288400	2172000	1715100	2367300	20.954	21.0553	21.0702	20.9192	20.9354	20.9775	21.0724	21.1119	20.8905	20.9673	1.60324	0.168423	0.112491	0.788567	0.385159	-0.0464802
Q9D3Q7;A0A140T8I6;Q8VDI1	Epithelial-stromal interaction protein 1	Epsti1	tr|Q9D3Q7|Q9D3Q7_MOUSE Epithelial-stromal interaction protein 1 OS=Mus musculus OX=10090 GN=Epsti1 PE=1 SV=1;tr|A0A140T8I6|A0A140T8I6_MOUSE Epithelial stromal interaction 1 (Breast) OS=Mus musculus OX=10090 GN=Epsti1 PE=1 SV=1;sp|Q8VDI1|ESIP1_MOUSE Epithel	468	3	1	1	1	6	6	6	24.98	0.00056931	2.8247	1	13413	11955	7819.7	4048.3	19320	12329	8350.1	8947.6	4645.9	13195	13.6699	13.5114	13.1344	12.2289	13.9104	13.5642	12.9741	13.1886	12.3624	13.4802	0.496167	0.125711	-0.452583	1.60335	0.0015	-1.39963
A0A140T8Q6;Q3TB92;S4R1V2;A0A0B4J1N6;B7ZP19	Allergin-1	Milr1	tr|A0A140T8Q6|A0A140T8Q6_MOUSE Allergin-1 OS=Mus musculus OX=10090 GN=Milr1 PE=1 SV=1;sp|Q3TB92|MILR1_MOUSE Allergin-1 OS=Mus musculus OX=10090 GN=Milr1 PE=1 SV=2;tr|S4R1V2|S4R1V2_MOUSE Allergin-1 (Fragment) OS=Mus musculus OX=10090 GN=Milr1 PE=1 SV=1	469	5	5	5	5	27.3	27.3	27.3	27.237	0	25.857	6	1182000	1028700	955880	568450	1523100	1243300	938150	1093700	635980	1454800	20.1313	19.9385	20.068	19.3625	20.2112	20.2202	19.7859	20.1221	19.4593	20.2649	1.36356	0.0580423	-0.37584	2.35168	0.000991304	-0.827135
A0A140T8R7;Q8CFE3	REST corepressor 1	Rcor1	tr|A0A140T8R7|A0A140T8R7_MOUSE REST corepressor 1 OS=Mus musculus OX=10090 GN=Rcor1 PE=1 SV=1;sp|Q8CFE3|RCOR1_MOUSE REST corepressor 1 OS=Mus musculus OX=10090 GN=Rcor1 PE=1 SV=3	470	2	14	14	10	46.9	46.9	35.3	43.886	0	123.98	14	1699400	1891700	1457100	1290900	1976800	1600300	1695400	1472600	1319100	1825000	20.6551	20.8173	20.6762	20.5458	20.5873	20.5843	20.6397	20.5513	20.5118	20.592	0.587454	0.208517	0.138844	1.14872	0.288541	-0.0608644
A0A140T8S5;Q8K327	Chromosome alignment-maintaining phosphoprotein 1	Champ1	tr|A0A140T8S5|A0A140T8S5_MOUSE Chromosome alignment-maintaining phosphoprotein 1 OS=Mus musculus OX=10090 GN=Champ1 PE=1 SV=2;sp|Q8K327|CHAP1_MOUSE Chromosome alignment-maintaining phosphoprotein 1 OS=Mus musculus OX=10090 GN=Champ1 PE=1 SV=1	471	2	9	9	9	13.2	13.2	13.2	87.56	0	19.547	10	327450	319370	250500	198580	404020	308630	307670	271150	192730	381550	18.2794	18.2509	18.136	17.8452	18.2967	18.2099	18.1775	18.1101	17.7369	18.334	0.874464	0.229672	-0.101123	1.93086	0.00432298	-0.524297
A0A171EBK7;Q9D659;D3Z7B7;E9Q251	Platelet receptor Gi24	4632428N05Rik	tr|A0A171EBK7|A0A171EBK7_MOUSE RIKEN cDNA 4632428N05, isoform CRA_b OS=Mus musculus OX=10090 GN=Vsir PE=1 SV=1;sp|Q9D659|VISTA_MOUSE V-type immunoglobulin domain-containing suppressor of T-cell activation OS=Mus musculus OX=10090 GN=Vsir PE=1 SV=2;tr|D3Z7B	472	4	8	8	8	30.1	30.1	30.1	33.646	0	20.433	11	3994000	4475300	4287000	5129200	5121000	4392300	4334600	4680000	4913500	4435100	21.8879	22.0596	22.2331	22.5361	21.9606	22.041	21.994	22.2194	22.409	21.8731	0.73957	0.22746	0.109966	1.72716	0.00435605	0.555748
A0A171KXD3;Q9JIF0;A0A140LHF7;A0A140LJF4;Q6PAK3	Protein arginine N-methyltransferase 1	Prmt1	tr|A0A171KXD3|A0A171KXD3_MOUSE Protein arginine N-methyltransferase 1 OS=Mus musculus OX=10090 GN=Prmt1 PE=1 SV=1;sp|Q9JIF0|ANM1_MOUSE Protein arginine N-methyltransferase 1 OS=Mus musculus OX=10090 GN=Prmt1 PE=1 SV=1;tr|A0A140LHF7|A0A140LHF7_MOUSE Protein	473	5	22	22	7	65.1	65.1	18.2	36.567	0	90.782	26	9580000	8325300	7645100	6002700	11606000	9509400	8119200	7885000	6648400	11106000	23.1501	22.9551	23.0676	22.763	23.141	23.1553	22.8994	22.972	22.8453	23.1974	1.58785	0.0834247	-0.241894	1.74102	0.0124623	-0.365022
A0A1B0GQV2;Q8JZP3	Kelch-like protein 2	Klhl2	tr|A0A1B0GQV2|A0A1B0GQV2_MOUSE Kelch-like protein 2 OS=Mus musculus OX=10090 GN=Klhl2 PE=1 SV=1;sp|Q8JZP3|KLHL2_MOUSE Kelch-like protein 2 OS=Mus musculus OX=10090 GN=Klhl2 PE=1 SV=1	474	2	6	6	6	12.8	12.8	12.8	67.047	0	21.125	7	233440	210050	184140	181350	293990	212080	214000	205130	190740	249820	17.7912	17.6464	17.692	17.7143	17.838	17.6687	17.6537	17.7075	17.7219	17.7231	0.818821	0.18834	-0.130437	0.40707	0.319727	-0.0624352
A0A1B0GQV5;P05367;P05366	Serum amyloid A-2 protein;Amyloid protein A;Serum amyloid A-1 protein	Saa2;Saa1	tr|A0A1B0GQV5|A0A1B0GQV5_MOUSE Serum amyloid A protein OS=Mus musculus OX=10090 GN=Saa2 PE=1 SV=1;sp|P05367|SAA2_MOUSE Serum amyloid A-2 protein OS=Mus musculus OX=10090 GN=Saa2 PE=1 SV=1;sp|P05366|SAA1_MOUSE Serum amyloid A-1 protein OS=Mus musculus OX=10	475	3	1	1	1	9.1	9.1	9.1	10.074	0.0051666	1.7905	1	31194	32913	36713	45420	33920	62069	91788	72427	79254	61143	14.8875	14.9724	15.3655	15.7169	14.7224	15.896	16.4325	16.2056	16.4549	15.6924	0.201282	0.286127	0.495039	0.543365	0.0148412	0.878445
A0A1B0GSE9;A0A1B0GQX7;Q8BG46;Q99LW0;A0A1B0GRT0;A0A1B0GRG9	Ankyrin repeat domain-containing protein 10	Ankrd10	tr|A0A1B0GSE9|A0A1B0GSE9_MOUSE Ankyrin repeat domain-containing protein 10 OS=Mus musculus OX=10090 GN=Ankrd10 PE=1 SV=1;tr|A0A1B0GQX7|A0A1B0GQX7_MOUSE Ankyrin repeat domain-containing protein 10 OS=Mus musculus OX=10090 GN=Ankrd10 PE=1 SV=1;tr|Q8BG46|Q8BG	476	6	2	2	2	12	12	12	17.606	0.0004319	3.0715	2	6150.1	6496.4	6899.4	7906.2	9888.5	8327.2	7149.1	7329.2	3598.5	8003.2	12.5449	12.6315	12.9538	13.1946	12.9441	12.998	12.75	12.9008	11.9939	12.7589	0.550843	0.197677	-0.160743	0.146838	0.181622	-0.257273
A0A1B0GRM0;A0A1B0GR06;Q64700	Retinoblastoma-like protein 2	Rbl2	tr|A0A1B0GRM0|A0A1B0GRM0_MOUSE Retinoblastoma-like protein 2 OS=Mus musculus OX=10090 GN=Rbl2 PE=1 SV=1;tr|A0A1B0GR06|A0A1B0GR06_MOUSE Retinoblastoma-like protein 2 OS=Mus musculus OX=10090 GN=Rbl2 PE=1 SV=1;sp|Q64700|RBL2_MOUSE Retinoblastoma-like protein	477	3	7	7	7	8.9	8.9	8.9	122.66	0	26.747	7	134450	126400	103300	107610	163480	133270	133540	128370	132320	161740	16.9952	16.9137	16.858	16.9613	16.9913	16.9984	16.9734	17.0313	17.1944	17.0958	0.622896	0.262478	-0.100041	0.0894821	0.5958	0.0342283
A0A1B0GR08;Q921G8;A0A1B0GRD4;A0A1B0GRD0;A0A1B0GS25	Gamma-tubulin complex component 2	Tubgcp2	tr|A0A1B0GR08|A0A1B0GR08_MOUSE Gamma-tubulin complex component (Fragment) OS=Mus musculus OX=10090 GN=Tubgcp2 PE=1 SV=1;sp|Q921G8|GCP2_MOUSE Gamma-tubulin complex component 2 OS=Mus musculus OX=10090 GN=Tubgcp2 PE=1 SV=2	478	5	23	23	23	34.2	34.2	34.2	102.74	0	104.25	25	1119500	1178300	975810	1000300	1403900	1134200	1192300	1103500	998900	1247200	20.0529	20.1343	20.0978	20.1778	20.0936	20.0877	20.1318	20.135	20.1107	20.0428	0.901538	0.339373	0.0648804	0.672311	0.244217	0.0760565
A0A1B0GR11;Q93092	Transaldolase	Taldo1	tr|A0A1B0GR11|A0A1B0GR11_MOUSE Transaldolase OS=Mus musculus OX=10090 GN=Taldo1 PE=1 SV=1;sp|Q93092|TALDO_MOUSE Transaldolase OS=Mus musculus OX=10090 GN=Taldo1 PE=1 SV=2	479	2	19	19	19	41.6	41.6	41.6	42.151	0	60.511	33	55015000	58968000	52107000	48947000	61694000	54129000	57811000	57984000	48466000	58862000	25.6718	25.7795	25.8365	25.7906	25.5512	25.6643	25.7313	25.8505	25.7112	25.6034	1.42616	0.107583	0.178125	1.17139	0.0709262	0.173565
A0A1B0GR18;Q8VI63;A0A1B0GRX6;A0A1B0GT55	MOB kinase activator 2	Mob2	tr|A0A1B0GR18|A0A1B0GR18_MOUSE MOB kinase activator 2 OS=Mus musculus OX=10090 GN=Mob2 PE=1 SV=1;sp|Q8VI63|MOB2_MOUSE MOB kinase activator 2 OS=Mus musculus OX=10090 GN=Mob2 PE=1 SV=1;tr|A0A1B0GRX6|A0A1B0GRX6_MOUSE MOB kinase activator 2 (Fragment) OS=Mus	480	4	8	8	8	38.7	38.7	38.7	30.232	0	31.254	8	1696100	1952400	1584700	1911400	1927800	1771600	1981800	1766000	1883900	1748100	20.6523	20.8629	20.7973	21.112	20.5511	20.731	20.8649	20.8134	21.026	20.5299	2.96433	0.0386352	0.323379	2.15748	0.00385981	0.528506
A0A1B0GR51;Q8CBG9;F6UDR6;D3Z7W3;E9PUJ5;D3Z0A0	E3 ubiquitin-protein ligase RNF170	Rnf170	tr|A0A1B0GR51|A0A1B0GR51_MOUSE E3 ubiquitin-protein ligase RNF170 (Fragment) OS=Mus musculus OX=10090 GN=Rnf170 PE=1 SV=1;sp|Q8CBG9|RN170_MOUSE E3 ubiquitin-protein ligase RNF170 OS=Mus musculus OX=10090 GN=Rnf170 PE=1 SV=1;tr|F6UDR6|F6UDR6_MOUSE E3 ubiqui	481	6	3	3	3	15.3	15.3	15.3	28.991	0	4.927	3	43221	45358	42551	34661	65757	46046	33365	27464	37675	51038	15.358	15.4351	15.5784	15.3269	15.6774	15.4652	14.9725	14.8066	15.382	15.4318	0.505376	0.136045	-0.350792	0.597376	0.0794527	-0.200197
A0A1B0GR54;O09053	Werner syndrome ATP-dependent helicase homolog	Wrn	tr|A0A1B0GR54|A0A1B0GR54_MOUSE Werner syndrome ATP-dependent helicase homolog OS=Mus musculus OX=10090 GN=Wrn PE=1 SV=1;sp|O09053|WRN_MOUSE Werner syndrome ATP-dependent helicase homolog OS=Mus musculus OX=10090 GN=Wrn PE=1 SV=3	482	2	1	1	1	1	1	1	129.76	0.00014548	3.3608	1	13023	11577	9949.3	6380.7	13730	9646.5	7782.1	6445.2	5122.9	9356.2	13.6273	13.465	13.4819	12.8853	13.4176	13.2102	12.8724	12.7153	12.5034	12.9842	0.0277501	0.872407	-0.032196	0.654519	0.0207754	-0.506552
A0A1B0GR70;Q6P0X2	Zinc finger protein 511	Znf511	tr|A0A1B0GR70|A0A1B0GR70_MOUSE Zinc finger protein 511 (Fragment) OS=Mus musculus OX=10090 GN=Zfp511 PE=1 SV=1;sp|Q6P0X2|ZN511_MOUSE Zinc finger protein 511 OS=Mus musculus OX=10090 GN=Znf511 PE=1 SV=2	483	2	1	1	1	4.1	4.1	4.1	24.61	0.0097895	1.5519	1	19950	22337	15216	15594	25577	20310	23384	17038	15398	23410	14.2426	14.4132	14.0948	14.1745	14.3152	14.2843	14.4597	14.1178	14.0911	14.3074	1.47269	0.155451	0.125213	1.29306	0.0645327	-0.178417
A0A1D5RLN6;A0A1B0GR85;Q8BRV5	Uncharacterized protein KIAA1671	Kiaa1671	tr|A0A1D5RLN6|A0A1D5RLN6_MOUSE RIKEN cDNA 2900026A02 gene OS=Mus musculus OX=10090 GN=2900026A02Rik PE=1 SV=1;tr|A0A1B0GR85|A0A1B0GR85_MOUSE RIKEN cDNA 2900026A02 gene OS=Mus musculus OX=10090 GN=2900026A02Rik PE=1 SV=1;sp|Q8BRV5|K1671_MOUSE Uncharacterize	484	3	2	2	2	5.7	5.7	5.7	43.215	0	4.0045	2	26243	31172	22632	28270	36373	23783	29644	26682	33837	29555	14.6382	14.894	14.6676	15.0328	14.8232	14.5121	14.8019	14.7649	15.227	14.6436	0.427312	0.282411	0.114581	1.0198	0.0172239	0.396503
A0A1B0GRA3;Q3UMZ3;D6RCW4	Phosphatidate phosphatase PPAPDC1B	Ppapdc1b	tr|A0A1B0GRA3|A0A1B0GRA3_MOUSE MCG14513, isoform CRA_c OS=Mus musculus OX=10090 GN=Plpp5 PE=1 SV=1;sp|Q3UMZ3|PLPP5_MOUSE Phospholipid phosphatase 5 OS=Mus musculus OX=10090 GN=Plpp5 PE=2 SV=1;tr|D6RCW4|D6RCW4_MOUSE Phospholipid phosphatase 5 OS=Mus musculu	485	3	2	2	2	14.6	14.6	14.6	17.517	0	9.4887	2	14539	15854	13638	15528	16982	14541	16751	14318	14878	19900	13.7862	13.9186	13.9369	14.1684	13.7243	13.8023	13.9784	13.8669	14.0416	14.073	0.0944937	0.681668	0.0498796	0.418138	0.096163	0.20634
A0A1B0GRA5;P70302;A0A1B0GR78;A0A1B0GQZ3	Stromal interaction molecule 1	Stim1	tr|A0A1B0GRA5|A0A1B0GRA5_MOUSE Stromal interaction molecule 1 OS=Mus musculus OX=10090 GN=Stim1 PE=1 SV=1;sp|P70302|STIM1_MOUSE Stromal interaction molecule 1 OS=Mus musculus OX=10090 GN=Stim1 PE=1 SV=2;tr|A0A1B0GR78|A0A1B0GR78_MOUSE Stromal interaction mo	486	4	24	24	24	38.5	38.5	38.5	88.93	0	120.32	26	3077000	3369600	2965700	2861300	3672300	3317900	3515300	3406600	3168400	3645700	21.5116	21.6502	21.7015	21.6941	21.4808	21.6363	21.6917	21.7612	21.776	21.5903	0.833324	0.178643	0.135392	0.999516	0.0599009	0.199473
A0A1B0GRH2;A0A1B0GRT6;P49446	Receptor-type tyrosine-protein phosphatase epsilon	Ptpre	tr|A0A1B0GRH2|A0A1B0GRH2_MOUSE Receptor-type tyrosine-protein phosphatase OS=Mus musculus OX=10090 GN=Ptpre PE=1 SV=1;tr|A0A1B0GRT6|A0A1B0GRT6_MOUSE Receptor-type tyrosine-protein phosphatase OS=Mus musculus OX=10090 GN=Ptpre PE=1 SV=1;sp|P49446|PTPRE_MOUS	487	3	19	19	17	30.2	30.2	27.8	82.092	0	65.422	25	2305200	2155400	2131400	1773800	2816700	2468600	2176400	2486200	1809900	2790400	21.095	21.0056	21.2249	21.0042	21.0982	21.2097	21	21.3069	20.9682	21.2046	0.966099	0.156514	-0.148568	1.00511	0.0808891	-0.16516
A0A1B0GRP7;Q9Z2Y8;Q6P8V7;A0A1B0GRR5;Q80ZV3;A0A1B0GSP5;A0A1B0GQY5;A0A1B0GSA1	Proline synthase co-transcribed bacterial homolog protein	Prosc	tr|A0A1B0GRP7|A0A1B0GRP7_MOUSE Pyridoxal phosphate homeostasis protein (Fragment) OS=Mus musculus OX=10090 GN=Plpbp PE=1 SV=1;sp|Q9Z2Y8|PLPHP_MOUSE Pyridoxal phosphate homeostasis protein OS=Mus musculus OX=10090 GN=Plpbp PE=1 SV=1;tr|Q6P8V7|Q6P8V7_MOUSE P	488	8	13	13	13	42.7	42.7	42.7	36.061	0	36.527	16	4185800	4467000	3873700	3906500	4904600	4279600	4386900	4126200	3980200	4599700	21.9556	22.0569	22.0868	22.1433	21.8983	22.0035	22.0113	22.0377	22.1051	21.9256	1.35295	0.164592	0.122136	1.92003	0.0395016	0.212222
A0A1B0GRV0;D3Z5X0			tr|A0A1B0GRV0|A0A1B0GRV0_MOUSE 3(2),5-bisphosphate nucleotidase 1 OS=Mus musculus OX=10090 GN=Bpnt1 PE=1 SV=1	489	2	16	1	1	61.9	5	5	34.973	0	3.9671	1	4748.4	5328.7	4362.9	3933.7	6477.5	3314.8	2847.1	3747.1	1930.1	4707.7	12.1718	12.3456	12.2926	12.1875	12.3338	11.6691	11.4218	11.9329	11.0951	11.9933	0.202716	0.314043	-0.279871	0.339441	0.0509467	-0.522247
A0A1B0GRV3;P48377;P48379;A0A3B2WBJ0;G5E890;P48381	MHC class II regulatory factor RFX1	Rfx1	tr|A0A1B0GRV3|A0A1B0GRV3_MOUSE MHC class II regulatory factor RFX1 OS=Mus musculus OX=10090 GN=Rfx1 PE=1 SV=1;sp|P48377|RFX1_MOUSE MHC class II regulatory factor RFX1 OS=Mus musculus OX=10090 GN=Rfx1 PE=1 SV=2	490	6	11	11	11	17.6	17.6	17.6	98.1	0	48.922	11	305180	290460	250490	221730	385230	286350	280150	285080	222910	340190	18.1778	18.114	18.1359	18.0043	18.228	18.1018	18.0423	18.1823	17.9468	18.1685	0.908984	0.193517	-0.12004	1.48426	0.0394607	-0.222695
A0A1B0GRX7;Q99KH2;P63034;A0A1B0GRB2;A0A1B0GRB8;A0A1Y7VIW9;A0A1B0GRM7;G5E8Q4;O08967;A0A1B0GRZ2;A0A1B0GQW2	Cytohesin-2	Cyth2	tr|A0A1B0GRX7|A0A1B0GRX7_MOUSE Cytohesin-2 OS=Mus musculus OX=10090 GN=Cyth2 PE=1 SV=1;tr|Q99KH2|Q99KH2_MOUSE Cytohesin-2 OS=Mus musculus OX=10090 GN=Cyth2 PE=1 SV=1;sp|P63034|CYH2_MOUSE Cytohesin-2 OS=Mus musculus OX=10090 GN=Cyth2 PE=1 SV=2;tr|A0A1B0GRB2	491	11	7	3	3	19.3	7.3	7.3	44.655	0.0012721	2.6861	3	39971	42540	30596	24672	52478	37172	35356	36490	25497	53522	15.2452	15.3426	15.1026	14.8364	15.352	15.1563	15.0562	15.2166	14.8187	15.5004	0.530336	0.165633	-0.226815	1.81764	0.00304668	-0.59862
A0A1B0GRZ8;Q8BGF6	ELMO domain-containing protein 2	Elmod2	tr|A0A1B0GRZ8|A0A1B0GRZ8_MOUSE ELMO domain-containing protein 2 (Fragment) OS=Mus musculus OX=10090 GN=Elmod2 PE=1 SV=1;sp|Q8BGF6|ELMD2_MOUSE ELMO domain-containing protein 2 OS=Mus musculus OX=10090 GN=Elmod2 PE=1 SV=1	492	2	6	6	6	30.7	30.7	30.7	22.345	0	13.893	6	368480	377410	305410	386930	424590	350930	393260	346410	398550	406100	18.4498	18.4918	18.4219	18.8075	18.3683	18.3952	18.5316	18.4635	18.7851	18.424	1.11014	0.18376	0.115576	2.25307	0.00936279	0.400166
A0A1B0GS36;A0A1B0GT63;G3X9F4;Q8VD26	Transmembrane protein 143	Tmem143	tr|A0A1B0GS36|A0A1B0GS36_MOUSE Transmembrane protein 143 (Fragment) OS=Mus musculus OX=10090 GN=Tmem143 PE=1 SV=1;tr|A0A1B0GT63|A0A1B0GT63_MOUSE Transmembrane protein 143 OS=Mus musculus OX=10090 GN=Tmem143 PE=1 SV=1;tr|G3X9F4|G3X9F4_MOUSE Transmembrane pr	493	4	1	1	1	5.8	5.8	5.8	29.847	0.0074114	1.6195	1	20715	24750	21107	23261	22431	17393	19097	19849	24205	20175	14.2969	14.5612	14.567	14.7515	14.1258	14.0606	14.1675	14.3381	14.7437	14.0928	0.487198	0.165579	0.255076	3.15235	0.00142857	0.638279
A0A1B0GS41;Q9QYY0	GRB2-associated-binding protein 1	Gab1	tr|A0A1B0GS41|A0A1B0GS41_MOUSE GRB2-associated-binding protein 1 OS=Mus musculus OX=10090 GN=Gab1 PE=1 SV=1;sp|Q9QYY0|GAB1_MOUSE GRB2-associated-binding protein 1 OS=Mus musculus OX=10090 GN=Gab1 PE=1 SV=2	494	2	1	1	1	1.8	1.8	1.8	80.184	0	3.9874	1	21802	19095	20062	12875	24057	23455	13015	22177	14018	26133	14.3707	14.187	14.4937	13.8981	14.2268	14.492	13.6144	14.4981	13.9557	14.4661	0.54154	0.116888	-0.445759	1.1172	0.0128566	-0.419537
A0A1B0GS63;Q8K221;A0A1B0GSM3;D3Z2F3	Arfaptin-2	Arfip2	tr|A0A1B0GS63|A0A1B0GS63_MOUSE ADP-ribosylation factor interacting protein 2, isoform CRA_c OS=Mus musculus OX=10090 GN=Arfip2 PE=1 SV=1;sp|Q8K221|ARFP2_MOUSE Arfaptin-2 OS=Mus musculus OX=10090 GN=Arfip2 PE=1 SV=2;tr|A0A1B0GSM3|A0A1B0GSM3_MOUSE ADP-ribosy	495	4	5	5	5	16.6	16.6	16.6	37.288	0	24.376	6	263630	307240	254510	281140	333570	278640	302020	245850	290320	304570	17.9667	18.1951	18.1589	18.3468	18.0202	18.0625	18.1508	17.9688	18.328	18.0089	1.69444	0.113131	0.158343	2.93894	0.0124038	0.322785
A0A1B0GS72;Q3U1W9;A0A1B0GSZ7;Q3U429;Q61470;A0A1B0GST6	Tetraspanin;Leukocyte antigen CD37	Cd37	tr|A0A1B0GS72|A0A1B0GS72_MOUSE Tetraspanin (Fragment) OS=Mus musculus OX=10090 GN=Cd37 PE=1 SV=1;tr|Q3U1W9|Q3U1W9_MOUSE Tetraspanin OS=Mus musculus OX=10090 GN=Cd37 PE=1 SV=1;tr|A0A1B0GSZ7|A0A1B0GSZ7_MOUSE Tetraspanin OS=Mus musculus OX=10090 GN=Cd37 PE=1	496	6	4	4	4	20	20	20	26.379	0	14.836	4	239880	211280	160000	83740	327910	278120	182650	228280	117210	300660	17.8305	17.6549	17.4892	16.5995	17.9955	18.0598	17.4252	17.8618	17.0194	17.9903	1.23126	0.0521554	-0.452878	1.52184	0.000968153	-1.18347
Q3SXF0;A0A1B0GS75		Ifitm6	tr|Q3SXF0|Q3SXF0_MOUSE Interferon-induced transmembrane protein 6 OS=Mus musculus OX=10090 GN=Ifitm6 PE=2 SV=1;tr|A0A1B0GS75|A0A1B0GS75_MOUSE Interferon-induced transmembrane protein 6 OS=Mus musculus OX=10090 GN=Ifitm6 PE=4 SV=1	497	2	1	1	1	15.4	15.4	15.4	11.561	0	8.9762	1	99249	96626	100090	117510	209090	165850	191240	246590	208290	177740	16.5573	16.5262	16.8125	17.0883	17.3464	17.3139	17.4915	17.9731	17.8489	17.2319	0.205924	0.310414	-0.280292	0.163233	0.198545	0.179444
A0A1B0GSH8			tr|A0A1B0GSH8|A0A1B0GSH8_MOUSE Predicted gene 45808 (Fragment) OS=Mus musculus OX=10090 GN=Gm45808 PE=4 SV=1	498	1	8	5	0	35.4	22.4	0	28.687	0	27.415	6	528400	548350	486110	533810	654330	527580	545020	551040	543360	563140	18.9698	19.0308	19.0925	19.2718	18.9922	18.9834	19.0024	19.1331	19.2322	18.8957	0.544169	0.351338	0.0726671	1.56031	0.0201624	0.308062
A0A1B0GSP9;Q9QXV3	Inhibitor of growth protein 1	Ing1	tr|A0A1B0GSP9|A0A1B0GSP9_MOUSE Inhibitor of growth protein 1 (Fragment) OS=Mus musculus OX=10090 GN=Ing1 PE=1 SV=1;sp|Q9QXV3|ING1_MOUSE Inhibitor of growth protein 1 OS=Mus musculus OX=10090 GN=Ing1 PE=2 SV=1	499	2	3	3	3	37.7	37.7	37.7	9.3255	0	5.9337	3	52118	55086	49272	39148	84125	62099	50755	54676	36509	74379	15.628	15.7155	15.79	15.5025	16.0328	15.8967	15.5777	15.8	15.3366	15.9751	1.38744	0.059303	-0.357377	1.66092	0.00454242	-0.584418
A0A1B0GSU0;D3Z0B9;Q571I9;A0A1B0GSN3	Aldehyde dehydrogenase family 16 member A1	Aldh16a1	tr|A0A1B0GSU0|A0A1B0GSU0_MOUSE Aldehyde dehydrogenase family 16 member A1 OS=Mus musculus OX=10090 GN=Aldh16a1 PE=1 SV=1;tr|D3Z0B9|D3Z0B9_MOUSE Aldehyde dehydrogenase family 16 member A1 OS=Mus musculus OX=10090 GN=Aldh16a1 PE=1 SV=3;sp|Q571I9|A16A1_MOUSE	500	4	19	19	19	27.4	27.4	27.4	84.797	0	101.19	22	3309100	2911300	2835300	2478400	4150200	3291000	3051700	3064200	2564900	3640400	21.6165	21.4393	21.6366	21.4868	21.6573	21.6245	21.4877	21.6084	21.4712	21.5882	1.19681	0.129843	-0.159281	1.25369	0.094362	-0.143782
Q564E2;A0A1B0GSX0;P06151;A0A1B0GSR9;D3YZQ9;A0A1B0GT41;A0A1B0GQX5;A0A1B0GSL7;A0A1B0GRW9;A0A1B0GS79;A0A1B0GRC1;A0A1B0GRS2;D3YVR7;D3YZE4;P00342;A0A1B0GSR2;A0A1B0GRE9	L-lactate dehydrogenase;L-lactate dehydrogenase A chain	Ldha	tr|Q564E2|Q564E2_MOUSE L-lactate dehydrogenase OS=Mus musculus OX=10090 GN=Ldha PE=1 SV=1;tr|A0A1B0GSX0|A0A1B0GSX0_MOUSE L-lactate dehydrogenase OS=Mus musculus OX=10090 GN=Ldha PE=1 SV=1;sp|P06151|LDHA_MOUSE L-lactate dehydrogenase A chain OS=Mus musculus	501	17	22	22	20	74.7	74.7	69	36.498	0	103.2	66	55187000	64016000	51921000	64401000	73535000	55534000	67432000	63327000	68795000	58800000	25.6763	25.898	25.8314	26.1864	25.8045	25.7013	25.9534	25.9777	26.2165	25.6018	0.773809	0.126804	0.222528	1.40043	0.00974553	0.49827
A0A1B0GSX7;Q6PFD9;A0A140T8J8;A0A1B0GRA7;A0A1B0GS62	Nuclear pore complex protein Nup98-Nup96;Nuclear pore complex protein Nup98;Nuclear pore complex protein Nup96	Nup98	tr|A0A1B0GSX7|A0A1B0GSX7_MOUSE Nuclear pore complex protein Nup98-Nup96 OS=Mus musculus OX=10090 GN=Nup98 PE=1 SV=1;sp|Q6PFD9|NUP98_MOUSE Nuclear pore complex protein Nup98-Nup96 OS=Mus musculus OX=10090 GN=Nup98 PE=1 SV=2;tr|A0A140T8J8|A0A140T8J8_MOUSE Nu	502	5	52	52	26	34	34	16.9	197.31	0	209.12	57	6327700	6501200	5280700	5847700	7737600	6548000	6656800	6083800	5989500	7343400	22.5518	22.5983	22.5338	22.7253	22.556	22.617	22.6129	22.5979	22.6947	22.6005	0.439554	0.653888	0.0273199	1.40287	0.10571	0.131687
A0A1B0GT05;O35153;A0A1B0GQV3;A0A1B0GR53;A0A1B0GSF3;A0A1B0GS34;A0A1B0GR52	BET1-like protein	Bet1l	tr|A0A1B0GT05|A0A1B0GT05_MOUSE Predicted gene 45785 OS=Mus musculus OX=10090 GN=Gm45785 PE=4 SV=1;sp|O35153|BET1L_MOUSE BET1-like protein OS=Mus musculus OX=10090 GN=Bet1l PE=3 SV=1;tr|A0A1B0GQV3|A0A1B0GQV3_MOUSE BET1-like protein OS=Mus musculus OX=10090	503	7	5	5	5	60.6	60.6	60.6	10.446	0	19.583	6	384130	433380	370810	426360	442640	381550	431880	425200	416450	408900	18.5098	18.6913	18.7019	18.9475	18.4284	18.5159	18.6668	18.7591	18.8485	18.4339	2.5896	0.0598388	0.24791	1.95442	0.00651475	0.466868
A0A1B0GT25;B2RUS7		Abcc8	tr|A0A1B0GT25|A0A1B0GT25_MOUSE ATP-binding cassette, sub-family C (CFTR/MRP), member 8 (Fragment) OS=Mus musculus OX=10090 GN=Abcc8 PE=1 SV=1;tr|B2RUS7|B2RUS7_MOUSE ATP-binding cassette, sub-family C (CFTR/MRP), member 8 OS=Mus musculus OX=10090 GN=Abcc8 P	504	2	1	1	1	0.8	0.8	0.8	101.29	0.0080754	1.6008	1	362970	387930	361590	398490	349280	279340	289710	300140	314110	307080	18.428	18.5315	18.6655	18.85	18.0866	18.0661	18.0907	18.2566	18.4416	18.0208	0.434906	0.173262	0.257423	0.985285	0.0104434	0.592109
Q3LRV6;A0A1B0GT29;Q61418	Chloride channel protein;H(+)/Cl(-) exchange transporter 4	Clcn4-2;Clcn4	tr|Q3LRV6|Q3LRV6_MOUSE Chloride channel protein OS=Mus musculus OX=10090 GN=Clcn4 PE=1 SV=1;tr|A0A1B0GT29|A0A1B0GT29_MOUSE Chloride channel protein OS=Mus musculus OX=10090 GN=Clcn4 PE=1 SV=1;sp|Q61418|CLCN4_MOUSE H(+)/Cl(-) exchange transporter 4 OS=Mus m	505	3	6	3	3	11.4	7.7	7.7	76.475	0	5.8337	3	31899	32501	22966	17496	41818	40218	23451	29769	20621	33840	14.9197	14.9543	14.6887	14.3406	15.0244	15.27	14.4638	14.9229	14.5125	14.839	0.314101	0.239537	-0.22264	1.24165	0.0102377	-0.505156
A0A1B0GT46;Q6NZR2	Myb/SANT-like DNA-binding domain-containing protein 2	Msantd2	tr|A0A1B0GT46|A0A1B0GT46_MOUSE Myb/SANT-like DNA-binding domain-containing protein 2 OS=Mus musculus OX=10090 GN=Msantd2 PE=1 SV=1;sp|Q6NZR2|MSD2_MOUSE Myb/SANT-like DNA-binding domain-containing protein 2 OS=Mus musculus OX=10090 GN=Msantd2 PE=1 SV=1	506	2	1	1	1	3.1	3.1	3.1	40.974	0.003175	2.1759	1	8791.5	7243.6	8384.1	7992.1	12048	11025	10540	7837.7	9249.2	10865	13.0604	12.7886	13.235	13.2102	13.2291	13.4029	13.3101	12.9976	13.3558	13.1999	0.227889	0.337311	-0.165195	0.343212	0.30498	0.0684834
A0A1B0GT78;Q7TMK6;A0A1B0GSU8	Protein Hook homolog 2	Hook2	tr|A0A1B0GT78|A0A1B0GT78_MOUSE Protein Hook homolog 2 OS=Mus musculus OX=10090 GN=Hook2 PE=1 SV=1;sp|Q7TMK6|HOOK2_MOUSE Protein Hook homolog 2 OS=Mus musculus OX=10090 GN=Hook2 PE=1 SV=3;tr|A0A1B0GSU8|A0A1B0GSU8_MOUSE Protein Hook homolog 2 OS=Mus musculus	507	3	10	10	10	17.5	17.5	17.5	80.457	0	52.315	10	134460	184810	136570	192020	168240	129680	170970	134840	211850	141150	16.9953	17.4618	17.2608	17.7967	17.0328	16.959	17.3299	17.1022	17.8734	16.8994	1.35196	0.0479491	0.429738	2.11116	0.000955975	0.868976
A0A1B0GT81;Q07813;A0A1B0GTA4;A0A1B0GS13;A0A1B0GT35	Apoptosis regulator BAX	Bax	tr|A0A1B0GT81|A0A1B0GT81_MOUSE Apoptosis regulator BAX OS=Mus musculus OX=10090 GN=Bax PE=1 SV=1;sp|Q07813|BAX_MOUSE Apoptosis regulator BAX OS=Mus musculus OX=10090 GN=Bax PE=1 SV=1;tr|A0A1B0GTA4|A0A1B0GTA4_MOUSE Apoptosis regulator BAX (Fragment) OS=Mus	508	5	9	9	6	67.3	67.3	47.4	18.955	0	99.773	21	3454600	3256800	2978900	3136500	4021400	3332100	3707300	3514500	3483500	4034000	21.6786	21.6011	21.7079	21.8266	21.6119	21.6424	21.7684	21.8062	21.9128	21.7363	0.0325554	0.913419	0.0106773	0.910787	0.064917	0.195593
A0A1B0GT92;Q9Z1E4;A0A1B0GR90;Q8VCB3	Glycogen [starch] synthase, muscle	Gys1	tr|A0A1B0GT92|A0A1B0GT92_MOUSE Glycogen [starch] synthase OS=Mus musculus OX=10090 GN=Gys1 PE=1 SV=1;sp|Q9Z1E4|GYS1_MOUSE Glycogen [starch] synthase, muscle OS=Mus musculus OX=10090 GN=Gys1 PE=1 SV=2	509	4	27	27	27	48.8	48.8	48.8	76.623	0	182.48	30	4258700	4593600	3923500	4564700	5804200	4594100	4865400	4834300	5006200	4931000	21.9805	22.0973	22.1052	22.3679	22.1413	22.1058	22.1606	22.2662	22.436	22.026	0.250288	0.561726	0.0453234	1.38216	0.0202432	0.318331
A0A1B0GX25;Q9Z2V5;B1AUA8	Histone deacetylase 6	Hdac6	tr|A0A1B0GX25|A0A1B0GX25_MOUSE Histone deacetylase 6 (Fragment) OS=Mus musculus OX=10090 GN=Hdac6 PE=1 SV=1;sp|Q9Z2V5|HDAC6_MOUSE Histone deacetylase 6 OS=Mus musculus OX=10090 GN=Hdac6 PE=1 SV=3	510	3	13	13	13	16.8	16.8	16.8	110.18	0	71.65	14	504550	524180	431100	469210	586180	459480	499640	434060	442690	515840	18.9032	18.9658	18.9192	19.0857	18.8336	18.7841	18.877	18.7889	18.9366	18.7691	0.79567	0.204239	0.120062	0.910736	0.057982	0.209832
J3QP99;A0A1C7CYU5;Q3U2I3;F8WHJ1;D6RCH8	FTS and Hook-interacting protein	Fam160a2	tr|J3QP99|J3QP99_MOUSE FTS and Hook-interacting protein OS=Mus musculus OX=10090 GN=Fam160a2 PE=1 SV=2;tr|A0A1C7CYU5|A0A1C7CYU5_MOUSE FTS and Hook-interacting protein OS=Mus musculus OX=10090 GN=Fam160a2 PE=1 SV=1;sp|Q3U2I3|F16A2_MOUSE FTS and Hook-interac	511	5	4	4	4	5.8	5.8	5.8	106.54	0	7.2036	4	31005	45982	45017	27142	40185	35790	32583	35645	38945	38951	14.8787	15.4548	15.6597	14.9741	14.967	15.1017	14.9383	15.1828	15.4298	15.0419	0.269065	0.285949	0.192156	0.31651	0.118803	0.197526
A0A1C7CYV0;B1AX58;Q99K51	Plastin-3	Pls3	tr|A0A1C7CYV0|A0A1C7CYV0_MOUSE Plastin-3 (Fragment) OS=Mus musculus OX=10090 GN=Pls3 PE=1 SV=1;tr|B1AX58|B1AX58_MOUSE Plastin-3 OS=Mus musculus OX=10090 GN=Pls3 PE=1 SV=1;sp|Q99K51|PLST_MOUSE Plastin-3 OS=Mus musculus OX=10090 GN=Pls3 PE=1 SV=3	512	3	16	10	8	33.1	23.7	18.1	70.642	0	33.008	11	240600	293600	211880	245620	275290	277840	246300	231930	263530	253640	17.8348	18.1296	17.8944	18.1519	17.7432	18.0583	17.8565	17.8847	18.1883	17.7449	0.678354	0.129243	0.248988	2.73914	0.00654503	0.426032
A0A1D5RL92;G5E8I8;Q8CGZ0	Calcium homeostasis endoplasmic reticulum protein	Cherp	tr|A0A1D5RL92|A0A1D5RL92_MOUSE Calcium homeostasis endoplasmic reticulum protein OS=Mus musculus OX=10090 GN=Cherp PE=1 SV=1;tr|G5E8I8|G5E8I8_MOUSE Calcium homeostasis endoplasmic reticulum protein OS=Mus musculus OX=10090 GN=Cherp PE=1 SV=2;sp|Q8CGZ0|CHER	513	3	24	24	24	30.6	30.6	30.6	106.41	0	74.369	28	4467100	4484200	3889800	3353800	5385800	4191300	4327700	4107600	3393000	4912200	22.0494	22.0625	22.0928	21.9232	22.0333	21.9734	21.9917	22.0312	21.8748	22.0205	0.00154871	0.997652	0.000181198	1.44078	0.110121	-0.127884
A0A1D5RLD1;A0A1D5RLW4;D3Z3A8;Q8C170			tr|A0A1D5RLD1|A0A1D5RLD1_MOUSE Unconventional myosin-IXb OS=Mus musculus OX=10090 GN=Myo9b PE=1 SV=1	514	4	84	2	1	53.2	1.2	0.6	222.64	0	9.6136	2	198670	194870	186320	156450	230220	189180	181770	201680	157510	214740	17.5585	17.5382	17.709	17.5012	17.4852	17.5038	17.4182	17.683	17.4458	17.5048	0.0923159	0.824101	-0.0167694	0.267738	0.657758	-0.0215282
A0A1D5RLD8			tr|A0A1D5RLD8|A0A1D5RLD8_MOUSE Glyceraldehyde-3-phosphate dehydrogenase OS=Mus musculus OX=10090 GN=Gm10358 PE=1 SV=1	515	1	23	1	1	81.1	4.2	4.2	35.812	0.0035832	2.1331	1	21170	18944	23205	29654	18872	7784.7	29887	27025	13806	16459	14.3283	14.1755	14.7037	15.1018	13.8766	12.9008	14.8137	14.7833	13.9337	13.7991	0.750215	0.0831026	0.656788	0.437362	0.0274286	0.679901
A0A1D5RLG0;Q8BTX9;A0A1D5RM62	Inactive hydroxysteroid dehydrogenase-like protein 1	Hsdl1	tr|A0A1D5RLG0|A0A1D5RLG0_MOUSE Inactive hydroxysteroid dehydrogenase-like protein 1 OS=Mus musculus OX=10090 GN=Hsdl1 PE=1 SV=1;sp|Q8BTX9|HSDL1_MOUSE Inactive hydroxysteroid dehydrogenase-like protein 1 OS=Mus musculus OX=10090 GN=Hsdl1 PE=1 SV=1	517	3	11	11	11	43.7	43.7	43.7	34.396	0	43.433	13	1498600	1425200	1424800	1498400	1828000	1512500	1622700	1607000	1729900	1612700	20.4737	20.4088	20.6439	20.7608	20.4744	20.5029	20.5765	20.6773	20.9029	20.4136	0.193659	0.577783	0.0486279	1.42603	0.0121798	0.387884
A0A1D5RLJ8;D3Z1F9;Q8C0M0	WD repeat-containing protein 59	Wdr59	tr|A0A1D5RLJ8|A0A1D5RLJ8_MOUSE GATOR complex protein WDR59 OS=Mus musculus OX=10090 GN=Wdr59 PE=1 SV=1;tr|D3Z1F9|D3Z1F9_MOUSE WD repeat-containing protein 59 OS=Mus musculus OX=10090 GN=Wdr59 PE=1 SV=2;sp|Q8C0M0|WDR59_MOUSE GATOR complex protein WDR59 OS=M	518	3	2	2	2	3.6	3.6	3.6	111.65	0	7.5057	2	8123.5	7497.5	6586.7	9463.9	9102	8323.8	10368	7728.7	10900	7501.1	12.9464	12.8383	12.8869	13.4541	12.8246	12.9974	13.2863	12.9774	13.5927	12.6654	0.503561	0.142362	0.317315	1.74732	0.00190853	0.778404
A0A1D5RLL3;Q8BG67;Q8BWC5;A0A2I3BR57	Protein EFR3 homolog A	Efr3a	tr|A0A1D5RLL3|A0A1D5RLL3_MOUSE Protein EFR3 homolog A OS=Mus musculus OX=10090 GN=Efr3a PE=1 SV=1;sp|Q8BG67|EFR3A_MOUSE Protein EFR3 homolog A OS=Mus musculus OX=10090 GN=Efr3a PE=1 SV=1	519	4	26	26	25	39	39	37.5	95.684	0	110.84	29	1590100	1590900	1376700	1425600	1946200	1544500	1581600	1473500	1542600	1736600	20.5592	20.5675	20.5943	20.689	20.5648	20.5331	20.5394	20.5522	20.7376	20.5204	0.143099	0.861613	0.0108709	1.45221	0.0676564	0.170706
A0A1D5RLM8;B1ASN7		Efcab3	tr|A0A1D5RLM8|A0A1D5RLM8_MOUSE Predicted gene 11639 OS=Mus musculus OX=10090 GN=Gm11639 PE=1 SV=1;tr|B1ASN7|B1ASN7_MOUSE EF-hand calcium-binding domain-containing protein 3 (Fragment) OS=Mus musculus OX=10090 GN=Efcab3 PE=4 SV=2	520	2	2	2	2	0.4	0.4	0.4	654.2	0.0082044	1.5967	3	342620	339410	344630	307320	345830	302570	363870	307650	359750	329740	18.3448	18.3387	18.5962	18.4752	18.0723	18.1813	18.4196	18.2923	18.6373	18.1235	1.55708	0.0695578	0.281251	1.48534	0.0098403	0.458374
A0A1D5RLR7;Q9D2X5;Z4YNA3;A0A1D5RLW7	MAU2 chromatid cohesion factor homolog	Mau2	tr|A0A1D5RLR7|A0A1D5RLR7_MOUSE MAU2 chromatid cohesion factor homolog OS=Mus musculus OX=10090 GN=Mau2 PE=1 SV=1;sp|Q9D2X5|SCC4_MOUSE MAU2 chromatid cohesion factor homolog OS=Mus musculus OX=10090 GN=Mau2 PE=1 SV=3;tr|Z4YNA3|Z4YNA3_MOUSE MAU2 chromatid co	521	4	9	9	9	16.3	16.3	16.3	73.008	0	36.364	9	216750	198890	165780	137540	256190	206940	181840	197780	144960	237400	17.6842	17.5677	17.5404	17.3153	17.6394	17.6333	17.4188	17.6549	17.326	17.6495	0.744998	0.171154	-0.151227	3.29199	0.0126311	-0.323813
A0A1D5RLS3;A0A1D5RLJ4;Q9JLG8;A0A1D5RLI7	Calpain-15	Capn15	tr|A0A1D5RLS3|A0A1D5RLS3_MOUSE Calpain-15 OS=Mus musculus OX=10090 GN=Capn15 PE=1 SV=1;tr|A0A1D5RLJ4|A0A1D5RLJ4_MOUSE Calpain-15 OS=Mus musculus OX=10090 GN=Capn15 PE=1 SV=1;sp|Q9JLG8|CAN15_MOUSE Calpain-15 OS=Mus musculus OX=10090 GN=Capn15 PE=1 SV=1	522	4	3	3	3	4.2	4.2	4.2	128.95	0	12.035	3	21825	20260	17913	15815	26643	18606	19570	15136	18741	22008	14.3722	14.2724	14.3303	14.1948	14.3741	14.1579	14.2028	13.947	14.3746	14.2183	0.2491	0.501178	-0.0585327	0.0305297	0.846974	-0.0114446
A0A1L1SQ42;D3YWR0;A0A1D5RLT6;Q80TI0;F7BFL8	GRAM domain-containing protein 1B	Gramd1b	tr|A0A1L1SQ42|A0A1L1SQ42_MOUSE Protein Aster-B OS=Mus musculus OX=10090 GN=Gramd1b PE=1 SV=1;tr|D3YWR0|D3YWR0_MOUSE Protein Aster-B OS=Mus musculus OX=10090 GN=Gramd1b PE=1 SV=2;tr|A0A1D5RLT6|A0A1D5RLT6_MOUSE Protein Aster-B OS=Mus musculus OX=10090 GN=Gra	523	5	16	16	15	24.9	24.9	23.7	84.904	0	39.875	17	241330	233660	191030	174750	263180	252320	238270	235490	204900	280170	17.8392	17.8001	17.745	17.6608	17.6783	17.9193	17.8087	17.9066	17.8252	17.8885	0.065557	0.821739	0.0210485	0.101918	0.546178	-0.0403681
A0A1D5RLV7;G3UYW1;Q6VNB8;G3UY81;REV__Q8VCB3	WD repeat and FYVE domain-containing protein 3	Wdfy3	tr|A0A1D5RLV7|A0A1D5RLV7_MOUSE WD repeat and FYVE domain-containing protein 3 OS=Mus musculus OX=10090 GN=Wdfy3 PE=1 SV=1;tr|G3UYW1|G3UYW1_MOUSE WD repeat and FYVE domain-containing protein 3 OS=Mus musculus OX=10090 GN=Wdfy3 PE=1 SV=1;sp|Q6VNB8|WDFY3_MOUS	524	5	29	29	29	10	10	10	392.82	0	101.81	29	646500	551250	595270	497360	776320	642140	571420	648410	574070	723010	19.2608	19.0384	19.3847	19.1698	19.2389	19.2669	19.0707	19.3679	19.3116	19.2562	2.05177	0.0851528	-0.192986	0.0305381	0.893826	-0.00687408
A0A1D5RLX9;Q8BWH0	Putative sodium-coupled neutral amino acid transporter 7	Slc38a7	tr|A0A1D5RLX9|A0A1D5RLX9_MOUSE Putative sodium-coupled neutral amino acid transporter 7 (Fragment) OS=Mus musculus OX=10090 GN=Slc38a7 PE=1 SV=1;sp|Q8BWH0|S38A7_MOUSE Putative sodium-coupled neutral amino acid transporter 7 OS=Mus musculus OX=10090 GN=Slc3	525	2	3	3	3	7.8	7.8	7.8	44.086	0	9.3873	4	105610	106670	112920	115980	132610	104940	113210	116450	130740	115920	16.6469	16.6689	16.9865	17.0693	16.6894	16.6536	16.7351	16.8907	17.177	16.6153	0.373411	0.493103	0.0496387	1.72741	0.00781274	0.47083
A0A1D5RLZ6;Q9DCC8	Mitochondrial import receptor subunit TOM20 homolog	Tomm20	tr|A0A1D5RLZ6|A0A1D5RLZ6_MOUSE Mitochondrial import receptor subunit TOM20 homolog OS=Mus musculus OX=10090 GN=Tomm20 PE=1 SV=1;sp|Q9DCC8|TOM20_MOUSE Mitochondrial import receptor subunit TOM20 homolog OS=Mus musculus OX=10090 GN=Tomm20 PE=1 SV=1	526	2	2	2	2	19.6	19.6	19.6	11.434	0	5.1824	3	137210	127890	127890	136970	154930	123600	149630	118120	149640	143150	17.0246	16.9306	17.1661	17.3093	16.9138	16.8897	17.1375	16.9112	17.3718	16.9197	0.426378	0.278587	0.117299	2.2646	0.00772028	0.423807
A0A1D5RLZ8			tr|A0A1D5RLZ8|A0A1D5RLZ8_MOUSE EF-hand calcium-binding domain-containing protein 4B OS=Mus musculus OX=10090 GN=Cracr2a PE=1 SV=1	527	1	2	2	2	3.7	3.7	3.7	82.666	0	7.7707	2	43868	51125	44535	40021	59379	50810	62022	49180	47336	56708	15.3794	15.6078	15.6442	15.5343	15.5303	15.6072	15.867	15.6471	15.7113	15.5838	0.514261	0.190359	0.180372	0.259194	0.334423	0.0657964
A0A1D5RM65;Q5EBH1;D3Z6G2	Ras association domain-containing protein 5	Rassf5	tr|A0A1D5RM65|A0A1D5RM65_MOUSE Ras association domain-containing protein 5 OS=Mus musculus OX=10090 GN=Rassf5 PE=1 SV=1;sp|Q5EBH1|RASF5_MOUSE Ras association domain-containing protein 5 OS=Mus musculus OX=10090 GN=Rassf5 PE=1 SV=1;tr|D3Z6G2|D3Z6G2_MOUSE Ra	528	3	7	7	7	25.6	25.6	25.6	35.341	0	22.44	10	985630	980770	998510	720690	1142900	1037300	986350	1165900	722200	1104900	19.8692	19.8696	20.131	19.7049	19.7969	19.9588	19.8582	20.2144	19.6427	19.868	0.323999	0.632681	0.0314913	1.10596	0.083231	-0.158646
A0A1D5RM83;E9PUA3;Q8R0S2;Q3TES0	IQ motif and SEC7 domain-containing protein 1	Iqsec1	tr|A0A1D5RM83|A0A1D5RM83_MOUSE IQ motif and SEC7 domain-containing protein 1 OS=Mus musculus OX=10090 GN=Iqsec1 PE=1 SV=1;tr|E9PUA3|E9PUA3_MOUSE IQ motif and SEC7 domain-containing protein 1 OS=Mus musculus OX=10090 GN=Iqsec1 PE=1 SV=1;sp|Q8R0S2|IQEC1_MOUS	529	4	19	19	15	22.5	22.5	19.3	117.93	0	56.01	19	644470	647680	614210	665090	800190	616640	722340	660510	720040	670460	19.2563	19.271	19.4299	19.589	19.2826	19.2085	19.4088	19.3946	19.6384	19.1473	0.488251	0.248253	0.124952	1.50747	0.0122751	0.398767
A0A1D5RM90;Q8R3L2;B2ZAC8;A0A1D5RLU0	Transcription factor 25	Tcf25	tr|A0A1D5RM90|A0A1D5RM90_MOUSE Transcription factor 25 OS=Mus musculus OX=10090 GN=Tcf25 PE=1 SV=1;sp|Q8R3L2|TCF25_MOUSE Transcription factor 25 OS=Mus musculus OX=10090 GN=Tcf25 PE=1 SV=2;tr|B2ZAC8|B2ZAC8_MOUSE Nuclear localized protein-1 isoform d (Fragm	530	4	13	13	13	30.4	30.4	30.4	71.035	0	33.572	13	404850	324390	314990	181340	543840	413420	319650	333010	184320	521270	18.5856	18.2734	18.4665	17.7142	18.7254	18.6317	18.2326	18.4065	17.6725	18.7842	2.297	0.0157436	-0.501776	2.93957	0	-1.06145
A0A1D5RM97;E9Q8S5;Q3U214;E9Q6G0;E9Q4Q9;E9Q1M8;B1AST8;B1AST7;E9QLW6;E9Q1Q1;E9PWX8;E9QPR4;A0A0A6YXG1;Q60592;Q811L6;A0A1D5RLJ1	Microtubule-associated serine/threonine-protein kinase 3	Mast3	tr|A0A1D5RM97|A0A1D5RM97_MOUSE Microtubule-associated serine/threonine-protein kinase 3 OS=Mus musculus OX=10090 GN=Mast3 PE=1 SV=1;tr|E9Q8S5|E9Q8S5_MOUSE Microtubule-associated serine/threonine-protein kinase 3 OS=Mus musculus OX=10090 GN=Mast3 PE=1 SV=2;	531	16	14	13	13	13.3	12.6	12.6	142.55	0	43.297	13	396070	425410	378540	412510	449310	425840	441590	427540	450950	453570	18.5539	18.6646	18.7316	18.8999	18.4499	18.6744	18.6988	18.767	18.9633	18.5835	0.856749	0.150686	0.164983	1.5185	0.0114692	0.414882
A0A1D5RMC4;A2AAE1	Uncharacterized protein KIAA1109	Kiaa1109	tr|A0A1D5RMC4|A0A1D5RMC4_MOUSE RIKEN cDNA 4932438A13 gene (Fragment) OS=Mus musculus OX=10090 GN=4932438A13Rik PE=1 SV=1;sp|A2AAE1|K1109_MOUSE Transmembrane protein KIAA1109 OS=Mus musculus OX=10090 GN=Kiaa1109 PE=1 SV=4	532	2	3	3	3	1.9	1.9	1.9	318.63	0	8.298	3	25824	27869	21717	25279	27575	28557	26820	22176	26188	28567	14.6149	14.7324	14.6081	14.8715	14.4237	14.776	14.6575	14.4981	14.8573	14.5946	0.733678	0.149846	0.18585	1.27067	0.0165701	0.355269
E7FLY0;A0A1D5RMD4;B1AVY7	Kinesin-like protein;Kinesin-like protein KIF16B	Kif16b	tr|E7FLY0|E7FLY0_MOUSE Kinesin superfamily protein 16B OS=Mus musculus OX=10090 GN=Kif16b PE=1 SV=1;tr|A0A1D5RMD4|A0A1D5RMD4_MOUSE Kinesin-like protein KIF16B OS=Mus musculus OX=10090 GN=Kif16b PE=1 SV=1;sp|B1AVY7|KI16B_MOUSE Kinesin-like protein KIF16B OS	533	3	10	7	7	11	9.2	9.2	151.29	0	19.005	7	63773	52064	49662	48683	74766	50653	54748	52135	52023	64812	15.9192	15.6341	15.8014	15.817	15.8627	15.6028	15.687	15.7313	15.8475	15.7765	1.05567	0.138555	-0.159056	0.0926806	0.800207	0.0126634
A0A1I7Q4A6;Q9CPQ5	Centromere protein Q	Cenpq	tr|A0A1I7Q4A6|A0A1I7Q4A6_MOUSE Centromere protein Q OS=Mus musculus OX=10090 GN=Cenpq PE=1 SV=1;sp|Q9CPQ5|CENPQ_MOUSE Centromere protein Q OS=Mus musculus OX=10090 GN=Cenpq PE=2 SV=2	534	2	1	1	1	7.4	7.4	7.4	30.76	0	5.9097	1	6043.3	7313.8	6736.3	4018.8	9545.9	7490.8	10842	4992.9	5307.6	7906.9	12.5196	12.8025	12.9193	12.2184	12.8933	12.8453	13.3508	12.347	12.5545	12.7414	0.338893	0.213351	0.259314	0.840087	0.019653	-0.430883
A0A1L1SRA9;A0A1L1SQ26;A0A1L1SSQ9;A0A1L1ST77;Q8BZB2;A0A1L1SQ67;A0A1L1STK9	Phosphopantothenoylcysteine decarboxylase	Ppcdc	tr|A0A1L1SRA9|A0A1L1SRA9_MOUSE Phosphopantothenoylcysteine decarboxylase OS=Mus musculus OX=10090 GN=Ppcdc PE=1 SV=1;tr|A0A1L1SQ26|A0A1L1SQ26_MOUSE Phosphopantothenoylcysteine decarboxylase (Fragment) OS=Mus musculus OX=10090 GN=Ppcdc PE=1 SV=1;tr|A0A1L1SS	535	7	2	2	2	26.4	26.4	26.4	13.791	0	5.7508	2	19136	23617	16742	21892	25256	20833	24245	26353	28158	25699	14.1825	14.4936	14.2327	14.6639	14.2969	14.321	14.5119	14.747	14.9619	14.4419	0.678392	0.202486	0.133308	0.936161	0.0151552	0.443507
A0A1L1SR15;A0A1L1SR04;A0A1L1SUQ2;A0A1L1SQ32;A0A1L1SRG3;Q8JZX3	POC1 centriolar protein homolog A	Poc1a	tr|A0A1L1SR15|A0A1L1SR15_MOUSE POC1 centriolar protein homolog A OS=Mus musculus OX=10090 GN=Poc1a PE=1 SV=1;tr|A0A1L1SR04|A0A1L1SR04_MOUSE POC1 centriolar protein homolog A (Fragment) OS=Mus musculus OX=10090 GN=Poc1a PE=1 SV=1;tr|A0A1L1SUQ2|A0A1L1SUQ2_MO	536	6	2	2	2	5.4	5.4	5.4	33.209	0.00014637	3.5412	2	71553	72552	62715	45948	99069	79311	66357	65998	41092	90089	16.0852	16.1128	16.1381	15.7335	16.2687	16.2496	15.9644	16.0715	15.5073	16.2516	1.0119	0.107387	-0.22154	1.52219	0.00316124	-0.639761
A0A1L1SQ41;Q4FCQ7;Q9Z2A5;J3QNU1;A0A140LJ98	Arginyl-tRNA--protein transferase 1	Ate1	tr|A0A1L1SQ41|A0A1L1SQ41_MOUSE Arginyl-tRNA--protein transferase 1 OS=Mus musculus OX=10090 GN=Ate1 PE=1 SV=1;tr|Q4FCQ7|Q4FCQ7_MOUSE Arginyl-tRNA--protein transferase 1 OS=Mus musculus OX=10090 GN=Ate1 PE=1 SV=1;sp|Q9Z2A5|ATE1_MOUSE Arginyl-tRNA--protein t	537	5	14	14	14	31.5	31.5	31.5	64.094	0	67.346	16	1578200	1601100	1267800	1292400	1943800	1683000	1633100	1579500	1427300	1885000	20.5484	20.5767	20.4754	20.5475	20.563	20.657	20.5857	20.6524	20.6255	20.6387	0.182461	0.767986	-0.0196638	0.0880581	0.779046	-0.0143499
A0A1L1SQ51;E9PUM4;Q71LX4;Q8CDM9;A0A1L1SRI1;A0A1L1SVA8	Talin-2	Tln2	tr|A0A1L1SQ51|A0A1L1SQ51_MOUSE Talin-2 OS=Mus musculus OX=10090 GN=Tln2 PE=1 SV=1;tr|E9PUM4|E9PUM4_MOUSE Talin-2 OS=Mus musculus OX=10090 GN=Tln2 PE=1 SV=1;sp|Q71LX4|TLN2_MOUSE Talin-2 OS=Mus musculus OX=10090 GN=Tln2 PE=1 SV=3;tr|Q8CDM9|Q8CDM9_MOUSE Talin	538	6	21	2	2	6.6	0.6	0.6	271.92	0.0046461	1.9227	2	2867200	2690400	2348700	1723600	3138900	2178000	2285900	2183700	1881000	2815100	21.4097	21.3255	21.365	20.9628	21.2544	21.029	21.0708	21.1197	21.0238	21.2173	0.0985062	0.713889	-0.0377111	1.67868	0.031498	-0.242558
A0A1L1SQA8;P62852	40S ribosomal protein S25	Rps25	tr|A0A1L1SQA8|A0A1L1SQA8_MOUSE 40S ribosomal protein S25 OS=Mus musculus OX=10090 GN=Rps25 PE=1 SV=1;sp|P62852|RS25_MOUSE 40S ribosomal protein S25 OS=Mus musculus OX=10090 GN=Rps25 PE=1 SV=1	539	2	5	5	5	39.8	39.8	39.8	10.309	0	10.897	7	11599000	11360000	9358900	8442000	13327000	10387000	11158000	10044000	7726500	11992000	23.426	23.4035	23.3594	23.255	23.3404	23.2827	23.3581	23.3212	23.0621	23.3081	0.74476	0.39624	0.0565281	0.634065	0.0992697	-0.16574
A0A1L1SR69;A0A1L1ST61;A0A1L1SV00;Q8R472;Q9JLR9	HIG1 domain family member 1A, mitochondrial	Higd1a	tr|A0A1L1SR69|A0A1L1SR69_MOUSE HIG1 domain family member 1A, mitochondrial (Fragment) OS=Mus musculus OX=10090 GN=Higd1a PE=1 SV=1;tr|A0A1L1ST61|A0A1L1ST61_MOUSE HIG1 domain family member 1A, mitochondrial (Fragment) OS=Mus musculus OX=10090 GN=Higd1a PE=1	540	5	1	1	1	28.6	28.6	28.6	6.91	0	20.221	1	239640	256920	202220	263470	316100	228770	267210	232740	291560	258440	17.829	17.937	17.8271	18.2531	17.9426	17.7779	17.9741	17.8897	18.3341	17.772	0.423353	0.312107	0.0982618	1.3586	0.0114057	0.436313
A0A1L1SRM4;D3YYD1;A0A1L1SS03;Q3UTQ7	PR domain zinc finger protein 10	Prdm10	tr|A0A1L1SRM4|A0A1L1SRM4_MOUSE PR domain zinc finger protein 10 OS=Mus musculus OX=10090 GN=Prdm10 PE=1 SV=1;tr|D3YYD1|D3YYD1_MOUSE PR domain zinc finger protein 10 OS=Mus musculus OX=10090 GN=Prdm10 PE=1 SV=1;tr|A0A1L1SS03|A0A1L1SS03_MOUSE PR domain zinc	541	4	3	3	3	3.2	3.2	3.2	126.52	0	14.81	3	56262	47834	49869	34567	72595	54300	45750	45520	33954	62849	15.7384	15.5118	15.8074	15.3229	15.8202	15.7031	15.428	15.5356	15.232	15.7321	1.42927	0.0673396	-0.306255	1.80322	0.00536746	-0.49869
A0A1L1SRQ7;Q9CR22	Transmembrane protein 42	Tmem42	tr|A0A1L1SRQ7|A0A1L1SRQ7_MOUSE Transmembrane protein 42 OS=Mus musculus OX=10090 GN=Tmem42 PE=1 SV=1;sp|Q9CR22|TMM42_MOUSE Transmembrane protein 42 OS=Mus musculus OX=10090 GN=Tmem42 PE=2 SV=1	542	2	1	1	1	20.2	20.2	20.2	13.179	0	8.624	1	0	0	0	0	0	0	0	0	0	0	#NUM!	#NUM!	#NUM!	#NUM!	#NUM!	#NUM!	#NUM!	#NUM!	#NUM!	#NUM!	#N/A	#N/A	#N/A	#N/A	#N/A	#N/A
A0A1L1SRR1;Q9ESD6	CKLF-like MARVEL transmembrane domain-containing protein 7	Cmtm7	tr|A0A1L1SRR1|A0A1L1SRR1_MOUSE CKLF-like MARVEL transmembrane domain-containing protein 7 OS=Mus musculus OX=10090 GN=Cmtm7 PE=1 SV=1;sp|Q9ESD6|CKLF7_MOUSE CKLF-like MARVEL transmembrane domain-containing protein 7 OS=Mus musculus OX=10090 GN=Cmtm7 PE=1 SV	543	2	3	3	3	63.5	63.5	63.5	6.6316	0	24.294	5	769050	895610	721220	845620	980410	897530	973810	867370	917910	823210	19.5112	19.7386	19.6616	19.9355	19.5756	19.75	19.8398	19.7876	19.9887	19.4434	1.10609	0.0853502	0.279653	1.62161	0.00943691	0.45256
F6TCF9;A0A1L1SRT0;Q60739	BAG family molecular chaperone regulator 1	Bag1	tr|F6TCF9|F6TCF9_MOUSE BAG family molecular chaperone regulator 1 OS=Mus musculus OX=10090 GN=Bag1 PE=1 SV=1;tr|A0A1L1SRT0|A0A1L1SRT0_MOUSE BAG family molecular chaperone regulator 1 OS=Mus musculus OX=10090 GN=Bag1 PE=1 SV=1;sp|Q60739|BAG1_MOUSE BAG famil	544	3	12	12	12	37.5	37.5	37.5	39.696	0	65.069	15	2033600	1996300	1818300	1658000	2469600	2096500	2071300	2069200	1642200	2391900	20.9141	20.895	20.9957	20.9068	20.9084	20.974	20.9286	21.042	20.8279	20.9822	0.305471	0.618788	-0.0335646	0.543885	0.247073	-0.0779791
A0A1L1SRT5;Q91W67;A0A1L1SRW2;A0A1L1STF2;A0A1L1SRB5;A0A1L1SU68;A0A1L1SRT4	Ubiquitin-like protein 7	Ubl7	tr|A0A1L1SRT5|A0A1L1SRT5_MOUSE Ubiquitin-like protein 7 (Fragment) OS=Mus musculus OX=10090 GN=Ubl7 PE=1 SV=1;sp|Q91W67|UBL7_MOUSE Ubiquitin-like protein 7 OS=Mus musculus OX=10090 GN=Ubl7 PE=1 SV=2;tr|A0A1L1SRW2|A0A1L1SRW2_MOUSE Ubiquitin-like protein 7 (	545	7	4	4	4	26.1	26.1	26.1	26	0	11.235	4	126850	128820	99505	102280	196610	139520	153780	130710	99872	175170	16.9113	16.9411	16.804	16.888	17.2576	17.0645	17.177	17.0574	16.7885	17.2109	0.549112	0.186107	-0.175214	1.72771	0.0115383	-0.396007
A0A1L1SRX2;O08739;D3YU73;F6XQD0;D3Z4N3;A0A0G2JFD4;Q3V1D3	AMP deaminase 3	Ampd3	tr|A0A1L1SRX2|A0A1L1SRX2_MOUSE AMP deaminase OS=Mus musculus OX=10090 GN=Ampd3 PE=1 SV=1;sp|O08739|AMPD3_MOUSE AMP deaminase 3 OS=Mus musculus OX=10090 GN=Ampd3 PE=1 SV=2	546	7	16	15	15	22.7	21.5	21.5	89.567	0	40.343	15	620830	611810	672730	423000	731720	662770	631440	719620	439960	684180	19.2024	19.1888	19.5612	18.9361	19.1535	19.3126	19.2148	19.5182	18.9277	19.1765	0.773629	0.533975	0.0367508	2.56018	0.0298166	-0.233117
A0A1L1SRX4;Q9CQ02;A0A1L1SRJ9;A0A1L1ST08;A0A1L1SVC7;A0A1L1SRM6	COMM domain-containing protein 4	Commd4	tr|A0A1L1SRX4|A0A1L1SRX4_MOUSE COMM domain-containing protein 4 (Fragment) OS=Mus musculus OX=10090 GN=Commd4 PE=1 SV=1;sp|Q9CQ02|COMD4_MOUSE COMM domain-containing protein 4 OS=Mus musculus OX=10090 GN=Commd4 PE=1 SV=1;tr|A0A1L1SRJ9|A0A1L1SRJ9_MOUSE COMM	547	6	5	5	5	32.9	32.9	32.9	18.032	0	17.22	5	706030	655320	612700	622480	962640	764650	761750	752450	719650	895980	19.3879	19.2879	19.4264	19.4935	19.5492	19.5189	19.4854	19.5826	19.6376	19.5656	0.643877	0.171434	-0.170753	0.0357581	0.875522	0.00813198
A0A1L1SS44;Q60709;Q06335	Amyloid-like protein 2	Aplp2	tr|A0A1L1SS44|A0A1L1SS44_MOUSE Amyloid-like protein 2 (Fragment) OS=Mus musculus OX=10090 GN=Aplp2 PE=1 SV=1;tr|Q60709|Q60709_MOUSE Amyloid-like protein 2 OS=Mus musculus OX=10090 GN=Aplp2 PE=1 SV=1;sp|Q06335|APLP2_MOUSE Amyloid-like protein 2 OS=Mus muscu	548	3	2	1	1	4.2	2.9	2.9	71.302	0	4.284	1	7203.9	9609.2	8862.2	9608.3	8637.5	7453.4	9926	6444.2	9458.6	10134	12.7731	13.1963	13.315	13.4759	12.749	12.8381	13.2235	12.7151	13.3881	13.0994	0.609787	0.129191	0.285662	0.971904	0.012626	0.507782
A0A1L1SSA8;Q91XE8	Transmembrane protein 205	Tmem205	tr|A0A1L1SSA8|A0A1L1SSA8_MOUSE Transmembrane protein 205 (Fragment) OS=Mus musculus OX=10090 GN=Tmem205 PE=1 SV=1;sp|Q91XE8|TM205_MOUSE Transmembrane protein 205 OS=Mus musculus OX=10090 GN=Tmem205 PE=1 SV=1	549	2	4	4	4	24.3	24.3	24.3	19.612	0	10.739	4	883530	1058800	866030	1076700	1072800	909730	1120000	934020	1126200	935120	19.7114	19.9801	19.9256	20.284	19.7055	19.7695	20.0416	19.8944	20.2837	19.6273	1.69384	0.048443	0.344382	2.39914	0.0016967	0.617438
E9Q723;A0A1L1SSC7;A0A338P6N2;D3YVV0;Q3UMK4;A0A1L1SSP7		Ttc13	tr|E9Q723|E9Q723_MOUSE Tetratricopeptide repeat domain 13 OS=Mus musculus OX=10090 GN=Ttc13 PE=1 SV=2;tr|A0A1L1SSC7|A0A1L1SSC7_MOUSE Tetratricopeptide repeat domain 13 OS=Mus musculus OX=10090 GN=Ttc13 PE=1 SV=1;tr|A0A338P6N2|A0A338P6N2_MOUSE Tetratricopep	550	6	8	8	8	13.9	13.9	13.9	89.28	0	30.822	8	173350	173120	131010	140350	190660	163340	164400	142480	143870	184000	17.3619	17.3675	17.2009	17.3445	17.2132	17.2919	17.2733	17.1817	17.3151	17.2819	0.471696	0.365802	0.0728569	0.799983	0.216433	0.0822449
Q3UDS7;A0A1L1SSF2;Q8VDL4	ADP-dependent glucokinase	Adpgk	tr|Q3UDS7|Q3UDS7_MOUSE ADP-dependent glucokinase OS=Mus musculus OX=10090 GN=Adpgk PE=1 SV=1;tr|A0A1L1SSF2|A0A1L1SSF2_MOUSE ADP-dependent glucokinase OS=Mus musculus OX=10090 GN=Adpgk PE=1 SV=1;sp|Q8VDL4|ADPGK_MOUSE ADP-dependent glucokinase OS=Mus musculu	551	3	13	13	13	41.2	41.2	41.2	53.788	0	76.426	17	2427400	2127200	2000700	1572200	3113800	2857500	2345300	2553600	1885800	3208200	21.1695	20.9866	21.1336	20.8302	21.2428	21.4207	21.1078	21.3454	21.0274	21.4059	0.950059	0.0934729	-0.277136	1.04271	0.0166097	-0.395537
E9QPK4;A0A1L1SSL9;Q9JKK8	Serine/threonine-protein kinase ATR	Atr	tr|E9QPK4|E9QPK4_MOUSE Serine/threonine-protein kinase ATR OS=Mus musculus OX=10090 GN=Atr PE=1 SV=2;tr|A0A1L1SSL9|A0A1L1SSL9_MOUSE Serine/threonine-protein kinase ATR OS=Mus musculus OX=10090 GN=Atr PE=1 SV=1;sp|Q9JKK8|ATR_MOUSE Serine/threonine-protein k	552	3	4	4	4	2	2	2	300.36	0	4.5732	4	84033	132800	81409	98079	84181	86904	103930	79155	97507	88400	16.3172	16.985	16.5144	16.8275	16.0338	16.3815	16.6117	16.3337	16.7539	16.2243	1.06757	0.0468068	0.669312	1.63838	0.00231486	0.661656
A0A1L1SSS4;B9EIW5;Q6DFV7;A0A1L1STT1;A0A1L1SQY8	Nuclear receptor coactivator 7	Ncoa7	tr|A0A1L1SSS4|A0A1L1SSS4_MOUSE Nuclear receptor coactivator 7 OS=Mus musculus OX=10090 GN=Ncoa7 PE=1 SV=1;tr|B9EIW5|B9EIW5_MOUSE Ncoa7 protein OS=Mus musculus OX=10090 GN=Ncoa7 PE=1 SV=1;sp|Q6DFV7|NCOA7_MOUSE Nuclear receptor coactivator 7 OS=Mus musculus	553	5	5	5	5	6.8	6.8	6.8	101.16	0	10.819	5	85559	90312	79806	78687	102300	80524	97687	70374	79875	101050	16.3432	16.4287	16.4857	16.5097	16.315	16.2715	16.5224	16.1641	16.4661	16.4172	0.593046	0.249926	0.109397	0.796826	0.135629	0.121771
A0A1L1SSX5;Q8R149	BUD13 homolog	Bud13	tr|A0A1L1SSX5|A0A1L1SSX5_MOUSE BUD13 homolog (Fragment) OS=Mus musculus OX=10090 GN=Bud13 PE=1 SV=1;sp|Q8R149|BUD13_MOUSE BUD13 homolog OS=Mus musculus OX=10090 GN=Bud13 PE=1 SV=1	554	2	4	4	4	20.5	20.5	20.5	21.997	0	5.4431	4	126230	130510	101430	102400	129260	118470	131180	104200	105630	127690	16.9042	16.9599	16.8317	16.8897	16.6525	16.8286	16.9477	16.7303	16.8693	16.7548	1.39905	0.0845258	0.250113	1.1089	0.0709115	0.175858
A0A1L1SSX7;Q9JHQ5;F6VG18;F6VTH5;A0A1L1ST13;E9Q9P1	Leucine zipper transcription factor-like protein 1	Lztfl1	tr|A0A1L1SSX7|A0A1L1SSX7_MOUSE Leucine zipper transcription factor-like protein 1 (Fragment) OS=Mus musculus OX=10090 GN=Lztfl1 PE=1 SV=1;sp|Q9JHQ5|LZTL1_MOUSE Leucine zipper transcription factor-like protein 1 OS=Mus musculus OX=10090 GN=Lztfl1 PE=1 SV=1;	555	6	9	9	9	35.9	35.9	35.9	33.591	0	36.54	9	338160	331870	283140	330010	424210	308830	307350	308780	323530	362180	18.3259	18.3063	18.3127	18.578	18.367	18.2109	18.176	18.2976	18.4842	18.2589	0.313465	0.424339	-0.0717726	1.03219	0.0514776	0.218163
A0A1L1ST22;Q8BSE7		Clasp2	tr|A0A1L1ST22|A0A1L1ST22_MOUSE CLIP-associating protein 2 OS=Mus musculus OX=10090 GN=Clasp2 PE=1 SV=1;tr|Q8BSE7|Q8BSE7_MOUSE CLIP-associating protein 2 OS=Mus musculus OX=10090 GN=Clasp2 PE=1 SV=1	556	2	18	6	6	35.8	11.5	11.5	66.341	0	22.542	6	227580	223040	182320	175560	281600	234450	204750	202560	189340	289960	17.7545	17.733	17.6776	17.6674	17.7759	17.8133	17.59	17.6893	17.7113	17.938	0.672978	0.154476	-0.195448	0.734859	0.0919493	-0.167577
A0A1L1STC6;Q6ZWR6;A0A1L1SRV6;F7BX34;REV__A2A699	Nesprin-1	Syne1	tr|A0A1L1STC6|A0A1L1STC6_MOUSE Nesprin-1 OS=Mus musculus OX=10090 GN=Syne1 PE=1 SV=1;sp|Q6ZWR6|SYNE1_MOUSE Nesprin-1 OS=Mus musculus OX=10090 GN=Syne1 PE=1 SV=2	557	5	93	93	91	13.4	13.4	13.2	1009.9	0	323.31	95	4426100	4164400	4176300	2862700	4928500	4893600	4464400	5030100	3045300	5293400	22.0361	21.9557	22.1953	21.6948	21.9053	22.1969	22.0365	22.3235	21.7188	22.1283	0.0566532	0.833994	-0.0206642	0.959654	0.0289173	-0.309989
A0A1L1STE4;Q9Z1X4;Q45VK5;A0A1L1SSU8;A0A1L1ST48;A0A1L1SQR7;A0A1L1SU19;A0A1L1SR62;A0A1L1SQ69	Interleukin enhancer-binding factor 3	Ilf3	tr|A0A1L1STE4|A0A1L1STE4_MOUSE Interleukin enhancer-binding factor 3 OS=Mus musculus OX=10090 GN=Ilf3 PE=1 SV=1;sp|Q9Z1X4|ILF3_MOUSE Interleukin enhancer-binding factor 3 OS=Mus musculus OX=10090 GN=Ilf3 PE=1 SV=2;tr|Q45VK5|Q45VK5_MOUSE Interleukin enhance	558	9	29	29	27	41.4	41.4	38.8	97.452	0	140.88	35	5446100	5233400	4444100	3713200	6499300	5259500	5183300	4939900	3948400	6156800	22.3353	22.2854	22.285	22.0701	22.3044	22.3009	22.2519	22.2974	22.0935	22.3463	0.773516	0.393139	-0.0567026	2.01983	0.028556	-0.243566
A0A1L1STE6;Q9D6R2	Isocitrate dehydrogenase [NAD] subunit alpha, mitochondrial	Idh3a	tr|A0A1L1STE6|A0A1L1STE6_MOUSE Isocitrate dehydrogenase [NAD] subunit, mitochondrial OS=Mus musculus OX=10090 GN=Idh3a PE=1 SV=1;sp|Q9D6R2|IDH3A_MOUSE Isocitrate dehydrogenase [NAD] subunit alpha, mitochondrial OS=Mus musculus OX=10090 GN=Idh3a PE=1 SV=1	559	2	18	18	18	45.8	45.8	45.8	41.52	0	56.07	24	7818300	8005400	6491300	7690000	9217300	7449200	8228200	7093600	8576500	8319600	22.8569	22.8986	22.8316	23.1204	22.8085	22.8031	22.9186	22.8194	23.2126	22.7806	1.65922	0.16596	0.114066	1.78582	0.0122155	0.37196
A0A1L1STF0;Q6PDI6	Protein FAM63B	Fam63b	tr|A0A1L1STF0|A0A1L1STF0_MOUSE Ubiquitin carboxyl-terminal hydrolase MINDY-2 OS=Mus musculus OX=10090 GN=Mindy2 PE=1 SV=1;sp|Q6PDI6|MINY2_MOUSE Ubiquitin carboxyl-terminal hydrolase MINDY-2 OS=Mus musculus OX=10090 GN=Mindy2 PE=1 SV=1	560	2	5	5	5	10.7	10.7	10.7	65.508	0	28.298	5	58181	66518	56275	57623	80716	59694	61666	67064	56136	62980	15.7868	15.9875	15.9817	16.0602	15.9732	15.8397	15.8587	16.0946	15.9573	15.7351	0.179774	0.518982	0.0689559	0.449334	0.125904	0.154613
A0A1L1STQ5;Q80UL9	Junctional adhesion molecule-like	Amica1	tr|A0A1L1STQ5|A0A1L1STQ5_MOUSE Junctional adhesion molecule-like (Fragment) OS=Mus musculus OX=10090 GN=Jaml PE=1 SV=1;sp|Q80UL9|JAML_MOUSE Junctional adhesion molecule-like OS=Mus musculus OX=10090 GN=Jaml PE=1 SV=2	561	2	1	1	1	6.6	6.6	6.6	19.452	0.0083345	1.5846	1	3069.2	2365.6	0	3456	6544.5	3462.7	1544.6	2036.6	1215.6	3622.7	11.5422	11.1741	#NUM!	12.0007	12.3487	11.7321	10.5395	11.0533	10.4281	11.6154	0.835462	0.0540751	-1.12523	0.328247	0.0395091	-0.767587
A0A1L1STZ4;P29477	Nitric oxide synthase, inducible	Nos2	tr|A0A1L1STZ4|A0A1L1STZ4_MOUSE Nitric oxide synthase,-inducible OS=Mus musculus OX=10090 GN=Nos2 PE=1 SV=1;sp|P29477|NOS2_MOUSE Nitric oxide synthase, inducible OS=Mus musculus OX=10090 GN=Nos2 PE=1 SV=1	562	2	1	1	1	1.3	1.3	1.3	117.95	0.0046467	1.9243	1	0	0	0	3272.9	4131	0	0	0	6165.9	1244.4	#NUM!	#NUM!	#NUM!	11.9222	11.6849	#NUM!	#NUM!	#NUM!	12.7708	10.0738	0	0.999865	NaN	0.604861	0.00924479	1.46717
Q9D1F9;A0A1L1SUI3;A0A1L1SUV7;A0A1L1SV42		Slc37a4	tr|Q9D1F9|Q9D1F9_MOUSE Solute carrier family 37 (Glucose-6-phosphate transporter), member 4 OS=Mus musculus OX=10090 GN=Slc37a4 PE=1 SV=1;tr|A0A1L1SUI3|A0A1L1SUI3_MOUSE Solute carrier family 37 (glucose-6-phosphate transporter), member 4 OS=Mus musculus OX	563	4	4	4	4	11.2	11.2	11.2	46.063	0	10.839	4	181230	220900	158910	218950	215710	214840	186180	223880	181680	223360	17.426	17.7191	17.4794	17.9861	17.3913	17.6873	17.4528	17.8337	17.6517	17.5615	0.251912	0.372604	0.109533	0.678917	0.0342075	0.342469
A0A1L1SUI7;Q9DB36;Q9D8P7;A0A1L1SQC4;A0A1L1STD0	General transcription factor 3C polypeptide 6	Gtf3c6	tr|A0A1L1SUI7|A0A1L1SUI7_MOUSE General transcription factor 3C polypeptide 6 (Fragment) OS=Mus musculus OX=10090 GN=Gtf3c6 PE=1 SV=1;tr|Q9DB36|Q9DB36_MOUSE General transcription factor 3C polypeptide 6 OS=Mus musculus OX=10090 GN=Gtf3c6 PE=1 SV=1;sp|Q9D8P7	564	5	2	2	2	15	15	15	14.562	0	17.67	2	45304	39241	31016	32275	49461	41957	37453	30736	29007	48894	15.4259	15.2261	15.1223	15.224	15.2666	15.331	15.1393	14.969	15.0048	15.3699	0.739065	0.190536	-0.135532	0.629968	0.0755179	-0.203864
A0A1L1SUM5;Q80YD6;D3Z5A9	Secretion-regulating guanine nucleotide exchange factor	Sergef	tr|A0A1L1SUM5|A0A1L1SUM5_MOUSE Secretion-regulating guanine nucleotide exchange factor OS=Mus musculus OX=10090 GN=Sergef PE=1 SV=1;sp|Q80YD6|SRGEF_MOUSE Secretion-regulating guanine nucleotide exchange factor OS=Mus musculus OX=10090 GN=Sergef PE=2 SV=2;t	565	3	2	2	2	7.2	7.2	7.2	41.303	0	6.6477	2	29531	30690	23218	27359	34443	31146	30573	30326	31694	33582	14.8085	14.8715	14.7045	14.9856	14.7445	14.9012	14.8465	14.9496	15.1326	14.8279	0.625931	0.338006	0.0727844	1.07551	0.0329103	0.272865
A0A1L1SUX8;P01831	Thy-1 membrane glycoprotein	Thy1	tr|A0A1L1SUX8|A0A1L1SUX8_MOUSE Thy-1 membrane glycoprotein (Fragment) OS=Mus musculus OX=10090 GN=Thy1 PE=1 SV=1;sp|P01831|THY1_MOUSE Thy-1 membrane glycoprotein OS=Mus musculus OX=10090 GN=Thy1 PE=1 SV=1	566	2	3	3	3	28.8	28.8	28.8	14.038	0	16.908	3	651220	979300	405040	909940	1002300	716180	1041200	492540	956550	856810	19.2713	19.8675	18.8292	20.0412	19.6075	19.4244	19.9363	18.9712	20.0482	19.5011	1.49977	0.0562476	0.347575	1.93558	0.00547421	0.490398
A0A1L1SV73;Q8BY87	Ubiquitin carboxyl-terminal hydrolase 47	Usp47	tr|A0A1L1SV73|A0A1L1SV73_MOUSE Ubiquitin carboxyl-terminal hydrolase 47 OS=Mus musculus OX=10090 GN=Usp47 PE=1 SV=1;sp|Q8BY87|UBP47_MOUSE Ubiquitin carboxyl-terminal hydrolase 47 OS=Mus musculus OX=10090 GN=Usp47 PE=1 SV=2	567	2	53	53	53	47.4	47.4	47.4	157.15	0	233.09	56	3732600	3698500	3236000	3126400	4592800	3545500	3623300	3491100	3195600	4046600	21.7903	21.7846	21.8273	21.8219	21.8035	21.732	21.7354	21.7966	21.7883	21.7408	0.10319	0.856736	-0.0121994	0.344811	0.527725	0.0329533
A0A1L1SV84;Q9D083	Kinetochore protein Spc24	Spc24	tr|A0A1L1SV84|A0A1L1SV84_MOUSE Kinetochore protein Spc24 OS=Mus musculus OX=10090 GN=Spc24 PE=1 SV=1;sp|Q9D083|SPC24_MOUSE Kinetochore protein Spc24 OS=Mus musculus OX=10090 GN=Spc24 PE=1 SV=1	568	2	3	3	3	25	25	25	18.398	0	10.681	3	22447	18713	15378	6728.1	34432	22824	21036	17207	8160.6	29234	14.4128	14.1578	14.1101	12.9618	14.7441	14.4527	14.3071	14.132	13.1751	14.6279	1.38902	0.0429784	-0.453528	2.25251	0	-1.61749
A0A1L1SVK0;Q61206;A0A1L1SRD0;A0A1L1SQ76;A0A1L1SSQ5;A0A1L1SQV7	Platelet-activating factor acetylhydrolase IB subunit beta	Pafah1b2	tr|A0A1L1SVK0|A0A1L1SVK0_MOUSE Platelet-activating factor acetylhydrolase IB subunit beta (Fragment) OS=Mus musculus OX=10090 GN=Pafah1b2 PE=1 SV=1;sp|Q61206|PA1B2_MOUSE Platelet-activating factor acetylhydrolase IB subunit beta OS=Mus musculus OX=10090 GN	569	6	7	7	7	46.2	46.2	46.2	22.056	0	24.042	7	919650	980060	808520	982220	1102900	954790	1386900	1098100	873500	1038100	19.7693	19.8686	19.8265	20.1515	19.7455	19.8392	20.3499	20.1279	19.9171	19.778	0.543037	0.128428	0.347499	0.830414	0.039669	0.272576
A0A1N9M5I8;Q3UGY8	Brefeldin A-inhibited guanine nucleotide-exchange protein 3	Arfgef3	tr|A0A1N9M5I8|A0A1N9M5I8_MOUSE Brefeldin A-inhibited guanine nucleotide-exchange protein 3 OS=Mus musculus OX=10090 GN=Arfgef3 PE=1 SV=1;sp|Q3UGY8|BIG3_MOUSE Brefeldin A-inhibited guanine nucleotide-exchange protein 3 OS=Mus musculus OX=10090 GN=Arfgef3 PE	570	2	1	1	1	0.9	0.9	0.9	188.13	0.0033122	2.1704	1	0	1773.6	0	1852.4	2963.2	0	1422.1	0	2289.8	2582.9	#NUM!	10.7585	#NUM!	11.101	11.2055	#NUM!	10.4203	#NUM!	11.3417	11.1273	1.0979	0.0490171	-0.577002	0.150873	0.427806	0.0549364
A0A1S6GWJ4;Q91VN6	Probable ATP-dependent RNA helicase DDX41	Ddx41	tr|A0A1S6GWJ4|A0A1S6GWJ4_MOUSE DEAD (Asp-Glu-Ala-Asp) box polypeptide 41 OS=Mus musculus OX=10090 GN=Ddx41 PE=1 SV=1;sp|Q91VN6|DDX41_MOUSE Probable ATP-dependent RNA helicase DDX41 OS=Mus musculus OX=10090 GN=Ddx41 PE=1 SV=2	571	2	19	19	19	33	33	33	71.1	0	59.176	20	1097700	1031200	860850	756500	1367200	1043900	960270	929850	776000	1242100	20.0246	19.942	19.9169	19.7748	20.0554	19.968	19.8196	19.888	19.7464	20.0369	0.934899	0.142319	-0.165364	2.45455	0.0179248	-0.28553
A0A1U6URG8;Q9WV30;F6VCW7;Q80TR0	Nuclear factor of activated T-cells 5	Nfat5	tr|A0A1U6URG8|A0A1U6URG8_MOUSE Nuclear factor of-activated T-cells 5 OS=Mus musculus OX=10090 GN=Nfat5 PE=1 SV=1;sp|Q9WV30|NFAT5_MOUSE Nuclear factor of activated T-cells 5 OS=Mus musculus OX=10090 GN=Nfat5 PE=1 SV=2	572	4	3	3	3	2.4	2.4	2.4	158.01	0.0016816	2.4974	3	18935	16926	15819	15903	16927	18973	16151	15458	19852	19850	14.1673	14.013	14.1509	14.2028	13.7196	14.1861	13.9258	13.9774	14.4577	14.0694	0.143883	0.546362	0.0749192	0.740845	0.0219329	0.43576
A0A1W2P6F6;A0A1W2P7Q9;Q60605	Myosin light polypeptide 6	Myl6	tr|A0A1W2P6F6|A0A1W2P6F6_MOUSE Myosin light polypeptide 6 OS=Mus musculus OX=10090 GN=Myl6 PE=1 SV=1;tr|A0A1W2P7Q9|A0A1W2P7Q9_MOUSE Myosin light polypeptide 6 OS=Mus musculus OX=10090 GN=Myl6 PE=1 SV=1;sp|Q60605|MYL6_MOUSE Myosin light polypeptide 6 OS=Mus	573	3	8	8	2	58.6	58.6	13.2	17.005	0	43.574	16	7013300	8252000	7156000	9570400	9140300	8663100	9645000	8814700	8113500	7736400	22.7002	22.9424	22.9723	23.436	22.7964	23.0209	23.1478	23.1328	23.1326	22.6758	0.91363	0.0911403	0.30903	1.10569	0.0104647	0.548202
A0A1W2P6G5			tr|A0A1W2P6G5|A0A1W2P6G5_MOUSE Myosin light polypeptide 6 OS=Mus musculus OX=10090 GN=Myl6 PE=1 SV=1	574	1	7	1	1	69.1	19.4	19.4	15.448	0	7.3143	2	130340	135310	87470	155240	182660	177000	187570	173370	161530	169250	16.9504	17.012	16.618	17.49	17.1514	17.4078	17.4636	17.4648	17.4821	17.1613	0.123202	0.566876	0.0814104	3.43404	0.0121726	0.329694
A0A1W2P6L1;A0A1W2P7J9;Q61133	Glutathione S-transferase theta-2	Gstt2	tr|A0A1W2P6L1|A0A1W2P6L1_MOUSE Glutathione S-transferase theta-2 OS=Mus musculus OX=10090 GN=Gstt2 PE=1 SV=1;tr|A0A1W2P7J9|A0A1W2P7J9_MOUSE Glutathione S-transferase theta-2 (Fragment) OS=Mus musculus OX=10090 GN=Gstt2 PE=1 SV=1;sp|Q61133|GSTT2_MOUSE Gluta	575	3	2	1	1	12.4	8.2	8.2	19.503	0.00043346	3.1598	1	2826.2	3635.3	1885.7	0	3424.5	3486.1	4324.1	2328.4	3457.3	2350.8	11.4232	11.7939	11.0824	#NUM!	11.4143	11.7418	12.0247	11.2465	11.9361	10.9915	1.00337	0.0492461	0.706435	0	0.999461	0.73325
A0A1W2P6S0;O88888	Amyloid beta A4 precursor protein-binding family A member 3	Apba3	tr|A0A1W2P6S0|A0A1W2P6S0_MOUSE Amyloid-beta A4 precursor protein-binding family A member 3 (Fragment) OS=Mus musculus OX=10090 GN=Apba3 PE=1 SV=1;sp|O88888|APBA3_MOUSE Amyloid-beta A4 precursor protein-binding family A member 3 OS=Mus musculus OX=10090 GN=	576	2	2	2	2	15.9	15.9	15.9	18.252	0	4.4805	2	9305.6	11438	9450.5	13720	16390	10972	12163	12105	14405	14275	13.1424	13.4476	13.4077	13.9898	13.6731	13.396	13.5167	13.6247	13.995	13.5937	0.988399	0.150899	-0.151266	1.91871	0.0126613	0.358974
A0A1W2P7Q4;A0A1W2P6S4;A0A1W2P6Y1;Q8BFU1	Zinc transporter ZIP9	Slc39a9	tr|A0A1W2P7Q4|A0A1W2P7Q4_MOUSE Zinc transporter ZIP9 (Fragment) OS=Mus musculus OX=10090 GN=Slc39a9 PE=4 SV=1;tr|A0A1W2P6S4|A0A1W2P6S4_MOUSE Zinc transporter ZIP9 OS=Mus musculus OX=10090 GN=Slc39a9 PE=4 SV=1;tr|A0A1W2P6Y1|A0A1W2P6Y1_MOUSE Zinc transporter	577	4	1	1	1	34.8	34.8	34.8	2.5057	0.0033108	2.1599	1	33180	42182	31116	35482	49005	39943	39365	35560	36270	41628	14.9766	15.3304	15.1269	15.3606	15.2532	15.2601	15.2111	15.1793	15.3272	15.1378	0.336942	0.403141	0.0752492	0.878617	0.101264	0.148392
A0A1W2P6X3;Q9JL26;A2AB60;G3UWI1	Formin-like protein 1	Fmnl1	tr|A0A1W2P6X3|A0A1W2P6X3_MOUSE Formin-like protein 1 OS=Mus musculus OX=10090 GN=Fmnl1 PE=1 SV=1;sp|Q9JL26|FMNL1_MOUSE Formin-like protein 1 OS=Mus musculus OX=10090 GN=Fmnl1 PE=1 SV=1;tr|A2AB60|A2AB60_MOUSE Formin-like 1, isoform CRA_c OS=Mus musculus OX=	578	4	55	55	50	48.3	48.3	45.3	122.7	0	234.18	76	22208000	21923000	21397000	17647000	25745000	22095000	21675000	23631000	19057000	23520000	24.3631	24.352	24.5524	24.3188	24.2904	24.3716	24.316	24.5555	24.3645	24.2799	0.917318	0.430465	0.0488682	0.860721	0.319079	0.0564823
F8VPM0;E9Q374;A0A1W2P6X9;Q91YE5;A0A1W2P6L0	Bromodomain adjacent to zinc finger domain protein 2A	Baz2a	tr|F8VPM0|F8VPM0_MOUSE Bromodomain adjacent to zinc finger domain protein 2A OS=Mus musculus OX=10090 GN=Baz2a PE=1 SV=1;tr|E9Q374|E9Q374_MOUSE Bromodomain adjacent to zinc finger domain protein 2A OS=Mus musculus OX=10090 GN=Baz2a PE=1 SV=1;tr|A0A1W2P6X9|	579	5	16	16	16	10.6	10.6	10.6	209.4	0	45.88	18	420770	393120	375470	307370	524400	403030	378340	361460	310480	477560	18.6412	18.5507	18.7199	18.4755	18.6729	18.5949	18.4758	18.5248	18.4248	18.6578	1.23953	0.134428	-0.152128	1.83204	0.0395331	-0.215235
A0A1W2P712;A0A2I3BRX9;Q6GYP7;A0A1W2P832;A0A1W2P7P2	Ral GTPase-activating protein subunit alpha-1	Ralgapa1	tr|A0A1W2P712|A0A1W2P712_MOUSE Ral GTPase-activating protein subunit alpha-1 OS=Mus musculus OX=10090 GN=Ralgapa1 PE=1 SV=1;tr|A0A2I3BRX9|A0A2I3BRX9_MOUSE Ral GTPase-activating protein subunit alpha-1 OS=Mus musculus OX=10090 GN=Ralgapa1 PE=1 SV=1;sp|Q6GYP	580	5	20	20	19	12	12	11.5	234.17	0	53.532	21	507730	565300	454840	500460	654370	511400	563280	511380	542250	559850	18.9122	19.0747	18.9965	19.1787	18.9923	18.9385	19.05	19.0254	19.2293	18.8872	0.8203	0.198764	0.122581	1.34263	0.030486	0.264234
A0A1W2P737;F8VPV0;P48725;A0A1W2P8A6	Pericentrin	Pcnt	tr|A0A1W2P737|A0A1W2P737_MOUSE Pericentrin OS=Mus musculus OX=10090 GN=Pcnt PE=1 SV=1;tr|F8VPV0|F8VPV0_MOUSE Pericentrin OS=Mus musculus OX=10090 GN=Pcnt PE=1 SV=1;sp|P48725|PCNT_MOUSE Pericentrin OS=Mus musculus OX=10090 GN=Pcnt PE=1 SV=2	581	4	30	30	30	12.1	12.1	12.1	329.46	0	61.475	30	473430	393550	389070	272520	587810	420800	372870	373580	275240	502520	18.8113	18.5523	18.7712	18.3018	18.8376	18.6572	18.4548	18.5724	18.251	18.7313	1.22204	0.085344	-0.280934	1.88045	0.0047555	-0.508038
A0A1W2P750;REV__A0A1W2P750;REV__Q9DBR7			tr|A0A1W2P750|A0A1W2P750_MOUSE Protein phosphatase 1 regulatory subunit 12A (Fragment) OS=Mus musculus OX=10090 GN=Ppp1r12a PE=1 SV=1	582	3	22	1	1	43.1	2.6	2.6	57.918	0.00043153	3.0569	1	7338.9	7789.7	6743.8	4770.4	7755.3	4243.9	5054.8	5267.5	5339.3	7315	12.7999	12.8934	12.9209	12.4657	12.5936	12.0256	12.2499	12.4242	12.5631	12.6292	0.0394172	0.824865	-0.0396895	0.693668	0.186603	-0.0969386
A0A1W2P768;P84228	Histone H3.2	Hist1h3b	tr|A0A1W2P768|A0A1W2P768_MOUSE Histone H3.2 OS=Mus musculus OX=10090 GN=Hist2h3c1 PE=1 SV=1;sp|P84228|H32_MOUSE Histone H3.2 OS=Mus musculus OX=10090 GN=Hist1h3b PE=1 SV=2	583	2	7	7	1	37.6	37.6	17.7	20.246	0	28.641	31	45818000	52526000	40818000	38495000	58308000	46005000	49018000	46177000	40235000	49115000	25.4079	25.6126	25.4842	25.444	25.4698	25.4297	25.4933	25.522	25.4426	25.3422	0.629904	0.195925	0.146963	0.209239	0.512765	0.0373335
A0A1W2P7D5;Q80WM9		Tnfrsf14	tr|A0A1W2P7D5|A0A1W2P7D5_MOUSE Tumor necrosis factor receptor superfamily member 14 OS=Mus musculus OX=10090 GN=Tnfrsf14 PE=1 SV=1;sp|Q80WM9|TNR14_MOUSE Tumor necrosis factor receptor superfamily member 14 OS=Mus musculus OX=10090 GN=Tnfrsf14 PE=1 SV=1	584	2	2	2	2	12	12	12	30.299	0	5.3407	2	51956	42957	56621	54669	55914	44644	36281	44715	42486	47899	15.6235	15.3567	15.9906	15.9843	15.4435	15.4206	15.0934	15.5098	15.5554	15.3402	0.44444	0.219344	-0.166828	0.640638	0.0315148	0.377954
A0A1W2P7L4;A0A1W2P7J7;Q8BMI4	Flap endonuclease GEN homolog 1	Gen1	tr|A0A1W2P7L4|A0A1W2P7L4_MOUSE Flap endonuclease GEN homolog 1 OS=Mus musculus OX=10090 GN=Gen1 PE=1 SV=1;tr|A0A1W2P7J7|A0A1W2P7J7_MOUSE Flap endonuclease GEN homolog 1 (Fragment) OS=Mus musculus OX=10090 GN=Gen1 PE=1 SV=1;sp|Q8BMI4|GEN_MOUSE Flap endonucl	585	3	1	1	1	21.3	21.3	21.3	6.7778	0.00043215	3.084	1	43458	31839	33019	19828	51895	40165	29269	31393	17329	48792	15.3659	14.9246	15.2125	14.5211	15.3359	15.2681	14.7836	14.9995	14.2616	15.3669	1.68987	0.0383522	-0.497316	1.7441	0.000862004	-0.960055
A0A1W2P7K2;Q9CQE6;A0A1W2P7E1	Histone chaperone ASF1A	Asf1a	tr|A0A1W2P7K2|A0A1W2P7K2_MOUSE ASF1 anti-silencing function 1 homolog A (S. cerevisiae), isoform CRA_a OS=Mus musculus OX=10090 GN=Asf1a PE=1 SV=1;sp|Q9CQE6|ASF1A_MOUSE Histone chaperone ASF1A OS=Mus musculus OX=10090 GN=Asf1a PE=1 SV=1;tr|A0A1W2P7E1|A0A1W	586	3	2	1	1	17.2	11.2	11.2	15.029	0	8.0455	1	12627	18547	11151	12178	18288	14171	14698	11590	10015	17635	13.5827	14.145	13.6464	13.8178	13.8312	13.7651	13.7898	13.5619	13.4706	13.8987	0.202065	0.430358	0.102453	0.470667	0.0811262	-0.220748
A0A1W2P7R5;A0A1W2P7P6;Q91W52;A0A1W2P7Q0	Transmembrane protein 19	Tmem19	tr|A0A1W2P7R5|A0A1W2P7R5_MOUSE Transmembrane protein 19 OS=Mus musculus OX=10090 GN=Tmem19 PE=1 SV=1;tr|A0A1W2P7P6|A0A1W2P7P6_MOUSE Transmembrane protein 19 OS=Mus musculus OX=10090 GN=Tmem19 PE=1 SV=1;sp|Q91W52|TMM19_MOUSE Transmembrane protein 19 OS=Mus	587	4	3	3	3	11.4	11.4	11.4	25.162	0	9.6232	3	471670	531910	437940	551890	534270	475120	542870	476680	548240	487120	18.8059	18.9869	18.9419	19.3199	18.6998	18.8323	18.9967	18.924	19.2451	18.6864	3.1131	0.0410783	0.298692	2.38497	0.00154555	0.589373
A0A1W2P7Q6;Q9CRT8;A0A1W2P7V1	Exportin-T	Xpot	tr|A0A1W2P7Q6|A0A1W2P7Q6_MOUSE Exportin-T OS=Mus musculus OX=10090 GN=Xpot PE=1 SV=1;sp|Q9CRT8|XPOT_MOUSE Exportin-T OS=Mus musculus OX=10090 GN=Xpot PE=1 SV=3	588	3	20	20	20	25.3	25.3	25.3	109.79	0	91.648	23	1312600	1216700	1100100	966460	1629500	1278400	1229100	1171100	997500	1411000	20.2825	20.1806	20.2707	20.1282	20.3086	20.2603	20.1757	20.2208	20.1086	20.2208	0.7264	0.281646	-0.086566	1.08145	0.0961815	-0.146287
A0A1W2P7T9;Q6ZQ18	Protein EFR3 homolog B	Efr3b	tr|A0A1W2P7T9|A0A1W2P7T9_MOUSE Protein EFR3 homolog B (Fragment) OS=Mus musculus OX=10090 GN=Efr3b PE=1 SV=1;sp|Q6ZQ18|EFR3B_MOUSE Protein EFR3 homolog B OS=Mus musculus OX=10090 GN=Efr3b PE=1 SV=2	589	2	2	1	1	3	1.1	1.1	74.287	0.0016826	2.507	1	36305	34318	30109	30681	41884	32628	39440	31346	33454	35326	15.1064	15.0327	15.0794	15.1509	15.0267	14.9682	15.2139	14.9973	15.2106	14.901	0.545234	0.20026	0.159468	1.04886	0.0514659	0.216898
A0A1W2P7W8;Q7TNB8;A0A1W2P6Y8	Protein strawberry notch homolog 2	Sbno2	tr|A0A1W2P7W8|A0A1W2P7W8_MOUSE Protein strawberry notch homolog 2 (Fragment) OS=Mus musculus OX=10090 GN=Sbno2 PE=1 SV=1;sp|Q7TNB8|SBNO2_MOUSE Protein strawberry notch homolog 2 OS=Mus musculus OX=10090 GN=Sbno2 PE=1 SV=1;tr|A0A1W2P6Y8|A0A1W2P6Y8_MOUSE Pro	590	3	7	3	3	9.1	5.5	5.5	136.75	0	11.323	3	17423	15882	16441	13630	25661	22307	17835	14231	12349	29337	14.0472	13.9212	14.2065	13.9803	14.3199	14.4196	14.0689	13.8581	13.7728	14.633	0.964045	0.0688735	-0.481377	1.06741	0.0095743	-0.599858
A0A1W2P7X0;E9QMV2;Q4KML4	Costars family protein ABRACL	Abracl	tr|A0A1W2P7X0|A0A1W2P7X0_MOUSE Costars family protein ABRACL (Fragment) OS=Mus musculus OX=10090 GN=Abracl PE=1 SV=1;tr|E9QMV2|E9QMV2_MOUSE Costars family protein ABRACL OS=Mus musculus OX=10090 GN=Abracl PE=1 SV=1;sp|Q4KML4|ABRAL_MOUSE Costars family prot	591	3	3	3	3	66.7	66.7	66.7	6.4374	0	16.119	6	723590	759100	559200	574980	930360	792000	737850	706550	560470	916000	19.4233	19.5	19.2945	19.379	19.5	19.5696	19.4395	19.4918	19.277	19.5975	0.519622	0.336466	-0.0790396	1.05189	0.0509232	-0.220792
A0A1W2P8A8;Q99KK1	Receptor expression-enhancing protein 3	Reep3	tr|A0A1W2P8A8|A0A1W2P8A8_MOUSE Receptor expression-enhancing protein OS=Mus musculus OX=10090 GN=Reep3 PE=1 SV=1;sp|Q99KK1|REEP3_MOUSE Receptor expression-enhancing protein 3 OS=Mus musculus OX=10090 GN=Reep3 PE=1 SV=1	592	2	7	7	7	25.5	25.5	25.5	30.578	0	28.326	8	1332100	1549400	1354300	1652000	1393500	1364400	1659100	1568700	1751400	1370700	20.3038	20.5293	20.5707	20.9016	20.0829	20.3542	20.6085	20.6425	20.9208	20.179	1.70752	0.0389388	0.437963	2.40646	0.000870229	0.78025
A0A1W2P8C6;P41731	CD63 antigen	Cd63	tr|A0A1W2P8C6|A0A1W2P8C6_MOUSE Tetraspanin (Fragment) OS=Mus musculus OX=10090 GN=Cd63 PE=1 SV=1;sp|P41731|CD63_MOUSE CD63 antigen OS=Mus musculus OX=10090 GN=Cd63 PE=1 SV=2	593	2	3	3	3	15.2	15.2	15.2	17.865	0	8.1365	3	1301300	1535000	1407800	1210300	1325600	1398600	1441000	1487800	1325800	1371900	20.27	20.5159	20.6265	20.4528	20.0108	20.39	20.4051	20.5661	20.5191	20.1803	1.16085	0.0699676	0.364964	1.29874	0.0127691	0.390405
A0A1Y7VIR0			tr|A0A1Y7VIR0|A0A1Y7VIR0_MOUSE Serine/threonine-protein phosphatase 2A 56 kDa regulatory subunit gamma isoform (Fragment) OS=Mus musculus OX=10090 GN=Ppp2r5c PE=1 SV=1	594	1	6	1	1	27.6	4.6	4.6	32.844	0	6.7696	1	19294	29159	18449	24993	27139	26882	28572	24687	18406	29538	14.1944	14.7977	14.3728	14.8551	14.4007	14.6888	14.7488	14.6528	14.3486	14.6428	0.748016	0.118817	0.251522	0.09569	0.403204	0.0800819
A0A1Y7VJ48;P48428	Tubulin-specific chaperone A	Tbca	tr|A0A1Y7VJ48|A0A1Y7VJ48_MOUSE Tubulin-specific chaperone A OS=Mus musculus OX=10090 GN=Tbca PE=1 SV=1;sp|P48428|TBCA_MOUSE Tubulin-specific chaperone A OS=Mus musculus OX=10090 GN=Tbca PE=1 SV=3	595	2	10	10	10	78.6	78.6	78.6	9.9271	0	36.822	12	4468200	4831000	3955100	4195400	5152900	4396500	4258000	4404800	4457700	5009600	22.0498	22.17	22.1168	22.2462	21.9695	22.0423	21.9682	22.132	22.2686	22.0488	0.196672	0.531991	0.0599289	1.57804	0.0313421	0.248216
A0A1Y7VJM4;Q8R2E9;A0A1Y7VNF4	ERO1-like protein beta	Ero1lb	tr|A0A1Y7VJM4|A0A1Y7VJM4_MOUSE ERO1-like beta (S. cerevisiae) OS=Mus musculus OX=10090 GN=Ero1lb PE=1 SV=1;sp|Q8R2E9|ERO1B_MOUSE ERO1-like protein beta OS=Mus musculus OX=10090 GN=Ero1b PE=1 SV=1;tr|A0A1Y7VNF4|A0A1Y7VNF4_MOUSE ERO1-like beta (S. cerevisiae	596	3	13	12	12	31.1	28.9	28.9	55.259	0	86.061	13	921590	1074800	757510	1034000	1144900	874250	1068700	870210	1148100	995250	19.7723	20.0017	19.7324	20.2256	19.7994	19.7121	19.9739	19.7923	20.3115	19.7172	1.46982	0.0854888	0.229506	1.87647	0.00476474	0.510267
A0A1Y7VNH4;A0A1Y7VJT0;Q8VCM3	Zinc finger FYVE domain-containing protein 21	Zfyve21	tr|A0A1Y7VNH4|A0A1Y7VNH4_MOUSE Zinc finger FYVE domain-containing protein 21 OS=Mus musculus OX=10090 GN=Zfyve21 PE=1 SV=1;tr|A0A1Y7VJT0|A0A1Y7VJT0_MOUSE Zinc finger FYVE domain-containing protein 21 (Fragment) OS=Mus musculus OX=10090 GN=Zfyve21 PE=1 SV=1	597	3	1	1	1	7.9	7.9	7.9	28.105	0	5.9437	1	8898.6	5588.4	4458.8	6205.1	10356	5188.4	5176.3	5150.8	3744.9	8424.3	13.0779	12.4143	12.324	12.8451	13.0108	12.3155	12.2842	12.3919	12.0514	12.8329	1.45466	0.0394217	-0.572578	0.438492	0.038834	-0.473584
A0A1Y7VK33;A0A1Y7VJY8;A0A1Y7VM56;Q8K2C6	NAD-dependent protein deacylase sirtuin-5, mitochondrial	Sirt5	tr|A0A1Y7VK33|A0A1Y7VK33_MOUSE NAD-dependent protein deacylase sirtuin-5, mitochondrial (Fragment) OS=Mus musculus OX=10090 GN=Sirt5 PE=1 SV=1;tr|A0A1Y7VJY8|A0A1Y7VJY8_MOUSE NAD-dependent protein deacylase sirtuin-5, mitochondrial OS=Mus musculus OX=10090	598	4	2	2	2	20.7	20.7	20.7	14.543	0	3.7041	2	13674	13805	13367	10460	20970	12698	16519	17420	13093	13925	13.6977	13.719	13.9079	13.5984	14.0286	13.6067	13.9583	14.1498	13.8572	13.5579	0.05583	0.772479	0.0453768	0.0808392	0.471699	-0.0654612
A0A1Y7VJZ2;Q9WVL0;A0A1Y7VNC1	Maleylacetoacetate isomerase	Gstz1	tr|A0A1Y7VJZ2|A0A1Y7VJZ2_MOUSE Glutathione transferase zeta 1 (Maleylacetoacetate isomerase), isoform CRA_c OS=Mus musculus OX=10090 GN=Gstz1 PE=1 SV=1;sp|Q9WVL0|MAAI_MOUSE Maleylacetoacetate isomerase OS=Mus musculus OX=10090 GN=Gstz1 PE=1 SV=1;tr|A0A1Y7V	599	3	8	8	8	51.2	51.2	51.2	24.205	0	43.727	9	351880	417030	323920	396120	439930	365040	435290	365850	453260	420010	18.3832	18.6359	18.5068	18.8414	18.4195	18.4521	18.6781	18.5422	18.9707	18.4726	1.60383	0.0862958	0.210935	1.65172	0.009836	0.459991
K7N5X2;Q91VL6;A0A1Y7VK00		Zfp825	tr|K7N5X2|K7N5X2_MOUSE Zinc finger protein 825 OS=Mus musculus OX=10090 GN=Zfp825 PE=1 SV=1;tr|Q91VL6|Q91VL6_MOUSE Zinc finger protein 825 OS=Mus musculus OX=10090 GN=Zfp825 PE=1 SV=1;tr|A0A1Y7VK00|A0A1Y7VK00_MOUSE Zinc finger protein 825 OS=Mus musculus O	600	3	1	1	1	5.9	5.9	5.9	32.181	0.00085191	2.7725	1	12479	8217.5	10613	8897.7	13482	11551	7766.9	10209	7567.3	12667	13.5657	12.9706	13.5751	13.365	13.3913	13.4701	12.8696	13.3789	13.0662	13.4213	1.9385	0.0264317	-0.486243	0.47902	0.0968539	-0.190676
A0A1Y7VK55;P70255	Nuclear factor 1 C-type	Nfic	tr|A0A1Y7VK55|A0A1Y7VK55_MOUSE Nuclear factor 1 OS=Mus musculus OX=10090 GN=Nfic PE=1 SV=1;sp|P70255|NFIC_MOUSE Nuclear factor 1 C-type OS=Mus musculus OX=10090 GN=Nfic PE=1 SV=1	601	2	2	2	1	9.3	9.3	6.9	51.297	0	3.7506	2	7827.8	8948.4	8631.4	6007.4	9843.9	7152.2	8195.5	10268	7470.5	12115	12.8929	13.0935	13.2769	12.7984	12.9376	12.7786	12.9471	13.3872	13.0477	13.357	0.204046	0.395075	-0.127026	0.342044	0.101567	-0.224302
Q3UTA4;Q3TQZ4;A0A1Y7VK80;Q8BX20;J3QQ02;J3QPI8;J3QP87;A0A1Y7VJE9;A0A1Y7VNG9;A0A1Y7VLT7;Q3UT53;J3QMW5;F6YNI8		Gm8300;Gm2016;Gm5662;Gm2056;Gm6803;Gm2035;Gm4027;Gm2075;Gm21319	tr|Q3UTA4|Q3UTA4_MOUSE Predicted gene 8300 OS=Mus musculus OX=10090 GN=Gm8332 PE=2 SV=1;tr|Q3TQZ4|Q3TQZ4_MOUSE Predicted gene 2016 OS=Mus musculus OX=10090 GN=Gm2016 PE=2 SV=1;tr|A0A1Y7VK80|A0A1Y7VK80_MOUSE MCG118780 OS=Mus musculus OX=10090 GN=Gm5788 PE=3	602	13	8	2	0	50.7	12.5	0	16.568	0	4.8804	3	353060	499370	286400	572410	409860	367150	501540	359250	573360	391300	18.3881	18.8958	18.3292	19.3725	18.3174	18.4604	18.8825	18.516	19.3098	18.3704	2.60053	0.0264086	0.545254	2.77111	0	0.997244
E0CY91;E0CYW1;E0CY38;A0A1Y7VKT9;E0CZB3;Q9EPV8	Ubiquitin-like protein 5	Ubl5	tr|E0CY91|E0CY91_MOUSE Ubiquitin-like protein 5 OS=Mus musculus OX=10090 GN=Ubl5 PE=4 SV=1;tr|E0CYW1|E0CYW1_MOUSE Ubiquitin-like protein 5 (Fragment) OS=Mus musculus OX=10090 GN=Ubl5 PE=1 SV=1;tr|E0CY38|E0CY38_MOUSE Ubiquitin-like 5, isoform CRA_a OS=Mus m	603	6	3	3	3	61.7	61.7	61.7	5.4004	0	8.9523	4	271820	285510	214340	192340	321470	327740	276900	275150	222470	341830	18.0108	18.0892	17.9111	17.7991	17.9669	18.2966	18.0255	18.1312	17.9439	18.1754	0.0405754	0.884876	-0.0138083	0.591081	0.0797712	-0.199645
F6YVP7;A0A1Y7VKY1;P62270;S4R1N6;A0A3Q4EGP3	40S ribosomal protein S18	Gm10260;Rps18	tr|F6YVP7|F6YVP7_MOUSE Predicted gene 10260 OS=Mus musculus OX=10090 GN=Gm10260 PE=3 SV=2;tr|A0A1Y7VKY1|A0A1Y7VKY1_MOUSE MCG116671 OS=Mus musculus OX=10090 GN=Gm11361 PE=3 SV=1;sp|P62270|RS18_MOUSE 40S ribosomal protein S18 OS=Mus musculus OX=10090 GN=Rps1	604	5	9	9	9	48	48	48	17.671	0	29.48	18	12847000	12278000	10390000	9431700	14363000	12131000	11719000	11206000	9066200	13188000	23.5735	23.5156	23.5102	23.4149	23.4484	23.5066	23.4288	23.4791	23.2928	23.4452	0.209032	0.711815	0.0253916	0.572842	0.201551	-0.0930099
E9Q6P5;A0A1Y7VL44		Ttc7b	sp|E9Q6P5|TTC7B_MOUSE Tetratricopeptide repeat protein 7B OS=Mus musculus OX=10090 GN=Ttc7b PE=1 SV=1;tr|A0A1Y7VL44|A0A1Y7VL44_MOUSE Tetratricopeptide repeat protein 7B OS=Mus musculus OX=10090 GN=Ttc7b PE=1 SV=1	605	2	5	5	5	8.5	8.5	8.5	94.202	0	13.448	6	73359	81575	70706	86112	98047	80494	93143	83813	90206	84298	16.1212	16.2819	16.3111	16.6398	16.2538	16.271	16.4536	16.4162	16.6416	16.1557	0.618023	0.180566	0.163021	1.90607	0.00961495	0.435934
A0A1Y7VLM0			tr|A0A1Y7VLM0|A0A1Y7VLM0_MOUSE Cyclin-dependent kinase 13 OS=Mus musculus OX=10090 GN=Cdk13 PE=1 SV=1	606	1	12	1	1	19.1	1.4	1.4	93.038	0.00057241	2.927	1	14280	19054	10681	10224	21115	17682	17994	18313	9637.7	16600	13.7602	14.1839	13.5843	13.5655	14.0386	14.0844	14.0817	14.2219	13.4152	13.8114	0.625008	0.155319	0.207799	1.06679	0.0129185	-0.434664
A0A1Y7VLN4;E9QKQ5;Q91ZP3	Phosphatidate phosphatase LPIN1	Lpin1	tr|A0A1Y7VLN4|A0A1Y7VLN4_MOUSE Phosphatidate phosphatase LPIN1 OS=Mus musculus OX=10090 GN=Lpin1 PE=1 SV=1;tr|E9QKQ5|E9QKQ5_MOUSE Phosphatidate phosphatase LPIN1 OS=Mus musculus OX=10090 GN=Lpin1 PE=1 SV=2;sp|Q91ZP3|LPIN1_MOUSE Phosphatidate phosphatase LP	607	3	4	4	3	6.6	6.6	5.8	98.535	0	10.489	4	112470	96916	88075	102970	180160	101900	108550	101710	113430	131730	16.7377	16.5305	16.628	16.8977	17.1315	16.6112	16.6745	16.6954	16.9721	16.7997	0.738975	0.0950034	-0.363128	0.0588505	0.657992	-0.0307159
A0A1Y7VLY2;P59764	Dedicator of cytokinesis protein 4	Dock4	tr|A0A1Y7VLY2|A0A1Y7VLY2_MOUSE Dedicator of cytokinesis protein 4 OS=Mus musculus OX=10090 GN=Dock4 PE=1 SV=1;sp|P59764|DOCK4_MOUSE Dedicator of cytokinesis protein 4 OS=Mus musculus OX=10090 GN=Dock4 PE=1 SV=1	608	2	3	3	3	2.8	2.8	2.8	222.59	0	9.8023	4	11450	11021	9311.5	15261	12519	11350	13137	16654	16098	14263	13.4416	13.394	13.3863	14.1434	13.2844	13.4448	13.6278	14.0849	14.1553	13.5925	0.12851	0.57534	0.0724673	1.35703	0.0032625	0.710869
E9Q7E9;A0A1Y7VLZ7;Q3V3Q7	Phosphofurin acidic cluster sorting protein 2	Pacs2	tr|E9Q7E9|E9Q7E9_MOUSE Phosphofurin acidic cluster sorting protein 2 OS=Mus musculus OX=10090 GN=Pacs2 PE=1 SV=1;tr|A0A1Y7VLZ7|A0A1Y7VLZ7_MOUSE Phosphofurin acidic cluster sorting protein 2 OS=Mus musculus OX=10090 GN=Pacs2 PE=1 SV=1;sp|Q3V3Q7|PACS2_MOUSE	609	3	12	10	10	14.9	13.1	13.1	98.192	0	53.696	10	284050	325790	277200	311720	337560	289900	345940	300420	327870	307280	18.0743	18.2797	18.2821	18.4957	18.0374	18.1196	18.3466	18.258	18.5034	18.0217	1.8417	0.0629693	0.283603	3.46241	0.0042214	0.470039
A0A1Y7VM38;P52503;A0A1Y7VKP8	NADH dehydrogenase [ubiquinone] iron-sulfur protein 6, mitochondrial	Ndufs6	tr|A0A1Y7VM38|A0A1Y7VM38_MOUSE NADH dehydrogenase [ubiquinone] iron-sulfur protein 6, mitochondrial OS=Mus musculus OX=10090 GN=Ndufs6 PE=1 SV=1;sp|P52503|NDUS6_MOUSE NADH dehydrogenase [ubiquinone] iron-sulfur protein 6, mitochondrial OS=Mus musculus OX=1	610	3	3	3	3	30.6	30.6	30.6	14.092	0	8.9768	3	359540	364160	235120	314290	489290	352560	388030	305260	248560	387520	18.4143	18.4403	18.0446	18.5076	18.5729	18.4019	18.5123	18.281	18.1039	18.3564	0.0323518	0.907844	0.011611	0.252223	0.167307	-0.158934
A0A1Y7VM77;E9QLN8;O70338	Ribonuclease H1	Rnaseh1	tr|A0A1Y7VM77|A0A1Y7VM77_MOUSE Ribonuclease H1 OS=Mus musculus OX=10090 GN=Rnaseh1 PE=1 SV=1;tr|E9QLN8|E9QLN8_MOUSE Ribonuclease H1 OS=Mus musculus OX=10090 GN=Rnaseh1 PE=1 SV=1;sp|O70338|RNH1_MOUSE Ribonuclease H1 OS=Mus musculus OX=10090 GN=Rnaseh1 PE=2	611	3	3	3	3	19.2	19.2	19.2	22.069	0	14.478	3	91106	85287	77898	67683	108390	79916	74271	75404	72998	94563	16.4338	16.3461	16.4508	16.2923	16.3985	16.2606	16.127	16.2637	16.3363	16.3215	0.398882	0.279442	-0.123435	0.386419	0.415619	-0.0456905
A0A1Y7VMH7;A0A1Y7VME9;E9Q9B7;A0A1Y7VNF8		Kidins220	tr|A0A1Y7VMH7|A0A1Y7VMH7_MOUSE Kinase D-interacting substrate 220 OS=Mus musculus OX=10090 GN=Kidins220 PE=1 SV=1;tr|A0A1Y7VME9|A0A1Y7VME9_MOUSE Kinase D-interacting substrate 220 OS=Mus musculus OX=10090 GN=Kidins220 PE=1 SV=1;tr|E9Q9B7|E9Q9B7_MOUSE Kinas	612	4	22	22	22	16	16	16	185.53	0	70.222	22	464020	486990	357510	467740	537370	433700	486910	394310	490750	476240	18.7824	18.8596	18.6492	19.0812	18.7081	18.7007	18.8398	18.6503	19.0853	18.6539	1.55104	0.109929	0.168692	2.342	0.00962746	0.402247
A0A1Y7VMF7;O89016	ATP-binding cassette sub-family D member 4	Abcd4	tr|A0A1Y7VMF7|A0A1Y7VMF7_MOUSE ATP-binding cassette sub-family D member 4 OS=Mus musculus OX=10090 GN=Abcd4 PE=1 SV=1;sp|O89016|ABCD4_MOUSE ATP-binding cassette sub-family D member 4 OS=Mus musculus OX=10090 GN=Abcd4 PE=1 SV=2	613	2	4	4	4	11.3	11.3	11.3	63.356	0	12.894	5	86837	98882	80056	91920	104750	90674	99175	100940	94680	95386	16.3645	16.5595	16.4903	16.7339	16.3492	16.4428	16.5442	16.6845	16.7115	16.334	2.58213	0.0763071	0.210235	2.89869	0.00941362	0.381093
A0A1Y7VMY2;A0A1Y7VKC0;A0A1Y7VKE4			tr|A0A1Y7VMY2|A0A1Y7VMY2_MOUSE Mediator of RNA polymerase II transcription subunit 10 OS=Mus musculus OX=10090 GN=Med10 PE=1 SV=1;tr|A0A1Y7VKC0|A0A1Y7VKC0_MOUSE Mediator of RNA polymerase II transcription subunit 10 (Fragment) OS=Mus musculus OX=10090 GN=M	614	3	4	4	0	39	39	0	17.518	0	12.575	4	226120	213910	184240	146270	278660	218080	223550	206260	157750	268730	17.7453	17.6727	17.6928	17.4041	17.7607	17.7089	17.7167	17.7154	17.448	17.8283	0.880291	0.230776	-0.0998106	1.93031	0.0120496	-0.368493
A0A1Y7VN66;O54956	DNA polymerase epsilon subunit 2	Pole2	tr|A0A1Y7VN66|A0A1Y7VN66_MOUSE DNA polymerase epsilon subunit OS=Mus musculus OX=10090 GN=Pole2 PE=1 SV=1;sp|O54956|DPOE2_MOUSE DNA polymerase epsilon subunit 2 OS=Mus musculus OX=10090 GN=Pole2 PE=2 SV=2	615	2	1	1	1	4	4	4	56.705	0.00014537	3.3442	1	9962.5	7623.3	7083.5	2285.5	12532	7383.9	7759.6	4342.1	2857.4	10185	13.2408	12.8623	12.9918	11.4041	13.2859	12.8246	12.8683	12.1455	11.6612	13.1067	1.17933	0.0765831	-0.33104	2.05781	0	-1.66365
V9GX08;A0A217FL58;A2AKQ0		Slc35d1	tr|V9GX08|V9GX08_MOUSE UDP-glucuronic acid/UDP-N-acetylgalactosamine transporter (Fragment) OS=Mus musculus OX=10090 GN=Slc35d1 PE=1 SV=1;tr|A0A217FL58|A0A217FL58_MOUSE UDP-glucuronic acid/UDP-N-acetylgalactosamine transporter (Fragment) OS=Mus musculus OX	616	3	1	1	1	4.7	4.7	4.7	23.379	0.0022269	2.3411	1	10573	7816.5	8658.9	9007.8	12141	10745	9051.2	10613	9627.5	9399.2	13.3266	12.8984	13.2815	13.3828	13.2402	13.3658	13.0904	13.4349	13.4136	12.9908	0.282432	0.336986	-0.12114	0.814416	0.0391402	0.282693
A0A286YCB4;Q9CZP7	Hsp90 co-chaperone Cdc37-like 1	Cdc37l1	tr|A0A286YCB4|A0A286YCB4_MOUSE Hsp90 co-chaperone Cdc37-like 1 OS=Mus musculus OX=10090 GN=Cdc37l1 PE=1 SV=1;sp|Q9CZP7|CD37L_MOUSE Hsp90 co-chaperone Cdc37-like 1 OS=Mus musculus OX=10090 GN=Cdc37l1 PE=1 SV=1	617	2	1	1	1	3.4	3.4	3.4	30.416	0.00056956	2.8342	1	32511	38769	25378	28077	41208	34190	39039	24072	29125	35310	14.9472	15.2087	14.8328	15.0229	15.0032	15.0357	15.1991	14.6164	15.0107	14.9003	1.40297	0.0848025	0.252129	0.473235	0.302475	0.0650239
A0A286YCG3			tr|A0A286YCG3|A0A286YCG3_MOUSE Serine/threonine-protein phosphatase 6 regulatory subunit 3 (Fragment) OS=Mus musculus OX=10090 GN=Ppp6r3 PE=1 SV=1	618	1	6	1	1	40.4	8.3	8.3	25.213	0	15.914	1	16199	15314	13938	8643.9	17837	15822	12982	15591	13448	18921	13.9421	13.8686	13.9683	13.3233	13.7952	13.9241	13.6107	13.9898	13.8958	14.0002	0.357864	0.255674	-0.158029	0.3533	0.077474	-0.288157
A0A286YCI0;Q9JI78;A0A286YCZ7;A0A286YDI5	Peptide-N(4)-(N-acetyl-beta-glucosaminyl)asparagine amidase	Ngly1	tr|A0A286YCI0|A0A286YCI0_MOUSE Peptide-N(4)-(N-acetyl-beta-glucosaminyl)asparagine amidase OS=Mus musculus OX=10090 GN=Ngly1 PE=1 SV=1;sp|Q9JI78|NGLY1_MOUSE Peptide-N(4)-(N-acetyl-beta-glucosaminyl)asparagine amidase OS=Mus musculus OX=10090 GN=Ngly1 PE=1	619	4	9	9	9	19.8	19.8	19.8	68.133	0	34.052	10	286110	285010	266890	246040	345830	297480	279180	291630	253200	335800	18.0847	18.0867	18.2274	18.1544	18.0723	18.1568	18.0373	18.2151	18.1306	18.1498	0.400355	0.491568	-0.0490093	0.284997	0.548467	0.0314541
A0A286YCS0;Q7TMY4;A0A286YDT0;A0A286YEA7;A0A286YCW5	THO complex subunit 7 homolog	Thoc7	tr|A0A286YCS0|A0A286YCS0_MOUSE THO complex subunit 7 homolog OS=Mus musculus OX=10090 GN=Thoc7 PE=1 SV=1;sp|Q7TMY4|THOC7_MOUSE THO complex subunit 7 homolog OS=Mus musculus OX=10090 GN=Thoc7 PE=1 SV=2;tr|A0A286YDT0|A0A286YDT0_MOUSE THO complex subunit 7 ho	620	5	10	10	10	58.5	58.5	58.5	23.427	0	41.281	10	732870	742650	597640	573310	867650	715200	671480	645560	566830	849100	19.4417	19.4684	19.3905	19.3748	19.3993	19.4224	19.3035	19.3615	19.2932	19.4881	0.221824	0.522111	-0.0577908	0.677174	0.162359	-0.109707
A0A286YCU5;A0A286YCV2;F8WGD7;Q922Q5	Adenosine 3-phospho 5-phosphosulfate transporter 2	Slc35b3	tr|A0A286YCU5|A0A286YCU5_MOUSE Adenosine 3-phospho 5-phosphosulfate transporter 2 (Fragment) OS=Mus musculus OX=10090 GN=Slc35b3 PE=4 SV=1;tr|A0A286YCV2|A0A286YCV2_MOUSE Adenosine 3-phospho 5-phosphosulfate transporter 2 OS=Mus musculus OX=10090 GN=Slc	621	4	2	2	2	19.3	19.3	19.3	13.768	0	9.7164	2	138650	139160	122460	136410	169690	137940	137770	127340	142270	150720	17.0396	17.0525	17.1035	17.3034	17.0451	17.0481	17.0184	17.0197	17.299	16.994	0.18219	0.803184	0.0158367	2.08659	0.0203431	0.281605
A0A286YCV0;D3YV00;P98195;A0A286YDR0;A0A286YDZ3;A0A286YCT2;Q8C4G3;Q8C288;A2AQC3;O70228	Phospholipid-transporting ATPase;Probable phospholipid-transporting ATPase IIB	Atp9b	tr|A0A286YCV0|A0A286YCV0_MOUSE Phospholipid-transporting ATPase OS=Mus musculus OX=10090 GN=Atp9b PE=1 SV=1;tr|D3YV00|D3YV00_MOUSE Phospholipid-transporting ATPase OS=Mus musculus OX=10090 GN=Atp9b PE=1 SV=2;sp|P98195|ATP9B_MOUSE Probable phospholipid-tran	622	10	15	15	15	14.8	14.8	14.8	127.94	0	64.946	15	243260	283110	246210	302600	291460	252180	272830	260580	295420	288800	17.8507	18.0771	18.1111	18.4529	17.8255	17.9185	18.0041	18.0527	18.3531	17.9322	0.888023	0.150038	0.161718	1.72404	0.00529613	0.524108
A0A286YCV9;E9Q4K7;A0A286YD28;A2AKH9;Q80TF6	Kinesin-like protein	Kif13b	tr|A0A286YCV9|A0A286YCV9_MOUSE Kinesin family member 13B OS=Mus musculus OX=10090 GN=Kif13b PE=1 SV=1;tr|E9Q4K7|E9Q4K7_MOUSE Kinesin family member 13B OS=Mus musculus OX=10090 GN=Kif13b PE=1 SV=1	623	5	57	57	52	38.2	38.2	35.6	204.94	0	260.51	62	3757600	4669300	3877300	5310000	4263200	3809200	4619700	4240100	5536700	3959500	21.7999	22.1208	22.0882	22.5861	21.6961	21.8355	22.0859	22.077	22.5813	21.7094	2.66236	0.0253767	0.400596	4.18966	0	0.880943
A0A286YCW6;I3ITR1;Q9D924	Iron-sulfur cluster assembly 1 homolog, mitochondrial	AK157302;Isca1	tr|A0A286YCW6|A0A286YCW6_MOUSE Iron-sulfur cluster assembly 1 homolog, mitochondrial OS=Mus musculus OX=10090 GN=Isca1 PE=4 SV=1;tr|I3ITR1|I3ITR1_MOUSE MCG50313 OS=Mus musculus OX=10090 GN=AK157302 PE=4 SV=1;sp|Q9D924|ISCA1_MOUSE Iron-sulfur cluster assemb	624	3	1	1	1	24.5	24.5	24.5	5.3573	0	7.8117	1	64180	56136	38768	49515	84629	60118	51132	42090	51324	62944	15.9284	15.7427	15.4441	15.8414	16.0415	15.8499	15.5884	15.4225	15.828	15.7343	0.488026	0.171978	-0.222314	0.117777	0.463208	-0.0531592
A0A286YCX6;E9PY51;A0A286YCE0		Trappc8	tr|A0A286YCX6|A0A286YCX6_MOUSE Trafficking protein particle complex 8 OS=Mus musculus OX=10090 GN=Trappc8 PE=1 SV=2;tr|E9PY51|E9PY51_MOUSE Trafficking protein particle complex 8 OS=Mus musculus OX=10090 GN=Trappc8 PE=1 SV=1	625	3	55	55	55	47.3	47.3	47.3	160.91	0	181.92	58	4668100	4412700	4189600	3909000	5699900	4672000	4710500	4780900	4364600	5374700	22.1129	22.0393	22.1999	22.1442	22.1151	22.13	22.1139	22.2502	22.2381	22.1503	0.51273	0.4317	-0.0560703	0.439114	0.335251	0.058465
A0A286YCZ5;Q99M01;G3X9Q4;A0A286YCZ4	Phenylalanine--tRNA ligase, mitochondrial	Fars2	tr|A0A286YCZ5|A0A286YCZ5_MOUSE Phenylalanine--tRNA ligase, mitochondrial OS=Mus musculus OX=10090 GN=Fars2 PE=1 SV=1;sp|Q99M01|SYFM_MOUSE Phenylalanine--tRNA ligase, mitochondrial OS=Mus musculus OX=10090 GN=Fars2 PE=1 SV=1;tr|G3X9Q4|G3X9Q4_MOUSE Phenylala	626	4	5	5	5	12.1	12.1	12.1	53.529	0	18.823	7	166890	162220	168060	166740	202770	169380	182790	169640	176420	199640	17.3071	17.2737	17.5602	17.5931	17.3021	17.3443	17.4263	17.4335	17.6093	17.3996	0.00283549	0.992037	-0.000833511	1.43397	0.0322362	0.250386
A0A286YDA2;A0A286YCD1;A0A286YDZ1			tr|A0A286YDA2|A0A286YDA2_MOUSE Nucleolar and coiled-body phosphoprotein 1 OS=Mus musculus OX=10090 GN=Nolc1 PE=1 SV=1	627	3	21	1	1	29	3.3	3.3	73.427	0	6.4185	1	29746	27085	26431	13238	41229	30188	32548	27010	16745	41576	14.8189	14.6913	14.8915	13.9382	15.004	14.8561	14.9368	14.7825	14.2121	15.136	0.68257	0.126602	-0.255954	1.64652	0.000832117	-0.994796
A0A286YDB3;Q80XQ2	TBC1 domain family member 5	Tbc1d5	tr|A0A286YDB3|A0A286YDB3_MOUSE TBC1 domain family member 5 OS=Mus musculus OX=10090 GN=Tbc1d5 PE=1 SV=1;sp|Q80XQ2|TBCD5_MOUSE TBC1 domain family member 5 OS=Mus musculus OX=10090 GN=Tbc1d5 PE=1 SV=2	628	2	25	25	25	39.4	39.4	39.4	94.017	0	133.99	25	1536100	1381200	1269100	1040000	1848500	1461800	1385100	1374700	1134400	1734200	20.5094	20.3636	20.4769	20.234	20.4905	20.4537	20.348	20.452	20.2942	20.5184	1.94679	0.115364	-0.148637	1.7326	0.0317198	-0.240355
A0A286YDB8;Q9CZX0	Elongator complex protein 3	Elp3	tr|A0A286YDB8|A0A286YDB8_MOUSE Elongator complex protein 3 OS=Mus musculus OX=10090 GN=Elp3 PE=1 SV=1;sp|Q9CZX0|ELP3_MOUSE Elongator complex protein 3 OS=Mus musculus OX=10090 GN=Elp3 PE=1 SV=1	629	2	11	11	11	26.4	26.4	26.4	63.053	0	34.249	11	229280	238620	162200	151400	298860	207710	215010	158970	144550	244130	17.7653	17.8304	17.509	17.4538	17.8617	17.6386	17.6605	17.3397	17.3219	17.6898	0.0832672	0.761593	-0.0302801	1.15531	0.0152888	-0.387892
A0A286YDF2;O89116;Q5FWJ7	Vesicle transport through interaction with t-SNAREs homolog 1A	Vti1a	tr|A0A286YDF2|A0A286YDF2_MOUSE Vesicle transport through interaction with t-SNAREs homolog 1A OS=Mus musculus OX=10090 GN=Vti1a PE=1 SV=1;sp|O89116|VTI1A_MOUSE Vesicle transport through interaction with t-SNAREs homolog 1A OS=Mus musculus OX=10090 GN=Vti1a	630	3	6	6	6	29.4	29.4	29.4	23.039	0	36.004	6	677630	728700	643470	656960	841180	708310	725550	659490	696550	749060	19.3287	19.441	19.497	19.5713	19.3546	19.4084	19.4152	19.3923	19.5906	19.3072	1.15966	0.215975	0.0971718	1.98657	0.0270129	0.249969
A0A286YDF5;Q69ZN7;E9Q390;A0A286YCZ3;A0A286YDV5;A0A286YE65;E9QL12;E9Q423;A0A0N4SWH3;A0A0N4SWG7;A0A0N4SV63;Q9ESD7;REV__Q8QZT1	Myoferlin	Myof	tr|A0A286YDF5|A0A286YDF5_MOUSE Myoferlin OS=Mus musculus OX=10090 GN=Myof PE=1 SV=1;sp|Q69ZN7|MYOF_MOUSE Myoferlin OS=Mus musculus OX=10090 GN=Myof PE=1 SV=2;tr|E9Q390|E9Q390_MOUSE Myoferlin OS=Mus musculus OX=10090 GN=Myof PE=1 SV=2;tr|A0A286YCZ3|A0A286YC	631	13	103	103	100	54.1	54.1	52.7	234.52	0	323.31	117	13400000	12818000	13642000	14324000	13992000	12891000	13714000	15161000	16365000	13965000	23.6343	23.5777	23.9031	24.0178	23.4107	23.5943	23.6556	23.9152	24.1448	23.5278	0.766839	0.171663	0.147422	1.71325	0.00336503	0.612017
A0A286YDK4;E9Q4Y4		Cep192	tr|A0A286YDK4|A0A286YDK4_MOUSE Centrosomal protein 192 (Fragment) OS=Mus musculus OX=10090 GN=Cep192 PE=1 SV=1;tr|E9Q4Y4|E9Q4Y4_MOUSE Centrosomal protein 192 OS=Mus musculus OX=10090 GN=Cep192 PE=1 SV=1	632	2	4	4	4	6.2	6.2	6.2	120.16	0	16.819	5	39601	28943	24127	22837	47680	35776	29186	29333	22269	40836	15.2318	14.787	14.7599	14.7249	15.2137	15.1011	14.7795	14.9016	14.6234	15.1101	1.7375	0.0387632	-0.378648	1.66957	0.00713805	-0.487707
A0A286YDN1;Q8VC03;A0A286YCM4	Echinoderm microtubule-associated protein-like 3	Eml3	tr|A0A286YDN1|A0A286YDN1_MOUSE Echinoderm microtubule-associated protein-like 3 OS=Mus musculus OX=10090 GN=Eml3 PE=1 SV=1;sp|Q8VC03|EMAL3_MOUSE Echinoderm microtubule-associated protein-like 3 OS=Mus musculus OX=10090 GN=Eml3 PE=1 SV=1	634	3	20	20	20	27.8	27.8	27.8	95.607	0	151.63	21	1231300	1150300	994310	984130	1435200	1208800	1146600	1110800	1101000	1351800	20.1903	20.0996	20.1249	20.1543	20.1254	20.1796	20.0754	20.1445	20.2511	20.159	0.926543	0.391197	-0.0546608	0.445135	0.324559	0.0605021
A0A286YDQ6;B7ZP24;Q3UK78	Polycomb group RING finger protein 5	Pcgf5	tr|A0A286YDQ6|A0A286YDQ6_MOUSE Polycomb group RING finger protein 5 (Fragment) OS=Mus musculus OX=10090 GN=Pcgf5 PE=1 SV=1;tr|B7ZP24|B7ZP24_MOUSE Pcgf5 protein OS=Mus musculus OX=10090 GN=Pcgf5 PE=1 SV=1;sp|Q3UK78|PCGF5_MOUSE Polycomb group RING finger pro	635	3	1	1	1	8.8	8.8	8.8	14.633	0.0004344	3.2292	1	32645	26173	24814	16674	43113	26738	24719	26633	20196	32277	14.9531	14.6419	14.8004	14.2711	15.0684	14.681	14.5398	14.7623	14.4825	14.7707	0.764801	0.0973428	-0.328744	1.01355	0.0112042	-0.542778
A0A286YDT3;E9Q5C9;A0A286YDV7		Nolc1	tr|A0A286YDT3|A0A286YDT3_MOUSE Nucleolar and coiled-body phosphoprotein 1 OS=Mus musculus OX=10090 GN=Nolc1 PE=1 SV=1;sp|E9Q5C9|NOLC1_MOUSE Nucleolar and coiled-body phosphoprotein 1 OS=Mus musculus OX=10090 GN=Nolc1 PE=1 SV=1;tr|A0A286YDV7|A0A286YDV7_MOUS	636	3	21	21	1	29.1	29.1	3.4	73.569	0	78.873	24	7402000	7041000	5464900	3270800	8426300	7049300	6112600	5682500	3011200	8187200	22.778	22.7134	22.5833	21.887	22.6791	22.7235	22.4898	22.4994	21.7026	22.7575	0.3679	0.301555	-0.116631	1.93656	0.00096	-0.923442
A0A286YDV6;Q8R4H9	Zinc transporter 5	Slc30a5	tr|A0A286YDV6|A0A286YDV6_MOUSE Zinc transporter 5 OS=Mus musculus OX=10090 GN=Slc30a5 PE=1 SV=1;sp|Q8R4H9|ZNT5_MOUSE Zinc transporter 5 OS=Mus musculus OX=10090 GN=Slc30a5 PE=1 SV=1	637	2	4	4	4	6.5	6.5	6.5	77.766	0	26.657	4	89316	93686	82115	84310	97857	94508	84795	83573	94876	94415	16.4052	16.4816	16.5269	16.6092	16.251	16.5026	16.3182	16.4121	16.7144	16.3193	0.488971	0.263053	0.11478	1.5751	0.0123699	0.376729
A0A286YDY1;Q3U2K0	Protein FAM193B	Fam193b	tr|A0A286YDY1|A0A286YDY1_MOUSE Protein FAM193B (Fragment) OS=Mus musculus OX=10090 GN=Fam193b PE=1 SV=1;sp|Q3U2K0|F193B_MOUSE Protein FAM193B OS=Mus musculus OX=10090 GN=Fam193b PE=1 SV=2	638	2	1	1	1	7.9	7.9	7.9	25.584	0.0020912	2.4079	1	1666.2	3601.5	2302.4	2506.3	2789.3	2567.8	3471.8	1618.4	1849.6	4968.1	10.6609	11.7804	11.3705	11.5372	11.1183	11.3007	11.708	10.7217	11.0337	12.071	0.10576	0.539872	0.149562	0.204832	0.121871	-0.309211
A0A286YDZ5;A0A286YE10;Q9EP84;A0A286YDA5;O70293;Q8VEB1;O70291	G protein-coupled receptor kinase 6	Grk6	tr|A0A286YDZ5|A0A286YDZ5_MOUSE G protein-coupled receptor kinase OS=Mus musculus OX=10090 GN=Grk6 PE=1 SV=1;tr|A0A286YE10|A0A286YE10_MOUSE G protein-coupled receptor kinase OS=Mus musculus OX=10090 GN=Grk6 PE=1 SV=1;tr|Q9EP84|Q9EP84_MOUSE G protein-coupled	639	7	15	15	15	32.1	32.1	32.1	63.563	0	77.814	16	1147600	1175200	999050	937060	1417000	1209700	1169800	1221900	1013400	1326500	20.0887	20.1305	20.1317	20.0836	20.107	20.1806	20.1043	20.282	20.1315	20.1317	0.0340576	0.976589	-0.00192738	0.152754	0.801845	-0.0118227
A0A286YE25;Q9QYY8;A0A3B2WC92;A0A286YCJ4;A0A3B2WBA7	Spastin	Spast	tr|A0A286YE25|A0A286YE25_MOUSE Spastin OS=Mus musculus OX=10090 GN=Spast PE=1 SV=1;sp|Q9QYY8|SPAST_MOUSE Spastin OS=Mus musculus OX=10090 GN=Spast PE=1 SV=3;tr|A0A3B2WC92|A0A3B2WC92_MOUSE Spastin OS=Mus musculus OX=10090 GN=Spast PE=1 SV=1	640	5	21	21	20	45.2	45.2	44	66.384	0	95.021	23	1063200	907870	863230	659840	1254500	1023600	844810	915570	672480	1221300	19.9785	19.7582	19.9209	19.5776	19.9313	19.9396	19.6348	19.8657	19.5398	20.0125	1.1869	0.0835022	-0.275417	1.93741	0.00967835	-0.413189
A0A286YE36;E9QAE4;O88491	Histone-lysine N-methyltransferase;Histone-lysine N-methyltransferase, H3 lysine-36 and H4 lysine-20 specific	Nsd1	tr|A0A286YE36|A0A286YE36_MOUSE Histone-lysine N-methyltransferase OS=Mus musculus OX=10090 GN=Nsd1 PE=1 SV=1;tr|E9QAE4|E9QAE4_MOUSE Histone-lysine N-methyltransferase OS=Mus musculus OX=10090 GN=Nsd1 PE=1 SV=1;sp|O88491|NSD1_MOUSE Histone-lysine N-methyltr	641	3	2	2	2	0.5	0.5	0.5	284.04	0.0051715	1.8109	2	498360	388210	489480	408750	590830	364400	573440	405570	546080	505600	18.8854	18.5325	19.1024	18.8867	18.845	18.4496	19.0758	18.6909	19.2394	18.7402	0.0130564	0.946334	0.011591	0.553902	0.0558357	0.270497
A0A2C9F2B5;Q8BX57	PX domain-containing protein kinase-like protein	Pxk	tr|A0A2C9F2B5|A0A2C9F2B5_MOUSE PX domain-containing protein kinase-like protein OS=Mus musculus OX=10090 GN=Pxk PE=1 SV=1;sp|Q8BX57|PXK_MOUSE PX domain-containing protein kinase-like protein OS=Mus musculus OX=10090 GN=Pxk PE=1 SV=2	642	2	10	10	10	23.8	23.8	23.8	65.159	0	68.929	12	626210	642390	564630	543490	745620	599680	604950	588450	562970	707280	19.2148	19.2592	19.3085	19.2977	19.1807	19.1682	19.1529	19.2279	19.2834	19.2244	0.0190666	0.966012	0.00349236	1.20631	0.188395	0.0879965
A0A2C9F2D2;Q07076;A0A286YCW4	Annexin A7	Anxa7	tr|A0A2C9F2D2|A0A2C9F2D2_MOUSE Annexin OS=Mus musculus OX=10090 GN=Anxa7 PE=1 SV=1;sp|Q07076|ANXA7_MOUSE Annexin A7 OS=Mus musculus OX=10090 GN=Anxa7 PE=1 SV=2	643	3	20	20	20	38.6	38.6	38.6	52.27	0	89.543	23	4682400	4921000	4112100	4423000	5793400	5054700	4942800	4552000	5081500	5740700	22.1173	22.1966	22.173	22.3224	22.1386	22.2436	22.1834	22.1794	22.4575	22.2453	0.0113335	0.979109	-0.0019598	0.829405	0.0677239	0.198023
A0A2I3BPN6;E9QAP7;A0A3Q4EGS4;A0A3B2W725;G5E8Z2		Taf4a	tr|A0A2I3BPN6|A0A2I3BPN6_MOUSE TATA-box-binding protein-associated factor 4 OS=Mus musculus OX=10090 GN=Taf4 PE=1 SV=1;tr|E9QAP7|E9QAP7_MOUSE TATA-box-binding protein-associated factor 4 OS=Mus musculus OX=10090 GN=Taf4 PE=1 SV=1	644	5	15	15	15	19.1	19.1	19.1	104.16	0	65.178	16	334140	331950	277780	263450	438090	315770	338140	300800	240020	380970	18.3086	18.3067	18.2851	18.253	18.4135	18.2429	18.3137	18.2598	18.0535	18.3318	0.573619	0.388569	-0.062439	0.747772	0.0616579	-0.219409
A0A2I3BRT5;Q7TT21;A0A2I3BPP1;Q3UHB2;Q61037;A0A2I3BPE9;A0A2I3BPR7	Tuberin	Tsc2	tr|A0A2I3BRT5|A0A2I3BRT5_MOUSE Tuberin OS=Mus musculus OX=10090 GN=Tsc2 PE=1 SV=1;tr|Q7TT21|Q7TT21_MOUSE Tuberin OS=Mus musculus OX=10090 GN=Tsc2 PE=1 SV=1;tr|A0A2I3BPP1|A0A2I3BPP1_MOUSE Tuberin OS=Mus musculus OX=10090 GN=Tsc2 PE=1 SV=1;tr|Q3UHB2|Q3UHB2_M	645	7	12	12	12	8	8	8	194.01	0	37.203	12	220390	210910	177530	181830	241190	206710	193450	180570	205060	229100	17.7082	17.6523	17.6392	17.7181	17.5524	17.6317	17.5081	17.5235	17.8264	17.5981	0.0205095	0.954626	0.00494099	1.10394	0.0581375	0.196945
E9Q784;A0A2I3BPQ5		Zc3h13	sp|E9Q784|ZC3HD_MOUSE Zinc finger CCCH domain-containing protein 13 OS=Mus musculus OX=10090 GN=Zc3h13 PE=1 SV=1;tr|A0A2I3BPQ5|A0A2I3BPQ5_MOUSE Zinc finger CCCH domain-containing protein 13 OS=Mus musculus OX=10090 GN=Zc3h13 PE=1 SV=1	646	2	21	21	21	12.4	12.4	12.4	203.75	0	60.616	22	727860	674710	607050	458610	900220	699230	626870	628620	469600	814240	19.4318	19.33	19.413	19.0527	19.4525	19.3898	19.2043	19.3232	19.0218	19.4276	0.94234	0.136869	-0.172929	2.6153	0.0091693	-0.402814
A0A2I3BPT1;A0A2I3BQZ9;Q3TWF3;P12023;A0A2I3BR03	Amyloid beta A4 protein;N-APP;Soluble APP-alpha;Soluble APP-beta;C99;Beta-amyloid protein 42;Beta-amyloid protein 40;C83;P3(42);P3(40);C80;Gamma-secretase C-terminal fragment 59;Gamma-secretase C-terminal fragment 57;Gamma-secretase C-terminal fragment 50;C31	App	tr|A0A2I3BPT1|A0A2I3BPT1_MOUSE Amyloid-beta A4 protein OS=Mus musculus OX=10090 GN=App PE=1 SV=1;tr|A0A2I3BQZ9|A0A2I3BQZ9_MOUSE Amyloid-beta A4 protein OS=Mus musculus OX=10090 GN=App PE=1 SV=1;tr|Q3TWF3|Q3TWF3_MOUSE Amyloid-beta A4 protein OS=Mus musculus	647	5	17	17	16	31.2	31.2	30.2	82.785	0	46.882	17	1586000	1351100	1352700	1117200	1966600	1634300	1274200	1525600	1215500	1906100	20.5555	20.3318	20.5689	20.3373	20.5799	20.6147	20.2276	20.6023	20.3938	20.6547	1.46555	0.0601452	-0.337581	1.48157	0.0314202	-0.251743
A0A2I3BPX3;Q6P9J9;A0A2I3BPY8;A0A2I3BRD2	Anoctamin-6	Ano6	tr|A0A2I3BPX3|A0A2I3BPX3_MOUSE Anoctamin OS=Mus musculus OX=10090 GN=Ano6 PE=1 SV=1;sp|Q6P9J9|ANO6_MOUSE Anoctamin-6 OS=Mus musculus OX=10090 GN=Ano6 PE=1 SV=1;tr|A0A2I3BPY8|A0A2I3BPY8_MOUSE Anoctamin OS=Mus musculus OX=10090 GN=Ano6 PE=1 SV=1	648	4	15	15	15	19.7	19.7	19.7	108.47	0	29.379	16	615280	575060	542510	495350	698310	611670	592510	582640	588130	702240	19.1894	19.0994	19.2508	19.1639	19.0861	19.1968	19.123	19.2136	19.3465	19.2141	0.214274	0.614657	-0.0389204	0.351247	0.20349	0.105077
A0A2I3BRX3;A0A2I3BPX6;Q9JMD1	Scm-like with four MBT domains protein 1	Sfmbt1	tr|A0A2I3BRX3|A0A2I3BRX3_MOUSE Scm-like with four MBT domains protein 1 (Fragment) OS=Mus musculus OX=10090 GN=Sfmbt1 PE=1 SV=1;tr|A0A2I3BPX6|A0A2I3BPX6_MOUSE Scm-like with four MBT domains protein 1 OS=Mus musculus OX=10090 GN=Sfmbt1 PE=1 SV=1;sp|Q9JMD1|S	649	3	1	1	1	3	3	3	72.147	0	4.949	1	25569	22672	16826	13451	26222	19528	23363	16830	13816	24321	14.6006	14.4347	14.2399	13.9613	14.3511	14.2277	14.4584	14.1001	13.9347	14.3624	1.68202	0.210891	0.0897989	2.90548	0.0073648	-0.408762
A0A2I3BPX9;Q60775;Q3U1U8	ETS-related transcription factor Elf-1	Elf1	tr|A0A2I3BPX9|A0A2I3BPX9_MOUSE ETS-related transcription factor Elf-1 OS=Mus musculus OX=10090 GN=Elf1 PE=1 SV=1;sp|Q60775|ELF1_MOUSE ETS-related transcription factor Elf-1 OS=Mus musculus OX=10090 GN=Elf1 PE=1 SV=1	650	3	6	6	5	13.2	13.2	11.1	62.29	0	17.582	6	206850	182590	163800	113710	270190	210230	207500	177360	115840	245950	17.6168	17.4443	17.5231	17.0408	17.7162	17.656	17.6092	17.4977	17.0025	17.7005	0.796743	0.143779	-0.18159	3.04111	0.000766387	-0.686722
A0A2I3BPY7;Q9EP71	Ankycorbin	Rai14	tr|A0A2I3BPY7|A0A2I3BPY7_MOUSE Ankycorbin OS=Mus musculus OX=10090 GN=Rai14 PE=1 SV=1;sp|Q9EP71|RAI14_MOUSE Ankycorbin OS=Mus musculus OX=10090 GN=Rai14 PE=1 SV=1	651	2	18	18	17	20	20	19.3	105.71	0	69.73	20	960960	1064700	769390	1005700	1133900	1022600	712310	812070	812550	981040	19.8326	19.9881	19.7549	20.1856	19.7855	19.9382	19.3886	19.6926	19.8128	19.6965	0.0564308	0.760346	-0.0526066	0.508363	0.0645543	0.258227
A0A2I3BQ16;P62046	Leucine-rich repeat and calponin homology domain-containing protein 1	Lrch1	tr|A0A2I3BQ16|A0A2I3BQ16_MOUSE Leucine-rich repeat and calponin homology domain-containing protein 1 OS=Mus musculus OX=10090 GN=Lrch1 PE=1 SV=1;sp|P62046|LRCH1_MOUSE Leucine-rich repeat and calponin homology domain-containing protein 1 OS=Mus musculus OX=	652	2	15	14	14	31.7	30.5	30.5	76.058	0	52.556	15	577750	608550	509710	581850	660100	573880	603290	584120	626280	626870	19.0986	19.1811	19.1609	19.3961	19.0049	19.1048	19.149	19.2172	19.4371	19.0503	1.41339	0.140305	0.137408	2.21257	0.0104206	0.389003
D3YXJ0;A0A2I3BQ48;A0A2I3BQ43;A0JP53;A0A2I3BQA6	Diacylglycerol kinase	Dgkh	tr|D3YXJ0|D3YXJ0_MOUSE Diacylglycerol kinase OS=Mus musculus OX=10090 GN=Dgkh PE=1 SV=1;tr|A0A2I3BQ48|A0A2I3BQ48_MOUSE Diacylglycerol kinase OS=Mus musculus OX=10090 GN=Dgkh PE=1 SV=1;tr|A0A2I3BQ43|A0A2I3BQ43_MOUSE Diacylglycerol kinase OS=Mus musculus OX=	653	5	5	5	4	7.7	7.7	7	127.36	0	12.642	6	76200	71060	66815	59547	88916	88336	77597	70381	66337	90720	16.176	16.0828	16.2294	16.1076	16.1127	16.4051	16.1902	16.1642	16.1982	16.2617	0.196367	0.566716	-0.0506926	0.135575	0.562833	-0.0343094
A0A2I3BQ91;Q8BMD6;A0A2I3BQY6;A0A2I3BPK6	Transmembrane protein 260	Tmem260	tr|A0A2I3BQ91|A0A2I3BQ91_MOUSE Transmembrane protein 260 OS=Mus musculus OX=10090 GN=Tmem260 PE=1 SV=1;sp|Q8BMD6|TM260_MOUSE Transmembrane protein 260 OS=Mus musculus OX=10090 GN=Tmem260 PE=2 SV=2;tr|A0A2I3BQY6|A0A2I3BQY6_MOUSE Transmembrane protein 260 OS	654	4	10	10	10	17.7	17.7	17.7	79.814	0	36.683	11	194170	239510	175030	250620	216280	176890	242610	181660	247520	199150	17.5255	17.8358	17.6188	18.181	17.3951	17.4069	17.8348	17.5322	18.0979	17.396	5.62273	0.0231698	0.439705	2.50775	0.000801406	0.743847
A0A2I3BQE0;Q9JI10;D6RHQ9	Serine/threonine-protein kinase 3;Serine/threonine-protein kinase 3 36kDa subunit;Serine/threonine-protein kinase 3 20kDa subunit	Stk3	tr|A0A2I3BQE0|A0A2I3BQE0_MOUSE Serine/threonine-protein kinase 3 OS=Mus musculus OX=10090 GN=Stk3 PE=1 SV=1;sp|Q9JI10|STK3_MOUSE Serine/threonine-protein kinase 3 OS=Mus musculus OX=10090 GN=Stk3 PE=1 SV=1	655	3	17	10	10	38.8	22	22	56.673	0	37.548	10	1140400	1242300	985770	1070000	1415600	1141700	1171700	1049500	1101100	1289700	20.0796	20.2106	20.1124	20.275	20.1056	20.0972	20.1067	20.0626	20.2512	20.0911	0.432382	0.428727	0.0603037	2.15058	0.0641826	0.164755
A0A2I3BRR4;A0A2I3BQF5;Q8C3B8	Protein RFT1 homolog	Rft1	tr|A0A2I3BRR4|A0A2I3BRR4_MOUSE Protein RFT1 homolog OS=Mus musculus OX=10090 GN=Rft1 PE=1 SV=1;tr|A0A2I3BQF5|A0A2I3BQF5_MOUSE Protein RFT1 homolog OS=Mus musculus OX=10090 GN=Rft1 PE=1 SV=1;sp|Q8C3B8|RFT1_MOUSE Protein RFT1 homolog OS=Mus musculus OX=10090	656	3	4	4	4	13.6	13.6	13.6	31.633	0	8.2481	4	77195	96618	71281	94660	97365	76662	96999	69865	94259	81050	16.1947	16.5261	16.3228	16.7763	16.2437	16.2006	16.5122	16.1536	16.705	16.099	1.38726	0.0631884	0.347742	1.71048	0.0044679	0.569285
A0A2I3BQJ3;Q8K072	Receptor expression-enhancing protein 4	Reep4	tr|A0A2I3BQJ3|A0A2I3BQJ3_MOUSE Receptor expression-enhancing protein OS=Mus musculus OX=10090 GN=Reep4 PE=1 SV=1;sp|Q8K072|REEP4_MOUSE Receptor expression-enhancing protein 4 OS=Mus musculus OX=10090 GN=Reep4 PE=1 SV=1	657	2	5	5	5	21.2	21.2	21.2	33.793	0	11.627	6	353590	295110	260160	231520	444840	359070	280100	312530	254880	408660	18.3902	18.137	18.1906	18.0666	18.4355	18.4283	18.0421	18.315	18.1401	18.4331	1.73453	0.049687	-0.344776	1.91602	0.0129474	-0.330915
A0A2I3BQS6;E9Q2H1;Q80TP3;A0A2I3BPG8	E3 ubiquitin-protein ligase UBR5	Ubr5	tr|A0A2I3BQS6|A0A2I3BQS6_MOUSE E3 ubiquitin-protein ligase UBR5 OS=Mus musculus OX=10090 GN=Ubr5 PE=1 SV=1;tr|E9Q2H1|E9Q2H1_MOUSE E3 ubiquitin-protein ligase UBR5 OS=Mus musculus OX=10090 GN=Ubr5 PE=1 SV=2;sp|Q80TP3|UBR5_MOUSE E3 ubiquitin-protein ligase U	658	4	61	61	60	26.9	26.9	26.2	308.96	0	234.09	61	2139000	1946700	1743500	1471500	2616500	2109500	1891800	1893000	1546900	2417100	20.987	20.8587	20.9351	20.7347	20.9918	20.9829	20.7978	20.9136	20.7416	20.9974	1.49322	0.113078	-0.166343	3.52122	0.0218193	-0.256423
A0A2I3BR81;A0A2I3BRL0;A0A2I3BQR1;Q91X76;A0A2I3BPH8		Nt5dc2	tr|A0A2I3BR81|A0A2I3BR81_MOUSE 5-nucleotidase domain-containing 2 OS=Mus musculus OX=10090 GN=Nt5dc2 PE=1 SV=1;tr|A0A2I3BRL0|A0A2I3BRL0_MOUSE 5-nucleotidase domain-containing 2 OS=Mus musculus OX=10090 GN=Nt5dc2 PE=1 SV=1;tr|A0A2I3BQR1|A0A2I3BQR1_MOUSE 5	660	5	21	21	21	46.8	46.8	46.8	63.858	0	69.366	24	1803900	2149100	1642400	2277200	2163400	1785700	2177100	1894500	2281300	1945400	20.7412	21.0014	20.8489	21.3647	20.7175	20.7425	21.0005	20.9147	21.3021	20.6842	2.51334	0.0421736	0.300106	2.50545	0.0018491	0.632576
A0A2I3BRD1;Q8K0F1;A0A2I3BPS3	TBC1 domain family member 23	Tbc1d23	tr|A0A2I3BRD1|A0A2I3BRD1_MOUSE TBC1 domain family member 23 OS=Mus musculus OX=10090 GN=Tbc1d23 PE=1 SV=1;sp|Q8K0F1|TBC23_MOUSE TBC1 domain family member 23 OS=Mus musculus OX=10090 GN=Tbc1d23 PE=1 SV=1	661	3	7	7	7	16	16	16	78.246	0	47.132	8	288180	239490	222760	185130	337140	279160	261060	272020	216800	326690	18.0951	17.8357	17.9667	17.744	18.0356	18.0651	17.9405	18.1147	17.9067	18.1101	0.987919	0.125728	-0.184742	0.960158	0.0426461	-0.247482
A0A2I3BRI7;Q8K1K3;A0A2I3BRL3;Q9QXG9	TERF1-interacting nuclear factor 2	Tinf2	tr|A0A2I3BRI7|A0A2I3BRI7_MOUSE TERF1-interacting nuclear factor 2 (Fragment) OS=Mus musculus OX=10090 GN=Tinf2 PE=1 SV=1;tr|Q8K1K3|Q8K1K3_MOUSE TERF1-interacting nuclear factor 2 OS=Mus musculus OX=10090 GN=Tinf2 PE=1 SV=1;tr|A0A2I3BRL3|A0A2I3BRL3_MOUSE TE	662	4	1	1	1	4.6	4.6	4.6	21.953	0.00085179	2.7676	1	6882.7	5170.1	8020.9	3268.5	6270.4	4846.9	4258.3	5585.7	4674.8	5758.6	12.7073	12.302	13.1711	11.9202	12.2869	12.2173	12.0025	12.5089	12.3714	12.284	0.330076	0.297377	-0.133183	0.222628	0.194522	-0.13967
A0A2I3BRJ4;Q8BGC1	UPF0489 protein C5orf22 homolog		tr|A0A2I3BRJ4|A0A2I3BRJ4_MOUSE RIKEN cDNA 6030458C11 gene OS=Mus musculus OX=10090 GN=6030458C11Rik PE=1 SV=1;sp|Q8BGC1|CE022_MOUSE UPF0489 protein C5orf22 homolog OS=Mus musculus OX=10090 PE=1 SV=1	663	2	1	1	1	6.4	6.4	6.4	39.802	0	4.2243	1	3269.5	3358.3	2383.9	2078.9	2333	2177.8	2178.6	0	1951.1	3485.9	11.6334	11.6796	11.4206	11.2674	10.8606	11.0631	11.0357	#NUM!	11.1108	11.5598	0.10471	0.543017	0.147428	0.018458	0.823106	-0.0211034
A0A2I3BRK6;Q9JIX0;A0A2I3BRR5;A0A2I3BQK0;A0A2I3BQB4;A0A2I3BQ37	Transcription and mRNA export factor ENY2	Eny2	tr|A0A2I3BRK6|A0A2I3BRK6_MOUSE Transcription and mRNA export factor ENY2 OS=Mus musculus OX=10090 GN=Eny2 PE=1 SV=1;sp|Q9JIX0|ENY2_MOUSE Transcription and mRNA export factor ENY2 OS=Mus musculus OX=10090 GN=Eny2 PE=1 SV=1;tr|A0A2I3BRR5|A0A2I3BRR5_MOUSE Tra	664	6	4	4	4	40.6	40.6	40.6	10.984	0	12.073	4	1656100	1560400	1324700	1175700	2113600	1585100	1502900	1420600	1090300	1887600	20.6179	20.5396	20.5388	20.4109	20.6839	20.5706	20.4658	20.4994	20.237	20.6406	1.1882	0.13006	-0.159575	1.19686	0.0202561	-0.338305
A0A2I3BRL8;Q91VM5	RNA binding motif protein, X-linked-like-1	Rbmxl1	tr|A0A2I3BRL8|A0A2I3BRL8_MOUSE Predicted gene 7324 OS=Mus musculus OX=10090 GN=Gm7324 PE=4 SV=1;sp|Q91VM5|RMXL1_MOUSE RNA binding motif protein, X-linked-like-1 OS=Mus musculus OX=10090 GN=Rbmxl1 PE=2 SV=1	665	2	24	4	4	53.1	11.1	11.1	42.178	0	21.961	8	1351100	1408000	1150500	1056600	1689600	1375500	1381700	1295300	1125900	1579500	20.3242	20.3913	20.3354	20.2568	20.3608	20.3659	20.3445	20.3662	20.2833	20.3836	0.0537408	0.947974	-0.00430965	1.55303	0.149299	-0.10212
A0A2I3BRM6;A0A2I3BQH3;A0A1D5RLK6;A0A1D5RMF0;A0A1D5RLM5;Q8BTF8			tr|A0A2I3BRM6|A0A2I3BRM6_MOUSE Heterogeneous nuclear ribonucleoproteins C1/C2 (Fragment) OS=Mus musculus OX=10090 GN=Hnrnpc PE=1 SV=1;tr|A0A2I3BQH3|A0A2I3BQH3_MOUSE Heterogeneous nuclear ribonucleoproteins C1/C2 (Fragment) OS=Mus musculus OX=10090 GN=Hnrnp	666	6	6	1	1	53.8	15.4	15.4	12.78	0	9.1403	3	208790	189570	208580	154730	364910	286830	353040	311740	281830	373130	17.6302	17.4984	17.8718	17.4852	18.1498	18.1042	18.376	18.3113	18.2852	18.3018	0.234051	0.280173	-0.288609	0.309067	0.0761648	-0.340619
A0A2I3BRW0;A0A2I3BQG3;Q9D958	Signal peptidase complex subunit 1	Spcs1	tr|A0A2I3BRW0|A0A2I3BRW0_MOUSE Signal peptidase complex subunit 1 OS=Mus musculus OX=10090 GN=Spcs1 PE=1 SV=1;tr|A0A2I3BQG3|A0A2I3BQG3_MOUSE Signal peptidase complex subunit 1 OS=Mus musculus OX=10090 GN=Spcs1 PE=1 SV=1;sp|Q9D958|SPCS1_MOUSE Signal peptida	667	3	2	2	2	27.5	27.5	27.5	11.777	0	3.8224	3	3095200	3209400	2733400	3236300	3704400	3023500	3490800	3001500	3169900	3484100	21.5201	21.5799	21.5838	21.8717	21.4934	21.5022	21.6816	21.5786	21.7767	21.5249	0.825021	0.199442	0.121638	1.61381	0.0180697	0.315081
A0A2I3BRX7;Q8BVH9;A0A2I3BQ54;A0A2I3BQH6	Methyltransferase-like protein 6	Mettl6	tr|A0A2I3BRX7|A0A2I3BRX7_MOUSE Methyltransferase-like protein OS=Mus musculus OX=10090 GN=Mettl6 PE=1 SV=1;sp|Q8BVH9|METL6_MOUSE tRNA N(3)-methylcytidine methyltransferase METTL6 OS=Mus musculus OX=10090 GN=Mettl6 PE=1 SV=2;tr|A0A2I3BQ54|A0A2I3BQ54_MOUSE M	668	4	4	4	4	14.1	14.1	14.1	29.862	0	6.1608	4	81349	85228	63726	54980	98916	80290	74076	65354	59265	90483	16.2704	16.3451	16.1611	15.9925	16.2665	16.2673	16.1232	16.0573	16.0356	16.2579	0.0839572	0.770324	-0.028039	2.11018	0.0266591	-0.24818
A0A2I3BRX8			tr|A0A2I3BRX8|A0A2I3BRX8_MOUSE Muscleblind-like protein 2 (Fragment) OS=Mus musculus OX=10090 GN=Mbnl2 PE=1 SV=1	669	1	4	2	1	31.2	17	13.8	26.651	0	6.8427	2	30580	36931	34840	44172	41895	43328	47068	47133	41541	44777	14.8588	15.1386	15.29	15.6767	15.0271	15.3774	15.4689	15.5858	15.5229	15.243	0.316457	0.270234	0.168742	1.13924	0.0122851	0.464768
A0A2I3BS14;Q9WVJ3;A0A2I3BPG0	Carboxypeptidase Q	Cpq	tr|A0A2I3BS14|A0A2I3BS14_MOUSE Carboxypeptidase Q (Fragment) OS=Mus musculus OX=10090 GN=Cpq PE=1 SV=1;sp|Q9WVJ3|CBPQ_MOUSE Carboxypeptidase Q OS=Mus musculus OX=10090 GN=Cpq PE=1 SV=1;tr|A0A2I3BPG0|A0A2I3BPG0_MOUSE Carboxypeptidase Q (Fragment) OS=Mus mus	670	3	5	5	5	34.3	34.3	34.3	22.047	0	32.879	5	56333	53100	51742	61014	77926	57913	61057	54058	65514	64621	15.7402	15.6625	15.8606	16.1427	15.9224	15.796	15.8444	15.7836	16.1802	15.7722	0.292957	0.374431	-0.0938993	1.25429	0.0228265	0.314119
A0A2I3BS49;Q9CXU4;Q9WTQ8;E9Q3T4;E9PVF9	Mitochondrial import inner membrane translocase subunit Tim23	Timm23	tr|A0A2I3BS49|A0A2I3BS49_MOUSE Mitochondrial import inner membrane translocase subunit Tim23 OS=Mus musculus OX=10090 GN=Timm23 PE=1 SV=1;tr|Q9CXU4|Q9CXU4_MOUSE Mitochondrial import inner membrane translocase subunit TIM23 OS=Mus musculus OX=10090 GN=Timm2	671	5	6	6	6	49.7	49.7	49.7	20.749	0	38.389	7	2391600	3108300	2600400	2521400	2726300	2245700	2284900	2526100	2880700	2516900	21.1481	21.5338	21.5118	21.5116	21.0511	21.0731	21.0702	21.3298	21.6387	21.0557	0.402502	0.190604	0.248552	1.838	0.0041456	0.521728
A0A2K6EDK3;Q6PIP5;A0A2I3BQP7	NudC domain-containing protein 1	Nudcd1	tr|A0A2K6EDK3|A0A2K6EDK3_MOUSE NudC domain-containing protein 1 OS=Mus musculus OX=10090 GN=Nudcd1 PE=1 SV=1;sp|Q6PIP5|NUDC1_MOUSE NudC domain-containing protein 1 OS=Mus musculus OX=10090 GN=Nudcd1 PE=1 SV=2	672	3	22	22	22	50.6	50.6	50.6	66.605	0	85.788	23	1616500	1704700	1327300	1341700	1983100	1568500	1592600	1406100	1399200	1781500	20.583	20.6672	20.5416	20.6015	20.5919	20.5554	20.5494	20.4846	20.5969	20.5572	0.195467	0.656498	0.0337467	0.529766	0.604144	0.0246086
A0A2R8VHH1;Q99P88	Nuclear pore complex protein Nup155	Nup155	tr|A0A2R8VHH1|A0A2R8VHH1_MOUSE Nuclear pore complex protein Nup155 OS=Mus musculus OX=10090 GN=Nup155 PE=1 SV=1;sp|Q99P88|NU155_MOUSE Nuclear pore complex protein Nup155 OS=Mus musculus OX=10090 GN=Nup155 PE=1 SV=1	673	2	42	42	42	40.4	40.4	40.4	150.14	0	225.36	48	6229000	6096200	5504800	5883800	7715600	6196800	6356900	5789300	5908900	6950000	22.5291	22.5055	22.5938	22.7341	22.5519	22.5375	22.5464	22.5263	22.6751	22.5211	0.142752	0.86602	-0.0105581	1.43134	0.0696219	0.168125
A0A2R8VI57;A0A2R8VHI2;Q9D0P8	Intraflagellar transport protein 27 homolog	Ift27	tr|A0A2R8VI57|A0A2R8VI57_MOUSE Intraflagellar transport protein 27 homolog (Fragment) OS=Mus musculus OX=10090 GN=Ift27 PE=1 SV=1;tr|A0A2R8VHI2|A0A2R8VHI2_MOUSE Intraflagellar transport protein 27 homolog OS=Mus musculus OX=10090 GN=Ift27 PE=1 SV=1;sp|Q9D0	674	3	1	1	1	21.2	21.2	21.2	11.167	0.0022185	2.2806	1	13791	19593	8764.4	18281	19132	15000	18773	14354	17895	16996	13.71	14.2241	13.299	14.4039	13.8963	13.8471	14.1429	13.8705	14.308	13.8454	1.64381	0.0575385	0.312628	1.91018	0.00534142	0.485061
A0A2R8VHK6;Q9DB10;E0CZF0	Essential MCU regulator, mitochondrial	Smdt1	tr|A0A2R8VHK6|A0A2R8VHK6_MOUSE Essential MCU regulator, mitochondrial OS=Mus musculus OX=10090 GN=Smdt1 PE=1 SV=1;sp|Q9DB10|EMRE_MOUSE Essential MCU regulator, mitochondrial OS=Mus musculus OX=10090 GN=Smdt1 PE=1 SV=1;tr|E0CZF0|E0CZF0_MOUSE Essential MCU r	675	3	2	2	2	62.2	62.2	62.2	5.1177	0	5.2525	2	111790	111520	95040	110200	148010	115900	119050	118850	100820	126550	16.729	16.733	16.7378	16.9956	16.8479	16.7969	16.8077	16.9201	16.8021	16.7419	0.129902	0.752066	-0.0245466	0.351123	0.205854	0.103953
A0A2R8VHM0;F7B6A4;E0CZ97;F6SYN4;E0CYD2;E0CYQ0;F7C1U0		Kctd17	tr|A0A2R8VHM0|A0A2R8VHM0_MOUSE Potassium channel tetramerisation domain-containing 17 (Fragment) OS=Mus musculus OX=10090 GN=Kctd17 PE=1 SV=1;tr|F7B6A4|F7B6A4_MOUSE Potassium channel tetramerisation domain-containing 17 (Fragment) OS=Mus musculus OX=10090	676	7	2	2	2	19.7	19.7	19.7	19.821	0	5.384	2	6531.1	8130.1	1744.3	7332	4876.8	4050.6	4416.3	5598.2	7896.9	6123.1	12.6316	12.9551	10.97	13.0858	11.9243	11.9583	12.0551	12.5121	13.1278	12.3726	0.258385	0.241488	0.356678	1.29251	0.00169298	0.95835
A0A2R8VHP9;Q3TT81;A0A2R8VKF0;A0A2R8VHN3;A0A2R8VI15;A0A2R8VHI3;A0A087WR61;A0A087WSI1;A0A1L1SUS5;A0A1L1SRP9;A0A1L1SQ99;A0A087WRH3;A0A0R4J044;P57724		Pcbp2	tr|A0A2R8VHP9|A0A2R8VHP9_MOUSE Poly(rC)-binding protein 2 OS=Mus musculus OX=10090 GN=Pcbp2 PE=1 SV=1;tr|Q3TT81|Q3TT81_MOUSE Poly(rC)-binding protein 2 OS=Mus musculus OX=10090 GN=Pcbp2 PE=1 SV=1;tr|A0A2R8VKF0|A0A2R8VKF0_MOUSE Poly(rC)-binding protein 2 (F	677	14	18	2	0	85.1	14	0	35.346	0	17.264	2	88298	80437	63012	74207	110070	115800	68670	69524	67148	111540	16.3886	16.2616	16.1449	16.4251	16.4207	16.7957	16.0139	16.1466	16.2157	16.5597	0.88192	0.0864976	-0.352429	0.509668	0.107748	-0.169767
A0A2R8VHQ1;Q6P5C5	Single-strand selective monofunctional uracil DNA glycosylase	Smug1	tr|A0A2R8VHQ1|A0A2R8VHQ1_MOUSE Single-strand selective monofunctional uracil DNA glycosylase (Fragment) OS=Mus musculus OX=10090 GN=Smug1 PE=1 SV=1;sp|Q6P5C5|SMUG1_MOUSE Single-strand selective monofunctional uracil DNA glycosylase OS=Mus musculus OX=10090	678	2	1	1	1	8.3	8.3	8.3	15.872	0	3.68	1	5230.7	3796.2	2934.5	2153	5153	5832.8	4473.3	5206.1	3738.4	5583	12.3113	11.8564	11.7204	11.318	12.0038	12.4844	12.0736	12.4073	12.0489	12.2393	0.365002	0.254129	-0.156559	0.429394	0.0419226	-0.438141
A0A2R8VHU8;A0A2R8VKP5;E9Q7U2;Q8CGU1	Calcium-binding and coiled-coil domain-containing protein 1	Calcoco1	tr|A0A2R8VHU8|A0A2R8VHU8_MOUSE Calcium-binding and coiled-coil domain-containing protein 1 (Fragment) OS=Mus musculus OX=10090 GN=Calcoco1 PE=1 SV=1;tr|A0A2R8VKP5|A0A2R8VKP5_MOUSE Calcium-binding and coiled-coil domain-containing protein 1 OS=Mus musculus	679	4	4	4	4	9.9	9.9	9.9	60.785	0	19.785	4	28306	38768	29163	60843	36163	25753	40552	33233	57164	26642	14.7473	15.2086	15.0334	16.1386	14.8148	14.6269	15.254	15.0817	15.9835	14.4939	1.15105	0.045347	0.576931	1.80486	0	1.40669
A0A2R8VKH6;A0A2R8VHV1;Q8CCJ9	PHD finger protein 20-like protein 1	Phf20l1	tr|A0A2R8VKH6|A0A2R8VKH6_MOUSE PHD finger protein 20-like protein 1 OS=Mus musculus OX=10090 GN=Phf20l1 PE=1 SV=1;tr|A0A2R8VHV1|A0A2R8VHV1_MOUSE PHD finger protein 20-like protein 1 OS=Mus musculus OX=10090 GN=Phf20l1 PE=1 SV=1;sp|Q8CCJ9|P20L1_MOUSE PHD fi	680	3	8	8	8	16.4	16.4	16.4	62.557	0	27.734	8	176080	133350	145720	103550	210190	150230	140180	149510	122000	186850	17.3844	16.9909	17.3544	16.9058	17.3539	17.1712	17.0434	17.2512	17.0772	17.304	1.87898	0.049997	-0.311818	1.1981	0.0203625	-0.337481
A0A2R8VHW4			tr|A0A2R8VHW4|A0A2R8VHW4_MOUSE Bromodomain-containing protein 4 (Fragment) OS=Mus musculus OX=10090 GN=Brd4 PE=1 SV=1	681	1	3	1	1	23.1	10.7	10.7	18.663	0	5.7639	1	76022	78065	66485	58923	87853	77859	80477	71975	68331	75478	16.1727	16.2185	16.2223	16.0924	16.0954	16.223	16.2428	16.1965	16.2409	15.9963	1.16428	0.115065	0.184773	0.510472	0.1582	0.120813
A0A2R8VHX5;Q8VD12	Zinc finger protein 385A	Znf385a	tr|A0A2R8VHX5|A0A2R8VHX5_MOUSE Zinc finger protein 385A OS=Mus musculus OX=10090 GN=Zfp385a PE=1 SV=1;sp|Q8VD12|Z385A_MOUSE Zinc finger protein 385A OS=Mus musculus OX=10090 GN=Znf385a PE=1 SV=2	682	2	2	2	2	8.4	8.4	8.4	36.28	0	4.7518	2	15600	18336	15501	20662	23886	15150	19499	14031	20104	21711	13.8878	14.1285	14.1216	14.5805	14.2165	13.8614	14.1976	13.8377	14.4759	14.1987	0.470484	0.505133	-0.0445356	1.57966	0.0177694	0.320637
A0A2R8VI70;H3BIV6		Cyhr1	tr|A0A2R8VI70|A0A2R8VI70_MOUSE Cysteine and histidine-rich protein 1 OS=Mus musculus OX=10090 GN=Cyhr1 PE=1 SV=1;tr|H3BIV6|H3BIV6_MOUSE Cysteine and histidine-rich protein 1 OS=Mus musculus OX=10090 GN=Cyhr1 PE=1 SV=1	683	2	2	2	2	11.8	11.8	11.8	28.5	0	18.393	2	66561	66524	60049	57871	92696	65801	62564	55858	60860	66096	15.9809	15.9877	16.0754	16.0664	16.1728	15.9802	15.8795	15.8308	16.0739	15.8048	0.0966247	0.664646	-0.0552115	0.153824	0.334183	0.0813327
A0A2R8VJY7;A0A2R8VJN7;A0A2R8W6T4;A0A2R8W6M8;Q8K1N4	Spermatogenesis-associated serine-rich protein 2	Spats2	tr|A0A2R8VJY7|A0A2R8VJY7_MOUSE Spermatogenesis-associated serine-rich protein 2 (Fragment) OS=Mus musculus OX=10090 GN=Spats2 PE=1 SV=1;tr|A0A2R8VJN7|A0A2R8VJN7_MOUSE Spermatogenesis-associated serine-rich protein 2 (Fragment) OS=Mus musculus OX=10090 GN=S	684	5	1	1	1	8.8	8.8	8.8	17.298	0	8.1132	1	20371	19674	12105	16106	16910	13543	23476	14035	15584	19095	14.2728	14.2301	13.7649	14.2211	13.7182	13.6997	14.4654	13.8381	14.1085	14.0134	0.902207	0.0754883	0.481923	0.70117	0.0395649	0.298998
A0A2R8VK70;Q61735;A0A2R8VJU9;A0A2R8VI30	Leukocyte surface antigen CD47	Cd47	tr|A0A2R8VK70|A0A2R8VK70_MOUSE Leukocyte surface antigen CD47 OS=Mus musculus OX=10090 GN=Cd47 PE=1 SV=1;sp|Q61735|CD47_MOUSE Leukocyte surface antigen CD47 OS=Mus musculus OX=10090 GN=Cd47 PE=1 SV=2;tr|A0A2R8VJU9|A0A2R8VJU9_MOUSE Leukocyte surface antigen	685	4	6	1	1	19	3.1	3.1	35.076	0.0001462	3.5111	1	809800	1057200	811200	1109900	899930	825520	1149800	938380	1159800	721270	19.5857	19.9779	19.8312	20.3278	19.452	19.6294	20.0794	19.9012	20.3261	19.2527	1.58031	0.0253196	0.676289	1.98724	0.00116031	0.974607
A0A2R8VKI7;Q9ERA0	Alpha-globin transcription factor CP2	Tfcp2	tr|A0A2R8VKI7|A0A2R8VKI7_MOUSE Alpha-globin transcription factor CP2 OS=Mus musculus OX=10090 GN=Tfcp2 PE=1 SV=1;sp|Q9ERA0|TFCP2_MOUSE Alpha-globin transcription factor CP2 OS=Mus musculus OX=10090 GN=Tfcp2 PE=1 SV=1	686	2	2	1	1	5.9	2.4	2.4	57.021	0.00043023	2.9844	1	13054	11478	10124	8214.8	9305.3	7350.6	10864	8263.6	6178.7	9106.4	13.6307	13.4527	13.507	13.2498	12.8564	12.8181	13.3538	13.0739	12.7738	12.9452	1.7684	0.0312278	0.502395	0.160115	0.268816	0.110999
A0A2R8VKN7;Q9CQ25	Mitotic-spindle organizing protein 2	Mzt2	tr|A0A2R8VKN7|A0A2R8VKN7_MOUSE Mitotic-spindle organizing protein 2 OS=Mus musculus OX=10090 GN=Mzt2 PE=1 SV=1;sp|Q9CQ25|MZT2_MOUSE Mitotic-spindle organizing protein 2 OS=Mus musculus OX=10090 GN=Mzt2 PE=1 SV=1	687	2	2	2	2	30.3	30.3	30.3	16.599	0	17.384	3	89393	101360	74223	71300	123580	92718	105840	93147	88684	110160	16.4064	16.5952	16.3811	16.3674	16.5877	16.475	16.638	16.5686	16.6171	16.5418	0.619489	0.437132	0.0518837	0.203695	0.330619	-0.0724621
A0A2R8W6M1;Q6NXH3	Vasculin	Gpbp1	tr|A0A2R8W6M1|A0A2R8W6M1_MOUSE Predicted gene, 49496 (Fragment) OS=Mus musculus OX=10090 GN=Gm49496 PE=4 SV=1;sp|Q6NXH3|GPBP1_MOUSE Vasculin OS=Mus musculus OX=10090 GN=Gpbp1 PE=1 SV=1	688	2	2	2	2	14.2	14.2	14.2	27.563	0	9.8413	2	28231	42083	17503	24935	31583	44445	13954	21464	21708	28887	14.7435	15.327	14.2969	14.8517	14.6195	15.4141	13.7149	14.451	14.5866	14.6107	0.0372856	0.801128	-0.0941057	0.288496	0.220775	0.104117
A0A2R8W6P0			tr|A0A2R8W6P0|A0A2R8W6P0_MOUSE Leukocyte surface antigen CD47 OS=Mus musculus OX=10090 GN=Cd47 PE=1 SV=1	689	1	8	8	0	24	24	0	37.296	0	45.655	13	3193100	3925200	3017000	3685900	3563500	3384700	3938900	3324600	3822800	3306100	21.5651	21.8704	21.7262	22.0594	21.4375	21.665	21.8558	21.7261	22.0469	21.4492	3.30402	0.0156433	0.419786	3.70177	0.00135501	0.609813
A0A2U3TZ56;Q78IQ7	Zinc transporter ZIP4	Slc39a4	tr|A0A2U3TZ56|A0A2U3TZ56_MOUSE Zinc transporter ZIP4 OS=Mus musculus OX=10090 GN=Slc39a4 PE=1 SV=1;sp|Q78IQ7|S39A4_MOUSE Zinc transporter ZIP4 OS=Mus musculus OX=10090 GN=Slc39a4 PE=1 SV=1	690	2	3	3	3	8.4	8.4	8.4	65.167	0	40.121	3	67068	62302	51042	43083	85983	78838	65831	64706	63679	83517	15.9919	15.8931	15.8409	15.6407	16.0644	16.241	15.953	16.043	16.1392	16.1423	1.17432	0.116451	-0.180318	0.312709	0.113095	-0.213392
A0A2U3TZ82;Q99KW3;G5E8W1;A0A2R8VI29;J9JI90	TRIO and F-actin-binding protein	Triobp	tr|A0A2U3TZ82|A0A2U3TZ82_MOUSE TRIO and F-actin-binding protein OS=Mus musculus OX=10090 GN=Triobp PE=1 SV=1;sp|Q99KW3|TARA_MOUSE TRIO and F-actin-binding protein OS=Mus musculus OX=10090 GN=Triobp PE=1 SV=3;tr|G5E8W1|G5E8W1_MOUSE TRIO and F-actin-binding	691	5	22	22	21	37.3	37.3	35.9	71.684	0	76.447	23	1024900	990230	1019700	731000	1247500	1145700	922310	1159400	827000	1299300	19.9256	19.8835	20.1612	19.7253	19.9232	20.1022	19.7614	20.2063	19.8382	20.1018	0.655646	0.160083	-0.190087	0.794211	0.0543539	-0.230733
A0A338P695;A0A338P6W7;A0A338P6U9;A0A338P6B0;A0A338P6E2;A0A338P715;A0A338P6P4;A0A338P7A7;A0A338P6I0			tr|A0A338P695|A0A338P695_MOUSE Sphingomyelin phosphodiesterase 4 OS=Mus musculus OX=10090 GN=Smpd4 PE=1 SV=1	692	9	15	15	0	27	27	0	84.972	0	43.355	15	804760	767730	627410	705760	1024600	827020	866570	766360	828840	905920	19.5767	19.5163	19.4606	19.6747	19.6392	19.632	19.6714	19.609	19.8414	19.5815	0.0653393	0.844803	-0.0165091	0.626714	0.114671	0.147652
A0A338P7J1;A0A338P697;Q3TUF7	YEATS domain-containing protein 2	Yeats2	tr|A0A338P7J1|A0A338P7J1_MOUSE YEATS domain-containing protein 2 (Fragment) OS=Mus musculus OX=10090 GN=Yeats2 PE=1 SV=1;tr|A0A338P697|A0A338P697_MOUSE YEATS domain-containing protein 2 (Fragment) OS=Mus musculus OX=10090 GN=Yeats2 PE=1 SV=1;sp|Q3TUF7|YETS	693	3	2	2	2	28.9	28.9	28.9	14.917	0	5.079	2	15813	14013	11620	11552	20776	13929	11739	10851	11598	15144	13.9073	13.7405	13.7059	13.7417	14.0152	13.7402	13.4655	13.4669	13.6823	13.679	0.422639	0.184792	-0.244074	0.291042	0.17817	-0.135121
A0A338P6B7;A6H6E9	Tetratricopeptide repeat protein 23-like	Ttc23l	tr|A0A338P6B7|A0A338P6B7_MOUSE MCG18320, isoform CRA_b OS=Mus musculus OX=10090 GN=Ttc23l PE=4 SV=1;sp|A6H6E9|TT23L_MOUSE Tetratricopeptide repeat protein 23-like OS=Mus musculus OX=10090 GN=Ttc23l PE=2 SV=1	694	2	1	1	1	1.8	1.8	1.8	50.831	0.0058163	1.7091	2	43730	38126	38230	30354	56932	44279	38730	33929	34834	45320	15.3749	15.1846	15.424	15.1354	15.4695	15.4087	15.1877	15.1116	15.2689	15.2604	0.639448	0.168518	-0.17886	0.495129	0.113407	-0.162801
A0A338P6E7;Q8BMT4;D3Z2Y0;D3Z755	Negative regulator of reactive oxygen species	Nrros	tr|A0A338P6E7|A0A338P6E7_MOUSE Transforming growth factor beta activator LRRC33 OS=Mus musculus OX=10090 GN=Nrros PE=1 SV=1;sp|Q8BMT4|LRC33_MOUSE Transforming growth factor beta activator LRRC33 OS=Mus musculus OX=10090 GN=Nrros PE=1 SV=2	695	4	3	3	3	6.4	6.4	6.4	75.926	0	6.1456	3	106130	115910	101000	59598	106600	106380	99247	96080	65210	103620	16.654	16.7887	16.8255	16.1088	16.3744	16.6733	16.5452	16.6133	16.1735	16.4535	0.72884	0.121743	0.253016	1.47763	0.025996	-0.272803
A0A338P6F2;G5E8A0;Q8CI95	Oxysterol-binding protein;Oxysterol-binding protein-related protein 11	Osbpl11	tr|A0A338P6F2|A0A338P6F2_MOUSE Oxysterol-binding protein OS=Mus musculus OX=10090 GN=Osbpl11 PE=1 SV=1;tr|G5E8A0|G5E8A0_MOUSE Oxysterol-binding protein OS=Mus musculus OX=10090 GN=Osbpl11 PE=1 SV=1;sp|Q8CI95|OSB11_MOUSE Oxysterol-binding protein-related pr	696	3	16	16	14	35.2	35.2	32.1	83.655	0	66.202	18	1163200	1075200	1084800	1031100	1386600	1144700	1141600	1148100	1043500	1269500	20.1082	20.0022	20.2505	20.2216	20.0757	20.1009	20.0691	20.1922	20.1737	20.0684	0.40584	0.577476	-0.036355	1.45266	0.112141	0.125603
A0A338P6G6;A0A384DV79			tr|A0A338P6G6|A0A338P6G6_MOUSE High mobility group protein HMG-I/HMG-Y OS=Mus musculus OX=10090 GN=Hmga1 PE=1 SV=1;tr|A0A384DV79|A0A384DV79_MOUSE High mobility group protein HMG-I/HMG-Y OS=Mus musculus OX=10090 GN=Hmga1 PE=1 SV=1	697	2	4	1	1	32.2	14.9	14.9	9.4226	0.0072845	1.6409	1	1142100	1289000	1084800	1190000	1392600	1078400	1395100	1186600	1180900	1207100	20.0818	20.2639	20.2505	20.4284	20.0819	20.0149	20.3584	20.2397	20.3521	19.9956	1.29218	0.0842102	0.272367	1.58841	0.0129379	0.351463
A0A338P6J4;B7ZNW3;Q8BH47	Vesicle-trafficking protein SEC22a	Sec22a	tr|A0A338P6J4|A0A338P6J4_MOUSE Vesicle-trafficking protein SEC22a OS=Mus musculus OX=10090 GN=Sec22a PE=1 SV=1;tr|B7ZNW3|B7ZNW3_MOUSE Sec22a protein OS=Mus musculus OX=10090 GN=Sec22a PE=1 SV=1;sp|Q8BH47|SC22A_MOUSE Vesicle-trafficking protein SEC22a OS=Mu	698	3	2	2	2	9.9	9.9	9.9	20.688	0.0014077	2.5833	2	58935	57876	71644	60717	72397	45727	32166	32079	49540	52022	15.8054	15.7867	16.3301	16.1356	15.8162	15.4552	14.9197	15.0307	15.777	15.4594	0.217825	0.298593	-0.284554	0.474898	0.0533985	0.318523
A0A338P6N4;A0A384DV78;Q80W49			tr|A0A338P6N4|A0A338P6N4_MOUSE Beta/gamma crystallin domain-containing protein 3 OS=Mus musculus OX=10090 GN=Crybg3 PE=1 SV=1	699	3	10	10	10	4.8	4.8	4.8	325.52	0	25.421	10	77467	65400	64911	46675	112320	80782	64337	68573	56543	94561	16.1998	15.9631	16.1877	15.7562	16.4498	16.2762	15.9198	16.1267	15.9677	16.3215	1.64852	0.0394757	-0.444205	1.28787	0.00971079	-0.523694
A0A338P6P0;Q9CQ33;A0A338P6Y5;A0A338P686	Leucine-zipper-like transcriptional regulator 1	Lztr1	tr|A0A338P6P0|A0A338P6P0_MOUSE Leucine-zipper-like transcriptional regulator 1 OS=Mus musculus OX=10090 GN=Lztr1 PE=1 SV=1;sp|Q9CQ33|LZTR1_MOUSE Leucine-zipper-like transcriptional regulator 1 OS=Mus musculus OX=10090 GN=Lztr1 PE=1 SV=2;tr|A0A338P6Y5|A0A33	700	4	3	3	3	4.3	4.3	4.3	92.149	0	9.2144	3	13499	16846	18039	16520	21673	21791	19946	15890	16782	20628	13.6791	14.0062	14.3404	14.2578	14.0762	14.3859	14.2303	14.0172	14.2153	14.1248	0.0499442	0.855831	0.0177212	1.28428	0.102204	0.136014
D4AFX6;A0A338P6P6;Q6ZQK5;A0A2R8W6H4	Arf-GAP with coiled-coil, ANK repeat and PH domain-containing protein 2	Acap2	tr|D4AFX6|D4AFX6_MOUSE Arf-GAP with coiled-coil, ANK repeat and PH domain-containing protein 2 OS=Mus musculus OX=10090 GN=Acap2 PE=1 SV=1;tr|A0A338P6P6|A0A338P6P6_MOUSE Arf-GAP with coiled-coil, ANK repeat and PH domain-containing protein 2 OS=Mus musculu	701	4	40	40	37	55.1	55.1	51.5	88.085	0	236.1	48	4480800	4555200	4177600	4065300	5381800	4638300	5012200	5002700	4485700	5036000	22.0538	22.0852	22.1958	22.2008	22.0322	22.1196	22.2035	22.3156	22.2776	22.0564	0.620625	0.26304	0.100017	1.3965	0.0534169	0.194866
A0A338P6U4;Q5XJY4;D6RJ50;D6RCZ6;A0A338P6A0	Presenilins-associated rhomboid-like protein, mitochondrial;P-beta	Parl	tr|A0A338P6U4|A0A338P6U4_MOUSE Presenilins-associated rhomboid-like protein, mitochondrial OS=Mus musculus OX=10090 GN=Parl PE=1 SV=1;sp|Q5XJY4|PARL_MOUSE Presenilins-associated rhomboid-like protein, mitochondrial OS=Mus musculus OX=10090 GN=Parl PE=1 SV=	702	5	7	7	7	24.8	24.8	24.8	38.458	0	18.922	8	1132700	1155800	996740	946500	1307300	1170400	1127100	1148100	945490	1314800	20.0699	20.1065	20.1284	20.0981	19.9907	20.133	20.0507	20.1922	20.0314	20.1189	0.115567	0.76477	0.0237579	0.0439959	0.850227	0.0098896
E9Q6R4;E9Q4N7;A0A338P6U8;E9Q4N6		Arid1b	tr|E9Q6R4|E9Q6R4_MOUSE AT-rich interactive domain-containing protein 1B OS=Mus musculus OX=10090 GN=Arid1b PE=1 SV=1;sp|E9Q4N7|ARI1B_MOUSE AT-rich interactive domain-containing protein 1B OS=Mus musculus OX=10090 GN=Arid1b PE=1 SV=1;tr|A0A338P6U8|A0A338P6U	703	4	23	20	20	13.2	11.5	11.5	237.02	0	70	21	518960	454270	412960	335170	649820	498940	459030	457140	346160	583030	18.9438	18.7593	18.8572	18.6004	18.9823	18.9029	18.7547	18.8636	18.5818	18.9457	2.10705	0.0847364	-0.207015	2.52172	0.0104147	-0.372937
A0A338P7E3;A0A338P711;C0HKG6;C0HKG5			tr|A0A338P7E3|A0A338P7E3_MOUSE Ribonuclease T2-B OS=Mus musculus OX=10090 GN=Rnaset2b PE=1 SV=1;tr|A0A338P711|A0A338P711_MOUSE Ribonuclease T2-B (Fragment) OS=Mus musculus OX=10090 GN=Rnaset2b PE=1 SV=1;sp|C0HKG6|RNT2B_MOUSE Ribonuclease T2-B OS=Mus muscul	704	4	6	6	6	35	35	35	18.783	0	21.703	8	1401800	1173300	949880	714560	1902600	1382300	1170900	1072200	638620	1569400	20.3774	20.1282	20.0589	19.6925	20.5321	20.3731	20.1057	20.0935	19.4653	20.3743	1.28518	0.0679624	-0.336277	1.61739	0.00138122	-0.874312
Q3U3W2;A0A338P7C9		Tmem181a	tr|Q3U3W2|Q3U3W2_MOUSE Transmembrane protein 181A OS=Mus musculus OX=10090 GN=Tmem181a PE=1 SV=1;tr|A0A338P7C9|A0A338P7C9_MOUSE Transmembrane protein 181A OS=Mus musculus OX=10090 GN=Tmem181a PE=1 SV=1	706	2	2	2	2	5.3	5.3	5.3	54.983	0	5.0993	2	35007	37251	32609	27670	43209	36954	36701	32191	38118	41991	15.0539	15.1511	15.1945	15.0019	15.0716	15.1479	15.11	15.0357	15.3989	15.1503	0.153443	0.777044	0.0195637	0.15376	0.314248	0.0893931
A0A384DV64;P97858	Solute carrier family 35 member B1	Slc35b1	tr|A0A384DV64|A0A384DV64_MOUSE Solute carrier family 35 member B1 OS=Mus musculus OX=10090 GN=Slc35b1 PE=1 SV=1;sp|P97858|S35B1_MOUSE Solute carrier family 35 member B1 OS=Mus musculus OX=10090 GN=Slc35b1 PE=1 SV=1	707	2	1	1	1	2.8	2.8	2.8	39.548	0	3.6052	1	30895	34722	23791	39399	33784	36374	37293	40119	46795	34650	14.8736	15.0496	14.7397	15.5117	14.7166	15.125	15.1331	15.3533	15.6948	14.8731	1.10253	0.0837253	0.2965	1.66814	0.00191801	0.808361
A0A3B2W3M7;P18608	Non-histone chromosomal protein HMG-14	Hmgn1	tr|A0A3B2W3M7|A0A3B2W3M7_MOUSE Non-histone chromosomal protein HMG-14 OS=Mus musculus OX=10090 GN=Hmgn1 PE=1 SV=1;sp|P18608|HMGN1_MOUSE Non-histone chromosomal protein HMG-14 OS=Mus musculus OX=10090 GN=Hmgn1 PE=1 SV=2	708	2	2	2	2	45.3	45.3	45.3	9.029	0	3.6026	2	227780	251000	181260	236480	222610	172940	271730	163690	185590	214210	17.7558	17.9034	17.6692	18.0972	17.4367	17.3743	17.9983	17.3819	17.6824	17.5012	1.85779	0.0297008	0.481878	0.738077	0.0233514	0.420848
A0A3B2WCW9;A0A3B2W7E0;Q8K0D7	Tail-anchored protein insertion receptor WRB	Wrb	tr|A0A3B2WCW9|A0A3B2WCW9_MOUSE Tail-anchored protein insertion receptor WRB OS=Mus musculus OX=10090 GN=Wrb PE=1 SV=1;tr|A0A3B2W7E0|A0A3B2W7E0_MOUSE Tail-anchored protein insertion receptor WRB OS=Mus musculus OX=10090 GN=Wrb PE=1 SV=1;sp|Q8K0D7|WRB_MOUSE	709	3	1	1	1	10.6	10.6	10.6	12.934	0.00141	2.6355	1	14672	13169	10404	12036	17263	11160	14781	12567	10172	12170	13.7993	13.6509	13.5464	13.8009	13.748	13.4205	13.7979	13.6787	13.493	13.3636	0.302259	0.279342	0.168659	0.12683	0.336142	0.0911746
A0A3B2W7V8;A0A3B2WBH9;A0A3B2WCN9;Q9Z0U1;A0A494B9E6;A0A494BAA0;Q921G9;Q9QXY1	Tight junction protein ZO-2	Tjp2	tr|A0A3B2W7V8|A0A3B2W7V8_MOUSE Tight junction protein ZO-2 OS=Mus musculus OX=10090 GN=Tjp2 PE=1 SV=1;tr|A0A3B2WBH9|A0A3B2WBH9_MOUSE Tight junction protein ZO-2 OS=Mus musculus OX=10090 GN=Tjp2 PE=1 SV=1;tr|A0A3B2WCN9|A0A3B2WCN9_MOUSE Tight junction protei	710	8	18	18	17	19	19	18.1	141.58	0	49.999	19	446010	559900	342530	466690	501360	414910	477860	320830	430990	441960	18.7252	19.0609	18.5874	19.0779	18.6081	18.6369	18.8127	18.3528	18.898	18.5461	0.972326	0.0855929	0.359717	1.30378	0.0123941	0.41088
A0A3B2W837			tr|A0A3B2W837|A0A3B2W837_MOUSE Vesicle-associated membrane protein-associated protein A (Fragment) OS=Mus musculus OX=10090 GN=Vapa PE=1 SV=1	711	1	12	1	1	64.8	11.9	11.9	26.102	0	4.7643	1	2311.2	0	0	0	1865.1	0	2422.9	1692.8	3444.9	2661.2	11.133	#NUM!	#NUM!	#NUM!	10.5376	#NUM!	11.189	10.7865	11.9309	11.1704	0	0.999731	0.335001	0	0.999326	1.07692
A0A3B2W864;A0A338P7K4;A0A338P731;B2KF67;A0A338P6T6;Q3UW83;A0A338P6L9;H3BJY4			tr|A0A3B2W864|A0A3B2W864_MOUSE Predicted gene, 49804 OS=Mus musculus OX=10090 GN=Gm49804 PE=4 SV=1;tr|A0A338P7K4|A0A338P7K4_MOUSE 40S ribosomal protein S10 OS=Mus musculus OX=10090 GN=Rps10 PE=1 SV=1	712	8	12	12	0	50.5	50.5	0	32.717	0	49.559	23	11931000	12011000	9992100	9133900	13914000	10811000	11496000	10309000	8901600	12718000	23.4667	23.4839	23.4539	23.3686	23.4026	23.3404	23.4011	23.3587	23.2663	23.3929	0.403058	0.517666	0.0447598	0.587309	0.235436	-0.0802832
A0A3B2WAQ7;Q3UHP6;P59672;A0A3B2W7H4;A0A3B2W4H6;A0A3B2WCH8;A0A3B2W4B0;A0A3B2W7E6;S4R1W3;S4R2M2;A0A3B2W446;A0A140T8U6;S4R2E3;S4R2N9;S4R2H8;S4R2H3;A0A0R4J2A2;A0A0R4J2A6;S4R1H2;A0A0R4J2A8;E9QPP6;S4R1Q0;S4R2Q2;S4R2I2;S4R2H2;S4R286;Q8BIZ1	Ankyrin repeat and SAM domain-containing protein 1A	Anks1;Anks1a	tr|A0A3B2WAQ7|A0A3B2WAQ7_MOUSE Ankyrin repeat and SAM domain containing 1 OS=Mus musculus OX=10090 GN=Anks1 PE=1 SV=1;tr|Q3UHP6|Q3UHP6_MOUSE Ankyrin repeat and SAM domain containing 1 OS=Mus musculus OX=10090 GN=Anks1 PE=1 SV=1;sp|P59672|ANS1A_MOUSE Ankyri	713	27	24	24	24	28	28	28	122.78	0	79.654	24	1032100	965410	968510	789300	1257500	1088200	999910	1126100	820750	1210800	19.9357	19.8468	20.0869	19.836	19.9347	20.0279	19.8779	20.1642	19.8273	20.0001	0.995538	0.209392	-0.104998	1.2658	0.102982	-0.135727
A0A3B2WAS6;Q9D0F1;A0A3B2WDB5	Kinetochore protein NDC80 homolog	Ndc80	tr|A0A3B2WAS6|A0A3B2WAS6_MOUSE Kinetochore protein NDC80 homolog OS=Mus musculus OX=10090 GN=Ndc80 PE=1 SV=1;sp|Q9D0F1|NDC80_MOUSE Kinetochore protein NDC80 homolog OS=Mus musculus OX=10090 GN=Ndc80 PE=1 SV=1	714	3	8	8	8	17.3	17.3	17.3	72.714	0	17.275	8	169300	135560	101180	41929	227290	159150	109590	108750	41582	207120	17.3277	17.0146	16.8281	15.6015	17.4668	17.2544	16.6882	16.792	15.5244	17.4526	1.18607	0.0388944	-0.608257	3.36949	0	-1.89677
A0A3B2WAY2;O54910	NF-kappa-B inhibitor epsilon	Nfkbie	tr|A0A3B2WAY2|A0A3B2WAY2_MOUSE NF-kappa-B inhibitor epsilon OS=Mus musculus OX=10090 GN=Nfkbie PE=1 SV=1;sp|O54910|IKBE_MOUSE NF-kappa-B inhibitor epsilon OS=Mus musculus OX=10090 GN=Nfkbie PE=1 SV=2	715	2	2	2	2	12.7	12.7	12.7	39.545	0	6.9602	2	13819	12986	12498	13486	15846	15375	15324	14100	9442.8	15721	13.7129	13.6307	13.8109	13.965	13.6244	13.8827	13.85	13.8447	13.3857	13.7329	0.177764	0.541075	0.0616889	0.00348411	0.969018	-0.00333023
A0A3B2WBC6			tr|A0A3B2WBC6|A0A3B2WBC6_MOUSE DNA-directed RNA polymerase II subunit GRINL1A OS=Mus musculus OX=10090 GN=Polr2m PE=4 SV=1	716	1	3	3	3	65.5	65.5	65.5	8.5937	0	23.763	4	197020	173470	129450	85910	236870	173640	158470	140460	75130	219800	17.5465	17.3704	17.1836	16.6364	17.5263	17.3802	17.2203	17.1611	16.3778	17.5384	1.0565	0.0955391	-0.236976	1.80782	0.00109091	-1.02526
[truncated: 6,755 more rows]

## Sheet: competition_assay_Entinostat
Protein IDs	Protein names	Gene names	Fasta headers	id	Number of proteins	Peptides	Razor + unique peptides	Unique peptides	Peptides 1000nM	Peptides 100nM	Peptides 10nM	Peptides 30000nM	Peptides 3000nM	Peptides 300nM	Peptides 30nM	Peptides 3nM	Peptides DMSO	Peptides PDPD	Unique peptides 1000nM	Unique peptides 100nM	Unique peptides 10nM	Unique peptides 30000nM	Unique peptides 3000nM	Unique peptides 300nM	Unique peptides 30nM	Unique peptides 3nM	Unique peptides DMSO	Unique peptides PDPD	Sequence coverage [%]	Unique + razor sequence coverage [%]	Unique sequence coverage [%]	Mol. weight [kDa]	Q-value	Score	MS/MS count 1000nM	MS/MS count 100nM	MS/MS count 10nM	MS/MS count 30000nM	MS/MS count 3000nM	MS/MS count 300nM	MS/MS count 30nM	MS/MS count 3nM	MS/MS count DMSO	MS/MS count PDPD	MS/MS count	Sequence coverage 1000nM [%]	Sequence coverage 100nM [%]	Sequence coverage 10nM [%]	Sequence coverage 30000nM [%]
[truncated: 2,402 more rows]
[truncated: 27 more columns]

[truncated: 1 more sheets: competition_assay_Mocetinostat]
