# Supplementary material for: High-Throughput Screening and Proteomic Characterization of Compounds Targeting Myeloid-Derived Suppressor Cells
Source: Mol Cell Proteomics. 2023 Aug 14;22(9):100632. doi: 10.1016/j.mcpro.2023.100632 (PMC10518717; doi:10.1016/j.mcpro.2023.100632)
Supplement: Table S3 [file mmc3.xlsx]

## Sheet: header_
Supplemental Table S3
tab raw
Protein IDs
Protein names
Gene names
Fasta headers
id
Number of proteins
Peptides
Razor + unique peptides
Unique peptides
Peptides FP_R1
Peptides FP_R2
Peptides FP_R3
Unique peptides FP_R1
Unique peptides FP_R2
Unique peptides FP_R3
Sequence coverage [%]
Sequence coverage FP_R1 [%]
Sequence coverage FP_R2 [%]
Sequence coverage FP_R3 [%]
Unique + razor sequence coverage [%]
Unique sequence coverage [%]
Mol. weight [kDa]
Score
MS/MS count
cmpdA
cmpdB
cmpd2
cmpd3
cmpdC
cmpdD
cmpdE
cmpdF
NUP_DMSO
MDSC_DMSO
MDSCbridgeChannel
cmpdA
cmpdB
cmpd2
cmpd3
cmpdC
cmpdD
cmpdE
cmpdF
NUP_DMSO
MDSC_DMSO
MDSCbridgeChannel
cmpdA
cmpdB
cmpd2
cmpd3
cmpdC
cmpdD
cmpdE
cmpdF
NUP_DMSO
MDSC_DMSO
MDSCbridgeChannel
cmpdA
cmpdB
cmpd2
cmpd3
cmpdC
cmpdD
cmpdE
cmpdF
NUP_DMSO
MDSC_DMSO
MDSCbridgeChannel
cmpdA
cmpdB
cmpd2
cmpd3
cmpdC
cmpdD
cmpdE
cmpdF
NUP_DMSO
MDSC_DMSO
MDSCbridgeChannel
cmpdA
cmpdB
cmpd2
cmpd3
cmpdC
cmpdD
cmpdE
cmpdF
NUP_DMSO
MDSC_DMSO
MDSCbridgeChannel
tab normalized_statistics (intra and inter batch normalized data)
Protein IDs
Protein names
Gene names
Fasta headers
id
Number of proteins
Peptides
Razor + unique peptides
Unique peptides
Peptides FP_R1
Peptides FP_R2
Peptides FP_R3
Unique peptides FP_R1
Unique peptides FP_R2
Unique peptides FP_R3
Sequence coverage [%]
Sequence coverage FP_R1 [%]
Sequence coverage FP_R2 [%]
Sequence coverage FP_R3 [%]
Unique + razor sequence coverage [%]
Unique sequence coverage [%]
Mol. weight [kDa]
Score
MS/MS count
cmpdA
cmpdB
cmpd2
cmpd3
cmpdC
cmpdD
cmpdE
cmpdF
NUP_DMSO
MDSC_DMSO
MDSCbridgeChannel
cmpdA
cmpdB
cmpd2
cmpd3
cmpdC
cmpdD
cmpdE
cmpdF
NUP_DMSO
MDSC_DMSO
MDSCbridgeChannel
cmpdA
cmpdB
cmpd2
cmpd3
cmpdC
cmpdD
cmpdE
cmpdF
NUP_DMSO
MDSC_DMSO
MDSCbridgeChannel
corrected p-value (-log10) NUP/NUP-MDSC
log2 FC NUP/NUP-MDSC
corrected p-value (-log10) cmpd2/cmpd3
log2 FC cmpd2/cmpd3

## Sheet: raw_intensities
																								Replicate 1																						Replicate 2
																								raw reporter intensity											median-centered reporter intensity											raw reporter intensity
Protein IDs	Protein names	Gene names	Fasta headers	id	Number of proteins	Peptides	Razor + unique peptides	Unique peptides	Peptides FP_R1	Peptides FP_R2	Peptides FP_R3	Unique peptides FP_R1	Unique peptides FP_R2	Unique peptides FP_R3	Sequence coverage [%]	Sequence coverage FP_R1 [%]	Sequence coverage FP_R2 [%]	Sequence coverage FP_R3 [%]	Unique + razor sequence coverage [%]	Unique sequence coverage [%]	Mol. weight [kDa]	Score	MS/MS count	cmpdA	cmpdB	cmpd2	cmpd3	cmpdC	cmpdD	cmpdE	cmpdF	NUP_DMSO	MDSC_DMSO	MDSCbridgeChannel	cmpdA	cmpdB	cmpd2	cmpd3	cmpdC	cmpdD	cmpdE	cmpdF	NUP_DMSO	MDSC_DMSO	MDSCbridgeChannel	cmpdA	cmpdB	cmpd2	cmpd3
Q8R3W2;Q9CQP2	Trafficking protein particle complex subunit 2	0610009B22Rik	tr|Q8R3W2|Q8R3W2_MOUSE MCG6979, isoform CRA_a OS=Mus musculus OX=10090 GN=0610009B22Rik PE=2 SV=1;sp|Q9CQP2|TPPC2_MOUSE Trafficking protein particle complex subunit 2 OS=Mus musculus OX=10090 GN=Trappc2 PE=1 SV=1	6797	3	3	3	3	3	3	3	3	3	3	24.3	24.3	24.3	24.3	24.3	24.3	16.445	13.853	10	314630	289410	304070	296190	345760	301720	300590	295080	244860	327350	418570	18.2164	18.3086	18.3481	18.3907	18.2679	18.3482	18.3059	18.2983	17.7924	18.2533	18.1341	350680	383470	339670	401930
D3Z687;Q9DCT6;F6XN97;A2CF80;A2CF83;F6S0D5;F8WH46;H3BJI0	Chromatin complexes subunit BAP18	0610010K14Rik	tr|D3Z687|D3Z687_MOUSE RIKEN cDNA 0610010K14 gene OS=Mus musculus OX=10090 GN=0610010K14Rik PE=1 SV=2;sp|Q9DCT6|BAP18_MOUSE Chromatin complexes subunit BAP18 OS=Mus musculus OX=10090 GN=Bap18 PE=1 SV=1;tr|F6XN97|F6XN97_MOUSE RIKEN cDNA 0610010K14 gene OS=M	1717	3	6	6	6	2	4	5	2	4	5	46.6	15.2	35.6	46.1	46.6	46.6	20	83.351	8	59990	58520	44106	52061	66114	52008	51635	41591	136290	66309	124140	15.8255	16.0025	15.5627	15.8824	15.8811	15.8118	15.7645	15.4716	16.9471	15.9498	16.3806	154880	176370	133030	178660
Q9DCS2;G5E8X1;E9Q5B2;D3YZM4	UPF0585 protein C16orf13 homolog	0610011F06Rik	sp|Q9DCS2|MTL26_MOUSE Methyltransferase-like 26 OS=Mus musculus OX=10090 GN=Mettl26 PE=1 SV=1;tr|G5E8X1|G5E8X1_MOUSE Methyltransferase-like 26 OS=Mus musculus OX=10090 GN=Mettl26 PE=1 SV=1;tr|E9Q5B2|E9Q5B2_MOUSE Methyltransferase-like 26 OS=Mus musculus OX	8359	3	11	11	11	9	8	10	9	8	10	67.2	48	44.6	63.7	67.2	67.2	22.687	70.416	28	907930	852280	767060	751390	917840	765390	717080	765650	1530100	948690	1359300	19.7453	19.8668	19.683	19.7337	19.6764	19.6912	19.5602	19.6739	20.436	19.7884	19.8335	953860	1258600	944600	1168900
Q9WV66	E3 ubiquitin-protein ligase MARCH7	Marh7	sp|Q9WV66|MARH7_MOUSE E3 ubiquitin-protein ligase MARCH7 OS=Mus musculus OX=10090 GN=March7 PE=2 SV=1	8862	3	2	2	2	0	0	0	0	0	0	3.8	0	0	0	3.8	3.8	76.598	1.4083	0	0	0	0	0	0	0	0	0	0	0	0	#NUM!	#NUM!	#NUM!	#NUM!	#NUM!	#NUM!	#NUM!	#NUM!	#NUM!	#NUM!	#NUM!	0	0	0	0
Q8BHG2;A2A8E2;B7ZC72;B7ZC71;A2A8E4;D6REH4;B7ZC73	UPF0587 protein C1orf123 homolog	0610037L13Rik	sp|Q8BHG2|CZIB_MOUSE CXXC motif containing zinc binding protein OS=Mus musculus OX=10090 GN=Czib PE=1 SV=1;tr|A2A8E2|A2A8E2_MOUSE CXXC motif-containing zinc-binding protein OS=Mus musculus OX=10090 GN=Czib PE=1 SV=1;tr|B7ZC72|B7ZC72_MOUSE CXXC motif-contai	5844	3	8	8	8	6	6	7	6	6	7	67.5	41.2	42.5	62.5	67.5	67.5	18.02	20.153	24	881930	756850	707410	686580	876040	700640	773360	822060	823930	853450	1330000	19.7034	19.6955	19.5662	19.6036	19.6091	19.5637	19.6692	19.7765	19.543	19.6358	19.802	1219500	1355700	1250300	1527400
D3YUI6;D3YZC4;Q8BL95;F7C0A6	UPF0769 protein C21orf59 homolog	1110004E09Rik	tr|D3YUI6|D3YUI6_MOUSE Cilia- and flagella-associated protein 298 (Fragment) OS=Mus musculus OX=10090 GN=Cfap298 PE=1 SV=1;tr|D3YZC4|D3YZC4_MOUSE Cilia- and flagella-associated protein 298 (Fragment) OS=Mus musculus OX=10090 GN=Cfap298 PE=1 SV=1;sp|Q8BL95|	1552	3	2	2	2	2	1	1	2	1	1	17.3	17.3	5.3	5.3	17.3	17.3	16.879	5.6775	4	12484	12044	7524	8757.7	12149	9098.6	11005	7483.1	31281	9929.9	17510	13.5609	13.7218	13.0113	13.3109	13.437	13.2968	13.5343	12.997	14.8238	13.2104	13.5549	11556	12382	7982.9	11317
E9PZY8;A2AIV2;REV__Q8BI55	Protein virilizer homolog	1110037F02Rik	tr|E9PZY8|E9PZY8_MOUSE Protein virilizer homolog OS=Mus musculus OX=10090 GN=Virma PE=1 SV=1;sp|A2AIV2|VIR_MOUSE Protein virilizer homolog OS=Mus musculus OX=10090 GN=Virma PE=1 SV=1	1057	3	48	48	48	33	33	35	33	33	35	31.5	21.7	21.7	22.3	31.5	31.5	207.17	227.01	105	1145700	1006000	999360	972700	1275100	1022100	1094800	975080	1782800	1257000	2009000	20.0809	20.106	20.0647	20.1062	20.1507	20.1085	20.1707	20.0228	20.6565	20.1944	20.3971	1315300	1436800	1218500	1516400
D3Z316;Q9CQF4	Uncharacterized protein C6orf203 homolog	1700021F05Rik	tr|D3Z316|D3Z316_MOUSE Protein 1700021F05Rik OS=Mus musculus OX=10090 GN=1700021F05Rik PE=1 SV=2;sp|Q9CQF4|MRES1_MOUSE Mitochondrial transcription rescue factor 1 OS=Mus musculus OX=10090 GN=Mtres1 PE=1 SV=1	1671	3	5	5	5	5	4	5	5	4	5	22.1	22.1	18.3	22.1	22.1	22.1	27.847	12.496	14	292760	262830	278420	216880	314400	283190	265240	285880	273640	254590	342740	18.1124	18.1696	18.2209	17.9411	18.1307	18.2568	18.1254	18.2526	17.9527	17.8907	17.8458	316960	362910	313190	323580
H7BXB9;F8WIU1;Q9D1K7;Q6IR22	UPF0687 protein C20orf27 homolog	1700037H04Rik	tr|H7BXB9|H7BXB9_MOUSE RIKEN cDNA 1700037H04 gene (Fragment) OS=Mus musculus OX=10090 GN=1700037H04Rik PE=1 SV=1;tr|F8WIU1|F8WIU1_MOUSE RIKEN cDNA 1700037H04 gene OS=Mus musculus OX=10090 GN=1700037H04Rik PE=1 SV=1;sp|Q9D1K7|CT027_MOUSE UPF0687 protein C20	2417	3	4	4	4	2	3	3	2	3	3	38.3	17.7	24.8	24.8	38.3	38.3	15.773	14.181	9	183140	167420	158930	143460	226130	176870	169340	167100	149960	170950	264730	17.4357	17.5189	17.412	17.3448	17.6553	17.5777	17.478	17.478	17.085	17.3161	17.4732	267600	276710	239120	310440
Q9D9B4;E0CYG4;E0CZ28;E0CY73	Leucine-rich repeat-containing protein C10orf11 homolog	1700112E06Rik	sp|Q9D9B4|LRMDA_MOUSE Leucine-rich melanocyte differentiation-associated protein OS=Mus musculus OX=10090 GN=Lrmda PE=1 SV=1;tr|E0CYG4|E0CYG4_MOUSE Leucine-rich melanocyte differentiation-associated protein (Fragment) OS=Mus musculus OX=10090 GN=Lrmda PE=1	8215	3	7	7	7	5	7	6	5	7	6	38.9	31.9	38.9	31	38.9	38.9	25.988	16.461	20	666410	659070	663560	609670	676970	593760	616360	709130	604700	728930	900840	19.2991	19.4959	19.4739	19.4322	19.2372	19.3249	19.3418	19.5633	19.0967	19.4083	19.2399	946600	1088700	1005700	1120000
A0A087WNR7;Q0VG62;A0A087WNL9	Uncharacterized protein C8orf59 homolog	1810022K09Rik	tr|A0A087WNR7|A0A087WNR7_MOUSE MCG20042, isoform CRA_c OS=Mus musculus OX=10090 GN=Rbis PE=1 SV=1;sp|Q0VG62|RBIS_MOUSE Ribosomal biogenesis factor OS=Mus musculus OX=10090 GN=Rbis PE=1 SV=2	6	3	5	5	5	3	4	4	3	4	4	49.4	29.6	38.3	38.3	49.4	49.4	9.3339	5.1157	11	146300	120840	132980	142360	173640	141630	140780	143530	323700	162880	293990	17.1117	17.0485	17.1549	17.3337	17.2742	17.2571	17.2115	17.2586	18.1951	17.2463	17.6244	192840	209340	169460	239410
Q3U699;Q8C6G1	Protein C21orf2 homolog	1810043G02Rik	tr|Q3U699|Q3U699_MOUSE Cilia- and flagella-associated protein 410 OS=Mus musculus OX=10090 GN=Cfap410 PE=1 SV=1;sp|Q8C6G1|CF410_MOUSE Cilia- and flagella-associated protein 410 OS=Mus musculus OX=10090 GN=Cfap410 PE=1 SV=1	4398	3	1	1	1	1	1	1	1	1	1	5.2	5.2	5.2	5.2	5.2	5.2	24.086	1.7602	3	5730.9	5261.7	3861.5	4641.9	5516.2	4755.8	5481.8	4134.3	8912.3	5726	9418.4	12.4376	12.5271	12.049	12.395	12.2979	12.3608	12.5289	12.141	13.0124	12.4162	12.6603	7577.9	8932.4	5594	7482.1
Q9D8D6		2010005H15Rik	tr|Q9D8D6|Q9D8D6_MOUSE 2010005H15Rik protein OS=Mus musculus OX=10090 GN=Csta2 PE=1 SV=1	8179	3	7	3	3	5	5	5	2	2	2	77.3	66	66	66	35.1	35.1	10.887	98.692	11	2140900	2033200	2131900	2130400	2519600	1914300	2196900	2361400	87590	1876700	4302700	20.9829	21.1211	21.1577	21.2372	21.1332	21.0138	21.1755	21.2988	16.3093	20.7726	21.4958	3795400	4770700	4597000	5228000
E9Q3M9;F7B0R9		2010300C02Rik	tr|E9Q3M9|E9Q3M9_MOUSE RIKEN cDNA 2010300C02 gene OS=Mus musculus OX=10090 GN=2010300C02Rik PE=1 SV=1;tr|F7B0R9|F7B0R9_MOUSE RIKEN cDNA 2010300C02 gene (Fragment) OS=Mus musculus OX=10090 GN=2010300C02Rik PE=1 SV=1	1998	3	5	4	4	3	2	3	2	1	2	3.1	1.9	1.3	1.4	3.1	3.1	125.91	1.8765	5	492200	441130	479340	403300	514270	465890	432890	446680	631280	477600	529330	18.862	18.9167	19.0047	18.836	18.8406	18.975	18.8321	18.8965	19.1587	18.7983	18.4728	376640	487000	355130	477890
Q9CPN9		2210010C04Rik	tr|Q9CPN9|Q9CPN9_MOUSE RIKEN cDNA 2210010C04 gene OS=Mus musculus OX=10090 GN=2210010C04Rik PE=1 SV=1	7532	3	1	1	1	1	1	0	1	1	0	4.9	4.9	4.9	0	4.9	4.9	26.422	3.8282	2	71313	66113	83047	68635	63910	75528	53331	64355	55923	49844	57744	16.075	16.1785	16.4757	16.2812	15.8322	16.3501	15.8111	16.1014	15.662	15.538	15.2764	100290	97454	111910	79779
G3X8U3		2210016F16Rik	tr|G3X8U3|G3X8U3_MOUSE Queuosine salvage protein OS=Mus musculus OX=10090 GN=2210016F16Rik PE=1 SV=1	2490	3	7	7	7	6	5	4	6	5	4	25.7	23.7	20.7	12.4	25.7	25.7	38.615	19.877	15	105310	93060	103770	90997	107060	91360	113380	111360	43386	108570	131520	16.6374	16.6717	16.797	16.6881	16.5765	16.6246	16.8992	16.8925	15.2958	16.6611	16.4639	82251	85748	67473	93500
A0A0R4J2B5;A0A087WRI8;G5E8E3;Q8R3Y5;A0A087WPA4;A0A087WSU8	Uncharacterized protein C19orf47 homolog	2310022A10Rik	tr|A0A0R4J2B5|A0A0R4J2B5_MOUSE RIKEN cDNA 2310022A10 gene OS=Mus musculus OX=10090 GN=2310022A10Rik PE=1 SV=1;tr|A0A087WRI8|A0A087WRI8_MOUSE RIKEN cDNA 2310022A10 gene OS=Mus musculus OX=10090 GN=2310022A10Rik PE=1 SV=1;tr|G5E8E3|G5E8E3_MOUSE RIKEN cDNA 23	44	3	10	10	10	4	7	7	4	7	7	29.9	12.3	21.7	17.9	29.9	29.9	42.269	50.666	15	81748	69984	69215	70647	104900	79020	85718	66179	134410	79156	144470	16.272	16.2605	16.2128	16.3229	16.5471	16.4153	16.4957	16.1417	16.9271	16.2053	16.5994	235120	262180	228240	287780
G3X9J4		2310035C23Rik	tr|G3X9J4|G3X9J4_MOUSE RAB11-binding protein RELCH OS=Mus musculus OX=10090 GN=Relch PE=1 SV=2	2526	3	34	34	2	23	26	23	0	1	2	38.5	26.6	29.2	24.6	38.5	2	134.58	147.65	74	872520	758990	933030	697860	871330	688170	924420	832460	696030	969250	1638800	19.6879	19.6995	19.9656	19.6271	19.6013	19.5378	19.9266	19.7946	19.2996	19.8194	20.1032	1088600	1147000	1118200	1131600
E9QM90;Q148V7;A0A087WSS1;A0A087WRM8;A0A087WPW3	LisH domain and HEAT repeat-containing protein KIAA1468	2310035C23Rik	tr|E9QM90|E9QM90_MOUSE RAB11-binding protein RELCH OS=Mus musculus OX=10090 GN=Relch PE=1 SV=2;sp|Q148V7|RELCH_MOUSE RAB11-binding protein RELCH OS=Mus musculus OX=10090 GN=Relch PE=1 SV=1;tr|A0A087WSS1|A0A087WSS1_MOUSE RAB11-binding protein RELCH OS=Mus m	2185	3	33	1	1	23	26	22	0	1	1	37.9	26.6	29.2	24	1.4	1.4	134.57	2.5342	2	0	0	0	0	0	0	0	0	0	0	0	#NUM!	#NUM!	#NUM!	#NUM!	#NUM!	#NUM!	#NUM!	#NUM!	#NUM!	#NUM!	#NUM!	29706	23485	24048	27846
D3Z373;Q9D6Y4;D6RJ21	Protein MEF2BNB	2310045N01Rik	tr|D3Z373|D3Z373_MOUSE BLOC-1-related complex subunit 8 OS=Mus musculus OX=10090 GN=Borcs8 PE=1 SV=1;sp|Q9D6Y4|BORC8_MOUSE BLOC-1-related complex subunit 8 OS=Mus musculus OX=10090 GN=Borcs8 PE=1 SV=1;tr|D6RJ21|D6RJ21_MOUSE BLOC-1-related complex subunit 8	1673	3	4	4	4	3	2	2	3	2	2	38.9	32.7	14.2	16.8	38.9	38.9	12.664	7.1506	7	141110	110670	113170	105940	135370	103160	117040	119170	69844	136390	144550	17.0595	16.9217	16.9221	16.9074	16.915	16.7999	16.9451	16.9903	15.9827	16.9902	16.6002	334680	374150	306270	361980
A0A087WQ29;A0A087WPT9;D3Z520;D3Z276;Q3TE80		2410002F23Rik	tr|A0A087WQ29|A0A087WQ29_MOUSE RIKEN cDNA 2410002F23 gene (Fragment) OS=Mus musculus OX=10090 GN=2410002F23Rik PE=1 SV=1;tr|A0A087WPT9|A0A087WPT9_MOUSE RIKEN cDNA 2410002F23 gene (Fragment) OS=Mus musculus OX=10090 GN=2410002F23Rik PE=1 SV=6;tr|D3Z520|D3Z5	22	3	1	1	1	1	0	0	1	0	0	33	33	0	0	33	33	10.603	3.5908	1	1660.5	2186.5	1987.3	2120.8	2967.3	1262	2489.2	2663.4	3306	2056.4	2699.5	10.6505	11.2602	11.0906	11.2649	11.4034	10.4469	11.3899	11.5067	11.5817	10.9388	10.8575	0	0	0	0
B1AV75;Q3UJP5	Protein C8orf37 homolog	2610301B20Rik	tr|B1AV75|B1AV75_MOUSE RIKEN cDNA 2610301B20 gene OS=Mus musculus OX=10090 GN=2610301B20Rik PE=1 SV=1;sp|Q3UJP5|CH037_MOUSE Protein C8orf37 homolog OS=Mus musculus OX=10090 PE=1 SV=1	1297	3	4	4	4	3	3	0	3	3	0	20.5	16.7	16.7	0	20.5	20.5	23.935	46.063	7	71604	70991	56504	54276	75022	60927	71737	70425	127130	72384	99402	16.0808	16.2812	15.9201	15.9426	16.0635	16.0402	16.2389	16.2314	16.8468	16.0762	16.06	172540	179340	150130	182650
E9Q7C0;Q922C1	Uncharacterized protein C19orf44 homolog	1700030K09Rik	tr|E9Q7C0|E9Q7C0_MOUSE RIKEN cDNA 1700030K09 gene OS=Mus musculus OX=10090 GN=1700030K09Rik PE=1 SV=1;sp|Q922C1|CS044_MOUSE Uncharacterized protein C19orf44 homolog OS=Mus musculus OX=10090 PE=1 SV=2	2073	3	2	2	2	0	0	0	0	0	0	3.5	0	0	0	3.5	3.5	65.421	28.57	0	0	0	0	0	0	0	0	0	0	0	0	#NUM!	#NUM!	#NUM!	#NUM!	#NUM!	#NUM!	#NUM!	#NUM!	#NUM!	#NUM!	#NUM!	0	0	0	0
Q6PGK3		2700097O09Rik	tr|Q6PGK3|Q6PGK3_MOUSE RIKEN cDNA 2700097O09 OS=Mus musculus OX=10090 GN=2700097O09Rik PE=1 SV=1	5333	3	3	3	2	1	2	2	1	2	2	12	4.7	9.6	9.6	12	9.6	34.156	3.1355	5	16081	13653	13004	10557	18532	14583	13517	13699	28773	21689	36176	13.9262	13.9027	13.8007	13.5804	14.0462	13.9774	13.8309	13.8694	14.7032	14.3375	14.6018	85248	89084	66793	105400
Q5U452;Q543M9;Q99PW4;A2A5R0	TP53-regulating kinase	2810408M09Rik	tr|Q5U452|Q5U452_MOUSE MCG14616 OS=Mus musculus OX=10090 GN=Trp53rka PE=1 SV=1;tr|Q543M9|Q543M9_MOUSE MCG14605, isoform CRA_c OS=Mus musculus OX=10090 GN=Trp53rkb PE=1 SV=1;sp|Q99PW4|PRPK_MOUSE EKC/KEOPS complex subunit Tp53rk OS=Mus musculus OX=10090 GN=T	4796	3	6	6	6	4	3	6	4	3	6	35.7	22.1	13.5	35.7	35.7	35.7	27.435	17.547	13	331510	281810	288790	266920	351050	300880	311180	345970	334830	323970	427920	18.2918	18.2702	18.2737	18.2406	18.2898	18.3442	18.3558	18.5279	18.2439	18.2384	18.166	300160	332410	275020	351020
E9PVZ2		1810011H11Rik	tr|E9PVZ2|E9PVZ2_MOUSE Transmembrane protein 273 OS=Mus musculus OX=10090 GN=Tmem273 PE=4 SV=1	1854	3	1	1	1	0	0	1	0	0	1	10.5	0	0	10.5	10.5	10.5	10.207	1.7363	1	0	0	0	0	0	0	0	0	0	0	0	#NUM!	#NUM!	#NUM!	#NUM!	#NUM!	#NUM!	#NUM!	#NUM!	#NUM!	#NUM!	#NUM!	0	0	0	0
Q9CYZ6;D3YZ60	Uncharacterized protein C19orf60 homolog	2810428I15Rik	sp|Q9CYZ6|REX1B_MOUSE Required for excision 1-B domain-containing protein OS=Mus musculus OX=10090 GN=Rex1bd PE=1 SV=1;tr|D3YZ60|D3YZ60_MOUSE Required for excision 1-B domain-containing protein OS=Mus musculus OX=10090 GN=Rex1bd PE=1 SV=1	7864	3	6	6	6	6	5	4	6	5	4	43.2	43.2	37.3	29.6	43.2	43.2	18.706	20.403	17	135970	124480	140440	104430	127750	107030	117200	129610	146620	128090	169160	17.006	17.0914	17.2336	16.8867	16.8314	16.853	16.947	17.1114	17.0525	16.8997	16.8271	200980	212330	213520	218370
A0A087WP74;Q5DTW7;A0A087WP47	Uncharacterized protein KIAA1551	2810474O19Rik	tr|A0A087WP74|A0A087WP74_MOUSE Retroelement silencing factor 1 OS=Mus musculus OX=10090 GN=Resf1 PE=1 SV=1;sp|Q5DTW7|RESF1_MOUSE Retroelement silencing factor 1 OS=Mus musculus OX=10090 GN=Resf1 PE=1 SV=2;tr|A0A087WP47|A0A087WP47_MOUSE Retroelement silenci	14	3	10	10	10	2	2	1	2	2	1	7	1.2	1.7	0.7	7	7	168.86	123.56	4	38000	32164	34837	34527	36705	32412	43104	42415	18144	33070	41132	15.1668	15.139	15.2223	15.29	15.0322	15.1296	15.504	15.4999	14.038	14.9461	14.787	19119	19495	13888	21745
Q9CRW3;F6SAX2	UPF0538 protein C2orf76 homolog	3110009E18Rik	sp|Q9CRW3|CB076_MOUSE UPF0538 protein C2orf76 homolog OS=Mus musculus OX=10090 PE=1 SV=2;tr|F6SAX2|F6SAX2_MOUSE RIKEN cDNA 3110009E18 gene (Fragment) OS=Mus musculus OX=10090 GN=3110009E18Rik PE=4 SV=1	7744	3	2	2	2	1	2	2	1	2	2	19	5.6	19	19	19	19	14.588	5.3727	5	21697	17339	17757	14713	18758	19455	17771	19494	27839	20203	32490	14.3583	14.2475	14.2501	14.0593	14.0637	14.3932	14.2257	14.3783	14.6556	14.2351	14.4467	20101	24440	20841	26803
Q6DFW0;A2ANZ2	Protein C9orf72 homolog	3110043O21Rik	sp|Q6DFW0|CI072_MOUSE Guanine nucleotide exchange C9orf72 homolog OS=Mus musculus OX=10090 PE=1 SV=2;tr|A2ANZ2|A2ANZ2_MOUSE C9orf72, member of C9orf72-SMCR8 complex OS=Mus musculus OX=10090 GN=C9orf72 PE=1 SV=1	5143	3	11	11	11	9	5	7	9	5	7	31.2	22.7	15.8	24.3	31.2	31.2	54.277	34.86	22	333600	347360	397690	417310	584630	446010	457370	433360	463050	526480	780370	18.3008	18.5719	18.7353	18.8853	19.0256	18.9121	18.9114	18.8528	18.7116	18.9389	19.0328	215950	235930	212150	232190
Q9D659;D3Z7B7	Platelet receptor Gi24	4632428N05Rik	sp|Q9D659|VISTA_MOUSE V-type immunoglobulin domain-containing suppressor of T-cell activation OS=Mus musculus OX=10090 GN=Vsir PE=1 SV=2;tr|D3Z7B7|D3Z7B7_MOUSE V-type immunoglobulin domain-containing suppressor of T-cell activation OS=Mus musculus OX=10090	8100	3	10	1	1	7	7	8	0	0	0	32.5	19.5	19.5	21.8	8.4	8.4	33.559	27.164	0	0	0	0	0	0	0	0	0	0	0	0	#NUM!	#NUM!	#NUM!	#NUM!	#NUM!	#NUM!	#NUM!	#NUM!	#NUM!	#NUM!	#NUM!	0	0	0	0
D3Z1F7;Q9DBN4;D3YXF2	Putative monooxygenase p33MONOX	4833439L19Rik	tr|D3Z1F7|D3Z1F7_MOUSE RIKEN cDNA 4833439L19 gene OS=Mus musculus OX=10090 GN=4833439L19Rik PE=1 SV=1;sp|Q9DBN4|P33MX_MOUSE Putative monooxygenase p33MONOX OS=Mus musculus OX=10090 GN=P33monox PE=1 SV=1;tr|D3YXF2|D3YXF2_MOUSE RIKEN cDNA 4833439L19 gene (Fr	1652	3	2	2	2	1	2	0	1	2	0	5.3	2.8	5.3	0	5.3	5.3	30.827	1.6397	3	9609.1	10637	6616.7	7178.7	7477	5629.5	7188.8	10973	6021.6	7356.1	10820	13.1833	13.5426	12.8259	13.024	12.7367	12.6042	12.92	13.5493	12.4467	12.7776	12.8604	59390	59224	64738	54308
Q8R092;H7BX33	Uncharacterized protein C1orf43 homolog	4933434E20Rik	sp|Q8R092|CA043_MOUSE Uncharacterized protein C1orf43 homolog OS=Mus musculus OX=10090 PE=2 SV=1;tr|H7BX33|H7BX33_MOUSE RIKEN cDNA 4933434E20 gene OS=Mus musculus OX=10090 GN=4933434E20Rik PE=1 SV=1	6676	3	5	5	5	3	3	3	3	3	3	22.5	15.4	15	13.4	22.5	22.5	28.691	9.7761	9	15243	18863	18199	13761	16590	19449	17206	15262	20306	21373	24049	13.8489	14.3691	14.2856	13.9628	13.8865	14.3928	14.1791	14.0253	14.2004	14.3164	14.0127	45353	54012	50471	56265
F8WGX2;Q3TD16	Uncharacterized protein KIAA0226-like	5031414D18Rik	tr|F8WGX2|F8WGX2_MOUSE Protein-associated with UVRAG as autophagy enhancer OS=Mus musculus OX=10090 GN=Rubcnl PE=1 SV=1;sp|Q3TD16|PACER_MOUSE Protein associated with UVRAG as autophagy enhancer OS=Mus musculus OX=10090 GN=Rubcnl PE=1 SV=2	2388	3	6	6	6	2	2	2	2	2	2	10.2	2.4	2.4	4.1	10.2	10.2	75.13	6.5599	6	25283	23640	20030	21466	29486	30370	23708	21124	25980	25413	48592	14.579	14.6948	14.4239	14.6043	14.7162	15.0357	14.6415	14.4942	14.5559	14.5661	15.0275	12408	13193	18616	15904
B1APX2;Q3UE31	Uncharacterized protein KIAA0930 homolog	5031439G07Rik	tr|B1APX2|B1APX2_MOUSE RIKEN cDNA 5031439G07 gene OS=Mus musculus OX=10090 GN=5031439G07Rik PE=1 SV=1;sp|Q3UE31|K0930_MOUSE Uncharacterized protein KIAA0930 homolog OS=Mus musculus OX=10090 PE=1 SV=2	1246	3	24	24	24	13	13	13	13	13	13	48.1	30.4	28.6	31.1	48.1	48.1	50.235	111.21	34	361740	310530	325780	300860	402610	313510	351630	361400	118320	375440	319840	18.4177	18.4102	18.4476	18.4133	18.4875	18.4035	18.5321	18.5908	16.7431	18.4511	17.746	639870	636540	547700	659840
J3KMQ6;Q9CYI0;B1AQG3	Protein Njmu-R1	5730455P16Rik	tr|J3KMQ6|J3KMQ6_MOUSE RIKEN cDNA 5730455P16 gene OS=Mus musculus OX=10090 GN=5730455P16Rik PE=1 SV=1;sp|Q9CYI0|NJMU_MOUSE Protein Njmu-R1 OS=Mus musculus OX=10090 PE=1 SV=2	2645	3	8	8	8	6	7	6	6	7	6	22.1	15	18.6	16.8	22.1	22.1	44.41	18.986	23	343330	328640	362840	296270	363790	305460	331850	314120	314980	350990	466960	18.3423	18.492	18.603	18.3911	18.3412	18.366	18.4486	18.3886	18.1557	18.3539	18.292	368520	423770	417420	420710
Q3TA40;Q8R0A7;Q8BQB5;D3YUS2	Uncharacterized protein KIAA0513	6430548M08Rik	tr|Q3TA40|Q3TA40_MOUSE RIKEN cDNA 6430548M08 gene OS=Mus musculus OX=10090 GN=6430548M08Rik PE=1 SV=1;sp|Q8R0A7|K0513_MOUSE Uncharacterized protein KIAA0513 OS=Mus musculus OX=10090 GN=Kiaa0513 PE=1 SV=1;tr|Q8BQB5|Q8BQB5_MOUSE RIKEN cDNA 6430548M08 gene OS	4215	3	16	16	16	13	14	13	13	14	13	47.4	38.8	44.8	38	47.4	47.4	45.218	144.55	41	1586600	1374700	1514400	1263300	1655300	1375900	1480700	1455000	284000	1639700	2662800	20.5506	20.5565	20.6643	20.4833	20.5271	20.5373	20.6063	20.6002	18.0063	20.5779	20.8035	1871800	1971000	1811600	2196100
Q0VAW6;Q8BH50	Uncharacterized protein C18orf25 homolog	8030462N17Rik	tr|Q0VAW6|Q0VAW6_MOUSE RIKEN cDNA 8030462N17 gene OS=Mus musculus OX=10090 GN=8030462N17Rik PE=1 SV=1;sp|Q8BH50|CR025_MOUSE Uncharacterized protein C18orf25 homolog OS=Mus musculus OX=10090 PE=1 SV=1	4155	3	12	12	12	5	7	6	5	7	6	28.8	17.5	23.8	22.8	28.8	28.8	42.78	220.31	14	95875	83561	66973	77501	92688	63485	74442	70991	79682	80510	143330	16.502	16.5164	16.1653	16.4565	16.3686	16.0995	16.2923	16.2429	16.1728	16.2297	16.588	124980	141150	101280	152670
A0A2I3BQQ1;Q8C9C8;Q8C5D3;F6UWZ4;E9Q048		9030025P20Rik	tr|A0A2I3BQQ1|A0A2I3BQQ1_MOUSE ER membrane-associated RNA degradation OS=Mus musculus OX=10090 GN=Ermard PE=4 SV=1;tr|Q8C9C8|Q8C9C8_MOUSE ER membrane-associated RNA degradation OS=Mus musculus OX=10090 GN=Ermard PE=2 SV=1;tr|Q8C5D3|Q8C5D3_MOUSE RIKEN cDNA	772	3	1	1	1	1	0	0	1	0	0	6.5	6.5	0	0	6.5	6.5	19.116	2.4587	1	5248.2	5634.9	3824.2	4304.9	6545	6812.7	3712.2	5730.3	9564	6145	10918	12.3107	12.626	12.035	12.2863	12.5447	12.8794	11.9665	12.612	13.1142	12.5181	12.8734	0	0	0	0
E9QMK9;Q8BH86;F7CUW7	UPF0317 protein C14orf159 homolog, mitochondrial	9030617O03Rik	tr|E9QMK9|E9QMK9_MOUSE D-glutamate cyclase, mitochondrial OS=Mus musculus OX=10090 GN=Dglucy PE=1 SV=1;sp|Q8BH86|GLUCM_MOUSE D-glutamate cyclase, mitochondrial OS=Mus musculus OX=10090 GN=Dglucy PE=1 SV=1	2195	3	27	27	27	24	26	25	24	26	25	53.9	46.7	52.9	52.7	53.9	53.9	69.921	102.05	87	5264000	4310300	4842200	4142900	5303100	4295600	4869200	5242900	3836000	5294900	6331100	22.2808	22.2052	22.3412	22.1967	22.2069	22.1798	22.3237	22.4495	21.762	22.269	22.0531	6600300	6453500	6257200	6904200
Q8BWQ6;I1E4X5;D3YW19;D3YW20;H3BJE8;F6RR19	UPF0505 protein C16orf62 homolog	9030624J02Rik	sp|Q8BWQ6|VP35L_MOUSE VPS35 endosomal protein sorting factor-like OS=Mus musculus OX=10090 GN=Vps35l PE=1 SV=2;tr|I1E4X5|I1E4X5_MOUSE VPS35 endosomal protein sorting factor-like OS=Mus musculus OX=10090 GN=Vps35l PE=1 SV=1;tr|D3YW19|D3YW19_MOUSE VPS35 endo	6116	3	39	39	39	32	29	32	32	29	32	44.2	37	35.6	37.8	44.2	44.2	109.08	187.73	112	4214700	3475900	4025600	3525600	4487200	3741000	3901200	4291200	2853300	4183700	4280600	21.9601	21.8948	22.0748	21.964	21.9659	21.9804	22.0039	22.1605	21.335	21.9292	21.4884	4770400	5107100	4684900	5260600
A0A0A0MQD4;Q8K201	Keratinocyte-associated transmembrane protein 2	9530068E07Rik	tr|A0A0A0MQD4|A0A0A0MQD4_MOUSE RIKEN cDNA 9530068E07 gene OS=Mus musculus OX=10090 GN=9530068E07Rik PE=1 SV=1;sp|Q8K201|KCT2_MOUSE Keratinocyte-associated transmembrane protein 2 OS=Mus musculus OX=10090 GN=Kct2 PE=1 SV=2	79	3	4	4	4	2	4	4	2	4	4	17.5	9.2	17.5	17.5	17.5	17.5	27.292	22.017	5	46980	45180	45008	43965	63873	41552	38488	38386	95204	51920	103180	15.4728	15.6292	15.5919	15.6386	15.8314	15.488	15.3406	15.3559	16.4295	15.5969	16.1138	115500	140980	123240	126590
Q5SVP0;Q8CB10;Q5SVN9		9930111J21Rik1	tr|Q5SVP0|Q5SVP0_MOUSE RIKEN cDNA 9930111J21 gene 1 OS=Mus musculus OX=10090 GN=9930111J21Rik1 PE=1 SV=1	4770	3	27	1	0	21	22	21	0	0	0	46.1	35.2	35.7	38.2	1.7	0	95.538	3.459	2	3959.3	3231.9	2881.4	4770.8	4565.5	3461.6	5174	5148.4	4962.7	5336.4	5735.7	11.9041	11.824	11.6266	12.4345	12.025	11.9026	12.4455	12.4575	12.1677	12.3145	11.9448	0	0	0	0
Q5SVP2		9930111J21Rik2	tr|Q5SVP2|Q5SVP2_MOUSE RIKEN cDNA 9930111J21 gene 2 OS=Mus musculus OX=10090 GN=9930111J21Rik2 PE=1 SV=1	4771	3	28	28	1	21	24	21	1	1	1	46.9	35.2	38.2	38.2	46.9	1.7	95.45	118.99	70	1332900	1289400	962870	1220000	1418700	1120500	1311000	1413500	1914000	1554000	1120500	20.2992	20.4641	20.011	20.433	20.3046	20.2411	20.4307	20.5584	20.759	20.5004	19.5547	1626100	1792500	1252000	1843300
Q61838	Alpha-2-macroglobulin;Alpha-2-macroglobulin 165 kDa subunit;Alpha-2-macroglobulin 35 kDa subunit	A2m	sp|Q61838|PZP_MOUSE Pregnancy zone protein OS=Mus musculus OX=10090 GN=Pzp PE=1 SV=3	4974	3	2	1	1	1	2	1	1	1	1	1.1	0.6	1.1	0.6	0.6	0.6	165.85	2.3695	4	287580	196610	264720	299650	316940	395510	239570	349100	115080	283000	79835	18.0867	17.7508	18.1481	18.4074	18.1423	18.7387	17.9785	18.5409	16.7031	18.0433	15.7438	591260	365600	512970	601010
Q80WR5;E9PUH0;A0A0A0MQL2	UPF0688 protein C1orf174 homolog	A430005L14Rik	sp|Q80WR5|CA174_MOUSE UPF0688 protein C1orf174 homolog OS=Mus musculus OX=10090 PE=1 SV=1;tr|E9PUH0|E9PUH0_MOUSE RIKEN cDNA A430005L14 gene OS=Mus musculus OX=10090 GN=A430005L14Rik PE=1 SV=1;tr|A0A0A0MQL2|A0A0A0MQL2_MOUSE RIKEN cDNA A430005L14 gene (Fragm	5627	3	7	7	7	5	5	6	5	5	6	47.8	30.4	36.1	43.5	47.8	47.8	24.774	37.027	13	100720	72761	76520	60104	100390	69382	80758	78543	107870	90548	199760	16.5731	16.3167	16.3576	16.0897	16.4837	16.2276	16.4097	16.3888	16.6097	16.3993	17.0669	75454	71246	65413	74186
E9Q2T4		4930523C07Rik	tr|E9Q2T4|E9Q2T4_MOUSE RIKEN cDNA 4930523C07 gene OS=Mus musculus OX=10090 GN=4930523C07Rik PE=1 SV=1	1980	3	1	1	1	0	1	1	0	1	1	9.1	0	9.1	9.1	9.1	9.1	11.571	2.4125	2	0	0	0	0	0	0	0	0	0	0	0	#NUM!	#NUM!	#NUM!	#NUM!	#NUM!	#NUM!	#NUM!	#NUM!	#NUM!	#NUM!	#NUM!	4943.9	5453.2	5701	6787.2
F2Z444;A0A0R4J1C3		4933427D14Rik	tr|F2Z444|F2Z444_MOUSE RIKEN cDNA 4933427D14 gene OS=Mus musculus OX=10090 GN=4933427D14Rik PE=1 SV=1;tr|A0A0R4J1C3|A0A0R4J1C3_MOUSE Predicted gene, 43951 OS=Mus musculus OX=10090 GN=4933427D14Rik PE=1 SV=1	414	3	1	1	1	0	0	1	0	0	1	1.7	0	0	1.7	1.7	1.7	75.398	2.0797	1	0	0	0	0	0	0	0	0	0	0	0	#NUM!	#NUM!	#NUM!	#NUM!	#NUM!	#NUM!	#NUM!	#NUM!	#NUM!	#NUM!	#NUM!	0	0	0	0
Q3UTB2;Q8C9T1		A630001G21Rik	tr|Q3UTB2|Q3UTB2_MOUSE RIKEN cDNA A630001G21 gene OS=Mus musculus OX=10090 GN=A630001G21Rik PE=1 SV=1;tr|Q8C9T1|Q8C9T1_MOUSE MCG8524, isoform CRA_c OS=Mus musculus OX=10090 GN=A630001G21Rik PE=1 SV=1	4549	3	4	4	4	1	3	3	1	3	3	20.1	3.9	14	14	20.1	20.1	26.389	36.28	7	6969.3	3401.2	6556.5	6533.3	6965	4343.8	3754.6	5465	13372	5388.7	7341.5	12.7199	11.8976	12.8127	12.8881	12.6344	12.2301	11.9829	12.5436	13.5977	12.3286	12.3009	31252	32312	35648	38923
P58742;A0A2R8VI65;A0A2R8VI45;A0A2R8VHX3;A0A2R8VI59;A0A2R8VHP6	Aladin	Aaas	sp|P58742|AAAS_MOUSE Aladin OS=Mus musculus OX=10090 GN=Aaas PE=1 SV=1	3704	3	14	14	14	11	12	12	11	12	12	34.8	28.2	29.1	31.1	34.8	34.8	59.43	72.859	36	867960	803430	799240	812290	987540	827920	843050	726820	1803300	1019900	1637900	19.6804	19.7816	19.7423	19.8462	19.782	19.8045	19.7937	19.5988	20.673	19.8929	20.1024	1314000	1548200	1350500	1577200
Q9D2R0	Acetoacetyl-CoA synthetase	Aacs	sp|Q9D2R0|AACS_MOUSE Acetoacetyl-CoA synthetase OS=Mus musculus OX=10090 GN=Aacs PE=1 SV=1	8046	3	30	30	30	25	25	25	25	25	25	49.4	41.4	37.9	41.5	49.4	49.4	75.199	105.61	115	11458000	8712400	9545200	9148600	11553000	9806100	9964400	9795700	10231000	11262000	17295000	23.4029	23.2204	23.3204	23.3396	23.3302	23.3706	23.3568	23.3513	23.1773	23.3578	23.5029	13865000	13225000	12858000	14969000
Q8R2R3;A0A1L1SQ40	Alpha- and gamma-adaptin-binding protein p34	Aagab	sp|Q8R2R3|AAGAB_MOUSE Alpha- and gamma-adaptin-binding protein p34 OS=Mus musculus OX=10090 GN=Aagab PE=1 SV=2;tr|A0A1L1SQ40|A0A1L1SQ40_MOUSE Alpha- and gamma-adaptin-binding protein p34 (Fragment) OS=Mus musculus OX=10090 GN=Aagab PE=1 SV=1	6751	3	8	8	8	8	8	7	8	8	7	36.4	36.4	36.4	29.4	36.4	36.4	34.51	90.311	28	653950	580500	536530	502580	667440	523800	528080	589630	597340	628720	892480	19.2719	19.3127	19.1673	19.1535	19.2168	19.144	19.1188	19.297	19.079	19.1949	19.2265	865180	974610	799950	1037300
Q3UHJ0;A0A0N4SVA1	AP2-associated protein kinase 1	Aak1	sp|Q3UHJ0|AAK1_MOUSE AP2-associated protein kinase 1 OS=Mus musculus OX=10090 GN=Aak1 PE=1 SV=2	4472	3	29	27	26	18	18	20	15	16	18	42.1	27.7	26	31.6	40.1	39.4	103.35	186.89	39	1185800	996720	1142400	924550	1189900	997460	1109800	1112300	754880	1158500	1720500	20.1305	20.0926	20.2577	20.0329	20.0509	20.0733	20.1903	20.2127	19.4167	20.0767	20.1734	1359100	1393000	1390100	1407400
D3Z442;D3YZD8;Q8R0P4;D3Z1Q3;D3YWY5;D3YX09;Q8CF11;D3YY39	Mth938 domain-containing protein	Aamdc	tr|D3Z442|D3Z442_MOUSE Mth938 domain-containing protein OS=Mus musculus OX=10090 GN=Aamdc PE=1 SV=1;tr|D3YZD8|D3YZD8_MOUSE Mth938 domain-containing protein OS=Mus musculus OX=10090 GN=Aamdc PE=1 SV=1;sp|Q8R0P4|AAMDC_MOUSE Mth938 domain-containing protein O	1621	3	5	5	5	3	3	4	3	3	4	38.1	26.6	25.9	30.9	38.1	38.1	15.242	11.276	10	124660	91461	94397	100690	117770	98647	99931	92824	139980	125780	162010	16.8807	16.6467	16.6605	16.8341	16.7141	16.7354	16.7171	16.6298	16.9857	16.8734	16.7647	81648	85493	76000	86487
Q3TJ22;J3QN89;A0A087WNM5		Aamp	tr|Q3TJ22|Q3TJ22_MOUSE Angio-associated migratory protein OS=Mus musculus OX=10090 GN=Aamp PE=1 SV=1;tr|J3QN89|J3QN89_MOUSE Angio-associated migratory protein OS=Mus musculus OX=10090 GN=Aamp PE=1 SV=1	2660	3	11	11	11	9	9	9	9	9	9	28.3	23.4	25.3	23.9	28.3	28.3	46.894	36.223	30	1016700	686210	1133600	747520	1009300	785890	879240	824400	2072200	963610	1115600	19.9085	19.5541	20.2465	19.7263	19.8134	19.7293	19.8543	19.7806	20.8735	19.8109	19.5484	1132100	1068400	1279000	1260200
Q9D2V5;B7ZD25	Protein AAR2 homolog	Aar2	sp|Q9D2V5|AAR2_MOUSE Protein AAR2 homolog OS=Mus musculus OX=10090 GN=Aar2 PE=1 SV=3	8049	3	9	9	9	6	8	8	6	8	8	37.8	26.6	35.9	33.6	37.8	37.8	43.408	40.601	26	137890	112440	127420	112070	159690	121720	134410	125040	279550	151370	231510	17.0262	16.9446	17.0932	16.9886	17.1534	17.0386	17.1447	17.0596	17.9836	17.1406	17.2797	312410	306780	264260	335610
Q8BGQ7	Alanine--tRNA ligase, cytoplasmic	Aars	sp|Q8BGQ7|SYAC_MOUSE Alanine--tRNA ligase, cytoplasmic OS=Mus musculus OX=10090 GN=Aars PE=1 SV=1	5779	3	51	51	51	45	46	48	45	46	48	65	57.9	55.6	59.9	65	65	106.91	255.51	197	15911000	13395000	14807000	12826000	16268000	13196000	12805000	14090000	18130000	15854000	28207000	23.8766	23.841	23.9538	23.8271	23.824	23.799	23.7186	23.8758	24.0027	23.8512	24.2086	21040000	22094000	20427000	23290000
Q14CH7	Alanine--tRNA ligase, mitochondrial	Aars2	sp|Q14CH7|SYAM_MOUSE Alanine--tRNA ligase, mitochondrial OS=Mus musculus OX=10090 GN=Aars2 PE=1 SV=1	4178	3	15	15	15	8	9	10	8	9	10	21.3	11.7	15	15.1	21.3	21.3	106.78	50.591	28	68029	63284	68773	54084	65199	59197	61220	56657	167250	84164	121630	16.0069	16.1154	16.2036	15.9374	15.861	15.9986	16.0101	15.9176	17.2425	16.2938	16.3512	98541	105230	102300	101030
Q3THG9;A2A4P3;A2A4P4	Alanyl-tRNA editing protein Aarsd1	Aarsd1	sp|Q3THG9|AASD1_MOUSE Alanyl-tRNA editing protein Aarsd1 OS=Mus musculus OX=10090 GN=Aarsd1 PE=1 SV=2;tr|A2A4P3|A2A4P3_MOUSE Predicted gene, 27029 OS=Mus musculus OX=10090 GN=Gm27029 PE=4 SV=1;tr|A2A4P4|A2A4P4_MOUSE Predicted gene, 27029 OS=Mus musculus OX	4258	3	17	17	17	14	14	16	14	14	16	55.6	46.6	47.6	53.6	55.6	55.6	44.97	134.49	39	1147700	988520	909240	873060	1033500	878770	884410	850510	1993900	1105700	1580500	20.0834	20.0807	19.9283	19.9502	19.8476	19.8905	19.8628	19.8256	20.818	20.0094	20.051	1231000	1401200	1094700	1345500
Q9CQF6;A0A1D5RL91	L-aminoadipate-semialdehyde dehydrogenase-phosphopantetheinyl transferase	Aasdhppt	sp|Q9CQF6|ADPPT_MOUSE L-aminoadipate-semialdehyde dehydrogenase-phosphopantetheinyl transferase OS=Mus musculus OX=10090 GN=Aasdhppt PE=1 SV=1	7623	3	8	8	8	6	5	6	6	5	6	26.5	22	18.8	21.4	26.5	26.5	35.764	18.962	18	193570	160290	186340	152940	216760	165430	166790	156890	481480	195570	360300	17.5156	17.4561	17.6416	17.4371	17.5942	17.4812	17.4561	17.387	18.7679	17.5102	17.9179	263170	310580	270430	290820
Q9JKX4	Protein AATF	Aatf	sp|Q9JKX4|AATF_MOUSE Protein AATF OS=Mus musculus OX=10090 GN=Aatf PE=1 SV=1	8606	3	19	19	18	14	15	13	13	14	12	48.9	31.9	37.8	32.5	48.9	47.5	59.481	103.91	44	435920	359430	370980	336870	435260	347000	379830	301550	1219800	435660	912120	18.6868	18.6212	18.635	18.5764	18.6	18.5499	18.6434	18.3296	20.109	18.6657	19.2579	487950	537630	464240	586210
B1AZF9;B1AZF3;Q80YE4	Serine/threonine-protein kinase LMTK1	Aatk	tr|B1AZF9|B1AZF9_MOUSE Apoptosis-associated tyrosine kinase OS=Mus musculus OX=10090 GN=Aatk PE=1 SV=1;tr|B1AZF3|B1AZF3_MOUSE Serine/threonine-protein kinase LMTK1 OS=Mus musculus OX=10090 GN=Aatk PE=1 SV=1;sp|Q80YE4|LMTK1_MOUSE Serine/threonine-protein ki	1321	3	27	27	27	19	21	22	19	21	22	30.2	20.7	25.3	27.1	30.2	30.2	139.45	199.09	65	797850	706350	687140	674770	801850	640290	664480	687410	439840	784080	981580	19.5588	19.5958	19.5243	19.5786	19.4814	19.4337	19.4503	19.5184	18.6374	19.5135	19.3638	1173800	1279100	1014700	1238500
Z4YNA9;A0A0B4J1G2;Q75VT8	Protein HIDE1	AB124611	tr|Z4YNA9|Z4YNA9_MOUSE cDNA sequence AB124611 OS=Mus musculus OX=10090 GN=AB124611 PE=1 SV=1;tr|A0A0B4J1G2|A0A0B4J1G2_MOUSE cDNA sequence AB124611 OS=Mus musculus OX=10090 GN=AB124611 PE=1 SV=1;sp|Q75VT8|HIDE1_MOUSE Protein HIDE1 OS=Mus musculus OX=10090 G	124	3	3	3	3	2	2	2	2	2	2	17.3	16.8	16.8	16.8	17.3	17.3	20.877	95.586	0	0	0	0	0	0	0	0	0	0	0	0	#NUM!	#NUM!	#NUM!	#NUM!	#NUM!	#NUM!	#NUM!	#NUM!	#NUM!	#NUM!	#NUM!	0	0	0	0
P41233	ATP-binding cassette sub-family A member 1	Abca1	sp|P41233|ABCA1_MOUSE Phospholipid-transporting ATPase ABCA1 OS=Mus musculus OX=10090 GN=Abca1 PE=1 SV=4	3458	3	16	15	14	10	6	5	8	5	3	10.6	6.5	3.8	2.9	10.2	9.9	253.91	22.977	18	71457	39440	51229	75725	76197	71082	75739	95497	47750	92601	39741	16.0779	15.4332	15.7787	16.423	16.0859	16.2626	16.3172	16.6708	15.434	16.4316	14.7374	21660	13375	16994	33270
Q5SSE9	ATP-binding cassette sub-family A member 13	Abca13	sp|Q5SSE9|ABCAD_MOUSE ATP-binding cassette sub-family A member 13 OS=Mus musculus OX=10090 GN=Abca13 PE=2 SV=1	4745	3	5	5	5	1	2	3	1	2	3	1.6	0.3	0.5	1.2	1.6	1.6	568.89	2.9975	6	1250.1	0	2183.5	1400.8	0	0	1655.9	0	0	0	3657.6	10.2409	#NUM!	11.2264	10.6666	#NUM!	#NUM!	10.8018	#NUM!	#NUM!	#NUM!	11.2957	9190.3	9052.9	7816.8	7849.3
A2AJ26;P41234	ATP-binding cassette sub-family A member 2	Abca2	tr|A2AJ26|A2AJ26_MOUSE ATP-binding cassette sub-family A member 2 OS=Mus musculus OX=10090 GN=Abca2 PE=1 SV=1;sp|P41234|ABCA2_MOUSE ATP-binding cassette sub-family A member 2 OS=Mus musculus OX=10090 GN=Abca2 PE=1 SV=4	1063	3	7	5	5	4	2	3	3	1	2	3.6	2.3	1.5	1.2	3	3	270.52	39.201	4	11890	9809.3	8419.6	7966.9	10913	8675.6	9313.9	7630.4	17199	10281	14260	13.4905	13.4257	13.1736	13.1743	13.2822	13.2281	13.2936	13.0251	13.9608	13.2606	13.2587	0	0	0	0
Q8R420;Q6AXE3;E9PX95;Q6XBG2;E9PWH4	ATP-binding cassette sub-family A member 3	Abca3	sp|Q8R420|ABCA3_MOUSE ATP-binding cassette sub-family A member 3 OS=Mus musculus OX=10090 GN=Abca3 PE=1 SV=3;tr|Q6AXE3|Q6AXE3_MOUSE ATP-binding cassette sub-family A member 3 OS=Mus musculus OX=10090 GN=Abca3 PE=1 SV=1	6802	3	21	21	20	17	19	15	16	18	14	16.1	12.6	14.2	10.6	16.1	15.7	191.97	66.156	51	363890	300860	377370	313670	416640	331730	343570	367300	235260	385700	342950	18.4262	18.3645	18.6596	18.4734	18.5369	18.485	18.4987	18.6142	17.7347	18.49	17.8467	634850	656260	633840	751010
E9Q6G4;Q91V24;E9Q876	ATP-binding cassette sub-family A member 7	Abca7	tr|E9Q6G4|E9Q6G4_MOUSE ATP-binding cassette sub-family A member 7 OS=Mus musculus OX=10090 GN=Abca7 PE=1 SV=1;sp|Q91V24|ABCA7_MOUSE ATP-binding cassette sub-family A member 7 OS=Mus musculus OX=10090 GN=Abca7 PE=1 SV=1	2055	3	32	32	30	22	22	22	21	20	21	18.6	13.6	13	13.8	18.6	17.9	237.75	90.89	68	848360	671220	811730	655840	809780	662470	745440	685520	844210	797630	743800	19.6474	19.5222	19.7647	19.5375	19.4956	19.4829	19.6162	19.5144	19.5781	19.5382	18.9636	798700	802750	787950	823150
Q9JI39	ATP-binding cassette sub-family B member 10, mitochondrial	Abcb10	sp|Q9JI39|ABCBA_MOUSE ATP-binding cassette sub-family B member 10, mitochondrial OS=Mus musculus OX=10090 GN=Abcb10 PE=1 SV=1	8522	3	19	19	19	17	16	17	17	16	17	31	28	25.6	28.3	31	31	77.187	75.409	51	479200	447550	468100	418790	540940	470510	446560	489260	809910	508040	649660	18.8234	18.9375	18.9705	18.8904	18.9136	18.9892	18.8769	19.0278	19.5182	18.8874	18.7684	550030	640940	555790	615590
P06795;A0A0G2JF49;Q9JJ59	Multidrug resistance protein 1B	Abcb1b	sp|P06795|MDR1B_MOUSE ATP-dependent translocase ABCB1 OS=Mus musculus OX=10090 GN=Abcb1b PE=1 SV=1	3070	3	6	6	2	3	5	3	1	1	1	7	3.5	5.9	3.1	7	2.4	140.99	13.499	12	10818	9359.5	14588	12917	10807	10115	11232	13791	101550	13674	33066	13.3542	13.358	13.9665	13.8715	13.2682	13.4496	13.5638	13.879	16.5226	13.672	14.4721	22283	12705	22711	21578
Q9DC29;F6SGP4	ATP-binding cassette sub-family B member 6, mitochondrial	Abcb6	sp|Q9DC29|ABCB6_MOUSE ATP-binding cassette sub-family B member 6, mitochondrial OS=Mus musculus OX=10090 GN=Abcb6 PE=1 SV=1	8316	3	8	8	8	5	7	6	5	7	6	15.1	10.2	13.2	12.1	15.1	15.1	93.769	36.19	18	43171	35175	65389	37300	43744	35588	47095	39503	37337	40728	43076	15.3509	15.2681	16.1308	15.4014	15.2853	15.2645	15.6317	15.3973	15.0791	15.2466	14.8536	77047	80102	107440	82239
Q61102	ATP-binding cassette sub-family B member 7, mitochondrial	Abcb7	sp|Q61102|ABCB7_MOUSE ATP-binding cassette sub-family B member 7, mitochondrial OS=Mus musculus OX=10090 GN=Abcb7 PE=1 SV=3	4889	3	19	19	19	16	17	16	16	17	16	36.6	28.5	30.6	32.3	36.6	36.6	82.58	100.52	58	3013500	2872200	3025600	2506400	3410900	2881800	2743500	3020900	3357200	3143100	3224200	21.4761	21.6195	21.6628	21.4717	21.5702	21.6039	21.496	21.6541	21.5696	21.5166	21.0795	4344300	5115400	4499500	4775600
Q9CXJ4;F6ZFC5	ATP-binding cassette sub-family B member 8, mitochondrial	Abcb8	sp|Q9CXJ4|ABCB8_MOUSE ATP-binding cassette sub-family B member 8, mitochondrial OS=Mus musculus OX=10090 GN=Abcb8 PE=1 SV=1	7811	3	14	14	14	11	10	10	11	10	10	25.4	19.9	19	16.5	25.4	25.4	77.999	39.047	32	192220	165080	177920	151320	204820	176470	169930	172220	389720	194170	378130	17.5055	17.4986	17.5749	17.4218	17.5125	17.5744	17.483	17.5215	18.4629	17.4998	17.9875	273300	297420	270760	307540
O35379;E9Q1I5;D3YYJ6;D3YZY1;D3Z407	Multidrug resistance-associated protein 1	Abcc1	sp|O35379|MRP1_MOUSE Multidrug resistance-associated protein 1 OS=Mus musculus OX=10090 GN=Abcc1 PE=1 SV=1	2778	3	52	52	52	42	41	44	42	41	44	42.1	33.9	31.7	36	42.1	42.1	171.18	215.3	131	2453300	2157600	3630300	1960000	2711700	2421200	2264800	2357100	3033000	2278000	3001400	21.1794	21.2068	21.9257	21.1169	21.2392	21.3527	21.2194	21.2962	21.4231	21.0522	20.9762	3077400	3251100	4633900	3168200
A0A0R4J015;J3QML2;B2RX12;A0A1B0GT25;B2RUS7	Canalicular multispecific organic anion transporter 2	Abcc3	tr|A0A0R4J015|A0A0R4J015_MOUSE Canalicular multispecific organic anion transporter 2 OS=Mus musculus OX=10090 GN=Abcc3 PE=1 SV=1;tr|J3QML2|J3QML2_MOUSE Canalicular multispecific organic anion transporter 2 OS=Mus musculus OX=10090 GN=Abcc3 PE=1 SV=1;sp|B2R	269	3	16	16	15	8	6	9	8	5	9	12.7	6.2	4.7	7.4	12.7	12.1	169.15	112.05	23	155160	123830	185420	135570	160840	154620	149280	166860	51950	148580	105980	17.1965	17.0838	17.6345	17.2632	17.1637	17.3837	17.2961	17.4759	15.5556	17.1137	16.1525	170910	159370	205640	189380
E9Q236;E9Q467		Abcc4	tr|E9Q236|E9Q236_MOUSE ATP-binding cassette, sub-family C (CFTR/MRP), member 4 OS=Mus musculus OX=10090 GN=Abcc4 PE=1 SV=1;tr|E9Q467|E9Q467_MOUSE ATP-binding cassette, sub-family C (CFTR/MRP), member 4 OS=Mus musculus OX=10090 GN=Abcc4 PE=1 SV=1	1970	3	37	37	37	27	28	29	27	28	29	31.7	23.4	24.8	24.6	31.7	31.7	148.89	230.03	83	657200	592840	721870	544030	712030	607810	614240	546940	1339300	683600	1068600	19.2791	19.3431	19.5954	19.2679	19.3101	19.3586	19.3369	19.1886	20.2439	19.3157	19.4863	1035400	1154200	1268200	1173700
Q9R1X5;F8WJ10;Q6P8Q2	Multidrug resistance-associated protein 5	Abcc5	sp|Q9R1X5|MRP5_MOUSE Multidrug resistance-associated protein 5 OS=Mus musculus OX=10090 GN=Abcc5 PE=1 SV=2	8806	3	17	17	17	6	8	10	6	8	10	15.5	5.8	7	9.5	15.5	15.5	161.12	80.696	22	89999	72989	118140	71704	109100	97508	89004	78350	40832	93554	151270	16.4107	16.3212	16.9842	16.3443	16.6038	16.7186	16.55	16.3852	15.2082	16.4464	16.6658	103750	121800	142990	127500
P48410;A2ALN0	ATP-binding cassette sub-family D member 1	Abcd1	sp|P48410|ABCD1_MOUSE ATP-binding cassette sub-family D member 1 OS=Mus musculus OX=10090 GN=Abcd1 PE=1 SV=1;tr|A2ALN0|A2ALN0_MOUSE ATP-binding cassette sub-family D member 1 OS=Mus musculus OX=10090 GN=Abcd1 PE=1 SV=1	3530	3	30	27	27	24	29	25	22	26	23	48.1	39.5	47.1	41.8	42.3	42.3	81.858	106.97	79	2582700	2273300	2621900	2460400	2958900	2667300	2672600	2593400	2611600	2948500	3495600	21.2535	21.2822	21.4562	21.445	21.3651	21.4923	21.4582	21.434	21.2073	21.4244	21.1961	3590700	3821900	3760100	4327000
A0A0R4J0U5;Q61285	ATP-binding cassette sub-family D member 2	Abcd2	tr|A0A0R4J0U5|A0A0R4J0U5_MOUSE ATP-binding cassette sub-family D member 2 OS=Mus musculus OX=10090 GN=Abcd2 PE=1 SV=1;sp|Q61285|ABCD2_MOUSE ATP-binding cassette sub-family D member 2 OS=Mus musculus OX=10090 GN=Abcd2 PE=1 SV=1	374	3	36	36	33	31	30	29	29	27	27	53.6	47	47.9	46.3	53.6	47.8	83.456	155.4	106	5329900	4718700	4628700	4523100	5974600	5335300	5122600	4580200	2620900	5427400	9919900	22.2988	22.3358	22.2762	22.3234	22.3789	22.4925	22.3969	22.2546	21.2124	22.3047	22.7009	6427400	7280700	6651000	7851800
P55096;A0A0G2JDI9;A0A0G2JGA4	ATP-binding cassette sub-family D member 3	Abcd3	sp|P55096|ABCD3_MOUSE ATP-binding cassette sub-family D member 3 OS=Mus musculus OX=10090 GN=Abcd3 PE=1 SV=2;tr|A0A0G2JDI9|A0A0G2JDI9_MOUSE ATP-binding cassette sub-family D member 3 OS=Mus musculus OX=10090 GN=Abcd3 PE=1 SV=1	3642	3	26	26	26	23	20	23	23	20	23	42.9	38.5	33.5	39.6	42.9	42.9	75.474	117.62	73	3603500	3396400	4173700	3524600	4623100	4090100	3725500	3956300	3872100	4152000	4877500	21.7341	21.8614	22.1269	21.9636	22.0089	22.1091	21.9374	22.0433	21.7755	21.9182	21.6767	5030200	5601300	6148100	6081900
O89016;A0A1Y7VMF7;A0A1Y7VM74	ATP-binding cassette sub-family D member 4	Abcd4	sp|O89016|ABCD4_MOUSE ATP-binding cassette sub-family D member 4 OS=Mus musculus OX=10090 GN=Abcd4 PE=1 SV=2;tr|A0A1Y7VMF7|A0A1Y7VMF7_MOUSE ATP-binding cassette sub-family D member 4 OS=Mus musculus OX=10090 GN=Abcd4 PE=1 SV=1	3015	3	9	9	9	5	9	7	5	9	7	18.5	11.7	18.5	15.8	18.5	18.5	68.582	23.556	21	80576	76990	69054	74166	83481	65781	77537	71215	171500	85671	104300	16.2511	16.3982	16.2095	16.393	16.2176	16.1508	16.351	16.2475	17.2787	16.3194	16.1294	143170	152460	132800	141390
P61222	ATP-binding cassette sub-family E member 1	Abce1	sp|P61222|ABCE1_MOUSE ATP-binding cassette sub-family E member 1 OS=Mus musculus OX=10090 GN=Abce1 PE=1 SV=1	3766	3	29	29	29	27	27	28	27	27	28	58.8	57.1	53.9	57.3	58.8	58.8	67.314	157.2	109	9070500	7819700	7983400	7591700	10165000	8443400	8146500	7763000	18558000	9269000	15370000	23.0658	23.0645	23.0626	23.0705	23.1456	23.1548	23.0662	23.0158	24.0363	23.0768	23.3326	8613300	9305400	8248500	9932700
Q6P542;G3V012;REV__D3YY58;REV__D3YZ69	ATP-binding cassette sub-family F member 1	Abcf1	sp|Q6P542|ABCF1_MOUSE ATP-binding cassette sub-family F member 1 OS=Mus musculus OX=10090 GN=Abcf1 PE=1 SV=1	5232	3	48	48	47	36	34	34	35	34	33	57.3	48.3	49.9	49	57.3	56.6	94.944	323.31	131	7597800	6298100	6758000	6171100	8029500	6828700	6997800	6819500	9459100	7482400	11792000	22.8102	22.7523	22.8222	22.7716	22.8054	22.8485	22.8469	22.8288	23.0641	22.7679	22.9503	9918600	10129000	9960000	11060000
J3QNY6;Q9QY30	Bile salt export pump	Abcb11	tr|J3QNY6|J3QNY6_MOUSE Bile salt export pump OS=Mus musculus OX=10090 GN=Abcb11 PE=1 SV=1;sp|Q9QY30|ABCBB_MOUSE Bile salt export pump OS=Mus musculus OX=10090 GN=Abcb11 PE=1 SV=2	2666	3	1	1	1	0	0	1	0	0	1	1.3	0	0	1.3	1.3	1.3	146.74	2.1175	1	0	0	0	0	0	0	0	0	0	0	0	#NUM!	#NUM!	#NUM!	#NUM!	#NUM!	#NUM!	#NUM!	#NUM!	#NUM!	#NUM!	#NUM!	0	0	0	0
Q99LE6;REV__Q9DAC9;REV__A0A0R4J273;REV__E9PWP9	ATP-binding cassette sub-family F member 2	Abcf2	sp|Q99LE6|ABCF2_MOUSE ATP-binding cassette sub-family F member 2 OS=Mus musculus OX=10090 GN=Abcf2 PE=1 SV=1	7427	3	33	33	33	29	26	29	29	26	29	53.8	48.2	44.1	47.5	53.8	53.8	71.781	106.41	109	6075500	4994100	5158100	4875000	6421100	5287600	5168700	4808200	9354100	5895800	10080000	22.4877	22.4176	22.4324	22.4315	22.4829	22.4795	22.4098	22.3247	23.048	22.4241	22.724	6901900	7230900	6608400	7981100
Q8K268;A0A338P6L5;A0A338P774;A0A338P6I1;A0A338P6Q4	ATP-binding cassette sub-family F member 3	Abcf3	sp|Q8K268|ABCF3_MOUSE ATP-binding cassette sub-family F member 3 OS=Mus musculus OX=10090 GN=Abcf3 PE=1 SV=1;tr|A0A338P6L5|A0A338P6L5_MOUSE ATP-binding cassette sub-family F member 3 (Fragment) OS=Mus musculus OX=10090 GN=Abcf3 PE=1 SV=1	6552	3	28	28	28	28	24	25	28	24	25	43.4	43.4	34.3	38.9	43.4	43.4	79.864	99.911	77	1808700	1471400	1630300	1496800	1959600	1650200	1731800	1615000	1868600	1807900	2929900	20.7396	20.6546	20.7707	20.728	20.7706	20.7996	20.8323	20.7507	20.7243	20.7187	20.9414	1981000	2105500	2011600	2288600
Q64343;A0A494B9N8;A0A494B9K1;A0A494BA50	ATP-binding cassette sub-family G member 1	Abcg1	sp|Q64343|ABCG1_MOUSE ATP-binding cassette sub-family G member 1 OS=Mus musculus OX=10090 GN=Abcg1 PE=1 SV=1;tr|A0A494B9N8|A0A494B9N8_MOUSE ATP-binding cassette sub-family G member 1 (Fragment) OS=Mus musculus OX=10090 GN=Abcg1 PE=1 SV=1	5069	3	17	17	17	13	16	14	13	16	14	29.7	22.5	28.2	26.9	29.7	29.7	74.032	45.187	46	843730	776970	850530	688690	1014700	870010	816510	965100	159360	974450	887940	19.6395	19.7333	19.832	19.608	19.8211	19.876	19.7475	20.0079	17.1727	19.8271	19.2191	1058400	1116100	1068100	1056400
Q6PE15	Mycophenolic acid acyl-glucuronide esterase, mitochondrial	Abhd10	sp|Q6PE15|ABHDA_MOUSE Mycophenolic acid acyl-glucuronide esterase, mitochondrial OS=Mus musculus OX=10090 GN=Abhd10 PE=1 SV=1	5313	3	10	10	10	9	9	9	9	9	9	41.1	39.1	39.1	38.7	41.1	41.1	33.04	32.57	32	540980	456280	514300	434630	559990	445230	508960	477320	473950	520130	663470	18.9983	18.9654	19.1063	18.944	18.9635	18.9096	19.0656	18.9922	18.7452	18.9214	18.7987	853020	890040	882410	937990
Q8K4F5;D3YYK0;A0A0J9YU40;A0A0J9YVC2;A0A0J9YV94	Alpha/beta hydrolase domain-containing protein 11	Abhd11	sp|Q8K4F5|ABHDB_MOUSE Protein ABHD11 OS=Mus musculus OX=10090 GN=Abhd11 PE=1 SV=1;tr|D3YYK0|D3YYK0_MOUSE Abhydrolase domain containing 11, isoform CRA_b OS=Mus musculus OX=10090 GN=Abhd11 PE=1 SV=1	6633	3	9	9	9	6	8	7	6	8	7	44.3	29.3	39.4	28.3	44.3	44.3	33.56	24.16	24	516780	447670	449210	413320	488690	389560	424540	433400	672240	462730	640730	18.9323	18.9379	18.911	18.8714	18.767	18.7169	18.804	18.8529	19.2494	18.7527	18.7484	884710	995260	882830	967390
Q99LR1;D6RFU2;D6RI21;F7BHM8	Monoacylglycerol lipase ABHD12	Abhd12	sp|Q99LR1|ABD12_MOUSE Lysophosphatidylserine lipase ABHD12 OS=Mus musculus OX=10090 GN=Abhd12 PE=1 SV=2;tr|D6RFU2|D6RFU2_MOUSE Lysophosphatidylserine lipase ABHD12 OS=Mus musculus OX=10090 GN=Abhd12 PE=1 SV=1	7453	3	17	17	17	15	16	15	15	16	15	49.2	44.5	48.2	46.7	49.2	49.2	45.269	79.042	55	2336100	2262300	2211600	1942100	2658600	2264600	2457200	2503900	1141500	2566800	2307500	21.1088	21.2752	21.2107	21.1037	21.2107	21.2562	21.337	21.3833	20.0133	21.2244	20.5969	3512000	4084600	3533400	3970100
Q80UX8	Alpha/beta hydrolase domain-containing protein 13	Abhd13	sp|Q80UX8|ABHDD_MOUSE Protein ABHD13 OS=Mus musculus OX=10090 GN=Abhd13 PE=2 SV=1	5590	3	3	3	3	1	1	2	1	1	2	10.7	5	5	5.6	10.7	10.7	38.525	3.9996	4	35528	30647	28143	31040	35260	34409	31850	30902	26611	37318	33893	15.0698	15.0693	14.9145	15.1364	14.9742	15.2159	15.0674	15.043	14.5905	15.1204	14.5077	29245	35510	26283	32227
E9QN99;A0A087WPF8;A0A087WSR2;A0A087WRJ2;Q8VCR7;A0A087WP24;A0A1L1SUX1;A0A1L1SRH5	Alpha/beta hydrolase domain-containing protein 14B	Abhd14b	tr|E9QN99|E9QN99_MOUSE Protein ABHD14B OS=Mus musculus OX=10090 GN=Abhd14b PE=1 SV=1;tr|A0A087WPF8|A0A087WPF8_MOUSE Protein ABHD14B (Fragment) OS=Mus musculus OX=10090 GN=Abhd14b PE=1 SV=1;tr|A0A087WSR2|A0A087WSR2_MOUSE Protein ABHD14B (Fragment) OS=Mus mu	2205	3	10	10	10	9	8	8	9	8	8	60.5	56.2	44.8	44.8	60.5	60.5	22.45	38.979	28	1569100	1187300	1590100	1076000	1496300	1141700	1349800	1332800	695430	1388800	1756000	20.5346	20.3451	20.7347	20.2518	20.3814	20.2681	20.4727	20.4736	19.2984	20.3383	20.2029	1821500	1864000	1879200	1806500
Q5F2F2;F7C9J3;F6YMW3	Abhydrolase domain-containing protein 15	Abhd15	sp|Q5F2F2|ABH15_MOUSE Protein ABHD15 OS=Mus musculus OX=10090 GN=Abhd15 PE=1 SV=1	4690	3	10	10	10	1	6	4	1	6	4	21.8	2.4	15.3	11.5	21.8	21.8	51.151	12.887	11	46196	40317	36320	33136	44111	37566	38495	42300	51855	43795	38479	15.4486	15.4649	15.2825	15.2306	15.2973	15.3425	15.3408	15.496	15.553	15.3513	14.6908	160360	164440	167600	180800
Q9Z1Q2;G3UX11;Q80YU0	Abhydrolase domain-containing protein 16A	Abhd16a	sp|Q9Z1Q2|ABHGA_MOUSE Phosphatidylserine lipase ABHD16A OS=Mus musculus OX=10090 GN=Abhd16a PE=1 SV=3	8953	3	25	25	25	20	22	19	20	22	19	49.1	40.5	46.8	41.9	49.1	49.1	63.085	84.616	65	1062800	966430	1069100	970600	1150200	1010100	1050700	1097200	812650	1163100	972320	19.9725	20.0481	20.162	20.103	20.0019	20.0914	20.1113	20.193	19.5231	20.0824	19.3501	1701700	1856200	1701600	1978700
Q99JW1;A0A087WPG3;A0A087WST3	Alpha/beta hydrolase domain-containing protein 17A	Abhd17a	sp|Q99JW1|AB17A_MOUSE Alpha/beta hydrolase domain-containing protein 17A OS=Mus musculus OX=10090 GN=Abhd17a PE=1 SV=1;tr|A0A087WPG3|A0A087WPG3_MOUSE Alpha/beta hydrolase domain-containing protein 17A OS=Mus musculus OX=10090 GN=Abhd17a PE=1 SV=1;tr|A0A087	7353	3	4	4	3	3	4	2	2	3	1	23.2	20.6	23.2	7.1	23.2	18.7	33.949	25.645	10	17669	18006	18971	17440	18046	16526	16636	16259	15690	22874	23373	14.062	14.302	14.3455	14.3046	14.0079	14.1578	14.1305	14.1165	13.8284	14.4143	13.9716	50932	53428	50988	63403
Q7M759;A0A494BBA3	Alpha/beta hydrolase domain-containing protein 17B	Abhd17b	sp|Q7M759|AB17B_MOUSE Alpha/beta hydrolase domain-containing protein 17B OS=Mus musculus OX=10090 GN=Abhd17b PE=1 SV=1;tr|A0A494BBA3|A0A494BBA3_MOUSE Alpha/beta hydrolase domain-containing protein 17B OS=Mus musculus OX=10090 GN=Abhd17b PE=1 SV=1	5461	3	6	6	6	2	4	3	2	4	3	31.2	9	20.8	20.8	31.2	31.2	32.2	24.853	11	54783	38076	50166	34357	51305	43216	34544	48762	99512	46462	76718	15.6945	15.3824	15.7484	15.2828	15.5153	15.5446	15.1846	15.7011	16.4934	15.4366	15.6863	119610	114110	108440	117970
Q8C0M2;Q3U7M5;Q8VD66;A0A0G2JEC8;A0A0G2JDM2;A0A0G2JFC7;A0A0G2JE28;A0A0G2JGK5	Abhydrolase domain-containing protein 4	Abhd4	tr|Q8C0M2|Q8C0M2_MOUSE (Lyso)-N-acylphosphatidylethanolamine lipase OS=Mus musculus OX=10090 GN=Abhd4 PE=1 SV=1;tr|Q3U7M5|Q3U7M5_MOUSE (Lyso)-N-acylphosphatidylethanolamine lipase OS=Mus musculus OX=10090 GN=Abhd4 PE=1 SV=1;sp|Q8VD66|ABHD4_MOUSE (Lyso)-N-a	4403	3	13	13	13	12	10	11	12	10	11	45.3	43.1	38.1	40.3	45.3	45.3	36.048	48.977	36	411210	349620	424950	313240	413630	332460	373630	403590	344090	376520	460180	18.6026	18.5812	18.8309	18.4714	18.5265	18.4882	18.6197	18.7501	18.2832	18.4552	18.2709	519420	542230	553800	514960
Q9DBL9;D3Z7K3	1-acylglycerol-3-phosphate O-acyltransferase ABHD5	Abhd5	sp|Q9DBL9|ABHD5_MOUSE 1-acylglycerol-3-phosphate O-acyltransferase ABHD5 OS=Mus musculus OX=10090 GN=Abhd5 PE=1 SV=1	8289	3	10	10	10	8	10	8	8	10	8	44.4	35.9	44.4	32.2	44.4	44.4	39.154	39.881	30	865450	690080	680690	693680	987090	824700	819290	680420	175460	884390	2200500	19.6762	19.5622	19.5107	19.6184	19.7813	19.7989	19.7524	19.5037	17.3116	19.6872	20.5284	1376700	1460200	1395200	1596100
Q8R2Y0	Monoacylglycerol lipase ABHD6	Abhd6	sp|Q8R2Y0|ABHD6_MOUSE Monoacylglycerol lipase ABHD6 OS=Mus musculus OX=10090 GN=Abhd6 PE=1 SV=1	6763	3	6	6	6	5	5	5	5	5	5	20.5	17.6	16.7	17.9	20.5	20.5	38.204	32.095	16	77189	69232	78885	60858	92449	71574	75670	75948	197990	77954	116230	16.1892	16.245	16.4015	16.1077	16.3648	16.2725	16.3159	16.3403	17.4859	16.1832	16.2856	114500	120530	130280	120000
B7ZCU4;B7ZCU3;B7ZCU0;Q8CBW3;B7ZCU2;B7ZCU5;J3QNK8;A0A087WR90	Abl interactor 1	Abi1	tr|B7ZCU4|B7ZCU4_MOUSE Abl interactor 1 OS=Mus musculus OX=10090 GN=Abi1 PE=1 SV=1;tr|B7ZCU3|B7ZCU3_MOUSE Abl interactor 1 OS=Mus musculus OX=10090 GN=Abi1 PE=1 SV=1;tr|B7ZCU0|B7ZCU0_MOUSE Abl interactor 1 OS=Mus musculus OX=10090 GN=Abi1 PE=1 SV=1;sp|Q8CB	1398	3	25	25	22	19	16	14	16	13	12	50.3	37.9	32.8	34.4	50.3	46.1	49.138	89.043	49	4006500	3199000	3596700	2944900	3787300	2959600	3422200	3639000	1961100	3536300	4579700	21.887	21.775	21.9123	21.7043	21.7212	21.6423	21.8149	21.9227	20.794	21.6867	21.5858	3071000	3426100	3284200	3368700
A0A087WPP8;Q6AXH6;Q6AXD2;P62484;A0A087WNT3;A0A087WNU9;A0A087WRS3;A0A087WP64;A0A087WPE6	Abl interactor 2	Abi2	tr|A0A087WPP8|A0A087WPP8_MOUSE Abl interactor 2 OS=Mus musculus OX=10090 GN=Abi2 PE=1 SV=1;tr|Q6AXH6|Q6AXH6_MOUSE Abi2 protein OS=Mus musculus OX=10090 GN=Abi2 PE=1 SV=1;tr|Q6AXD2|Q6AXD2_MOUSE Abi2 protein OS=Mus musculus OX=10090 GN=Abi2 PE=1 SV=1;sp|P624	21	3	6	3	3	3	3	2	0	0	0	10.5	4	4	3.8	6.5	6.5	52.482	12.974	0	0	0	0	0	0	0	0	0	0	0	0	#NUM!	#NUM!	#NUM!	#NUM!	#NUM!	#NUM!	#NUM!	#NUM!	#NUM!	#NUM!	#NUM!	0	0	0	0
Q8BYZ1;F6RXN4	ABI gene family member 3	Abi3	sp|Q8BYZ1|ABI3_MOUSE ABI gene family member 3 OS=Mus musculus OX=10090 GN=Abi3 PE=1 SV=3;tr|F6RXN4|F6RXN4_MOUSE ABI gene family member 3 (Fragment) OS=Mus musculus OX=10090 GN=Abi3 PE=1 SV=8	6162	3	14	14	14	13	12	12	13	12	12	48.8	46	39.2	46	48.8	48.8	39.106	61.394	39	1108700	954630	1096400	875710	1114200	849500	1007700	1042000	701060	1124200	1428700	20.0335	20.0304	20.1984	19.9546	19.9561	19.8416	20.0511	20.1185	19.31	20.0333	19.9053	1417100	1658600	1459600	1670400
P00520	Tyrosine-protein kinase ABL1	Abl1	sp|P00520|ABL1_MOUSE Tyrosine-protein kinase ABL1 OS=Mus musculus OX=10090 GN=Abl1 PE=1 SV=3	3033	3	14	14	11	9	5	3	8	4	1	18.1	10.6	5.2	3.7	18.1	14.4	122.67	69.651	17	150320	122050	122630	114930	144270	114740	127250	123840	170840	145680	184880	17.1508	17.0629	17.038	17.0249	17.0069	16.9534	17.0657	17.0457	17.2731	17.0853	16.9553	82499	88474	79809	95986
F8VQH0;B2RQ57;Q4JIM5;A0A087WQB7	Non-specific protein-tyrosine kinase;Abelson tyrosine-protein kinase 2	Abl2	tr|F8VQH0|F8VQH0_MOUSE Tyrosine-protein kinase OS=Mus musculus OX=10090 GN=Abl2 PE=1 SV=1;tr|B2RQ57|B2RQ57_MOUSE Tyrosine-protein kinase OS=Mus musculus OX=10090 GN=Abl2 PE=1 SV=1;sp|Q4JIM5|ABL2_MOUSE Tyrosine-protein kinase ABL2 OS=Mus musculus OX=10090 G	2373	3	10	7	7	1	1	3	0	0	1	11.2	1.6	0.7	4.2	7.7	7.7	128.22	140.02	1	0	0	0	0	0	0	0	0	0	0	0	#NUM!	#NUM!	#NUM!	#NUM!	#NUM!	#NUM!	#NUM!	#NUM!	#NUM!	#NUM!	#NUM!	0	0	0	0
E9Q9C7;E9Q9C4;E9Q9C0;E9Q9C1;E9Q9C2;E9QK41;Q8K4G5;E9Q9D1;E9Q9D2;E9Q030;E9Q9Q7	Actin-binding LIM protein 1	Ablim1	tr|E9Q9C7|E9Q9C7_MOUSE Actin-binding LIM protein 1 OS=Mus musculus OX=10090 GN=Ablim1 PE=1 SV=1;tr|E9Q9C4|E9Q9C4_MOUSE Actin-binding LIM protein 1 OS=Mus musculus OX=10090 GN=Ablim1 PE=1 SV=1;tr|E9Q9C0|E9Q9C0_MOUSE Actin-binding LIM protein 1 OS=Mus muscul	2114	3	10	10	10	1	2	2	1	2	2	16.8	2.1	2.8	2.8	16.8	16.8	75.292	182.41	5	16462	21451	8804.5	24221	42446	20180	17463	24314	41461	48793	41087	13.9599	14.5546	13.238	14.7785	15.2418	14.446	14.2004	14.6971	15.2303	15.5072	14.7854	144700	131080	110560	123880
Q5SSL4;E9PUE7;H3BKV6;H3BJY3;H3BKT3;H3BL84	Active breakpoint cluster region-related protein	Abr	sp|Q5SSL4|ABR_MOUSE Active breakpoint cluster region-related protein OS=Mus musculus OX=10090 GN=Abr PE=1 SV=1;tr|E9PUE7|E9PUE7_MOUSE Active breakpoint cluster region-related protein OS=Mus musculus OX=10090 GN=Abr PE=1 SV=1	4749	3	35	35	33	33	32	32	31	31	31	48.4	48.1	47.1	47.5	48.4	46.3	97.666	215.07	117	8025700	6686200	8666000	7292500	8856100	7560500	8037800	7947800	4210500	8466200	9576800	22.8893	22.8386	23.181	23.0125	22.9467	22.9954	23.0468	23.0497	21.8964	22.9461	22.6501	11981000	11682000	12832000	13897000
E9QMV2;Q4KML4;A0A1W2P7X0	Costars family protein ABRACL	Abracl	tr|E9QMV2|E9QMV2_MOUSE Costars family protein ABRACL OS=Mus musculus OX=10090 GN=Abracl PE=1 SV=1;sp|Q4KML4|ABRAL_MOUSE Costars family protein ABRACL OS=Mus musculus OX=10090 GN=Abracl PE=1 SV=1;tr|A0A1W2P7X0|A0A1W2P7X0_MOUSE Costars family protein ABRACL	2197	3	4	4	4	4	3	3	4	3	3	77.8	77.8	46.9	46.9	77.8	77.8	9.0583	13.465	30	734660	612020	576810	561470	747170	571440	558100	737720	473010	633050	772010	19.4398	19.389	19.2718	19.3134	19.3796	19.2696	19.1986	19.6203	18.7423	19.2048	19.0173	1453900	1636200	1573300	1664600
Q9QYL7	Activator of basal transcription 1	Abt1	sp|Q9QYL7|ABT1_MOUSE Activator of basal transcription 1 OS=Mus musculus OX=10090 GN=Abt1 PE=2 SV=1	8716	3	5	5	5	4	4	3	4	4	3	17.1	13	14.5	10.4	17.1	17.1	30.658	7.7989	11	66582	53914	63261	58093	73161	54260	56566	51048	124750	63709	95197	15.9759	15.8842	16.083	16.0406	16.0273	15.873	15.8961	15.7672	16.8195	15.8921	15.9977	111380	120270	105420	136750
A0A0R4J0A1;Q99LJ2;A0A0N4SVK7;A0A0N4SVV0	Ankyrin repeat and BTB/POZ domain-containing protein 1	Abtb1	tr|A0A0R4J0A1|A0A0R4J0A1_MOUSE Ankyrin repeat and BTB/POZ domain-containing protein 1 OS=Mus musculus OX=10090 GN=Abtb1 PE=1 SV=1;sp|Q99LJ2|ABTB1_MOUSE Ankyrin repeat and BTB/POZ domain-containing protein 1 OS=Mus musculus OX=10090 GN=Abtb1 PE=2 SV=1	307	3	5	5	5	3	3	4	3	3	4	12.3	7.5	7.5	10.5	12.3	12.3	54.083	15.723	10	19249	11600	16026	14844	21639	12398	13400	14536	19073	18390	30652	14.1856	13.6676	14.1021	14.0721	14.2698	13.7432	13.8184	13.9549	14.1101	14.0995	14.3627	35506	33861	32195	37769
Q7TQI7	Ankyrin repeat and BTB/POZ domain-containing protein 2	Abtb2	sp|Q7TQI7|ABTB2_MOUSE Ankyrin repeat and BTB/POZ domain-containing protein 2 OS=Mus musculus OX=10090 GN=Abtb2 PE=1 SV=1	5509	3	5	5	5	2	2	2	2	2	2	7.3	2.4	2.5	2.5	7.3	7.3	113.5	5.1653	6	11514	12947	11859	12087	17292	11856	14041	9773.3	243.05	14383	18433	13.4442	13.8261	13.6677	13.7757	13.9463	13.6787	13.8858	13.3822	7.81592	13.7449	13.629	27260	32114	29294	42611
Q9QXM0	Abhydrolase domain-containing protein 2	Abhd2	sp|Q9QXM0|ABHD2_MOUSE Monoacylglycerol lipase ABHD2 OS=Mus musculus OX=10090 GN=Abhd2 PE=1 SV=1	8683	3	2	2	2	0	1	2	0	1	2	4.9	0	2.4	4.9	4.9	4.9	48.377	2.7947	3	0	0	0	0	0	0	0	0	0	0	0	#NUM!	#NUM!	#NUM!	#NUM!	#NUM!	#NUM!	#NUM!	#NUM!	#NUM!	#NUM!	#NUM!	25853	26030	23803	32214
Q921H8;H3BKL5;H3BJZ9;H3BKA1;H3BJC1;H3BJG8	3-ketoacyl-CoA thiolase A, peroxisomal	Acaa1a	sp|Q921H8|THIKA_MOUSE 3-ketoacyl-CoA thiolase A, peroxisomal OS=Mus musculus OX=10090 GN=Acaa1a PE=1 SV=1;tr|H3BKL5|H3BKL5_MOUSE 3-ketoacyl-CoA thiolase A, peroxisomal OS=Mus musculus OX=10090 GN=Acaa1a PE=1 SV=1;tr|H3BJZ9|H3BJZ9_MOUSE 3-ketoacyl-CoA thiol	7225	3	20	20	9	19	20	19	8	9	8	64.4	59.7	64.4	59.7	64.4	25.2	43.953	124.93	106	9859400	8512000	10270000	9283700	10671000	8794600	8987700	9827400	5319800	9923400	9769200	23.1862	23.1869	23.4259	23.3608	23.2157	23.2136	23.2079	23.356	22.2338	23.1753	22.6788	10220000	11248000	11741000	13810000
Q8BWT1;A0A494B9J2	3-ketoacyl-CoA thiolase, mitochondrial	Acaa2	sp|Q8BWT1|THIM_MOUSE 3-ketoacyl-CoA thiolase, mitochondrial OS=Mus musculus OX=10090 GN=Acaa2 PE=1 SV=3	6119	3	25	25	25	23	25	25	23	25	25	85.1	83.1	85.1	85.1	85.1	85.1	41.829	217.65	115	13054000	10076000	10749000	10048000	12807000	9734900	10693000	11038000	8588000	12126000	14315000	23.5911	23.4302	23.4917	23.4749	23.4789	23.3601	23.4586	23.5236	22.9247	23.4645	23.23	15887000	15984000	14554000	17170000
Q5SWU9;V9GWS0;V9GXY1;V9GWS1;V9GWR9;D3Z0B3	Acetyl-CoA carboxylase 1;Biotin carboxylase	Acaca	sp|Q5SWU9|ACACA_MOUSE Acetyl-CoA carboxylase 1 OS=Mus musculus OX=10090 GN=Acaca PE=1 SV=1	4783	3	97	97	81	88	84	83	75	71	70	51.9	48.9	44.8	45.6	51.9	42.6	265.25	323.31	295	9327100	8090100	8138600	7543700	9599700	7951100	8371500	7376000	15944000	9465000	17950000	23.1061	23.1135	23.0904	23.0614	23.063	23.0681	23.1055	22.942	23.8173	23.107	23.5565	12101000	12769000	11242000	12959000
E9Q4Z2	Acetyl-CoA carboxylase 2;Biotin carboxylase	Acacb	sp|E9Q4Z2|ACACB_MOUSE Acetyl-CoA carboxylase 2 OS=Mus musculus OX=10090 GN=Acacb PE=1 SV=1	2025	3	13	2	2	12	13	12	2	2	1	6.5	6.2	6.5	6.1	0.8	0.8	275.75	2.8898	6	87626	72635	74431	72318	73292	68703	61308	69691	89471	60859	64169	16.3722	16.3142	16.3176	16.3566	16.0298	16.2135	16.0122	16.2163	16.3399	15.826	15.4286	90199	138700	155820	118610
Q8K370	Acyl-CoA dehydrogenase family member 10	Acad10	sp|Q8K370|ACD10_MOUSE Acyl-CoA dehydrogenase family member 10 OS=Mus musculus OX=10090 GN=Acad10 PE=1 SV=1	6603	3	29	29	15	16	20	22	7	8	10	31.2	16.1	21	25.2	31.2	16.9	118.98	59.558	59	414440	353210	389510	328150	418550	333360	407900	427140	366730	398470	436860	18.6139	18.596	18.7053	18.5385	18.5435	18.4921	18.7463	18.8319	18.3752	18.537	18.1958	634300	643480	639380	643560
A0A0R4J0I6;Q80XL6;A0A087WSI8;D3YTQ5;F6U473	Acyl-CoA dehydrogenase family member 11	Acad11	tr|A0A0R4J0I6|A0A0R4J0I6_MOUSE Acyl-CoA dehydrogenase family member 11 OS=Mus musculus OX=10090 GN=Acad11 PE=1 SV=1;sp|Q80XL6|ACD11_MOUSE Acyl-CoA dehydrogenase family member 11 OS=Mus musculus OX=10090 GN=Acad11 PE=1 SV=2;tr|A0A087WSI8|A0A087WSI8_MOUSE Ac	335	3	25	25	25	21	18	19	21	18	19	33.4	27.9	24.9	25.9	33.4	33.4	87.347	50.545	58	629660	526660	631710	580830	716320	582740	655330	588470	1029200	722310	915280	19.2173	19.1723	19.4029	19.3623	19.3187	19.2979	19.4303	19.2942	19.8639	19.3951	19.2629	758280	729990	778510	854700
A0A0R4J0P1;D3YTT4;Q9D7B6;A0A1L1SUG2	Isobutyryl-CoA dehydrogenase, mitochondrial	Acad8	tr|A0A0R4J0P1|A0A0R4J0P1_MOUSE Acyl-Coenzyme A dehydrogenase family, member 8 OS=Mus musculus OX=10090 GN=Acad8 PE=1 SV=1;tr|D3YTT4|D3YTT4_MOUSE Isobutyryl-CoA dehydrogenase, mitochondrial OS=Mus musculus OX=10090 GN=Acad8 PE=1 SV=1;sp|Q9D7B6|ACAD8_MOUSE I	356	3	16	16	16	15	14	14	15	14	14	43.1	40.9	39.2	38	43.1	43.1	45.091	58.016	48	1113900	908950	1039400	931360	1170800	961300	994210	1079200	1837600	1182300	1074500	20.0403	19.9597	20.1213	20.0435	20.0275	20.02	20.0316	20.1691	20.7002	20.106	19.4943	1203400	1207000	1220400	1307500
Q8JZN5;A0A0G2JF25;A0A0G2JDY4	Acyl-CoA dehydrogenase family member 9, mitochondrial	Acad9	sp|Q8JZN5|ACAD9_MOUSE Complex I assembly factor ACAD9, mitochondrial OS=Mus musculus OX=10090 GN=Acad9 PE=1 SV=2	6473	3	26	26	26	24	22	23	24	22	23	43.5	40.3	37.9	39	43.5	43.5	68.721	78.581	80	4356500	3819700	4279800	3630700	4511200	3858200	3953900	3983700	6641300	4265000	5226900	22.0078	22.0308	22.1631	22.0063	21.9736	22.0249	22.0233	22.0533	22.5538	21.957	21.7765	4768200	5103500	4892800	5144100
A0A0R4J083;P51174	Long-chain specific acyl-CoA dehydrogenase, mitochondrial	Acadl	tr|A0A0R4J083|A0A0R4J083_MOUSE Long-chain-specific acyl-CoA dehydrogenase, mitochondrial OS=Mus musculus OX=10090 GN=Acadl PE=1 SV=1;sp|P51174|ACADL_MOUSE Long-chain specific acyl-CoA dehydrogenase, mitochondrial OS=Mus musculus OX=10090 GN=Acadl PE=1 SV=2	299	3	21	21	21	20	18	19	20	18	19	46.5	46.3	40.9	41.2	46.5	46.5	47.896	98.268	94	12934000	11174000	11856000	10364000	13461000	11299000	11084000	11798000	15518000	12263000	15682000	23.5777	23.5795	23.6331	23.5196	23.5508	23.5751	23.5104	23.6196	23.7783	23.4807	23.3616	12781000	14085000	12698000	13684000
P45952;D6RFD7	Medium-chain specific acyl-CoA dehydrogenase, mitochondrial	Acadm	sp|P45952|ACADM_MOUSE Medium-chain specific acyl-CoA dehydrogenase, mitochondrial OS=Mus musculus OX=10090 GN=Acadm PE=1 SV=1	3490	3	18	18	18	16	16	18	16	16	18	44.9	41.6	43	44.9	44.9	44.9	46.481	64.458	71	9733500	8133200	9282100	8068500	10065000	8333600	8860900	9435800	7934900	9671800	9718900	23.1676	23.1212	23.28	23.1584	23.1313	23.1359	23.1875	23.2973	22.8106	23.1382	22.6714	14546000	14695000	14004000	15139000
Q07417	Short-chain specific acyl-CoA dehydrogenase, mitochondrial	Acads	sp|Q07417|ACADS_MOUSE Short-chain specific acyl-CoA dehydrogenase, mitochondrial OS=Mus musculus OX=10090 GN=Acads PE=1 SV=2	4131	3	19	19	19	18	18	19	18	18	19	61.7	60	60	61.7	61.7	61.7	44.889	99	80	5810900	5328800	5778900	5049100	6275400	5502800	5474500	6022100	7279200	6124600	6297400	22.4234	22.5112	22.5964	22.4821	22.4497	22.5371	22.4927	22.6494	22.6862	22.479	22.0454	8997100	10168000	9402700	9934100
Q9DBL1;E9Q5L3;A0A140LHL4	Short/branched chain specific acyl-CoA dehydrogenase, mitochondrial	Acadsb	sp|Q9DBL1|ACDSB_MOUSE Short/branched chain specific acyl-CoA dehydrogenase, mitochondrial OS=Mus musculus OX=10090 GN=Acadsb PE=1 SV=1;tr|E9Q5L3|E9Q5L3_MOUSE Short/branched chain-specific acyl-CoA dehydrogenase, mitochondrial OS=Mus musculus OX=10090 GN=Ac	8286	3	17	17	17	14	16	15	14	16	15	50.9	46.1	49.3	43.5	50.9	50.9	47.874	66.272	55	3507700	3186000	3563800	2830300	3613000	3174300	2980800	3502700	2082000	3454900	3313900	21.6952	21.7691	21.899	21.647	21.6532	21.7434	21.6157	21.8676	20.8803	21.6531	21.1191	4744900	5089700	4698600	5086700
P50544;B1AR28	Very long-chain specific acyl-CoA dehydrogenase, mitochondrial	Acadvl	sp|P50544|ACADV_MOUSE Very long-chain specific acyl-CoA dehydrogenase, mitochondrial OS=Mus musculus OX=10090 GN=Acadvl PE=1 SV=3;tr|B1AR28|B1AR28_MOUSE Very long-chain-specific acyl-CoA dehydrogenase, mitochondrial OS=Mus musculus OX=10090 GN=Acadvl PE=1	3570	3	34	34	34	27	28	32	27	28	32	64	52.3	54.3	60.8	64	64	70.875	145.67	106	8418700	7215200	7806600	6320500	8217400	6752400	7028500	7316400	5958200	7708700	8818100	22.9583	22.9484	23.0303	22.8061	22.8387	22.8323	22.8532	22.9303	22.3973	22.8109	22.5311	11374000	12647000	10734000	11873000
Q8K2H4	Arf-GAP with coiled-coil, ANK repeat and PH domain-containing protein 1	Acap1	sp|Q8K2H4|ACAP1_MOUSE Arf-GAP with coiled-coil, ANK repeat and PH domain-containing protein 1 OS=Mus musculus OX=10090 GN=Acap1 PE=1 SV=1	6571	3	28	28	28	21	20	24	21	20	24	42.3	34.7	32.8	38.6	42.3	42.3	81.703	112.87	75	2463100	2207100	2388800	2447500	2796900	2434500	2398400	2257100	2640700	2676700	4243500	21.1851	21.2395	21.3219	21.4374	21.2839	21.3606	21.3021	21.2336	21.2233	21.2849	21.4758	3050000	3363400	3245100	3881700
D4AFX6;Q6ZQK5;A0A338P6P6;A0A2R8W6H4	Arf-GAP with coiled-coil, ANK repeat and PH domain-containing protein 2	Acap2	tr|D4AFX6|D4AFX6_MOUSE Arf-GAP with coiled-coil, ANK repeat and PH domain-containing protein 2 OS=Mus musculus OX=10090 GN=Acap2 PE=1 SV=1;sp|Q6ZQK5|ACAP2_MOUSE Arf-GAP with coiled-coil, ANK repeat and PH domain-containing protein 2 OS=Mus musculus OX=1009	1750	3	38	38	36	30	30	33	28	28	31	52	45.2	48.3	50.3	52	49.4	88.085	307.08	94	4153300	3442500	3847300	3410800	4466800	3723500	3889200	4008000	2404000	4232100	5776100	21.9389	21.8808	22.0094	21.9162	21.9593	21.9736	21.9995	22.062	21.0878	21.9458	21.9207	5290400	5519400	5217800	5919500
A2ADA6;Q6NXL5		Acap3	tr|A2ADA6|A2ADA6_MOUSE ArfGAP with coiled-coil, ankyrin repeat and PH domains 3 OS=Mus musculus OX=10090 GN=Acap3 PE=1 SV=1;tr|Q6NXL5|Q6NXL5_MOUSE ArfGAP with coiled-coil, ankyrin repeat and PH domains 3 OS=Mus musculus OX=10090 GN=Acap3 PE=1 SV=1	1015	3	10	8	8	6	5	5	4	3	3	18.8	12.1	6.4	7	16.4	16.4	92.333	73.872	11	55329	53696	59761	45260	71502	57359	40740	54351	74079	54452	78764	15.7088	15.8783	16.0009	15.6805	15.9942	15.9531	15.4226	15.8576	16.0676	15.6656	15.7243	58833	62184	59438	58114
Q8QZT1	Acetyl-CoA acetyltransferase, mitochondrial	Acat1	sp|Q8QZT1|THIL_MOUSE Acetyl-CoA acetyltransferase, mitochondrial OS=Mus musculus OX=10090 GN=Acat1 PE=1 SV=1	6653	3	19	19	19	17	18	18	17	18	18	57.5	51.9	57.1	55.7	57.5	57.5	44.816	117.7	83	10650000	8820200	9734900	7906800	11044000	8299300	9294500	9522400	8187400	10887000	12238000	23.2974	23.2382	23.3488	23.1292	23.2652	23.1299	23.2564	23.3105	22.8558	23.309	23.0039	10818000	12380000	10814000	12049000
Q8CAY6;G3XA25;A0A3B2WAL8;Q80X81	Acetyl-CoA acetyltransferase, cytosolic	Acat2	sp|Q8CAY6|THIC_MOUSE Acetyl-CoA acetyltransferase, cytosolic OS=Mus musculus OX=10090 GN=Acat2 PE=1 SV=2;tr|G3XA25|G3XA25_MOUSE Acetyl-CoA acetyltransferase, cytosolic OS=Mus musculus OX=10090 GN=Acat2 PE=1 SV=1;tr|A0A3B2WAL8|A0A3B2WAL8_MOUSE Acetyl-CoA ac	6313	3	11	11	11	9	10	11	9	10	11	50.9	46.9	48.9	50.9	50.9	50.9	41.297	100.38	55	2133800	1740100	1612500	1746100	2118800	1643500	1738900	1804600	3225400	2151900	4267700	20.9781	20.8965	20.7549	20.9502	20.8833	20.7937	20.8382	20.9108	21.5119	20.97	21.4841	3810400	4149200	3351700	4351100
A0A0R4J079;Q8BMP6	Golgi resident protein GCP60	Acbd3	tr|A0A0R4J079|A0A0R4J079_MOUSE Acyl-Coenzyme A binding domain containing 3, isoform CRA_b OS=Mus musculus OX=10090 GN=Acbd3 PE=1 SV=1;sp|Q8BMP6|GCP60_MOUSE Golgi resident protein GCP60 OS=Mus musculus OX=10090 GN=Acbd3 PE=1 SV=3	297	3	23	23	23	23	21	21	23	21	21	55.8	55.8	53.9	53.9	55.8	55.8	60.181	162.58	71	2922400	2562100	3240800	2476700	3169500	2527200	3006700	2793800	2076600	3066200	4079500	21.4318	21.4547	21.7619	21.4545	21.4643	21.4145	21.6282	21.5414	20.8766	21.4809	21.419	4382500	4799300	4760900	5030300
E9QNH7;Q5XG73;A0A2I3BRB9;Z4YM84;A0A2I3BQH8;A0A2I3BQ50;Z4YN06;E0CXU7;E9Q289	Acyl-CoA-binding domain-containing protein 5	Acbd5	tr|E9QNH7|E9QNH7_MOUSE Acyl-CoA-binding domain-containing protein 5 OS=Mus musculus OX=10090 GN=Acbd5 PE=1 SV=1;sp|Q5XG73|ACBD5_MOUSE Acyl-CoA-binding domain-containing protein 5 OS=Mus musculus OX=10090 GN=Acbd5 PE=1 SV=1;tr|A0A2I3BRB9|A0A2I3BRB9_MOUSE Ac	2208	3	19	19	19	15	16	15	15	16	15	44.4	33.8	35.4	36.5	44.4	44.4	56.712	61.672	49	786470	736040	807430	634950	861990	699430	748840	756550	464930	833140	1145500	19.5381	19.6552	19.757	19.4908	19.5858	19.5612	19.6227	19.6567	18.7175	19.6011	19.5866	864630	1042700	1035500	1003500
Q9D061	Acyl-CoA-binding domain-containing protein 6	Acbd6	sp|Q9D061|ACBD6_MOUSE Acyl-CoA-binding domain-containing protein 6 OS=Mus musculus OX=10090 GN=Acbd6 PE=1 SV=2	7924	3	6	6	6	5	3	3	5	3	3	24.8	21.6	13.8	12.8	24.8	24.8	30.887	13.803	11	229360	169980	170260	193490	237120	185220	186960	175760	297410	237020	281610	17.7603	17.5408	17.5114	17.7764	17.7237	17.6442	17.6208	17.5508	18.0729	17.7875	17.5624	140620	155120	119210	168720
A2AIG8;A2AIG9;F6RIQ1	1-aminocyclopropane-1-carboxylate synthase-like protein 1	Accs	sp|A2AIG8|1A1L1_MOUSE 1-aminocyclopropane-1-carboxylate synthase-like protein 1 OS=Mus musculus OX=10090 GN=Accs PE=2 SV=1;tr|A2AIG9|A2AIG9_MOUSE 1-aminocyclopropane-1-carboxylate synthase-like protein 1 (Fragment) OS=Mus musculus OX=10090 GN=Accs PE=1 SV=	1055	3	5	5	5	3	2	1	3	2	1	14.5	8	9	1.6	14.5	14.5	56.878	5.9774	6	10994	8175.6	10368	11796	13908	10745	10048	15925	26177	13555	16984	13.3775	13.1629	13.4739	13.7405	13.6321	13.5367	13.4031	14.0866	14.5668	13.6594	13.5109	31454	31834	28687	33294
Q5EE38;A0A1D5RLA2;A0A1D5RLU6;A0A1D5RM77	Adrenocortical dysplasia protein	Acd	sp|Q5EE38|ACD_MOUSE Adrenocortical dysplasia protein OS=Mus musculus OX=10090 GN=Acd PE=1 SV=1;tr|A0A1D5RLA2|A0A1D5RLA2_MOUSE Adrenocortical dysplasia protein OS=Mus musculus OX=10090 GN=Acd PE=1 SV=1	4685	3	4	4	4	2	1	2	2	1	2	10.8	6.5	3.1	5.5	10.8	10.8	44.713	4.5152	2	1457.8	0	1362.7	0	0	1434	1194.6	0	2769	1366.9	4468.4	10.4627	#NUM!	10.5463	#NUM!	#NUM!	10.6312	10.3307	#NUM!	11.326	10.3496	11.5846	0	0	0	0
B8JJ89		Acin1	tr|B8JJ89|B8JJ89_MOUSE Apoptotic chromatin condensation inducer in the nucleus (Fragment) OS=Mus musculus OX=10090 GN=Acin1 PE=1 SV=8	1413	3	13	1	1	6	9	8	1	1	1	47.3	24.2	34.8	31.2	3.1	3.1	29.772	1.3581	3	3047.7	0	2957.4	2707	1626.2	2241.9	0	2134.6	3094.8	0	0	11.5266	#NUM!	11.6641	11.617	10.5358	11.2759	#NUM!	11.1873	11.4864	#NUM!	#NUM!	158830	187060	167850	180380
F6RJ39;B8JJ90;F6Q8C0		Acin1	tr|F6RJ39|F6RJ39_MOUSE Apoptotic chromatin condensation inducer in the nucleus (Fragment) OS=Mus musculus OX=10090 GN=Acin1 PE=1 SV=1	2250	3	72	72	0	40	48	47	0	0	0	57.2	37.9	43	41.6	57.2	0	143.54	323.31	115	5301100	4116600	4855000	4157000	5098000	4045000	4872400	4282200	7677800	5269200	8755600	22.2909	22.1388	22.3451	22.2016	22.15	22.0931	22.3246	22.1575	22.7631	22.262	22.5208	6628800	7166300	6663700	7692800
Q9JIX8;B8JJ91	Apoptotic chromatin condensation inducer in the nucleus	Acin1	sp|Q9JIX8|ACINU_MOUSE Apoptotic chromatin condensation inducer in the nucleus OS=Mus musculus OX=10090 GN=Acin1 PE=1 SV=3	8546	3	71	1	0	40	47	46	0	0	0	55.3	36	40	38.6	2.4	0	150.72	45.57	0	0	0	0	0	0	0	0	0	0	0	0	#NUM!	#NUM!	#NUM!	#NUM!	#NUM!	#NUM!	#NUM!	#NUM!	#NUM!	#NUM!	#NUM!	0	0	0	0
Q3V117;Q3TS02		Acly	tr|Q3V117|Q3V117_MOUSE ATP-citrate synthase OS=Mus musculus OX=10090 GN=Acly PE=1 SV=1	4593	3	66	66	2	61	61	60	2	2	2	63.9	60.7	62.9	62.9	63.9	1.3	120.79	323.31	310	42684000	37424000	35952000	35760000	47654000	40246000	40879000	38531000	27619000	45547000	99422000	25.3003	25.3233	25.2336	25.3064	25.3746	25.4077	25.3933	25.3271	24.61	25.3737	26.0261	43170000	45612000	40391000	47489000
P28271	Cytoplasmic aconitate hydratase	Aco1	sp|P28271|ACOC_MOUSE Cytoplasmic aconitate hydratase OS=Mus musculus OX=10090 GN=Aco1 PE=1 SV=3	3335	3	48	48	47	42	41	44	41	40	43	61.1	51.9	55.3	57.8	61.1	60.2	98.124	215.19	155	6676900	5378300	5596900	6426500	7970200	6480200	6114100	6476700	6581600	8132600	10915000	22.6238	22.5245	22.5502	22.8301	22.7947	22.773	22.6521	22.7544	22.5408	22.8881	22.8388	7708100	7244300	7084500	9890800
Q99KI0;A0A2R8W744;A0A2R8VJW0;A0A2R8VHM8	Aconitate hydratase, mitochondrial	Aco2	sp|Q99KI0|ACON_MOUSE Aconitate hydratase, mitochondrial OS=Mus musculus OX=10090 GN=Aco2 PE=1 SV=1	7379	3	40	40	40	38	38	37	38	38	37	57.2	57.2	56.3	55.1	57.2	57.2	85.462	316.43	194	25486000	22699000	26364000	21578000	28377000	23183000	25227000	25521000	28242000	27135000	36391000	24.5563	24.6019	24.7861	24.5776	24.6267	24.6119	24.6969	24.7328	24.6422	24.6265	24.5761	25475000	28774000	28287000	30509000
O55137;Q9QYR7;Q32Q92;Q8BWN8;A0A1Y7VML8	Acyl-coenzyme A thioesterase 1	Acot1	sp|O55137|ACOT1_MOUSE Acyl-coenzyme A thioesterase 1 OS=Mus musculus OX=10090 GN=Acot1 PE=1 SV=1	2885	3	26	26	10	20	19	22	7	7	7	65.9	56.1	57.8	60.6	65.9	23.4	46.135	122.27	83	8244800	6484700	7594300	5904700	7664500	6110400	7481400	7260200	2802800	6936200	9413100	22.9281	22.7944	22.9905	22.708	22.7382	22.6882	22.9433	22.9192	21.3092	22.6586	22.6253	10127000	10592000	9605100	10194000
A2AVR6;Q8VHQ9;F6SS52;E0CYS0;E0CYA0;E0CXP8	Acyl-coenzyme A thioesterase 11	Acot11	tr|A2AVR6|A2AVR6_MOUSE Acyl-coenzyme A thioesterase 11 OS=Mus musculus OX=10090 GN=Acot11 PE=1 SV=1;sp|Q8VHQ9|ACO11_MOUSE Acyl-coenzyme A thioesterase 11 OS=Mus musculus OX=10090 GN=Acot11 PE=1 SV=1	1157	3	14	14	14	12	10	8	12	10	8	27.2	17.9	19.2	11.1	27.2	27.2	69.377	31.471	31	762620	642260	706510	597910	747400	661270	676470	701750	539660	725600	930040	19.4937	19.4586	19.5644	19.4041	19.38	19.4802	19.4761	19.5482	18.9325	19.4017	19.286	940490	939130	907490	968430
Q9CQR4	Acyl-coenzyme A thioesterase 13;Acyl-coenzyme A thioesterase 13, N-terminally processed	Acot13	sp|Q9CQR4|ACO13_MOUSE Acyl-coenzyme A thioesterase 13 OS=Mus musculus OX=10090 GN=Acot13 PE=1 SV=1	7660	3	5	5	5	5	4	4	5	4	4	43.6	43.6	34.3	34.3	43.6	43.6	15.183	21.255	15	3168100	2637900	2673800	2171800	2900600	2252400	2536400	2918000	1895400	2663800	2905900	21.5483	21.4968	21.4845	21.265	21.3364	21.2484	21.3828	21.6041	20.7449	21.2779	20.9296	3953700	4573100	3739700	3753400
Q9QYR9	Acyl-coenzyme A thioesterase 2, mitochondrial	Acot2	sp|Q9QYR9|ACOT2_MOUSE Acyl-coenzyme A thioesterase 2, mitochondrial OS=Mus musculus OX=10090 GN=Acot2 PE=1 SV=2	8719	3	19	9	9	17	18	17	8	9	7	55.6	52.5	54.1	51.7	30.7	30.7	49.656	57.636	34	784590	650680	801530	635490	880210	712970	807240	804580	793420	834370	807720	19.5347	19.4774	19.7464	19.492	19.616	19.5888	19.7311	19.7455	19.4885	19.6032	19.0825	1141100	1236400	1207400	1288200
E9PYH2;Q91V12	Cytosolic acyl coenzyme A thioester hydrolase	Acot7	tr|E9PYH2|E9PYH2_MOUSE Cytosolic acyl coenzyme A thioester hydrolase OS=Mus musculus OX=10090 GN=Acot7 PE=1 SV=1;sp|Q91V12|BACH_MOUSE Cytosolic acyl coenzyme A thioester hydrolase OS=Mus musculus OX=10090 GN=Acot7 PE=1 SV=2	1912	3	19	19	19	17	17	14	17	17	14	52.1	47.1	47.1	42.2	52.1	52.1	42.826	80.474	71	5616100	4580200	5659600	4261900	5667400	4709300	4777400	4577700	6042200	4714200	7752100	22.3742	22.2928	22.5663	22.2376	22.3027	22.3124	22.2962	22.2538	22.4175	22.1014	22.3452	8728500	9250800	8999300	8952000
P58137;Q8BZR4;G3UXJ8	Acyl-coenzyme A thioesterase 8	Acot8	sp|P58137|ACOT8_MOUSE Acyl-coenzyme A thioesterase 8 OS=Mus musculus OX=10090 GN=Acot8 PE=1 SV=1;tr|Q8BZR4|Q8BZR4_MOUSE Acyl-coenzyme A thioesterase 8 OS=Mus musculus OX=10090 GN=Acot8 PE=1 SV=1	3689	3	11	11	11	9	9	10	9	9	10	37.2	34.7	34.4	34.4	37.2	37.2	35.827	32.774	34	933420	782560	949910	790450	1038200	850840	818450	776200	794040	879710	1007500	19.7853	19.7437	19.9914	19.8068	19.8541	19.8439	19.751	19.6937	19.4897	19.6795	19.4014	1264500	1369200	1318600	1420000
Q9R0X4;Q32MW3	Acyl-coenzyme A thioesterase 9, mitochondrial;Acyl-coenzyme A thioesterase 10, mitochondrial	Acot9	sp|Q9R0X4|ACOT9_MOUSE Acyl-coenzyme A thioesterase 9, mitochondrial OS=Mus musculus OX=10090 GN=Acot9 PE=1 SV=1;sp|Q32MW3|ACO10_MOUSE Acyl-coenzyme A thioesterase 10, mitochondrial OS=Mus musculus OX=10090 GN=Acot10 PE=2 SV=1	8779	3	26	26	26	24	24	25	24	24	25	54.9	51.3	48.1	54.9	54.9	54.9	50.56	80.556	95	5500600	4639500	5567500	4345900	5829800	4871100	5250700	5362500	4163300	5371400	6000800	22.3442	22.3113	22.5426	22.2657	22.3435	22.3612	22.4325	22.4821	21.8801	22.2897	21.9757	6478400	6887800	6920500	7095100
A2A848		Acox1	tr|A2A848|A2A848_MOUSE Peroxisomal acyl-coenzyme A oxidase 1 (Fragment) OS=Mus musculus OX=10090 GN=Acox1 PE=1 SV=1	975	3	21	1	1	15	17	21	0	0	1	44.8	30.9	32.8	44.8	4.5	4.5	70.03	6.4088	1	0	0	0	0	0	0	0	0	0	0	0	#NUM!	#NUM!	#NUM!	#NUM!	#NUM!	#NUM!	#NUM!	#NUM!	#NUM!	#NUM!	#NUM!	0	0	0	0
Q9R0H0	Peroxisomal acyl-coenzyme A oxidase 1	Acox1	sp|Q9R0H0|ACOX1_MOUSE Peroxisomal acyl-coenzyme A oxidase 1 OS=Mus musculus OX=10090 GN=Acox1 PE=1 SV=5	8764	3	23	23	3	18	20	23	3	3	3	46.9	38	39.8	46.9	46.9	8.8	74.648	132.97	66	1480400	1311500	1511700	1589100	1913500	1640600	1760700	1318700	1741200	1718500	3125100	20.4506	20.4886	20.6618	20.8143	20.7363	20.7912	20.8561	20.4583	20.6225	20.6456	21.0345	2178800	2346400	2447600	3189200
Q9EPL9;Q3TAW3;E9Q296;Q8C178;D3Z2N6;A0A0J9YVH1;REV__Q5SV54	Peroxisomal acyl-coenzyme A oxidase 3;Acyl-coenzyme A oxidase	Acox3	sp|Q9EPL9|ACOX3_MOUSE Peroxisomal acyl-coenzyme A oxidase 3 OS=Mus musculus OX=10090 GN=Acox3 PE=1 SV=2;tr|Q3TAW3|Q3TAW3_MOUSE Acyl-coenzyme A oxidase OS=Mus musculus OX=10090 GN=Acox3 PE=1 SV=1;tr|E9Q296|E9Q296_MOUSE Acyl-coenzyme A oxidase OS=Mus musculu	8391	3	36	36	34	30	33	34	29	32	33	60.4	53	55.3	59.3	60.4	59.3	78.403	186.65	117	5738900	5413900	5903800	5359600	6440000	5524100	5697900	5879900	3338900	5930600	6760700	22.4054	22.534	22.6272	22.5682	22.4871	22.5427	22.5504	22.615	21.5618	22.4326	22.1478	8649100	9602200	9205200	10033000
Q561M1		Acp1	tr|Q561M1|Q561M1_MOUSE Acp1 protein OS=Mus musculus OX=10090 GN=Acp1 PE=1 SV=1	4657	3	7	1	1	6	6	6	1	1	1	52.5	44.9	48.1	48.1	15.2	15.2	17.922	2.8186	3	77356	66491	66207	59030	77932	64634	62018	68866	63090	80056	109880	16.1923	16.1867	16.1487	16.0637	16.1184	16.1254	16.0288	16.1991	15.8359	16.2216	16.2046	70562	82058	67618	78329
Q9D358;A0A1W2P7X3	Low molecular weight phosphotyrosine protein phosphatase	Acp1	sp|Q9D358|PPAC_MOUSE Low molecular weight phosphotyrosine protein phosphatase OS=Mus musculus OX=10090 GN=Acp1 PE=1 SV=3;tr|A0A1W2P7X3|A0A1W2P7X3_MOUSE Low molecular weight phosphotyrosine protein phosphatase OS=Mus musculus OX=10090 GN=Acp1 PE=1 SV=1	8057	3	7	7	1	6	6	6	1	1	1	48.7	41.1	44.3	44.3	48.7	11.4	18.192	34.7	19	2295600	2079100	1849500	1825800	2307500	1792400	1807400	2081300	1945100	2248700	3154700	21.0835	21.1533	20.9527	21.0146	21.0064	20.9188	20.8939	21.1167	20.7822	21.0335	21.0481	3223800	3717600	2942300	3795400
P24638;B7ZCF5;B7ZCF4	Lysosomal acid phosphatase	Acp2	sp|P24638|PPAL_MOUSE Lysosomal acid phosphatase OS=Mus musculus OX=10090 GN=Acp2 PE=1 SV=2;tr|B7ZCF5|B7ZCF5_MOUSE Lysosomal acid phosphatase (Fragment) OS=Mus musculus OX=10090 GN=Acp2 PE=1 SV=1;tr|B7ZCF4|B7ZCF4_MOUSE Lysosomal acid phosphatase (Fragment)	3283	3	12	12	12	11	10	10	11	10	10	23.4	22.5	20.6	18.7	23.4	23.4	48.508	44.099	33	1604000	1228900	1489200	1402300	1681900	1389200	1511500	1819100	387690	1592000	826760	20.5663	20.3947	20.6401	20.6339	20.5501	20.5512	20.636	20.9224	18.4554	20.5353	19.1161	1204100	1108800	1163000	1318300
Q05117	Tartrate-resistant acid phosphatase type 5	Acp5	sp|Q05117|PPA5_MOUSE Tartrate-resistant acid phosphatase type 5 OS=Mus musculus OX=10090 GN=Acp5 PE=1 SV=2	4108	3	3	3	3	2	2	3	2	2	3	11.6	9.5	9.5	11.6	11.6	11.6	36.807	7.9331	7	45420	37631	52417	49826	53573	50616	46634	46314	8256.1	54496	30000	15.4241	15.3654	15.8118	15.8191	15.5777	15.7727	15.6175	15.6268	12.9021	15.6667	14.3317	60878	63963	65829	106030
Q8BP40	Lysophosphatidic acid phosphatase type 6	Acp6	sp|Q8BP40|PPA6_MOUSE Lysophosphatidic acid phosphatase type 6 OS=Mus musculus OX=10090 GN=Acp6 PE=1 SV=1	5995	3	11	11	11	10	9	10	10	9	10	34.7	32.3	29.7	32.3	34.7	34.7	47.624	55.463	30	821930	737000	742670	726320	892980	758710	733890	786990	1085200	826510	996440	19.6017	19.6571	19.6364	19.6848	19.6367	19.6786	19.5936	19.7136	19.9403	19.5895	19.3854	980490	1058100	921390	1129200
Q8CE08;A0A1L1SUT0	Prostatic acid phosphatase	Acpp	sp|Q8CE08|PPAP_MOUSE Prostatic acid phosphatase OS=Mus musculus OX=10090 GN=Acpp PE=2 SV=1;tr|A0A1L1SUT0|A0A1L1SUT0_MOUSE Prostatic acid phosphatase (Fragment) OS=Mus musculus OX=10090 GN=Acpp PE=3 SV=1	6352	3	10	10	10	7	7	9	7	7	9	26	19.2	21	24.7	26	26	43.717	27.099	25	326370	278980	273020	433700	425200	354230	321920	267280	71612	395750	437250	18.2692	18.2556	18.1927	18.9409	18.5663	18.5797	18.4048	18.1556	16.0187	18.5271	18.1971	594240	686600	603570	1198400
Q8VCW8	Acyl-CoA synthetase family member 2, mitochondrial	Acsf2	sp|Q8VCW8|ACSF2_MOUSE Medium-chain acyl-CoA ligase ACSF2, mitochondrial OS=Mus musculus OX=10090 GN=Acsf2 PE=1 SV=1	6883	3	22	22	22	17	21	21	17	21	21	40.8	33.7	40.8	39.7	40.8	40.8	67.95	86.587	67	3323100	3094900	3533200	2521900	3487100	2778200	3074000	3213400	6911400	3301500	4169800	21.6172	21.7273	21.8866	21.4806	21.6021	21.5511	21.6601	21.7433	22.6114	21.5876	21.4506	3879200	4644500	4451700	4248600
Q3URE1;A0A1D5RMC8	Acyl-CoA synthetase family member 3, mitochondrial	Acsf3	sp|Q3URE1|ACSF3_MOUSE Malonate--CoA ligase ACSF3, mitochondrial OS=Mus musculus OX=10090 GN=Acsf3 PE=1 SV=2;tr|A0A1D5RMC8|A0A1D5RMC8_MOUSE Malonate--CoA ligase ACSF3, mitochondrial OS=Mus musculus OX=10090 GN=Acsf3 PE=1 SV=1	4536	3	19	19	19	15	16	13	15	16	13	41.5	34.5	35.7	29.2	41.5	41.5	65.076	75.926	48	463470	399520	430240	359330	522010	418010	438010	434520	774770	500420	691700	18.7752	18.7737	18.8488	18.6695	18.8622	18.8185	18.849	18.8567	19.4542	18.8656	18.8588	673850	729500	628090	743030
D3Z041;P41216;D3Z457;D3YVF6;F6WNZ2;A0A1B0GRS8	Long-chain-fatty-acid--CoA ligase 1	Acsl1	tr|D3Z041|D3Z041_MOUSE Long-chain-fatty-acid--CoA ligase 1 OS=Mus musculus OX=10090 GN=Acsl1 PE=1 SV=1;sp|P41216|ACSL1_MOUSE Long-chain-fatty-acid--CoA ligase 1 OS=Mus musculus OX=10090 GN=Acsl1 PE=1 SV=2	1629	3	37	37	34	36	36	36	33	33	33	55.1	53.9	55.1	55.1	55.1	51.1	78.034	128.76	140	16464000	14188000	16090000	14842000	18869000	16308000	15081000	15669000	7353700	16905000	18149000	23.9259	23.924	24.0737	24.0377	24.038	24.1044	23.9547	24.029	22.7009	23.9438	23.5724	21553000	23030000	22324000	26495000
Q9CZW4;E9PUC2;D3Z4I4	Long-chain-fatty-acid--CoA ligase 3	Acsl3	sp|Q9CZW4|ACSL3_MOUSE Long-chain-fatty-acid--CoA ligase 3 OS=Mus musculus OX=10090 GN=Acsl3 PE=1 SV=2;tr|E9PUC2|E9PUC2_MOUSE Long-chain-fatty-acid--CoA ligase 3 OS=Mus musculus OX=10090 GN=Acsl3 PE=1 SV=1	7911	3	24	23	23	18	20	18	17	19	17	43.9	33.1	37.2	32.4	42.4	42.4	80.491	85.623	57	820450	745480	789570	786650	927290	776080	815240	750920	2586700	967750	1729800	19.5991	19.6736	19.7247	19.7999	19.6911	19.7112	19.7453	19.6459	21.1935	19.8171	20.1812	933940	1080300	941820	1204900
Q9QUJ7	Long-chain-fatty-acid--CoA ligase 4	Acsl4	sp|Q9QUJ7|ACSL4_MOUSE Long-chain-fatty-acid--CoA ligase 4 OS=Mus musculus OX=10090 GN=Acsl4 PE=1 SV=2	8659	3	31	31	30	26	27	29	25	26	28	55.4	50.4	49.8	52.2	55.4	53.9	79.076	226.09	93	5511400	4435400	4963300	4442100	5942400	4992600	5018100	5347000	5534400	5475400	6372300	22.3471	22.2464	22.3769	22.2973	22.3711	22.3967	22.3671	22.4779	22.2908	22.3174	22.0624	6934500	6936600	6897800	7894500
Q8JZR0;A0A286YD68;A0A286YCF3;A0A286YCG4	Long-chain-fatty-acid--CoA ligase 5	Acsl5	sp|Q8JZR0|ACSL5_MOUSE Long-chain-fatty-acid--CoA ligase 5 OS=Mus musculus OX=10090 GN=Acsl5 PE=1 SV=1	6478	3	25	22	22	22	23	24	19	20	21	46.3	42	43	45.2	42.2	42.2	76.205	70.297	70	2521400	2398600	2508500	2336300	3031500	2494900	2527100	2537400	3459600	2929700	3489200	21.2189	21.3596	21.3924	21.3703	21.4001	21.3959	21.3775	21.4025	21.613	21.4152	21.1935	3494100	3977100	3654000	4161800
Q99NB1	Acetyl-coenzyme A synthetase 2-like, mitochondrial	Acss1	sp|Q99NB1|ACS2L_MOUSE Acetyl-coenzyme A synthetase 2-like, mitochondrial OS=Mus musculus OX=10090 GN=Acss1 PE=1 SV=1	7509	3	1	1	1	1	1	1	1	1	1	1.9	1.9	1.9	1.9	1.9	1.9	74.622	4.2564	4	9217.9	9032.1	6836.2	4095.2	7607.5	7742.9	10089	4578.1	23868	9063.2	12058	13.1233	13.3067	12.873	12.2142	12.7617	13.064	13.4089	12.2881	14.4336	13.0787	13.0167	5185.8	6068.9	5439	6389
A2AQN4;Q9QXG4;A2AQN5;D6RHA7;F7CU63	Acetyl-coenzyme A synthetase, cytoplasmic	Acss2	tr|A2AQN4|A2AQN4_MOUSE Acetyl-coenzyme A synthetase, cytoplasmic OS=Mus musculus OX=10090 GN=Acss2 PE=1 SV=1;sp|Q9QXG4|ACSA_MOUSE Acetyl-coenzyme A synthetase, cytoplasmic OS=Mus musculus OX=10090 GN=Acss2 PE=1 SV=2;tr|A2AQN5|A2AQN5_MOUSE Acetyl-coenzyme A	1120	3	19	19	19	12	10	13	12	10	13	31.1	20.2	16.2	19.6	31.1	31.1	80.386	105.96	34	634430	507150	957660	407870	547010	454310	471910	436030	667740	497450	1380600	19.2282	19.1179	20.0032	18.8523	18.9297	18.9387	18.9566	18.8617	19.2397	18.8571	19.8559	872820	904520	1585000	837030
P68134;P68033;P63268;P62737;A0A1D5RM20;D3Z2K3;A0A494B9T3;D3YZY0	Actin, alpha skeletal muscle;Actin, alpha cardiac muscle 1;Actin, gamma-enteric smooth muscle;Actin, aortic smooth muscle	Acta1	sp|P68134|ACTS_MOUSE Actin, alpha skeletal muscle OS=Mus musculus OX=10090 GN=Acta1 PE=1 SV=1;sp|P68033|ACTC_MOUSE Actin, alpha cardiac muscle 1 OS=Mus musculus OX=10090 GN=Actc1 PE=1 SV=1;sp|P63268|ACTH_MOUSE Actin, gamma-enteric smooth muscle OS=Mus musc	3895	3	18	2	2	17	17	14	2	2	1	39.3	37.7	39.3	33.2	9.5	9.5	42.051	23.859	71	24732000	14074000	20880000	13359000	22564000	11485000	23905000	13950000	8330900	17199000	34386000	24.513	23.9123	24.4496	23.8858	24.296	23.5986	24.6192	23.8614	22.8809	23.9687	24.4943	5342400	5865900	5182800	5695500
P60710;E9Q1F2;E9Q5F4;G3UZ07;E9Q2D1;F6WX90;A0A0U1RQ96;V9GXQ2	Actin, cytoplasmic 1;Actin, cytoplasmic 1, N-terminally processed	Actb	sp|P60710|ACTB_MOUSE Actin, cytoplasmic 1 OS=Mus musculus OX=10090 GN=Actb PE=1 SV=1;tr|E9Q1F2|E9Q1F2_MOUSE Actin, cytoplasmic 1 OS=Mus musculus OX=10090 GN=Actb PE=1 SV=1;tr|E9Q5F4|E9Q5F4_MOUSE Actin, cytoplasmic 1 (Fragment) OS=Mus musculus OX=10090 GN=A	3741	3	29	29	2	27	28	26	2	2	2	78.1	76.3	78.1	77.3	78.1	4.8	41.736	323.31	497	226650000	196510000	179980000	185870000	213640000	173530000	205250000	208820000	80113000	226440000	279080000	27.709	27.7158	27.5573	27.6842	27.5391	27.516	27.7212	27.7653	26.1463	27.6874	27.5151	265840000	268890000	220130000	276700000
Q8BFZ3	Beta-actin-like protein 2	Actbl2	sp|Q8BFZ3|ACTBL_MOUSE Beta-actin-like protein 2 OS=Mus musculus OX=10090 GN=Actbl2 PE=1 SV=1	5734	3	12	3	3	11	11	10	3	2	3	31.9	30.3	29.3	31.1	8.5	8.5	42.004	7.8949	8	647950	455490	428230	537020	645140	508140	329820	461970	253870	614670	1716500	19.2586	18.9629	18.842	19.2491	19.1677	19.1002	18.4397	18.945	17.8445	19.1623	20.1701	1018300	770020	651160	1177300
F8WGM8		Actg1	tr|F8WGM8|F8WGM8_MOUSE Actin, cytoplasmic 2 (Fragment) OS=Mus musculus OX=10090 GN=Actg1 PE=1 SV=1	2384	3	7	1	1	6	7	7	1	1	1	80	79	80	80	8.6	8.6	11.884	2.6318	4	62510	35901	35000	36915	37071	49431	35340	33764	12645	28155	15042	15.8849	15.2975	15.2291	15.3864	15.0465	15.7385	15.2174	15.1708	13.5171	14.714	13.3357	28873	50233	41547	32317
P63260;G3UYG0;B1ATY1;E9Q606	Actin, cytoplasmic 2;Actin, cytoplasmic 2, N-terminally processed	Actg1	sp|P63260|ACTG_MOUSE Actin, cytoplasmic 2 OS=Mus musculus OX=10090 GN=Actg1 PE=1 SV=1	3881	3	29	2	2	27	28	26	2	2	2	78.1	76.3	78.1	77.3	4.8	4.8	41.792	70.113	36	421560	391910	360130	247140	389840	306690	477760	503130	198540	398830	574000	18.6385	18.746	18.5922	18.1295	18.441	18.3718	18.9744	19.0682	17.4899	18.5383	18.5897	176170	175790	160820	170210
Q9Z2N8;A0A0A6YWG8;D3YVN1;Q99MR0;F8WI57;A0A0A6YWR1;A0A0A6YW15;D3Z4L2	Actin-like protein 6A	Actl6a	sp|Q9Z2N8|ACL6A_MOUSE Actin-like protein 6A OS=Mus musculus OX=10090 GN=Actl6a PE=1 SV=2;tr|A0A0A6YWG8|A0A0A6YWG8_MOUSE Actin-like protein 6A (Fragment) OS=Mus musculus OX=10090 GN=Actl6a PE=1 SV=1;tr|D3YVN1|D3YVN1_MOUSE Actin-like protein 6A (Fragment) OS	8998	3	17	17	17	16	16	15	16	16	15	49.4	45.2	42.4	42	49.4	49.4	47.447	79.721	56	2416700	2180400	2106400	2069600	2586300	2163200	2275800	2123200	4467300	2706500	4350600	21.1577	21.222	21.1404	21.1954	21.1709	21.1901	21.2264	21.1454	21.9818	21.3009	21.5118	3944500	4376200	3848500	4687900
Q7TPR4;A1BN54;O88990	Alpha-actinin-1	Actn1	sp|Q7TPR4|ACTN1_MOUSE Alpha-actinin-1 OS=Mus musculus OX=10090 GN=Actn1 PE=1 SV=1;tr|A1BN54|A1BN54_MOUSE Alpha actinin 1a OS=Mus musculus OX=10090 GN=Actn1 PE=1 SV=1	5499	3	59	41	36	59	56	56	36	34	34	72.2	72.2	70.6	70.7	51.9	49.3	103.07	323.31	224	30925000	25039000	27787000	26731000	31643000	25325000	31784000	29660000	5802600	33468000	36118000	24.8354	24.7435	24.8619	24.8865	24.7839	24.7394	25.0302	24.9496	22.3591	24.9291	24.5652	41620000	42003000	37046000	48016000
P57780;A0A1L1SV25;E9Q2W9;A0A1L1SVJ6;D3Z0L8;D3Z761	Alpha-actinin-4	Actn4	sp|P57780|ACTN4_MOUSE Alpha-actinin-4 OS=Mus musculus OX=10090 GN=Actn4 PE=1 SV=1;tr|A0A1L1SV25|A0A1L1SV25_MOUSE Alpha-actinin-4 OS=Mus musculus OX=10090 GN=Actn4 PE=1 SV=1;tr|E9Q2W9|E9Q2W9_MOUSE Alpha-actinin-4 (Fragment) OS=Mus musculus OX=10090 GN=Actn4	3678	3	66	66	45	61	59	62	41	40	43	76.4	70.4	66.6	69.1	76.4	49.9	104.98	323.31	365	58010000	48333000	56720000	47975000	57504000	46435000	57082000	52979000	30774000	61354000	77757000	25.7429	25.6923	25.8914	25.7303	25.6456	25.6141	25.875	25.7865	24.766	25.8035	25.6715	59752000	60968000	59165000	67858000
Q9QZB7;A0A1Y7VL71;A0A1Y7VM21	Actin-related protein 10	Actr10	sp|Q9QZB7|ARP10_MOUSE Actin-related protein 10 OS=Mus musculus OX=10090 GN=Actr10 PE=1 SV=2	8728	3	20	20	20	16	16	18	16	16	18	63.1	51.1	51.6	57.6	63.1	63.1	46.207	107.08	59	1632300	1467400	1529200	1356900	1756100	1487200	1518100	1612800	1168800	1632900	2055300	20.5916	20.6506	20.6784	20.5864	20.6124	20.6495	20.6423	20.7487	20.0474	20.5719	20.4299	2129300	2261400	2138000	2306300
P61164;A0A494BB86;A0A494BAH0	Alpha-centractin	Actr1a	sp|P61164|ACTZ_MOUSE Alpha-centractin OS=Mus musculus OX=10090 GN=Actr1a PE=1 SV=1;tr|A0A494BB86|A0A494BB86_MOUSE Alpha-centractin OS=Mus musculus OX=10090 GN=Actr1a PE=1 SV=1	3759	3	18	18	10	16	17	18	9	9	10	59.3	54.5	59.3	59.3	59.3	33.2	42.613	91.821	79	5692000	4878000	5450200	4539500	5960500	4875300	5427900	5315600	3385700	5820600	7337000	22.3936	22.3837	22.5119	22.3286	22.3755	22.3624	22.4804	22.4694	21.5818	22.4056	22.2658	11174000	12849000	11186000	12666000
Q8R5C5;E0CZD4;E0CYB4	Beta-centractin	Actr1b	sp|Q8R5C5|ACTY_MOUSE Beta-centractin OS=Mus musculus OX=10090 GN=Actr1b PE=1 SV=1	6823	3	16	8	8	15	16	15	8	8	7	63.3	58.5	63.3	60.9	34.6	34.6	42.281	80.398	32	1774400	1518200	1649400	1381100	1872400	1425800	1719900	1698500	1098500	1830000	2324500	20.712	20.6997	20.7875	20.6119	20.7049	20.5887	20.8223	20.8234	19.9579	20.7363	20.6075	2921400	3027100	2730300	3069400
P61161	Actin-related protein 2	Actr2	sp|P61161|ARP2_MOUSE Actin-related protein 2 OS=Mus musculus OX=10090 GN=Actr2 PE=1 SV=1	3758	3	20	20	20	18	17	19	18	17	19	50	47.7	47.2	48.2	50	50	44.76	144.13	137	24413000	21910000	21440000	20834000	26395000	23247000	20939000	25215000	12987000	24293000	28575000	24.4942	24.5509	24.4878	24.527	24.5222	24.6159	24.4281	24.7154	23.5214	24.4669	24.2273	32069000	34613000	30157000	35881000
A0A087WS98		Actr3	tr|A0A087WS98|A0A087WS98_MOUSE Actin-related protein 3 (Fragment) OS=Mus musculus OX=10090 GN=Actr3 PE=1 SV=1	57	3	6	1	1	6	6	5	1	1	0	63.6	63.6	63.6	48.8	14.7	14.7	14.723	4.5624	3	108920	101820	44063	158450	61474	54020	45020	21609	83295	53224	327540	16.686	16.8015	15.5613	17.4882	15.7762	15.8666	15.5667	14.5269	16.2368	15.6326	17.7803	65624	21236	33609	100050
Q99JY9;A0A087WRA1;A0A087WQ14;A0A087WP86;A0A087WQ83;A0A087WPR6	Actin-related protein 3	Actr3	sp|Q99JY9|ARP3_MOUSE Actin-related protein 3 OS=Mus musculus OX=10090 GN=Actr3 PE=1 SV=3	7359	3	27	27	18	26	26	27	17	18	18	69.4	68.9	66.7	69.4	69.4	47.8	47.357	215.99	171	36512000	30407000	30899000	26747000	36422000	30961000	30647000	35348000	19110000	33954000	43470000	25.075	25.0237	25.0151	24.8874	24.9868	25.0293	24.9777	25.2027	24.0786	24.9499	24.8325	41787000	41988000	38273000	43971000
Q641P0	Actin-related protein 3B	Actr3b	sp|Q641P0|ARP3B_MOUSE Actin-related protein 3B OS=Mus musculus OX=10090 GN=Actr3b PE=1 SV=1	5055	3	6	1	1	5	5	6	0	1	1	17.5	12.7	14.8	17.5	4.8	4.8	47.579	2.0506	2	0	0	0	0	0	0	0	0	0	0	0	#NUM!	#NUM!	#NUM!	#NUM!	#NUM!	#NUM!	#NUM!	#NUM!	#NUM!	#NUM!	#NUM!	1298.8	1415.2	0	0
A0A0A0MQ89;Q80US4;V9GXE4	Actin-related protein 5	Actr5	tr|A0A0A0MQ89|A0A0A0MQ89_MOUSE Actin-related protein 5 OS=Mus musculus OX=10090 GN=Actr5 PE=1 SV=1;sp|Q80US4|ARP5_MOUSE Actin-related protein 5 OS=Mus musculus OX=10090 GN=Actr5 PE=1 SV=3;tr|V9GXE4|V9GXE4_MOUSE Actin-related protein 5 OS=Mus musculus OX=10	69	3	8	8	8	5	6	6	5	6	6	23.2	15.6	18.6	16	23.2	23.2	68.158	48.133	18	112160	98747	101740	95685	119200	87480	118820	103100	184160	129610	229640	16.7283	16.7573	16.7685	16.7605	16.7315	16.562	16.9668	16.7813	17.3814	16.9167	17.268	142640	157190	145100	185970
A0A0R4J009;Q9D864;A0A1W2P6E1	Actin-related protein 6	Actr6	tr|A0A0R4J009|A0A0R4J009_MOUSE Actin-related protein 6 OS=Mus musculus OX=10090 GN=Actr6 PE=1 SV=1;sp|Q9D864|ARP6_MOUSE Actin-related protein 6 OS=Mus musculus OX=10090 GN=Actr6 PE=1 SV=2	267	3	7	7	7	4	7	4	4	7	4	25	14.6	25	15.9	25	25	45.845	18.8	15	80366	63965	60570	69497	86103	70843	78052	67889	137040	84680	112100	16.2474	16.1308	16.0203	16.2992	16.2622	16.2577	16.3606	16.1785	16.955	16.3026	16.2335	94698	100960	91985	110080
Q8R2S9;A0A286YDL4	Actin-related protein 8	Actr8	sp|Q8R2S9|ARP8_MOUSE Actin-related protein 8 OS=Mus musculus OX=10090 GN=Actr8 PE=2 SV=1	6755	3	10	10	10	6	6	5	6	6	5	17.8	11.1	11.1	11.2	17.8	17.8	70.545	27.396	16	187710	150120	172710	143380	197340	148100	172270	151220	272040	200500	270660	17.4712	17.3616	17.532	17.344	17.4588	17.3216	17.5027	17.3339	17.9443	17.5461	17.5051	321690	346660	337150	376610
Q61271	Activin receptor type-1B	Acvr1b	sp|Q61271|ACV1B_MOUSE Activin receptor type-1B OS=Mus musculus OX=10090 GN=Acvr1b PE=1 SV=1	4919	3	3	3	3	1	1	2	1	1	2	9.7	4.8	4.8	5	9.7	9.7	56.7	4.537	4	1446	1616	1014	3430.2	3684.3	3101.8	2513.5	0	6944.7	1703	3160.7	10.4509	10.824	10.1199	11.9586	11.7156	11.7443	11.4039	#NUM!	12.6525	10.6667	11.0851	0	1376.6	1520.3	1503.3
Q61288	Serine/threonine-protein kinase receptor R3	Acvrl1	sp|Q61288|ACVL1_MOUSE Serine/threonine-protein kinase receptor R3 OS=Mus musculus OX=10090 GN=Acvrl1 PE=1 SV=2	4920	3	2	2	2	1	0	0	1	0	0	5.8	3	0	0	5.8	5.8	56.518	4.6989	1	8057.5	6874.5	5556.7	6752.2	9108	7045.1	4993.2	8024.9	5531.9	9980.4	5779.9	12.9292	12.9128	12.574	12.9357	13.0214	12.9278	12.3942	13.0979	12.3244	13.2177	11.9559	0	0	0	0
A0A0R4J050;A0A1L1SS90;Q99JW2;A0A1L1SRC1;A0A1L1SRW7;A0A087WPX1;A0A1L1SSU4;A0A1L1SRL5;A0A087WRE0;A0A087WPV3	Aminoacylase-1	Acy1	tr|A0A0R4J050|A0A0R4J050_MOUSE Aminoacylase-1 OS=Mus musculus OX=10090 GN=Acy1 PE=1 SV=1;tr|A0A1L1SS90|A0A1L1SS90_MOUSE Aminoacylase-1 OS=Mus musculus OX=10090 GN=Acy1 PE=1 SV=1;sp|Q99JW2|ACY1_MOUSE Aminoacylase-1 OS=Mus musculus OX=10090 GN=Acy1 PE=1 SV=1	287	3	23	23	23	20	22	21	20	22	21	71.3	61.3	68.4	64	71.3	71.3	45.794	98.336	81	4144900	3494800	3277900	3157400	3982300	3048700	3434000	3451100	3308200	4149600	6485900	21.936	21.9026	21.7784	21.8048	21.7936	21.6851	21.8199	21.8462	21.5484	21.9174	22.0879	4758100	5312200	4144800	5261100
A0A494B9B0;Q91XE4	N-acyl-aromatic-L-amino acid amidohydrolase (carboxylate-forming)	Acy3	tr|A0A494B9B0|A0A494B9B0_MOUSE N-acyl-aromatic-L-amino acid amidohydrolase (carboxylate-forming) (Fragment) OS=Mus musculus OX=10090 GN=Acy3 PE=1 SV=1;sp|Q91XE4|ACY3_MOUSE N-acyl-aromatic-L-amino acid amidohydrolase (carboxylate-forming) OS=Mus musculus OX	878	3	1	1	1	1	1	1	1	1	1	10.9	10.9	10.9	10.9	10.9	10.9	19.059	1.6985	3	8050.9	10497	10740	8217.9	11268	11447	6052	12704	11132	9309.2	14116	12.928	13.5235	13.5247	13.2191	13.3284	13.628	12.6716	13.7606	13.3332	13.1173	13.2441	11679	10208	11751	11186
P56376;E9QJT5;Q8BMV3	Acylphosphatase-1;Acylphosphatase	Acyp1	sp|P56376|ACYP1_MOUSE Acylphosphatase-1 OS=Mus musculus OX=10090 GN=Acyp1 PE=1 SV=2;tr|E9QJT5|E9QJT5_MOUSE Acylphosphatase OS=Mus musculus OX=10090 GN=Acyp1 PE=1 SV=1	3653	3	9	9	9	8	9	9	8	9	9	86.9	85.9	86.9	86.9	86.9	86.9	11.241	28.9	32	1809400	1707900	1569000	1358700	1697200	1442000	1402300	1467100	1663800	1644200	2864300	20.7402	20.8696	20.7154	20.5883	20.5632	20.605	20.5278	20.6121	20.5569	20.5818	20.9088	2021500	2403600	2014800	2186800
P03958	Adenosine deaminase	Ada	sp|P03958|ADA_MOUSE Adenosine deaminase OS=Mus musculus OX=10090 GN=Ada PE=1 SV=3	3048	3	20	20	20	17	18	19	17	18	19	63.1	60.2	60.8	61.1	63.1	63.1	39.991	70.885	73	3502600	2886900	3031700	2874500	3378100	2613200	2768100	2668800	4340300	3681600	6289600	21.6931	21.6269	21.6657	21.6694	21.5563	21.4628	21.5089	21.4754	21.9402	21.7448	22.0436	5408900	5432800	5482800	6272600
Z4YL50;Q80SY6	Adenosine deaminase-like protein	Adal	tr|Z4YL50|Z4YL50_MOUSE Adenosine deaminase-like protein OS=Mus musculus OX=10090 GN=Adal PE=1 SV=1;sp|Q80SY6|ADAL_MOUSE Adenosine deaminase-like protein OS=Mus musculus OX=10090 GN=Adal PE=2 SV=1	5541	3	2	2	2	2	0	0	2	0	0	9.1	9.1	0	0	9.1	9.1	28.69	3.6684	2	18732	16318	15090	15275	20055	14844	15353	16048	28748	16812	26246	14.1463	14.16	14.0153	14.1134	14.1601	14.003	14.0147	14.0977	14.702	13.9701	14.1388	0	0	0	0
O35598;E9PYF2;D3Z1E6	Disintegrin and metalloproteinase domain-containing protein 10	Adam10	sp|O35598|ADA10_MOUSE Disintegrin and metalloproteinase domain-containing protein 10 OS=Mus musculus OX=10090 GN=Adam10 PE=1 SV=2;tr|E9PYF2|E9PYF2_MOUSE Disintegrin and metalloproteinase domain-containing protein 10 OS=Mus musculus OX=10090 GN=Adam10 PE=1	2797	3	27	27	27	19	23	22	19	23	22	44.2	32.6	36.6	36.3	44.2	44.2	83.967	147.01	75	1825700	1407500	1605400	1209800	1757400	1503800	1237300	1518400	2371100	1568800	2718900	20.7531	20.5905	20.7485	20.4209	20.6135	20.6655	20.3472	20.6617	21.0679	20.5141	20.8336	3788900	3963700	3532100	3930700
O88839	Disintegrin and metalloproteinase domain-containing protein 15	Adam15	sp|O88839|ADA15_MOUSE Disintegrin and metalloproteinase domain-containing protein 15 OS=Mus musculus OX=10090 GN=Adam15 PE=1 SV=2	2988	3	15	15	15	8	10	8	8	10	8	21.8	11.5	14.4	12.6	21.8	21.8	92.663	33.46	23	162960	120400	142700	108220	153460	113600	138150	134020	103100	149900	197230	17.2672	17.0433	17.2566	16.9381	17.096	16.939	17.1843	17.1597	16.5445	17.1265	17.0485	294990	298440	262730	291150
Q9Z0F8;E9PXU2;J3QNB3;A0A338P6I8;J3QMF2	Disintegrin and metalloproteinase domain-containing protein 17	Adam17	sp|Q9Z0F8|ADA17_MOUSE Disintegrin and metalloproteinase domain-containing protein 17 OS=Mus musculus OX=10090 GN=Adam17 PE=1 SV=3;tr|E9PXU2|E9PXU2_MOUSE Disintegrin and metalloproteinase domain-containing protein 17 OS=Mus musculus OX=10090 GN=Adam17 PE=1	8892	3	33	33	33	23	22	26	23	22	26	49.1	36.8	34.7	41.2	49.1	49.1	93.055	181.51	79	1493900	1235400	1335800	1206700	1708100	1444800	1320500	1587200	3326600	1693000	2042400	20.4637	20.4024	20.4833	20.4172	20.5724	20.6078	20.4411	20.7257	21.5564	20.624	20.4209	1845500	1946800	1809600	2287000
Q3U7G2;Q05910;E9Q359;G3UXF8	Disintegrin and metalloproteinase domain-containing protein 8	Adam8	tr|Q3U7G2|Q3U7G2_MOUSE Disintegrin and metalloproteinase domain-containing protein 8 OS=Mus musculus OX=10090 GN=Adam8 PE=1 SV=1;sp|Q05910|ADAM8_MOUSE Disintegrin and metalloproteinase domain-containing protein 8 OS=Mus musculus OX=10090 GN=Adam8 PE=1 SV=3	4112	3	16	16	16	8	13	13	8	13	13	23.3	11.6	19.4	20.2	23.3	23.3	89.974	44.364	38	290560	245970	201210	236300	276730	247450	350010	303490	82382	319260	1116100	18.1016	18.0739	17.7524	18.0648	17.9466	18.0621	18.5255	18.3389	16.2209	18.2172	19.5491	802940	789710	679240	812980
A0A140LHU0;Q61072;E9Q638;A0A140LJC9;A0A1B0GSW1	Disintegrin and metalloproteinase domain-containing protein 9	Adam9	tr|A0A140LHU0|A0A140LHU0_MOUSE Disintegrin and metalloproteinase domain-containing protein 9 OS=Mus musculus OX=10090 GN=Adam9 PE=1 SV=1;sp|Q61072|ADAM9_MOUSE Disintegrin and metalloproteinase domain-containing protein 9 OS=Mus musculus OX=10090 GN=Adam9 P	523	3	20	20	20	16	16	16	16	16	16	32	24.4	26.3	27.1	32	32	93.688	70.982	53	770930	656850	760920	550250	811250	699790	596140	798960	231140	676030	811070	19.5093	19.491	19.6714	19.2843	19.4983	19.5619	19.2937	19.7354	17.7092	19.2996	19.0885	958900	1052300	980840	998240
E9PY16		Adap1	tr|E9PY16|E9PY16_MOUSE ArfGAP with dual PH domains 1 OS=Mus musculus OX=10090 GN=Adap1 PE=1 SV=1	1895	3	17	17	16	16	14	13	15	14	13	46.8	44.7	40.1	38.8	46.8	44.1	43.37	45.329	47	2182200	1788400	1838600	1784600	2344400	2011100	1971800	2081500	1184600	2138500	2581100	21.0104	20.936	20.9442	20.9817	21.0293	21.0849	21.0195	21.1168	20.0668	20.961	20.7586	3730400	3955000	3642200	4385400
Q8R2V5	Arf-GAP with dual PH domain-containing protein 2	Adap2	sp|Q8R2V5|ADAP2_MOUSE Arf-GAP with dual PH domain-containing protein 2 OS=Mus musculus OX=10090 GN=Adap2 PE=1 SV=1	6761	3	2	1	1	2	1	1	1	1	1	7.1	7.1	4.5	4.5	4.5	4.5	43.989	5.4276	3	30547	33404	21287	32610	36149	30067	31427	40041	10047	36446	21723	14.8518	15.1935	14.5117	15.2076	15.0101	15.0213	15.0481	15.4168	13.1853	15.0863	13.866	30004	41055	25159	46183
Q99MU3	Double-stranded RNA-specific adenosine deaminase	Adar	sp|Q99MU3|DSRAD_MOUSE Double-stranded RNA-specific adenosine deaminase OS=Mus musculus OX=10090 GN=Adar PE=1 SV=2	7489	3	40	40	40	26	30	28	26	30	28	43.1	26.5	26.6	31.4	43.1	43.1	130.45	127.05	82	1147500	1040200	783570	1031600	1306000	1055200	1257100	1261500	1465900	1410800	1543900	20.0831	20.1542	19.7137	20.191	20.1852	20.1545	20.3701	20.3943	20.3742	20.3609	20.0172	1776900	1838200	1384600	2158600
Q9JHI2;D3Z6J6	tRNA-specific adenosine deaminase 1	Adat1	sp|Q9JHI2|ADAT1_MOUSE tRNA-specific adenosine deaminase 1 OS=Mus musculus OX=10090 GN=Adat1 PE=1 SV=1;tr|D3Z6J6|D3Z6J6_MOUSE tRNA-specific adenosine deaminase 1 OS=Mus musculus OX=10090 GN=Adat1 PE=1 SV=1	8499	3	3	3	3	1	1	0	1	1	0	8.2	4	2	0	8.2	8.2	55.354	9.2332	2	2557.6	0	1254.7	2068	3211.1	1177.8	3014.8	1418.6	7128.6	1954.2	3739.4	11.2737	#NUM!	10.4271	11.2285	11.5173	10.3472	11.6663	10.5979	12.6902	10.8652	11.3276	9996.4	10765	8124.6	8111.7
Q6P6J0	tRNA-specific adenosine deaminase 2	Adat2	sp|Q6P6J0|ADAT2_MOUSE tRNA-specific adenosine deaminase 2 OS=Mus musculus OX=10090 GN=Adat2 PE=1 SV=1	5248	3	5	5	5	4	5	3	4	5	3	30.9	18.8	30.9	20.9	30.9	30.9	21.308	14.861	12	101390	99351	82732	88675	104890	83964	96213	85739	137270	111720	163430	16.5826	16.7661	16.4702	16.6508	16.547	16.5029	16.6624	16.5153	16.9575	16.7024	16.7773	140300	182560	139660	180750
Q6PAT0;A0A1Y7VL25	Probable inactive tRNA-specific adenosine deaminase-like protein 3	Adat3	sp|Q6PAT0|ADAT3_MOUSE Probable inactive tRNA-specific adenosine deaminase-like protein 3 OS=Mus musculus OX=10090 GN=Adat3 PE=1 SV=1;tr|A0A1Y7VL25|A0A1Y7VL25_MOUSE Probable inactive tRNA-specific adenosine deaminase-like protein 3 (Fragment) OS=Mus musculu	5283	3	3	3	3	1	2	0	1	2	0	10.3	4.6	5.7	0	10.3	10.3	37.516	4.6934	3	2709.3	0	1925	1196.5	1946.7	1509.3	1502.1	1959	2989.6	1263.2	5386.9	11.3568	#NUM!	11.0447	10.4391	10.7953	10.705	10.6612	11.0635	11.4365	10.2357	11.8543	23035	23013	18029	21744
Q9D0L4	Uncharacterized aarF domain-containing protein kinase 1	Adck1	sp|Q9D0L4|ADCK1_MOUSE Uncharacterized aarF domain-containing protein kinase 1 OS=Mus musculus OX=10090 GN=Adck1 PE=1 SV=1	7956	3	16	16	16	13	16	15	13	16	15	44.6	37.1	44.6	41	44.6	44.6	59.735	76.582	46	694560	587440	623290	590360	792430	656780	697810	708180	377920	726620	953700	19.3588	19.3299	19.3836	19.3858	19.4644	19.4704	19.5209	19.5614	18.4185	19.4037	19.3222	1044700	1125700	976860	1145900
A0A0R4J1X6;Q6NSR3;E9QL72;A0A0J9YUQ2;F6QFE9;A0A0J9YUF3	Uncharacterized aarF domain-containing protein kinase 2	Adck2	tr|A0A0R4J1X6|A0A0R4J1X6_MOUSE AarF domain containing kinase 2, isoform CRA_a OS=Mus musculus OX=10090 GN=Adck2 PE=1 SV=1;sp|Q6NSR3|ADCK2_MOUSE Uncharacterized aarF domain-containing protein kinase 2 OS=Mus musculus OX=10090 GN=Adck2 PE=2 SV=1;tr|E9QL72|E9	449	3	3	3	3	3	3	3	3	3	3	6.2	6.2	6.2	6.2	6.2	6.2	68.649	8.842	9	38780	45192	35638	47717	41792	42880	38251	61469	39459	51969	46024	15.1961	15.6296	15.2551	15.7567	15.2194	15.5334	15.3316	16.0352	15.1589	15.5982	14.9491	308250	333290	288270	358880
E9QLB8;Q566J8;A0A0R4J1X1	AarF domain-containing protein kinase 4	Adck4	tr|E9QLB8|E9QLB8_MOUSE Atypical kinase COQ8B, mitochondrial OS=Mus musculus OX=10090 GN=Coq8b PE=1 SV=1;sp|Q566J8|COQ8B_MOUSE Atypical kinase COQ8B, mitochondrial OS=Mus musculus OX=10090 GN=Coq8b PE=1 SV=1;tr|A0A0R4J1X1|A0A0R4J1X1_MOUSE Atypical kinase CO	2173	3	12	12	12	11	8	8	11	8	8	29.6	28.1	19.5	19.7	29.6	29.6	59.178	52.408	28	412200	384050	407050	334280	514870	396170	369200	433970	506440	456330	553600	18.6061	18.7167	18.7689	18.5652	18.8423	18.7411	18.6025	18.8548	18.8408	18.7326	18.5375	335460	398430	339770	359730
E0CXW2;E9PUK2;Q80V03	Uncharacterized aarF domain-containing protein kinase 5	Adck5	tr|E0CXW2|E0CXW2_MOUSE Uncharacterized aarF domain-containing protein kinase 5 OS=Mus musculus OX=10090 GN=Adck5 PE=1 SV=1;tr|E9PUK2|E9PUK2_MOUSE Uncharacterized aarF domain-containing protein kinase 5 OS=Mus musculus OX=10090 GN=Adck5 PE=1 SV=1;sp|Q80V03|	1787	3	5	5	5	4	3	0	4	3	0	12.2	9.3	8.3	0	12.2	12.2	64.421	8.9257	7	41429	32264	40211	37261	41413	36994	31935	39497	36480	31521	31163	15.2914	15.1434	15.4293	15.3999	15.2063	15.3204	15.0713	15.3971	15.0456	14.8769	14.3866	23877	26228	26607	20910
P51829;A0A1B0GT56;P84309	Adenylate cyclase type 7	Adcy7	sp|P51829|ADCY7_MOUSE Adenylate cyclase type 7 OS=Mus musculus OX=10090 GN=Adcy7 PE=1 SV=2;tr|A0A1B0GT56|A0A1B0GT56_MOUSE Adenylate cyclase type 7 (Fragment) OS=Mus musculus OX=10090 GN=Adcy7 PE=1 SV=1	3588	3	17	17	17	14	14	13	14	14	13	19.7	16.6	16.7	15.3	19.7	19.7	122.71	183.53	39	781970	631310	625470	652050	836470	707180	682330	760100	554570	830600	719560	19.5298	19.4338	19.3886	19.5291	19.5424	19.5771	19.4885	19.6634	18.9718	19.5967	18.9158	1152700	1198900	1022100	1300900
E9Q706;P51830	Adenylate cyclase type 9	Adcy9	tr|E9Q706|E9Q706_MOUSE Adenylate cyclase type 9 OS=Mus musculus OX=10090 GN=Adcy9 PE=1 SV=1;sp|P51830|ADCY9_MOUSE Adenylate cyclase type 9 OS=Mus musculus OX=10090 GN=Adcy9 PE=1 SV=1	2067	3	9	9	9	3	4	3	3	4	3	8.8	3.3	5	3.5	8.8	8.8	124.39	195.92	10	15572	14821	13274	13563	15185	15762	17308	14342	14586	17151	27570	13.8798	14.0212	13.8303	13.9419	13.7588	14.0895	14.1876	13.9356	13.7231	13.9989	14.2098	461510	529600	462610	483180
O35674	Disintegrin and metalloproteinase domain-containing protein 19	Adam19	sp|O35674|ADA19_MOUSE Disintegrin and metalloproteinase domain-containing protein 19 OS=Mus musculus OX=10090 GN=Adam19 PE=2 SV=2	2812	3	1	1	1	0	0	0	0	0	0	1.2	0	0	0	1.2	1.2	100.86	1.3757	0	0	0	0	0	0	0	0	0	0	0	0	#NUM!	#NUM!	#NUM!	#NUM!	#NUM!	#NUM!	#NUM!	#NUM!	#NUM!	#NUM!	#NUM!	0	0	0	0
E9Q1K3;F6V4G5;D3Z0T1		Add1	tr|E9Q1K3|E9Q1K3_MOUSE Alpha-adducin OS=Mus musculus OX=10090 GN=Add1 PE=1 SV=1	1959	3	33	2	0	24	24	23	0	0	0	58.9	45.3	51.4	44.5	5.5	0	72.925	3.5677	2	60676	41678	45239	44009	49654	36613	37213	25942	22126	35207	70045	15.8419	15.5128	15.5993	15.64	15.4681	15.3054	15.2919	14.7906	14.3243	15.0364	15.555	0	0	0	0
Q9QYC0;F8WHZ9;F8WGR0;F6RDR0;Q9QYB8	Alpha-adducin	Add1	sp|Q9QYC0|ADDA_MOUSE Alpha-adducin OS=Mus musculus OX=10090 GN=Add1 PE=1 SV=2;tr|F8WHZ9|F8WHZ9_MOUSE Alpha-adducin OS=Mus musculus OX=10090 GN=Add1 PE=1 SV=1;tr|F8WGR0|F8WGR0_MOUSE Alpha-adducin OS=Mus musculus OX=10090 GN=Add1 PE=1 SV=1	8704	3	37	37	1	25	27	25	1	1	1	52.5	42.7	49.4	42	52.5	1.6	80.646	323.31	67	3268800	2587300	2816300	2691000	3322100	2582400	2987100	2335400	2012100	3415100	5938000	21.5934	21.4688	21.5594	21.5742	21.5321	21.4456	21.6187	21.2828	20.8311	21.6364	21.9606	4569100	4867000	4332500	5242600
P59511	A disintegrin and metalloproteinase with thrombospondin motifs 20	Adamts20	sp|P59511|ATS20_MOUSE A disintegrin and metalloproteinase with thrombospondin motifs 20 OS=Mus musculus OX=10090 GN=Adamts20 PE=2 SV=2	3722	3	1	1	1	0	0	0	0	0	0	0.6	0	0	0	0.6	0.6	212.07	1.4426	0	0	0	0	0	0	0	0	0	0	0	0	#NUM!	#NUM!	#NUM!	#NUM!	#NUM!	#NUM!	#NUM!	#NUM!	#NUM!	#NUM!	#NUM!	0	0	0	0
Q9QYB5	Gamma-adducin	Add3	sp|Q9QYB5|ADDG_MOUSE Gamma-adducin OS=Mus musculus OX=10090 GN=Add3 PE=1 SV=2	8703	3	33	31	3	24	24	23	3	2	3	52.4	45.5	41.1	42.5	51.1	8.5	78.776	276.08	51	2794200	2203700	2317600	2125000	2877700	2264000	2367900	1962800	1462900	2598500	4772100	21.3671	21.2373	21.2782	21.2336	21.325	21.2558	21.2836	21.0321	20.3712	21.2421	21.6452	3654600	3925900	3478000	4200300
Q9DC42;A0A0D9SEG8;E9QMJ5;E9QJS7;Q9Z0M6	CD97 antigen	Adgre5	tr|Q9DC42|Q9DC42_MOUSE Adhesion G protein-coupled receptor E5 OS=Mus musculus OX=10090 GN=Adgre5 PE=1 SV=1;tr|A0A0D9SEG8|A0A0D9SEG8_MOUSE Adhesion G protein-coupled receptor E5 OS=Mus musculus OX=10090 GN=Adgre5 PE=1 SV=1;tr|E9QMJ5|E9QMJ5_MOUSE Adhesion G	127	3	15	15	15	13	13	12	13	13	12	26.5	24.2	24.2	23	26.5	26.5	80.202	109.06	36	1133500	829210	723640	791510	1016500	778590	686830	741570	841510	908710	1211800	20.0654	19.8272	19.5989	19.8088	19.8237	19.7159	19.498	19.6278	19.5734	19.7263	19.6677	1426600	1684500	1259300	1817800
P28474;A0A0G2JGS3;Q64437	Alcohol dehydrogenase class-3	Adh5	sp|P28474|ADHX_MOUSE Alcohol dehydrogenase class-3 OS=Mus musculus OX=10090 GN=Adh5 PE=1 SV=3	3338	3	18	18	18	17	17	16	17	17	16	46.3	45.7	45.7	45.2	46.3	46.3	39.547	153.97	65	12583000	10649000	11592000	10130000	12315000	10753000	10654000	11745000	11003000	11419000	15013000	23.5381	23.51	23.6006	23.4867	23.4224	23.5036	23.4533	23.6131	23.2822	23.3778	23.2987	19618000	19722000	18755000	19116000
Q99JT9	1,2-dihydroxy-3-keto-5-methylthiopentene dioxygenase	Adi1	sp|Q99JT9|MTND_MOUSE 1,2-dihydroxy-3-keto-5-methylthiopentene dioxygenase OS=Mus musculus OX=10090 GN=Adi1 PE=1 SV=1	7352	3	11	11	11	9	10	11	9	10	11	65.4	57.5	60.9	65.4	65.4	65.4	21.523	32.742	38	1305100	1239900	888120	1036700	1265900	1026200	980350	1204400	2056100	1294500	2036400	20.2688	20.4076	19.8944	20.1981	20.1402	20.1142	20.0114	20.3275	20.8623	20.2368	20.4166	2123600	2354400	1891400	2211700
Q91VH1	Adiponectin receptor protein 1	Adipor1	sp|Q91VH1|PAQR1_MOUSE Adiponectin receptor protein 1 OS=Mus musculus OX=10090 GN=Adipor1 PE=1 SV=1	7024	3	3	3	3	3	3	3	3	3	3	9.6	9.6	9.6	9.6	9.6	9.6	42.366	10.312	9	114430	85961	94201	82890	121280	106570	92750	91441	151190	100390	150330	16.7572	16.5572	16.6575	16.5534	16.7565	16.8468	16.6095	16.6082	17.0968	16.5481	16.6568	173250	193050	161300	184470
Q8BQS5	Adiponectin receptor protein 2	Adipor2	sp|Q8BQS5|PAQR2_MOUSE Adiponectin receptor protein 2 OS=Mus musculus OX=10090 GN=Adipor2 PE=1 SV=2	6017	3	1	1	1	1	1	1	1	1	1	3.1	3.1	3.1	3.1	3.1	3.1	43.98	2.4707	3	90211	62068	89642	69417	93447	94922	85243	63348	131940	81027	83273	16.4141	16.0874	16.5859	16.2975	16.3803	16.6798	16.4877	16.0786	16.9003	16.239	15.8046	113520	104520	119900	111460
P55264;A0A286YCD7;A0A286YCN3	Adenosine kinase	Adk	sp|P55264|ADK_MOUSE Adenosine kinase OS=Mus musculus OX=10090 GN=Adk PE=1 SV=2;tr|A0A286YCD7|A0A286YCD7_MOUSE Adenosine kinase (Fragment) OS=Mus musculus OX=10090 GN=Adk PE=1 SV=1	3646	3	17	17	17	14	15	16	14	15	16	47.9	45.2	45.4	46	47.9	47.9	40.148	46.428	57	5782200	4672000	5377100	4014400	5497600	4600300	4711900	5052700	6542200	5058400	7508700	22.4163	22.3214	22.4924	22.1513	22.2588	22.2787	22.2763	22.3962	22.5322	22.2031	22.2992	5529300	5692200	5729800	5567600
Q9Z103	Activity-dependent neuroprotector homeobox protein	Adnp	sp|Q9Z103|ADNP_MOUSE Activity-dependent neuroprotector homeobox protein OS=Mus musculus OX=10090 GN=Adnp PE=1 SV=2	8917	3	27	27	27	23	20	21	23	20	21	27.6	22.7	19.3	20.8	27.6	27.6	124.31	122.27	53	726010	598840	584880	582400	803870	606550	686120	536120	1544600	766210	1290000	19.4227	19.3576	19.2918	19.3662	19.4851	19.3556	19.4965	19.1598	20.4496	19.4802	19.758	817540	892000	764870	1008900
Q8CHC8	ADNP homeobox protein 2	Adnp2	sp|Q8CHC8|ADNP2_MOUSE Activity-dependent neuroprotector homeobox protein 2 OS=Mus musculus OX=10090 GN=Adnp2 PE=2 SV=2	6408	3	4	4	4	3	4	4	3	4	4	3.9	2.4	3.9	3.9	3.9	3.9	126.77	9.2643	11	38831	35893	33948	37901	46327	33564	33114	30524	115660	45613	74709	15.198	15.2972	15.1851	15.4245	15.368	15.18	15.1236	15.0253	16.7103	15.41	15.648	34995	38777	37771	45061
Q6PDY2	2-aminoethanethiol dioxygenase	Ado	sp|Q6PDY2|AEDO_MOUSE 2-aminoethanethiol dioxygenase OS=Mus musculus OX=10090 GN=Ado PE=1 SV=2	5310	3	13	13	13	12	13	10	12	13	10	62.1	58.6	62.1	52	62.1	62.1	28.372	49.407	39	1183700	999070	1083300	953450	1180200	1012500	966520	1056800	716050	1126900	1194200	20.128	20.096	20.181	20.0773	20.0391	20.0949	19.9909	20.1389	19.3405	20.0368	19.6466	1283500	1375800	1235800	1378600
Q3UDS7;A0A1L1SSF2;Q8VDL4	ADP-dependent glucokinase	Adpgk	tr|Q3UDS7|Q3UDS7_MOUSE ADP-dependent glucokinase OS=Mus musculus OX=10090 GN=Adpgk PE=1 SV=1;tr|A0A1L1SSF2|A0A1L1SSF2_MOUSE ADP-dependent glucokinase OS=Mus musculus OX=10090 GN=Adpgk PE=1 SV=1;sp|Q8VDL4|ADPGK_MOUSE ADP-dependent glucokinase OS=Mus musculu	637	3	15	15	15	11	15	14	11	15	14	45.1	34.1	45.1	42.2	45.1	45.1	53.788	72.059	45	1982600	1669200	1771300	1807000	2046100	1701900	1909200	1829200	1650600	2144200	2313700	20.872	20.8365	20.8904	20.9997	20.8329	20.8441	20.973	20.9304	20.5454	20.9649	20.6008	3555200	3762000	3388900	4125200
P54923	[Protein ADP-ribosylarginine] hydrolase	Adprh	sp|P54923|ADPRH_MOUSE [Protein ADP-ribosylarginine] hydrolase OS=Mus musculus OX=10090 GN=Adprh PE=1 SV=1	3641	3	15	15	15	13	13	14	13	13	14	53	47	47	51.1	53	53	40.068	76.707	67	5177500	4077000	4624000	4140100	5375700	4382100	4599500	4779900	3423300	5111600	6166500	22.2569	22.1249	22.2747	22.1958	22.2265	22.2086	22.2415	22.3161	21.5978	22.2182	22.015	6295700	6259400	6090500	7122300
Q8CG72	Poly(ADP-ribose) glycohydrolase ARH3	Adprhl2	sp|Q8CG72|ARHL2_MOUSE ADP-ribose glycohydrolase ARH3 OS=Mus musculus OX=10090 GN=Adprhl2 PE=1 SV=1	6389	3	12	12	12	11	11	11	11	11	11	38.6	34.1	35.4	35.4	38.6	38.6	39.414	65.391	40	1132000	1028600	997430	924280	1214600	1000600	1043200	1088800	1219300	1153900	1441000	20.0635	20.1381	20.0619	20.0325	20.0805	20.0778	20.101	20.1819	20.1084	20.0709	19.9177	1498600	1673400	1432900	1660300
Q99KS6	Manganese-dependent ADP-ribose/CDP-alcohol diphosphatase	Adprm	sp|Q99KS6|ADPRM_MOUSE Manganese-dependent ADP-ribose/CDP-alcohol diphosphatase OS=Mus musculus OX=10090 GN=Adprm PE=1 SV=1	7396	3	3	3	3	3	2	3	3	2	3	14.1	14.1	5.9	14.1	14.1	14.1	38.947	5.5515	9	147790	122930	159510	130730	167150	132130	129920	147450	122420	165720	194330	17.1263	17.0733	17.4173	17.2108	17.2193	17.157	17.0957	17.2975	16.7923	17.2712	17.0272	98482	98304	96919	119290
Q99MK8;Q7TS64;F6QY34;Q8BVT9;Q3UYH7;F6Y9P3;F7AEX1	Beta-adrenergic receptor kinase 1	Adrbk1	sp|Q99MK8|ARBK1_MOUSE Beta-adrenergic receptor kinase 1 OS=Mus musculus OX=10090 GN=Grk2 PE=1 SV=2;tr|Q7TS64|Q7TS64_MOUSE G protein-coupled receptor kinase OS=Mus musculus OX=10090 GN=Grk2 PE=1 SV=1	7480	3	37	37	37	33	34	33	33	34	33	60.8	58.1	58.3	53.8	60.8	60.8	79.638	143.04	131	4278000	3770400	3936000	3457500	4481200	3644000	3691300	3780100	4521600	4438000	8150700	21.9816	22.0121	22.0423	21.9358	21.9639	21.9425	21.9241	21.9776	21.9992	22.0143	22.4175	6202800	6888100	6151100	7063100
P54822;E9Q242;E9Q3T7;A0A140LHU1;E9Q0A0;A0A0G2JFI8;A0A0G2JFL8	Adenylosuccinate lyase	Adsl	sp|P54822|PUR8_MOUSE Adenylosuccinate lyase OS=Mus musculus OX=10090 GN=Adsl PE=1 SV=2;tr|E9Q242|E9Q242_MOUSE Adenylosuccinate lyase OS=Mus musculus OX=10090 GN=Adsl PE=1 SV=1;tr|E9Q3T7|E9Q3T7_MOUSE Adenylosuccinate lyase OS=Mus musculus OX=10090 GN=Adsl P	3639	3	24	24	24	18	22	21	18	22	21	60.7	47.7	55.2	54.1	60.7	60.7	54.866	122.48	78	5457200	4889600	4854900	4764500	5888500	4938000	5129900	4930700	8849900	5731000	9529800	22.3328	22.3871	22.345	22.3984	22.3579	22.3809	22.3989	22.361	22.968	22.3832	22.643	7053700	7507300	6606800	8151500
Q0P6A0;A0A0G2JGC2;A0A0G2JFV3;A0A0G2JDE3;A0A0G2JG66;A0A0G2JDF4;A0A0G2JFF5;A0A0G2JDK6;A0A0G2JGM8;Q8JZZ7	Latrophilin-2	Adgrl2	tr|Q0P6A0|Q0P6A0_MOUSE Adhesion G protein-coupled receptor L2 OS=Mus musculus OX=10090 GN=Adgrl2 PE=1 SV=1;tr|A0A0G2JGC2|A0A0G2JGC2_MOUSE Adhesion G protein-coupled receptor L2 (Fragment) OS=Mus musculus OX=10090 GN=Adgrl2 PE=1 SV=1;tr|A0A0G2JFV3|A0A0G2JFV	129	3	4	4	4	0	0	0	0	0	0	16.7	0	0	0	16.7	16.7	26.539	8.2578	0	0	0	0	0	0	0	0	0	0	0	0	#NUM!	#NUM!	#NUM!	#NUM!	#NUM!	#NUM!	#NUM!	#NUM!	#NUM!	#NUM!	#NUM!	0	0	0	0
P46664	Adenylosuccinate synthetase isozyme 2	Adss	sp|P46664|PURA2_MOUSE Adenylosuccinate synthetase isozyme 2 OS=Mus musculus OX=10090 GN=Adss PE=1 SV=2	3499	3	23	21	21	21	18	20	20	17	19	58.6	56.6	53.7	56.4	53.5	53.5	50.02	191.56	80	7012400	6036200	6835200	5365000	6988800	5586200	6174000	5777000	10268000	6332900	12293000	22.6946	22.691	22.8386	22.5697	22.6051	22.5588	22.6662	22.5895	23.1825	22.5273	23.0104	9354700	10166000	9837600	9783000
P28650;J3QN31	Adenylosuccinate synthetase isozyme 1	Adssl1	sp|P28650|PURA1_MOUSE Adenylosuccinate synthetase isozyme 1 OS=Mus musculus OX=10090 GN=Adssl1 PE=1 SV=2;tr|J3QN31|J3QN31_MOUSE Adenylosuccinate synthetase isozyme 1 OS=Mus musculus OX=10090 GN=Adssl1 PE=1 SV=1	3341	3	27	27	24	21	24	25	20	23	24	65	57.1	62.1	62.1	65	59.1	50.254	156.96	109	12934000	11567000	13540000	10046000	13139000	11767000	11258000	11826000	11083000	11664000	26179000	23.5777	23.6293	23.8247	23.4746	23.5158	23.6336	23.5329	23.6231	23.2927	23.4084	24.1009	20953000	22326000	23139000	20746000
Q9Z248;F6V059	Zinc finger protein AEBP2	Aebp2	sp|Q9Z248|AEBP2_MOUSE Zinc finger protein AEBP2 OS=Mus musculus OX=10090 GN=Aebp2 PE=1 SV=2	8970	3	7	7	7	1	1	3	1	1	3	20.2	2.4	2.4	9.5	20.2	20.2	52.962	96.786	5	30439	22107	17912	25008	32516	24166	23204	14685	55079	26301	43800	14.8467	14.598	14.2627	14.8246	14.8573	14.7061	14.6105	13.9697	15.64	14.6157	14.8777	19351	24213	17801	26947
Q9CZI9	Apoptosis-enhancing nuclease	Aen	sp|Q9CZI9|AEN_MOUSE Apoptosis-enhancing nuclease OS=Mus musculus OX=10090 GN=Aen PE=2 SV=1	7890	3	2	2	2	1	1	0	1	1	0	7.7	5.1	2.7	0	7.7	7.7	37.309	2.1462	2	25173	20732	20413	17483	28166	25764	24605	20606	44063	28137	44234	14.5727	14.5054	14.4512	14.3082	14.6501	14.7984	14.6951	14.4584	15.3181	14.713	14.8919	38557	51064	37439	41457
P63002;A0A1W2P757	Amino-terminal enhancer of split	Aes	sp|P63002|TLE5_MOUSE TLE family member 5 OS=Mus musculus OX=10090 GN=Tle5 PE=1 SV=1	3861	3	4	4	4	2	2	2	2	2	2	24.4	14.2	14.2	14.2	24.4	24.4	22	108.94	6	184850	173990	144070	154800	195800	165860	159450	150390	186800	193900	304180	17.4491	17.5745	17.2704	17.4546	17.4475	17.485	17.3912	17.3259	17.4019	17.4978	17.6736	238330	270830	213830	289060
Q8BZI0;D6RD10	Actin filament-associated protein 1-like 1	Afap1l1	sp|Q8BZI0|AF1L1_MOUSE Actin filament-associated protein 1-like 1 OS=Mus musculus OX=10090 GN=Afap1l1 PE=1 SV=1	6170	3	3	3	3	1	0	1	1	0	1	3.8	1.2	0	1.2	3.8	3.8	86.637	2.0907	3	649820	413460	434380	362390	399760	336230	382370	368510	503700	340700	554180	19.2628	18.8232	18.8626	18.6817	18.4772	18.5045	18.653	18.6189	18.833	18.311	18.539	0	0	0	0
A3KMF4;E9Q921;O88573;B1AVP1	AF4/FMR2 family member 1	Aff1	tr|A3KMF4|A3KMF4_MOUSE AF4/FMR2 family member 1 OS=Mus musculus OX=10090 GN=Aff1 PE=1 SV=1;tr|E9Q921|E9Q921_MOUSE AF4/FMR2 family member 1 OS=Mus musculus OX=10090 GN=Aff1 PE=1 SV=1;sp|O88573|AFF1_MOUSE AF4/FMR2 family member 1 OS=Mus musculus OX=10090 GN=	1203	3	9	9	9	3	0	2	3	0	2	8.2	2.5	0	1.4	8.2	8.2	131.63	13.133	4	20762	13700	15693	14279	16976	16773	16237	17527	22425	20260	24088	14.2947	13.9077	14.0718	14.0161	13.9197	14.1792	14.0954	14.2249	14.3436	14.2392	14.0151	0	0	0	0
Q9ESC8	AF4/FMR2 family member 4	Aff4	sp|Q9ESC8|AFF4_MOUSE AF4/FMR2 family member 4 OS=Mus musculus OX=10090 GN=Aff4 PE=1 SV=1	8471	3	16	15	15	4	1	3	3	0	2	16.1	3.7	0.6	3.1	15.5	15.5	126.64	98.457	5	38103	32242	38900	30302	44777	33594	34779	35032	49746	42053	67866	15.1707	15.1425	15.3815	15.1017	15.3189	15.1813	15.1944	15.224	15.4931	15.2928	15.5094	0	0	0	0
Q920A7	AFG3-like protein 1	Afg3l1	sp|Q920A7|AFG31_MOUSE AFG3-like protein 1 OS=Mus musculus OX=10090 GN=Afg3l1 PE=1 SV=2	7206	3	28	24	24	19	21	21	16	18	18	38.8	29.7	31.9	32.2	34.5	34.5	87.046	94.305	54	770570	704280	707560	614670	787750	678260	682630	704700	1235500	712360	1121500	19.5087	19.5916	19.5665	19.444	19.4559	19.5168	19.4892	19.5542	20.1275	19.3751	19.556	876070	1013200	873910	950960
Q8JZQ2;S4R2T7	AFG3-like protein 2	Afg3l2	sp|Q8JZQ2|AFG32_MOUSE AFG3-like protein 2 OS=Mus musculus OX=10090 GN=Afg3l2 PE=1 SV=1	6476	3	42	42	37	36	33	35	32	29	31	51.6	48.4	44	45.3	51.6	47.8	89.518	176.64	118	5631500	4959900	5632800	4535600	6166000	5257500	5519600	5438200	5127300	5658000	9066700	22.3782	22.4077	22.5594	22.3274	22.4244	22.4713	22.5046	22.5023	22.1806	22.3647	22.5712	6583900	7264000	6927800	7077900
Q80WT5;H3BJH7;H3BKM5;H3BIZ9	Aftiphilin	Aftph	sp|Q80WT5|AFTIN_MOUSE Aftiphilin OS=Mus musculus OX=10090 GN=Aftph PE=1 SV=2;tr|H3BJH7|H3BJH7_MOUSE Aftiphilin OS=Mus musculus OX=10090 GN=Aftph PE=1 SV=1;tr|H3BKM5|H3BKM5_MOUSE Aftiphilin (Fragment) OS=Mus musculus OX=10090 GN=Aftph PE=1 SV=1	5629	3	24	24	24	14	16	14	14	16	14	35.1	19.3	25.6	21.6	35.1	35.1	101.13	70.928	43	531040	454120	459940	430920	512820	404780	474970	457900	360850	545160	719770	18.9715	18.9585	18.9451	18.9316	18.8366	18.7721	18.9659	18.9323	18.3519	18.9892	18.9162	416150	466260	389280	477710
Q64191;B7ZNK6	N(4)-(beta-N-acetylglucosaminyl)-L-asparaginase;Glycosylasparaginase alpha chain;Glycosylasparaginase beta chain	Aga	sp|Q64191|ASPG_MOUSE N(4)-(beta-N-acetylglucosaminyl)-L-asparaginase OS=Mus musculus OX=10090 GN=Aga PE=1 SV=1;tr|B7ZNK6|B7ZNK6_MOUSE Aga protein OS=Mus musculus OX=10090 GN=Aga PE=1 SV=1	5053	3	9	9	9	9	8	8	9	8	8	33.2	33.2	30.9	30.9	33.2	33.2	37.022	38.968	28	1833500	1374700	1520400	1280700	1650400	1289600	1334400	1668600	1021800	1588500	1878400	20.7593	20.5565	20.67	20.503	20.5229	20.4439	20.4562	20.7978	19.8535	20.5321	20.3001	1352400	1526100	1500200	1542100
Q3URE6;Q01338	Alpha-2A adrenergic receptor	Adra2a	tr|Q3URE6|Q3URE6_MOUSE Adrenergic receptor, alpha 2a OS=Mus musculus OX=10090 GN=Adra2a PE=1 SV=1;sp|Q01338|ADA2A_MOUSE Alpha-2A adrenergic receptor OS=Mus musculus OX=10090 GN=Adra2a PE=1 SV=1	4078	3	4	4	4	0	0	0	0	0	0	7.1	0	0	0	7.1	7.1	50.555	22.245	0	0	0	0	0	0	0	0	0	0	0	0	#NUM!	#NUM!	#NUM!	#NUM!	#NUM!	#NUM!	#NUM!	#NUM!	#NUM!	#NUM!	#NUM!	0	0	0	0
Q3UHD9	Arf-GAP with GTPase, ANK repeat and PH domain-containing protein 2	Agap2	sp|Q3UHD9|AGAP2_MOUSE Arf-GAP with GTPase, ANK repeat and PH domain-containing protein 2 OS=Mus musculus OX=10090 GN=Agap2 PE=1 SV=1	4466	3	24	24	24	11	11	8	11	11	8	19.8	11	10.3	8.2	19.8	19.8	124.51	194.54	32	258780	215220	237950	230590	277310	235440	239060	224390	450010	277410	410390	17.9345	17.8813	17.9943	18.0295	17.9496	17.9904	17.9754	17.9032	18.6704	18.0145	18.1057	357420	356210	326080	427760
F8VQE9;Q8VHH5;A0A1D5RMG4;A0A0G2JDW1;A0A0G2JER6;A0A087WRF2;Q8BXK8;E9Q3K3	Arf-GAP with GTPase, ANK repeat and PH domain-containing protein 3	Agap3	tr|F8VQE9|F8VQE9_MOUSE Arf-GAP with GTPase, ANK repeat and PH domain-containing protein 3 OS=Mus musculus OX=10090 GN=Agap3 PE=1 SV=1;sp|Q8VHH5|AGAP3_MOUSE Arf-GAP with GTPase, ANK repeat and PH domain-containing protein 3 OS=Mus musculus OX=10090 GN=Agap3	2371	3	12	12	12	8	9	8	8	9	8	18.4	11.3	14	13.7	18.4	18.4	97.694	60.323	23	211840	179200	207510	170030	218350	186630	194560	199700	197500	211140	259770	17.6457	17.617	17.7968	17.59	17.6048	17.6552	17.6783	17.7351	17.4823	17.6207	17.4459	237440	249410	241200	252880
A0A087WNV1;A0A087WSR7;A0A087WR52;Q8K2K6;A0A087WRL1	Arf-GAP domain and FG repeat-containing protein 1	Agfg1	tr|A0A087WNV1|A0A087WNV1_MOUSE Arf-GAP domain and FG repeat-containing protein 1 OS=Mus musculus OX=10090 GN=Agfg1 PE=1 SV=1;tr|A0A087WSR7|A0A087WSR7_MOUSE Arf-GAP domain and FG repeat-containing protein 1 OS=Mus musculus OX=10090 GN=Agfg1 PE=1 SV=1;tr|A0A	9	3	16	16	14	14	12	12	13	11	10	29.8	28.2	25.5	25.7	29.8	26.9	53.974	91.785	46	2241800	1884200	2100400	1641600	2283500	1871500	1875000	2094100	1543800	2179100	3611500	21.0493	21.0113	21.1362	20.8612	20.9913	20.9811	20.9469	21.1255	20.4489	20.9882	21.2432	2451300	2792300	2488400	2846900
Q3TBU7;Q3U2K8;Q80WC7	Arf-GAP domain and FG repeat-containing protein 2	Agfg2	tr|Q3TBU7|Q3TBU7_MOUSE Arf-GAP domain and FG repeat-containing protein 2 (Fragment) OS=Mus musculus OX=10090 GN=Agfg2 PE=1 SV=1;tr|Q3U2K8|Q3U2K8_MOUSE Arf-GAP domain and FG repeat-containing protein 2 OS=Mus musculus OX=10090 GN=Agfg2 PE=1 SV=1;sp|Q80WC7|A	4224	3	14	12	12	12	11	13	11	10	11	36.7	34.5	32.8	34.7	33	33	41.739	45.684	37	942720	810490	818670	724950	952010	773820	807040	891650	468810	897320	1182000	19.7996	19.7942	19.7769	19.682	19.7291	19.707	19.7307	19.8937	18.7295	19.7081	19.6318	1460200	1638700	1385100	1641700
Q7TN31	Angiogenic factor with G patch and FHA domains 1	Aggf1	sp|Q7TN31|AGGF1_MOUSE Angiogenic factor with G patch and FHA domains 1 OS=Mus musculus OX=10090 GN=Aggf1 PE=2 SV=1	5478	3	2	2	2	1	0	0	1	0	0	4.4	1.7	0	0	4.4	4.4	79.444	2.9744	1	1876.8	0	3047.1	1478.3	3814.5	3045.4	3403.3	3263.7	3841.7	3540	3730.1	10.8271	#NUM!	11.7072	10.7442	11.7658	11.7178	11.8411	11.7999	11.7983	11.7224	11.324	0	0	0	0
Q9ESW4;A0A0J9YU24	Acylglycerol kinase, mitochondrial	Agk	sp|Q9ESW4|AGK_MOUSE Acylglycerol kinase, mitochondrial OS=Mus musculus OX=10090 GN=Agk PE=1 SV=1	8482	3	15	15	15	12	14	13	12	14	13	41.8	27.8	41.6	35.6	41.8	41.8	46.975	44.647	38	782990	678750	759360	639300	841860	734020	751090	795870	1583700	791650	950450	19.5317	19.5383	19.6684	19.5007	19.5517	19.6308	19.6271	19.7298	20.4857	19.5274	19.3173	1126300	1248400	1186600	1299100
F8VPN4;A0A0G2JGI9;F6XXE6;E0CYU6;E0CX86;F7CSZ6		Agl	tr|F8VPN4|F8VPN4_MOUSE Amylo-1,6-glucosidase, 4-alpha-glucanotransferase OS=Mus musculus OX=10090 GN=Agl PE=1 SV=1;tr|A0A0G2JGI9|A0A0G2JGI9_MOUSE Amylo-1,6-glucosidase, 4-alpha-glucanotransferase OS=Mus musculus OX=10090 GN=Agl PE=1 SV=1;tr|F6XXE6|F6XXE6_M	2349	3	75	75	75	61	62	62	61	62	62	56.3	46.2	48	45.8	56.3	56.3	174.29	277.89	211	8584400	7233500	8946600	6859200	8907900	7402500	8123700	8194100	2727600	8276200	12282000	22.9864	22.9521	23.2269	22.9241	22.9551	22.9649	23.0621	23.0938	21.27	22.9134	23.0091	12152000	12721000	13114000	13024000
Q8CJG1;H3BJ70;Q8CJF8;H3BL59	Protein argonaute-1	Ago1	sp|Q8CJG1|AGO1_MOUSE Protein argonaute-1 OS=Mus musculus OX=10090 GN=Ago1 PE=1 SV=2;tr|H3BJ70|H3BJ70_MOUSE Protein argonaute-1 (Fragment) OS=Mus musculus OX=10090 GN=Ago1 PE=1 SV=1	6464	3	25	18	14	19	17	20	10	9	11	40.4	31.9	29.2	32.8	30.7	24.7	97.213	70.074	38	428170	349140	408070	343100	468980	373240	402960	393680	399900	438200	434540	18.6609	18.5793	18.7725	18.6028	18.7076	18.6551	18.7287	18.7143	18.5001	18.6741	18.1882	447060	503150	460870	494980
Q8CJG0	Protein argonaute-2	Ago2	sp|Q8CJG0|AGO2_MOUSE Protein argonaute-2 OS=Mus musculus OX=10090 GN=Ago2 PE=1 SV=3	6463	3	38	38	30	28	32	31	22	25	25	59.1	43.6	52.2	47.2	59.1	47.4	97.303	138.09	104	3892600	3340200	3778300	3268500	4231000	3629700	3576500	3731200	3446600	3894200	4810400	21.8454	21.8373	21.9833	21.8547	21.881	21.9368	21.8785	21.9588	21.6076	21.8258	21.6568	5274400	5666000	5408100	5851100
Q8CJF9;A3KFX7;A3KFX6	Protein argonaute-3	Ago3	sp|Q8CJF9|AGO3_MOUSE Protein argonaute-3 OS=Mus musculus OX=10090 GN=Ago3 PE=2 SV=2	6462	3	14	3	3	10	11	10	2	2	2	20.9	13.6	16.7	14.2	4.5	4.5	97.276	5.4035	6	14217	10734	11699	10081	16109	9074.8	10800	15410	7087.4	11503	12019	13.7484	13.5557	13.6481	13.5139	13.8441	13.293	13.5072	14.0392	12.6819	13.4226	13.0121	46489	42891	44810	44038
A0A0R4J263;O35083;G3UWV6	1-acyl-sn-glycerol-3-phosphate acyltransferase alpha	Agpat1	tr|A0A0R4J263|A0A0R4J263_MOUSE 1-acyl-sn-glycerol-3-phosphate acyltransferase OS=Mus musculus OX=10090 GN=Agpat1 PE=1 SV=1;sp|O35083|PLCA_MOUSE 1-acyl-sn-glycerol-3-phosphate acyltransferase alpha OS=Mus musculus OX=10090 GN=Agpat1 PE=1 SV=1	471	3	6	6	6	5	5	6	5	5	6	25.6	22.1	22.1	25.6	25.6	25.6	31.737	26.014	16	410080	390780	430830	348770	481230	421860	384840	436620	221930	422320	461640	18.5986	18.7418	18.8508	18.6264	18.7448	18.8318	18.6623	18.8636	17.6506	18.6208	18.2754	576330	689280	689400	707880
Q8K3K7	1-acyl-sn-glycerol-3-phosphate acyltransferase beta	Agpat2	sp|Q8K3K7|PLCB_MOUSE 1-acyl-sn-glycerol-3-phosphate acyltransferase beta OS=Mus musculus OX=10090 GN=Agpat2 PE=1 SV=1	6618	3	7	7	7	5	6	7	5	6	7	32.7	26.3	29.9	32.7	32.7	32.7	31.01	27.03	20	267950	252340	297010	265550	310650	256600	247250	247540	174440	294650	247810	17.9847	18.1108	18.3142	18.2331	18.1134	18.1145	18.024	18.0449	17.3032	18.1015	17.3779	624270	693940	686260	775680
Q9D517;D3YUW0;D3Z1M6;D3YV65;D3YTN7	1-acyl-sn-glycerol-3-phosphate acyltransferase gamma	Agpat3	sp|Q9D517|PLCC_MOUSE 1-acyl-sn-glycerol-3-phosphate acyltransferase gamma OS=Mus musculus OX=10090 GN=Agpat3 PE=1 SV=2	8090	3	10	10	10	6	9	9	6	9	9	26.9	17.8	24.7	24.5	26.9	26.9	43.295	17.865	24	214830	185440	254970	166760	213270	204830	194410	222870	55480	196430	125760	17.6659	17.6664	18.094	17.5619	17.5708	17.7894	17.6772	17.8934	15.6505	17.5165	16.3993	291260	307750	339700	316170
Q8K4X7;E9Q2W7;E9Q2T9;E9Q6S5	1-acyl-sn-glycerol-3-phosphate acyltransferase delta	Agpat4	sp|Q8K4X7|PLCD_MOUSE 1-acyl-sn-glycerol-3-phosphate acyltransferase delta OS=Mus musculus OX=10090 GN=Agpat4 PE=1 SV=1	6644	3	6	6	6	6	5	5	6	5	5	17.5	17.5	14	14	17.5	17.5	43.81	40.646	16	191080	169060	218780	169600	210990	204020	193440	212120	24077	190530	93955	17.4969	17.533	17.8731	17.5863	17.5553	17.7837	17.67	17.8221	14.4462	17.4725	15.9787	240510	247800	276050	272430
Q9D1E8;F8WGD9	1-acyl-sn-glycerol-3-phosphate acyltransferase epsilon	Agpat5	sp|Q9D1E8|PLCE_MOUSE 1-acyl-sn-glycerol-3-phosphate acyltransferase epsilon OS=Mus musculus OX=10090 GN=Agpat5 PE=1 SV=2;tr|F8WGD9|F8WGD9_MOUSE 1-acyl-sn-glycerol-3-phosphate acyltransferase epsilon OS=Mus musculus OX=10090 GN=Agpat5 PE=1 SV=1	7994	3	12	12	12	11	11	10	11	11	10	34.2	32.3	32.3	26.8	34.2	34.2	42.202	39.656	36	1182000	992750	1079700	974210	1324800	1165800	1060200	1179400	1200700	1142700	1271000	20.1259	20.0869	20.1762	20.1084	20.2058	20.2983	20.1243	20.2972	20.0863	20.0569	19.7366	1526100	1576900	1488400	1713200
Q8K2C8;A0A1B0GRV5	Glycerol-3-phosphate acyltransferase 4	Agpat6	sp|Q8K2C8|GPAT4_MOUSE Glycerol-3-phosphate acyltransferase 4 OS=Mus musculus OX=10090 GN=Gpat4 PE=1 SV=1	6563	3	10	10	9	5	6	7	4	6	7	23.2	12.5	16.2	16.4	23.2	21.3	52.181	21.102	18	193050	166570	175830	167030	214450	189490	170600	179320	226960	202860	203170	17.5117	17.5116	17.5578	17.5643	17.5788	17.6771	17.4887	17.5798	17.6829	17.563	17.0914	288250	266710	286250	300640
Q8C0N2	Glycerol-3-phosphate acyltransferase 3	Agpat9	sp|Q8C0N2|GPAT3_MOUSE Glycerol-3-phosphate acyltransferase 3 OS=Mus musculus OX=10090 GN=Gpat3 PE=1 SV=1	6200	3	9	8	8	6	7	7	5	7	7	23.3	17.4	17.8	21	21.2	21.2	49	21.156	18	46932	44012	44436	40904	56752	59896	58000	52263	17033	62529	97921	15.4714	15.5914	15.5735	15.5345	15.6609	16.0155	15.9322	15.8011	13.9469	15.8651	16.0384	466190	480960	451710	443310
A2AL50;Q8C0I1;H3BKN2;A2AL49;H3BIY5;H3BJ14	Alkyldihydroxyacetonephosphate synthase, peroxisomal	Agps	tr|A2AL50|A2AL50_MOUSE Alkylglycerone-phosphate synthase OS=Mus musculus OX=10090 GN=Agps PE=1 SV=1;sp|Q8C0I1|ADAS_MOUSE Alkyldihydroxyacetonephosphate synthase, peroxisomal OS=Mus musculus OX=10090 GN=Agps PE=1 SV=1;tr|H3BKN2|H3BKN2_MOUSE Alkylglycerone-p	1082	3	30	30	30	28	24	27	28	24	27	58.1	57.7	52.3	58	58.1	58.1	74.342	308.25	92	6066500	5216000	5558000	4916000	6392100	5517200	5404800	5223300	3810100	5995100	8279800	22.4855	22.4803	22.5401	22.4436	22.4763	22.5409	22.4742	22.4441	21.7522	22.4482	22.4402	7183700	7565000	7356000	8250100
Q641K1;E9PXA7;E9PX07;F6ZCF0;E9Q2R5;E9Q352;E9Q878;Q8C1R2;E9Q3T5;A0A286YDV2	Cytosolic carboxypeptidase 1	Agtpbp1	sp|Q641K1|CBPC1_MOUSE Cytosolic carboxypeptidase 1 OS=Mus musculus OX=10090 GN=Agtpbp1 PE=1 SV=2	5054	3	10	10	10	2	5	6	2	5	6	10.6	2.6	5.4	5.6	10.6	10.6	137.2	19.662	13	8998.1	9436.9	7791.4	7462.5	10619	7680.8	9272.8	9615.5	6837.7	10839	12887	13.0885	13.3699	13.0617	13.08	13.2428	13.0524	13.2872	13.3587	12.6301	13.3368	13.1127	57151	58733	52807	57524
Q9WVK0	Type-1 angiotensin II receptor-associated protein	Agtrap	sp|Q9WVK0|ATRAP_MOUSE Type-1 angiotensin II receptor-associated protein OS=Mus musculus OX=10090 GN=Agtrap PE=1 SV=2	8878	3	1	1	1	1	1	1	1	1	1	5.6	5.6	5.6	5.6	5.6	5.6	17.525	1.6743	3	332430	281010	304620	310040	342800	325750	299500	331810	199300	290250	198010	18.2958	18.2661	18.3507	18.4566	18.2555	18.4588	18.3006	18.4676	17.4954	18.0798	17.0542	170550	191310	168970	175830
Q8CJF7;F6SJR1;F6QTR3;F6S6E4	Protein ELYS	Ahctf1	sp|Q8CJF7|ELYS_MOUSE Protein ELYS OS=Mus musculus OX=10090 GN=Ahctf1 PE=1 SV=1	6461	3	75	75	75	50	52	49	50	52	49	43.5	31.3	30.9	30.4	43.5	43.5	247.64	323.31	122	1273900	1110900	1164400	1082200	1356400	1065500	1252400	1074600	1346200	1287400	2042700	20.2339	20.2491	20.2852	20.2601	20.2398	20.1685	20.3647	20.163	20.2513	20.2289	20.4211	2019100	2220400	1987000	2335400
P50247;A2ALT5	Adenosylhomocysteinase	Ahcy	sp|P50247|SAHH_MOUSE Adenosylhomocysteinase OS=Mus musculus OX=10090 GN=Ahcy PE=1 SV=3	3560	3	28	28	28	26	26	26	26	26	26	60.4	60.4	58.3	60.4	60.4	60.4	47.688	102.45	136	18326000	16622000	17151000	15489000	19346000	16945000	15831000	15989000	36971000	18209000	37670000	24.0805	24.1524	24.1658	24.0993	24.074	24.1597	24.0247	24.0582	25.0307	24.051	24.6259	26938000	29153000	26204000	29615000
Q80SW1;D3Z2Q0;F7ATQ6	Putative adenosylhomocysteinase 2	Ahcyl1	sp|Q80SW1|SAHH2_MOUSE S-adenosylhomocysteine hydrolase-like protein 1 OS=Mus musculus OX=10090 GN=Ahcyl1 PE=1 SV=1	5536	3	23	23	12	19	20	20	10	11	12	42.1	33.6	38.9	38.1	42.1	21.5	58.951	99.346	69	3406900	2774200	3049200	2743600	3697700	3253200	2973100	3469600	2347200	3455500	3930000	21.6531	21.5694	21.674	21.6022	21.6867	21.7788	21.612	21.8539	21.0533	21.6533	21.3651	4686700	4672900	4315400	4984800
F8WGT1;Q68FL4;F8WI65;D3YYM7;H3BL31;E9PX77;D3YX97	Adenosylhomocysteinase;Putative adenosylhomocysteinase 3	Ahcyl2	tr|F8WGT1|F8WGT1_MOUSE Putative adenosylhomocysteinase 3 OS=Mus musculus OX=10090 GN=Ahcyl2 PE=1 SV=1;sp|Q68FL4|SAHH3_MOUSE Putative adenosylhomocysteinase 3 OS=Mus musculus OX=10090 GN=Ahcyl2 PE=1 SV=1;tr|F8WI65|F8WI65_MOUSE Adenosylhomocysteinase 3 isofo	2386	3	19	8	6	17	16	15	6	5	5	31	27.5	28.4	26.5	13.2	10.5	66.771	22.43	21	1085600	893750	1115200	861270	1101300	829440	996660	1018100	472010	1110800	1301800	20.0031	19.9353	20.2229	19.9306	19.9393	19.8071	20.0352	20.085	18.7393	20.016	19.7711	1104900	1209700	1111200	1138700
Q6PAL7	AT-hook DNA-binding motif-containing protein 1	Ahdc1	sp|Q6PAL7|AHDC1_MOUSE AT-hook DNA-binding motif-containing protein 1 OS=Mus musculus OX=10090 GN=Ahdc1 PE=1 SV=1	5277	3	4	4	4	1	1	0	1	1	0	4.7	1	1	0	4.7	4.7	168.08	12.248	3	5924.2	3658.5	4423.2	4847.2	4079.6	4562.5	2564.7	2964.2	11725	3824.4	10101	12.4855	12.0028	12.2449	12.4575	11.8627	12.301	11.433	11.661	13.4081	11.8339	12.7612	5283.2	5212.3	4947.1	6611.3
E9Q616;A0A494BBD5;G5E8K8;A0A494B8Y7;REV__P56375		Ahnak	tr|E9Q616|E9Q616_MOUSE AHNAK nucleoprotein (desmoyokin) OS=Mus musculus OX=10090 GN=Ahnak PE=1 SV=1	2046	3	283	283	282	237	231	228	237	231	228	77	72.6	67.9	67.9	77	76.9	604.25	323.31	775	156830000	113120000	153140000	104940000	120310000	75452000	144950000	106620000	23004000	148850000	187940000	27.1777	26.9191	27.3243	26.8595	26.7107	26.3144	27.2194	26.7955	24.3462	27.0821	26.9447	159760000	160520000	168110000	142340000
E9PYB0		Ahnak2	tr|E9PYB0|E9PYB0_MOUSE AHNAK nucleoprotein 2 (Fragment) OS=Mus musculus OX=10090 GN=Ahnak2 PE=1 SV=8	1907	3	24	24	12	16	17	15	5	6	5	53.8	47.8	47.9	40.2	53.8	9.4	182.61	117.47	50	3953200	3083100	3594700	2297700	2479300	1632500	3645300	3166900	278540	3378300	4406500	21.8677	21.7218	21.9115	21.3463	21.11	20.784	21.906	21.7222	17.9783	21.6207	21.5302	4660300	4777400	4143400	3440200
F7CVJ5		Ahnak2	tr|F7CVJ5|F7CVJ5_MOUSE AHNAK nucleoprotein 2 (Fragment) OS=Mus musculus OX=10090 GN=Ahnak2 PE=1 SV=1	2333	3	13	1	1	12	11	10	1	0	0	68	66.7	64.6	51.8	2.1	2.1	115.14	3.1967	1	16269	13696	16313	11496	9070.2	8372.5	17949	12212	409.87	14718	18262	13.9429	13.9073	14.1278	13.7034	13.0154	13.1768	14.24	13.7036	8.56983	13.7782	13.6156	0	0	0	0
F7DBB3;Q3URZ6		Ahnak2	tr|F7DBB3|F7DBB3_MOUSE AHNAK nucleoprotein 2 (Fragment) OS=Mus musculus OX=10090 GN=Ahnak2 PE=1 SV=1	2338	3	22	11	11	15	17	12	4	6	3	33.5	28.8	29.5	21.3	9	9	166.49	18.946	12	112610	87279	99544	71858	79393	56209	89502	94335	7227.3	93855	113620	16.7341	16.5792	16.7371	16.3474	16.1452	15.9239	16.5581	16.6531	12.7101	16.451	16.2529	56255	69039	55459	55109
Q3U5D9;P30561;A0A0B4J1L1	Aryl hydrocarbon receptor	Ahr	tr|Q3U5D9|Q3U5D9_MOUSE Aryl hydrocarbon receptor OS=Mus musculus OX=10090 GN=Ahr PE=1 SV=1;sp|P30561|AHR_MOUSE Aryl hydrocarbon receptor OS=Mus musculus OX=10090 GN=Ahr PE=1 SV=3	3368	3	10	9	9	6	9	4	5	8	3	10.8	6.2	10.4	4.5	9.9	9.9	90.337	15.43	16	107730	101280	79559	68502	119290	105370	103620	101400	36034	99670	175640	16.6701	16.7938	16.4138	16.2784	16.7326	16.8305	16.7694	16.7573	15.0279	16.5377	16.8813	301110	366980	286590	286350
Q8BK64;A0A1Y7VM19	Activator of 90 kDa heat shock protein ATPase homolog 1	Ahsa1	sp|Q8BK64|AHSA1_MOUSE Activator of 90 kDa heat shock protein ATPase homolog 1 OS=Mus musculus OX=10090 GN=Ahsa1 PE=1 SV=2	5918	3	24	24	24	22	21	21	22	21	21	76.3	66.6	73.7	73.7	76.3	76.3	38.117	100.8	97	10119000	8311800	9033000	8018000	10549000	8554200	9017600	8811100	12735000	9775900	17050000	23.2236	23.1525	23.2408	23.1493	23.1991	23.1736	23.2127	23.1985	23.4931	23.1537	23.4823	11211000	11301000	10715000	11973000
Q8N9S3;F6S1R2;A2AF81;A2AF82	Activator of 90 kDa heat shock protein ATPase homolog 2	Ahsa2	sp|Q8N9S3|AHSA2_MOUSE Activator of 90 kDa heat shock protein ATPase homolog 2 OS=Mus musculus OX=10090 GN=Ahsa2 PE=1 SV=2;tr|F6S1R2|F6S1R2_MOUSE Activator of 90 kDa heat shock protein ATPase homolog 2 (Fragment) OS=Mus musculus OX=10090 GN=Ahsa2 PE=1 SV=1;	6650	3	12	12	12	10	9	8	10	9	8	50.2	37.5	36.9	28.4	50.2	50.2	37.648	46.492	26	373870	350580	324600	319590	390360	350660	342950	342990	583370	398310	639520	18.4653	18.5852	18.4423	18.5004	18.4429	18.5651	18.4961	18.5154	19.0449	18.5364	18.7457	496490	539880	439120	559340
D3Z2E7;E9Q3L4		AI607873	tr|D3Z2E7|D3Z2E7_MOUSE Interferon-activated gene 207 OS=Mus musculus OX=10090 GN=Ifi207 PE=1 SV=1;tr|E9Q3L4|E9Q3L4_MOUSE Interferon-activated gene 207 OS=Mus musculus OX=10090 GN=Ifi207 PE=1 SV=2	1663	3	27	22	20	23	20	20	17	15	15	38	32.5	27.3	30.5	32.1	29.7	103.87	84.267	55	2032700	1643500	1341400	1824100	2436200	1861200	2352500	2491700	898840	2451900	1516000	20.9081	20.8141	20.4893	21.0133	21.0847	20.9732	21.2742	21.3763	19.6685	21.1583	19.9909	1611000	1509400	1043500	1898600
Q8C4Q6	Axin interactor, dorsalization-associated protein	Aida	sp|Q8C4Q6|AIDA_MOUSE Axin interactor, dorsalization-associated protein OS=Mus musculus OX=10090 GN=Aida PE=1 SV=1	6251	3	8	8	8	6	4	6	6	4	6	33.1	23.9	15.4	28.2	33.1	33.1	34.888	26.792	16	163380	131220	140750	142120	183880	153280	166790	161830	112350	187600	173770	17.271	17.1674	17.2368	17.3313	17.3569	17.3712	17.4561	17.4317	16.6685	17.4502	16.8658	92864	94344	78564	101470
O70200;G3UYJ2	Allograft inflammatory factor 1	Aif1	sp|O70200|AIF1_MOUSE Allograft inflammatory factor 1 OS=Mus musculus OX=10090 GN=Aif1 PE=1 SV=1;tr|G3UYJ2|G3UYJ2_MOUSE Allograft inflammatory factor 1 (Fragment) OS=Mus musculus OX=10090 GN=Aif1 PE=1 SV=1	2905	3	6	6	6	5	4	3	5	4	3	44.9	41.5	27.2	23.8	44.9	44.9	16.91	11.963	12	188240	247070	114210	261380	267760	248370	242000	386130	166830	326410	80766	17.4753	18.0804	16.9353	18.2103	17.8991	18.0675	17.9931	18.6863	17.2388	18.2492	15.7605	134180	196580	87226	270730
B1AU25;Q9Z0X1	Apoptosis-inducing factor 1, mitochondrial	Aifm1	tr|B1AU25|B1AU25_MOUSE Apoptosis-inducing factor 1, mitochondrial OS=Mus musculus OX=10090 GN=Aifm1 PE=1 SV=1;sp|Q9Z0X1|AIFM1_MOUSE Apoptosis-inducing factor 1, mitochondrial OS=Mus musculus OX=10090 GN=Aifm1 PE=1 SV=1	1282	3	27	27	27	26	26	24	26	26	24	54.8	54.1	53.6	53	54.8	54.8	66.113	170.74	95	9569700	8306800	9112200	8168800	10039000	8784800	9191400	9411500	11440000	9810500	11269000	23.1431	23.1517	23.2534	23.1762	23.1276	23.2119	23.2403	23.2936	23.3384	23.1588	22.8849	10675000	11454000	10678000	12047000
Q8BUE4	Apoptosis-inducing factor 2	Aifm2	sp|Q8BUE4|AIFM2_MOUSE Apoptosis-inducing factor 2 OS=Mus musculus OX=10090 GN=Aifm2 PE=1 SV=1	6071	3	18	18	18	15	16	13	15	16	13	55.2	47.7	46.1	42.9	55.2	55.2	40.634	59.74	59	2964300	2616300	2491100	2509200	3112300	2742600	2634500	2973600	719050	2953500	3276700	21.4523	21.4849	21.3824	21.4733	21.438	21.5325	21.4375	21.6314	19.3465	21.4269	21.1028	4213700	4520100	3739900	4469700
H7BX91;Q9D8B1	Androgen-induced gene 1 protein	Aig1	tr|H7BX91|H7BX91_MOUSE Androgen-induced gene 1 protein OS=Mus musculus OX=10090 GN=Aig1 PE=1 SV=1;sp|Q9D8B1|AIG1_MOUSE Androgen-induced gene 1 protein OS=Mus musculus OX=10090 GN=Aig1 PE=2 SV=1	2627	3	2	2	1	1	1	0	1	1	0	10.6	5	5	0	10.6	5	20.743	1.2579	2	1846.8	3023.2	1832.3	2781.7	4148.3	2315.1	1565.1	2803.5	6639.8	2795.7	2549.7	10.8039	11.7277	10.9735	11.6563	11.8868	11.3222	10.7205	11.5806	12.5877	11.3819	10.7751	11055	16291	8930.5	14119
E9PVP1;A0A0G2JG52		Aim1	tr|E9PVP1|E9PVP1_MOUSE Crystallin beta-gamma domain-containing 1 OS=Mus musculus OX=10090 GN=Crybg1 PE=1 SV=1;tr|A0A0G2JG52|A0A0G2JG52_MOUSE Crystallin beta-gamma domain-containing 1 OS=Mus musculus OX=10090 GN=Crybg1 PE=1 SV=1	176	3	3	3	3	2	3	1	2	3	1	2.7	1.8	2.7	0.8	2.7	2.7	184.73	7.6215	6	19251	15621	12311	20160	23457	17511	24121	21686	6172.3	25499	42019	14.1857	14.097	13.7217	14.5137	14.3862	14.2413	14.6664	14.5321	12.4824	14.571	14.8178	41510	50950	26725	47604
Q91VJ1;G3UZ36;D3Z341	Interferon-inducible protein AIM2	Aim2	sp|Q91VJ1|AIM2_MOUSE Interferon-inducible protein AIM2 OS=Mus musculus OX=10090 GN=Aim2 PE=1 SV=2	7028	3	18	18	18	11	13	12	11	13	12	50.3	38.7	40.7	37	50.3	50.3	40.155	34.836	39	738280	610920	625650	599360	799950	670210	715660	658480	1154900	711990	1238800	19.4469	19.3864	19.389	19.4076	19.478	19.4996	19.5573	19.4564	20.0301	19.3744	19.6995	732880	814710	721100	870840
Q3UZG4;P31230;A0A0G2JEU9;A0A0G2JDV0;A0A0G2JDW6;A0A0G2JDH0	Aminoacyl tRNA synthase complex-interacting multifunctional protein 1;Endothelial monocyte-activating polypeptide 2	Aimp1	tr|Q3UZG4|Q3UZG4_MOUSE Aminoacyl tRNA synthase complex-interacting multifunctional protein 1 OS=Mus musculus OX=10090 GN=Aimp1 PE=1 SV=1;sp|P31230|AIMP1_MOUSE Aminoacyl tRNA synthase complex-interacting multifunctional protein 1 OS=Mus musculus OX=10090 GN	3373	3	18	18	18	16	17	17	16	17	17	65.8	63.6	65.8	65.8	65.8	65.8	35.166	141.64	71	7104000	5682100	5730400	5340000	7047500	5513200	5916500	6277300	7462200	6857200	11978000	22.7133	22.6038	22.5842	22.5629	22.6172	22.5398	22.6047	22.7093	22.722	22.642	22.9729	5176900	5939300	5172400	6159100
Q8R010	Aminoacyl tRNA synthase complex-interacting multifunctional protein 2	Aimp2	sp|Q8R010|AIMP2_MOUSE Aminoacyl tRNA synthase complex-interacting multifunctional protein 2 OS=Mus musculus OX=10090 GN=Aimp2 PE=1 SV=2	6665	3	12	12	3	11	10	12	2	2	3	56.2	50.3	47.8	56.2	56.2	15.9	35.377	58.874	37	2526000	2165900	2341300	2019200	2819100	2202200	2463300	2321400	3894700	2641100	4706600	21.2215	21.2123	21.2929	21.1599	21.2953	21.2159	21.3406	21.2742	21.7839	21.2656	21.6253	1881600	2138000	1891400	2142000
Q8R3V2		Aimp2	tr|Q8R3V2|Q8R3V2_MOUSE Aminoacyl tRNA synthase complex-interacting multifunctional protein 2 OS=Mus musculus OX=10090 GN=Aimp2 PE=1 SV=1	6795	3	10	1	1	10	8	10	1	0	1	52.1	52.1	43.2	52.1	6.1	6.1	31.097	10.029	2	4143.5	4121.8	2468.7	3548.2	4346.7	2476	3547.9	2557.2	3539.8	3499.4	6299.5	11.9697	12.1749	11.4036	12.0074	11.9542	11.4192	11.9012	11.4479	11.6803	11.7058	12.08	0	0	0	0
O08915;D3YW40	AH receptor-interacting protein	Aip	sp|O08915|AIP_MOUSE AH receptor-interacting protein OS=Mus musculus OX=10090 GN=Aip PE=1 SV=1;tr|D3YW40|D3YW40_MOUSE AH receptor-interacting protein (Fragment) OS=Mus musculus OX=10090 GN=Aip PE=1 SV=1	2728	3	14	14	14	13	13	11	13	13	11	50.9	48.8	47	40.6	50.9	50.9	37.605	59.001	47	3508900	3236500	3066300	2808800	3486900	2785700	2801600	3159200	2927300	3731200	5812800	21.6957	21.7918	21.6821	21.636	21.602	21.555	21.5262	21.7187	21.372	21.7641	21.9298	4158800	4876900	4393300	4918500
Q9R0Y5;Z4YN97;A0A0A6YXW8	Adenylate kinase isoenzyme 1	Ak1	sp|Q9R0Y5|KAD1_MOUSE Adenylate kinase isoenzyme 1 OS=Mus musculus OX=10090 GN=Ak1 PE=1 SV=1;tr|Z4YN97|Z4YN97_MOUSE Adenylate kinase isoenzyme 1 (Fragment) OS=Mus musculus OX=10090 GN=Ak1 PE=1 SV=1;tr|A0A0A6YXW8|A0A0A6YXW8_MOUSE Adenylate kinase isoenzyme 1	8780	3	5	5	5	3	5	3	3	5	3	29.4	16	29.4	16	29.4	29.4	21.539	10.505	12	22358	16700	37830	17097	20852	16415	16212	22927	21967	19121	24930	14.4016	14.1934	15.3413	14.276	14.2164	14.1481	14.0932	14.6124	14.3139	14.1557	14.0646	44339	49186	73295	47014
I3ITR1;Q9D924;A0A286YCW6	Iron-sulfur cluster assembly 1 homolog, mitochondrial	AK157302	tr|I3ITR1|I3ITR1_MOUSE MCG50313 OS=Mus musculus OX=10090 GN=AK157302 PE=4 SV=1;sp|Q9D924|ISCA1_MOUSE Iron-sulfur cluster assembly 1 homolog, mitochondrial OS=Mus musculus OX=10090 GN=Isca1 PE=2 SV=1	2637	3	4	4	4	1	3	3	1	3	3	43.4	10.1	31.8	31.8	43.4	43.4	14.218	17.875	7	29371	22679	20988	22670	34467	29987	30909	28605	29417	25561	47693	14.7952	14.6349	14.4913	14.683	14.9414	15.0174	15.0242	14.9316	14.7352	14.5745	15.0005	154750	181670	134520	184860
F7BP55		Ak2	tr|F7BP55|F7BP55_MOUSE Adenylate kinase 2, mitochondrial (Fragment) OS=Mus musculus OX=10090 GN=Ak2 PE=1 SV=1	2327	3	5	1	1	5	4	5	1	1	1	79.2	79.2	69.4	79.2	15.3	15.3	7.3927	3.0964	3	56492	49533	34842	55780	65021	47073	58919	53674	62960	66990	92406	15.7388	15.7619	15.2226	15.982	15.8571	15.668	15.9549	15.8395	15.833	15.9645	15.9547	104440	82283	74862	111330
Q9WTP6	Adenylate kinase 2, mitochondrial;Adenylate kinase 2, mitochondrial, N-terminally processed	Ak2	sp|Q9WTP6|KAD2_MOUSE Adenylate kinase 2, mitochondrial OS=Mus musculus OX=10090 GN=Ak2 PE=1 SV=5	8818	3	19	19	15	16	14	13	12	11	9	70.7	66.9	66.9	62.8	70.7	51.5	26.468	72.023	86	9312400	8266700	8178400	7802300	10286000	8580100	8233800	8439300	11833000	9852000	16094000	23.1038	23.1447	23.0974	23.11	23.1627	23.1779	23.0816	23.1363	23.3871	23.1648	23.399	10624000	12109000	10854000	13218000
Q9WTP7;F6RP11	GTP:AMP phosphotransferase AK3, mitochondrial	Ak3	sp|Q9WTP7|KAD3_MOUSE GTP:AMP phosphotransferase AK3, mitochondrial OS=Mus musculus OX=10090 GN=Ak3 PE=1 SV=3	8819	3	17	17	17	16	17	16	16	17	16	79.7	75.3	79.7	76.7	79.7	79.7	25.426	76.915	62	6241100	5264900	5690300	4664600	6214600	4947500	5353100	5958900	4126200	5874900	5674500	22.5265	22.4938	22.5741	22.3678	22.4357	22.3836	22.4604	22.6342	21.8672	22.419	21.8951	6787200	7523600	6553100	6997100
Q9WUR9;F6TEU8;A2ARF6;A2ARF5	Adenylate kinase 4, mitochondrial	Ak4	sp|Q9WUR9|KAD4_MOUSE Adenylate kinase 4, mitochondrial OS=Mus musculus OX=10090 GN=Ak4 PE=1 SV=1;tr|F6TEU8|F6TEU8_MOUSE Adenylate kinase 4, mitochondrial (Fragment) OS=Mus musculus OX=10090 GN=Ak4 PE=1 SV=1;tr|A2ARF6|A2ARF6_MOUSE Adenylate kinase 4, mitoch	8854	3	10	10	10	9	9	9	9	9	9	57.4	52	41.3	41.3	57.4	57.4	25.061	27.11	30	2047600	1953800	1690500	1703700	2500100	1972900	1985700	2040000	1764200	2373700	4098500	20.9186	21.0637	20.823	20.9148	21.122	21.0573	21.0296	21.0877	20.6414	21.1116	21.4257	2010400	2606400	2075500	2364300
Q8VCP8;A0A087WRI5	Adenylate kinase isoenzyme 6	Ak6	sp|Q8VCP8|KAD6_MOUSE Adenylate kinase isoenzyme 6 OS=Mus musculus OX=10090 GN=Ak6 PE=1 SV=1	6876	3	5	5	5	3	4	3	3	4	3	40.1	21.5	27.9	14	40.1	40.1	19.947	10.61	10	73721	53893	53349	51307	72619	63073	56077	53084	96684	68688	101310	16.1229	15.8836	15.8372	15.8614	16.0165	16.0901	15.8836	15.8236	16.4518	16.0006	16.0874	245310	249200	221720	259090
O08715	A-kinase anchor protein 1, mitochondrial	Akap1	sp|O08715|AKAP1_MOUSE A-kinase anchor protein 1, mitochondrial OS=Mus musculus OX=10090 GN=Akap1 PE=1 SV=4	2708	3	11	11	11	5	6	4	5	6	4	15.6	7.8	9.8	7.7	15.6	15.6	92.194	149.77	15	102360	80645	82737	69185	97156	73798	81587	80399	234270	93918	143720	16.5964	16.4651	16.4703	16.2927	16.4365	16.3167	16.4245	16.4225	17.7286	16.452	16.5919	117200	112190	86788	119210
O88845	A-kinase anchor protein 10, mitochondrial	Akap10	sp|O88845|AKA10_MOUSE A-kinase anchor protein 10, mitochondrial OS=Mus musculus OX=10090 GN=Akap10 PE=1 SV=3	2991	3	30	30	30	22	24	24	22	24	24	51.1	44.1	44.7	45.5	51.1	51.1	73.631	144.16	68	1016400	865450	978220	839760	1086200	919820	934770	977390	752900	1063800	1416700	19.9081	19.8889	20.0338	19.8941	19.9193	19.9564	19.9427	20.0262	19.4129	19.9537	19.8931	1444000	1528300	1517500	1622000
E9Q777;E9Q774		Akap11	tr|E9Q777|E9Q777_MOUSE A kinase (PRKA) anchor protein 11 OS=Mus musculus OX=10090 GN=Akap11 PE=1 SV=2;tr|E9Q774|E9Q774_MOUSE A kinase (PRKA) anchor protein 11 OS=Mus musculus OX=10090 GN=Akap11 PE=1 SV=2	2070	3	11	11	11	4	4	5	4	4	5	8	3	3.2	3.6	8	8	208.76	28.87	13	36631	29461	26437	25161	30646	32707	26002	27930	29072	33009	35613	15.1139	15.0123	14.8243	14.8334	14.7719	15.1427	14.7748	14.8971	14.7182	14.9434	14.5791	33052	32288	24827	33111
A0A140LJJ5;E9Q394;A0A140LIX0;A0A140LID7;A0A140LHQ3		Akap13	tr|A0A140LJJ5|A0A140LJJ5_MOUSE A-kinase anchor protein 13 OS=Mus musculus OX=10090 GN=Akap13 PE=1 SV=1;sp|E9Q394|AKP13_MOUSE A-kinase anchor protein 13 OS=Mus musculus OX=10090 GN=Akap13 PE=1 SV=1	545	3	76	76	53	42	42	42	28	30	25	32.7	17.6	20.1	19.6	32.7	23.1	306	323.31	113	1264700	1026300	1182300	1052200	1334500	1085200	1168000	1120700	1446100	1308200	1698200	20.2234	20.1348	20.3072	20.2195	20.2163	20.1949	20.264	20.2236	20.3545	20.252	20.1546	2050900	2092800	2028300	2443100
Q9DBR0;A0A494B9I1;A0A494BAG5;A0A494BAZ0;A0A494B9W0	A-kinase anchor protein 8	Akap8	sp|Q9DBR0|AKAP8_MOUSE A-kinase anchor protein 8 OS=Mus musculus OX=10090 GN=Akap8 PE=1 SV=1;tr|A0A494B9I1|A0A494B9I1_MOUSE A-kinase anchor protein 8 OS=Mus musculus OX=10090 GN=Akap8 PE=1 SV=1	8294	3	18	18	17	11	13	14	11	12	13	36.1	19.8	24.6	29.1	36.1	35.1	76.293	95.326	37	1353400	1037800	1072600	987060	1232600	928690	1158100	956860	1857100	1204300	2272900	20.3212	20.1509	20.1667	20.1273	20.1017	19.9702	20.2518	19.9955	20.7154	20.1326	20.5751	2140800	2230600	2131100	2427600
A0A494B9L0;Q5RL57;A0A494BBL1;Q9R0L7;A0A494BAS2;A0A494B9R0	A-kinase anchor protein 8-like	Akap8l	tr|A0A494B9L0|A0A494B9L0_MOUSE A-kinase anchor protein 8-like OS=Mus musculus OX=10090 GN=Akap8l PE=1 SV=1;tr|Q5RL57|Q5RL57_MOUSE A kinase (PRKA) anchor protein 8-like OS=Mus musculus OX=10090 GN=Akap8l PE=1 SV=1;tr|A0A494BBL1|A0A494BBL1_MOUSE A-kinase anc	885	3	9	9	9	8	8	7	8	8	7	17.1	17	17	15.3	17.1	17.1	67.884	42.237	21	175640	129980	161220	128780	174750	141830	184610	149080	188100	175590	301370	17.3753	17.1537	17.4327	17.1891	17.2834	17.2592	17.6026	17.3133	17.412	17.3547	17.6602	219920	232150	228680	265110
E9QQ10;Q70FJ1;A0A140T8S1;H3BLL7;A0A0G2JFW0;G3UX24	A-kinase anchor protein 9	Akap9	tr|E9QQ10|E9QQ10_MOUSE A-kinase anchor protein 9 OS=Mus musculus OX=10090 GN=Akap9 PE=1 SV=1;sp|Q70FJ1|AKAP9_MOUSE A-kinase anchor protein 9 OS=Mus musculus OX=10090 GN=Akap9 PE=1 SV=2	2229	3	59	59	59	26	37	32	26	37	32	19.4	8.5	12.5	10.8	19.4	19.4	434.13	186	93	361930	289580	324670	304560	370840	304020	315750	298520	458050	380930	551960	18.4184	18.3094	18.4426	18.4309	18.3689	18.3592	18.3769	18.3151	18.696	18.472	18.5332	721490	780580	736210	825240
Q91XC0	LIM domain-containing protein ajuba	Ajuba	sp|Q91XC0|AJUBA_MOUSE LIM domain-containing protein ajuba OS=Mus musculus OX=10090 GN=Ajuba PE=1 SV=1	7118	3	1	1	1	0	0	0	0	0	0	2	0	0	0	2	2	57.919	2.4747	0	0	0	0	0	0	0	0	0	0	0	0	#NUM!	#NUM!	#NUM!	#NUM!	#NUM!	#NUM!	#NUM!	#NUM!	#NUM!	#NUM!	#NUM!	0	0	0	0
Q80VW7	AT-hook-containing transcription factor	Akna	sp|Q80VW7|AKNA_MOUSE Microtubule organization protein AKNA OS=Mus musculus OX=10090 GN=Akna PE=1 SV=1	5610	3	26	26	26	8	5	4	8	5	4	27.1	7.7	6.3	4.1	27.1	27.1	153.12	243.33	16	140040	100900	106140	109210	128560	97510	115380	109600	74642	135000	175000	17.0486	16.7884	16.8296	16.9513	16.8406	16.7186	16.9245	16.8695	16.0785	16.9755	16.876	95459	93033	87612	120630
Q9JII6;B1AXW3	Alcohol dehydrogenase [NADP(+)]	Akr1a1	sp|Q9JII6|AK1A1_MOUSE Aldo-keto reductase family 1 member A1 OS=Mus musculus OX=10090 GN=Akr1a1 PE=1 SV=3;tr|B1AXW3|B1AXW3_MOUSE Aldo-keto reductase family 1 member A1 (Fragment) OS=Mus musculus OX=10090 GN=Akr1a1 PE=1 SV=8	8538	3	23	23	23	21	20	21	21	20	21	74.8	68.6	64.9	67.1	74.8	74.8	36.586	108.01	123	22603000	17109000	27882000	16889000	20948000	17235000	20302000	22330000	6087200	20562000	13746000	24.3831	24.1941	24.8668	24.2241	24.1888	24.1842	24.3835	24.5401	22.4282	24.2263	23.1715	33302000	29792000	40853000	31945000
P45376;D3YVJ7	Aldose reductase	Akr1b1	sp|P45376|ALDR_MOUSE Aldo-keto reductase family 1 member B1 OS=Mus musculus OX=10090 GN=Akr1b1 PE=1 SV=3	3485	3	21	21	21	20	21	21	20	21	21	63.6	61.4	63.6	63.6	63.6	63.6	35.732	79.194	83	14694000	12170000	13059000	10505000	14761000	11805000	11875000	14199000	17022000	13156000	18633000	23.7618	23.7026	23.7726	23.5391	23.6838	23.6383	23.6099	23.8869	23.9117	23.5821	23.6104	16155000	17706000	16055000	17849000
G5E895;D3Z494;S4R2G9		Akr1b10	tr|G5E895|G5E895_MOUSE Aldo-keto reductase family 1, member B10 (aldose reductase) OS=Mus musculus OX=10090 GN=Akr1b10 PE=1 SV=1;tr|D3Z494|D3Z494_MOUSE Aldo-keto reductase family 1, member B10 (aldose reductase) OS=Mus musculus OX=10090 GN=Akr1b10 PE=1 SV=	2558	3	14	14	9	13	12	9	9	7	6	55.7	53.5	44.6	29.7	55.7	40.5	35.848	39.108	40	3009100	2730300	2739000	2654800	3200600	2832700	2890100	3011400	3754500	3040000	3628600	21.474	21.5464	21.5192	21.5547	21.4784	21.5791	21.5711	21.6496	21.731	21.4685	21.25	1691400	1760900	1675300	1832600
P21300	Aldose reductase-related protein 1	Akr1b7	sp|P21300|ALD1_MOUSE Aldo-keto reductase family 1 member B7 OS=Mus musculus OX=10090 GN=Akr1b7 PE=1 SV=4	3253	3	5	1	1	4	4	3	1	0	1	13.9	11.7	10.8	9.2	3.2	3.2	35.988	2.8018	3	266340	229040	246690	223710	293790	254150	239620	272390	310510	278660	318810	17.976	17.971	18.0464	17.9858	18.0329	18.1007	17.9788	18.1829	18.1351	18.021	17.7414	0	0	0	0
P45377	Aldose reductase-related protein 2	Akr1b8	sp|P45377|ALD2_MOUSE Aldose reductase-related protein 2 OS=Mus musculus OX=10090 GN=Akr1b8 PE=1 SV=2	3486	3	5	2	2	4	4	2	2	1	1	24.7	22.5	15.2	10.4	15.5	15.5	36.12	5.9877	4	51906	37505	94535	33351	46077	34447	45172	50104	5306.6	38493	51663	15.6167	15.3606	16.6626	15.24	15.3602	15.2175	15.5716	15.7402	12.2644	15.1652	15.1159	26144	22855	47209	19739
Q9JLI0		Akr1c12	tr|Q9JLI0|Q9JLI0_MOUSE Aldo-keto reductase a OS=Mus musculus OX=10090 GN=Akr1c12 PE=1 SV=1	8619	3	15	3	3	11	13	12	0	2	3	62.2	40.9	49.8	57.6	20.7	20.7	37.063	15.941	6	0	0	0	0	0	0	0	0	0	0	0	#NUM!	#NUM!	#NUM!	#NUM!	#NUM!	#NUM!	#NUM!	#NUM!	#NUM!	#NUM!	#NUM!	60385	64079	72286	69051
Q8VC28;D6RGB1;G3X9Y6	Aldo-keto reductase family 1 member C13	Akr1c13	sp|Q8VC28|AK1CD_MOUSE Aldo-keto reductase family 1 member C13 OS=Mus musculus OX=10090 GN=Akr1c13 PE=1 SV=2	6845	3	19	19	7	18	16	15	7	5	6	74	73.4	63.8	64.1	74	32.5	37.057	93.621	63	6066700	4995000	6704300	4795500	6033200	5157200	5343200	5704800	4342700	5686600	6881900	22.4856	22.4179	22.8107	22.4078	22.393	22.4435	22.4577	22.5713	21.941	22.372	22.1734	6427800	6618100	7560100	7127800
Q9DCT1;Q8CEB6	1,5-anhydro-D-fructose reductase	Akr1e2	sp|Q9DCT1|AKCL2_MOUSE 1,5-anhydro-D-fructose reductase OS=Mus musculus OX=10090 GN=Akr1e2 PE=1 SV=1;tr|Q8CEB6|Q8CEB6_MOUSE Aldo-keto reductase family 1, member E1 OS=Mus musculus OX=10090 GN=Akr1e1 PE=1 SV=1	8362	3	10	10	10	6	6	8	6	6	8	40.5	23.6	23.3	38.2	40.5	40.5	34.46	19.852	23	727550	641270	689030	595110	768540	665030	642500	662120	801710	715780	891590	19.4258	19.4564	19.5282	19.3973	19.4202	19.4884	19.4018	19.4643	19.5035	19.382	19.225	878050	930440	820420	888720
Q8CG76	Aflatoxin B1 aldehyde reductase member 2	Akr7a2	sp|Q8CG76|ARK72_MOUSE Aflatoxin B1 aldehyde reductase member 2 OS=Mus musculus OX=10090 GN=Akr7a2 PE=1 SV=3	6390	3	11	11	11	10	10	10	10	10	10	37.9	35.7	34.6	34.6	37.9	37.9	40.612	34.066	35	1417100	1162600	1367600	1148700	1406000	1186100	1263000	1285900	1709800	1438900	1753700	20.3876	20.3147	20.5172	20.3461	20.2916	20.3232	20.3769	20.4219	20.5962	20.3894	20.201	1810500	1882700	1855700	1956000
P31750;D3Z783;D3YXX3;D3YYP9	RAC-alpha serine/threonine-protein kinase	Akt1	sp|P31750|AKT1_MOUSE RAC-alpha serine/threonine-protein kinase OS=Mus musculus OX=10090 GN=Akt1 PE=1 SV=2;tr|D3Z783|D3Z783_MOUSE RAC-alpha serine/threonine-protein kinase OS=Mus musculus OX=10090 GN=Akt1 PE=1 SV=2;tr|D3YXX3|D3YXX3_MOUSE RAC-alpha serine/th	3378	3	26	26	20	20	22	18	14	17	12	51.9	44.2	43.3	37.3	51.9	39.2	55.707	235.49	64	4277600	3496700	4150900	3725700	4583200	4117400	3916900	3984400	3149900	4402400	5508500	21.9815	21.9034	22.119	22.0436	21.9964	22.1187	22.0097	22.0535	21.4777	22.0027	21.8523	5310800	5255400	5263400	5970300
A2A3V1	A-kinase anchor protein 17B	Akap17b	sp|A2A3V1|AK17B_MOUSE A-kinase anchor protein 17B OS=Mus musculus OX=10090 GN=Akap17b PE=1 SV=2	931	3	2	2	2	0	0	0	0	0	0	3.4	0	0	0	3.4	3.4	111.06	6.3986	0	0	0	0	0	0	0	0	0	0	0	0	#NUM!	#NUM!	#NUM!	#NUM!	#NUM!	#NUM!	#NUM!	#NUM!	#NUM!	#NUM!	#NUM!	0	0	0	0
Q4KL21;H3BJL8;Q7TN79	A-kinase anchor protein 7 isoform gamma	Akap7	tr|Q4KL21|Q4KL21_MOUSE A-kinase anchor protein 7 isoform alpha OS=Mus musculus OX=10090 GN=Akap7 PE=2 SV=1;tr|H3BJL8|H3BJL8_MOUSE A-kinase anchor protein 7 isoform alpha (Fragment) OS=Mus musculus OX=10090 GN=Akap7 PE=1 SV=8;sp|Q7TN79|AKA7G_MOUSE A-kinase	2596	3	1	1	1	0	0	1	0	0	1	12.3	0	0	12.3	12.3	12.3	13.77	2.5855	1	0	0	0	0	0	0	0	0	0	0	0	#NUM!	#NUM!	#NUM!	#NUM!	#NUM!	#NUM!	#NUM!	#NUM!	#NUM!	#NUM!	#NUM!	0	0	0	0
Q9D1F4;E9QKI5;E9QKI4;F6R8S6;A0A140LHA0;D3Z4R0;D3Z4W3;D3YWZ1;A0A140LJJ3	Proline-rich AKT1 substrate 1	Akt1s1	sp|Q9D1F4|AKTS1_MOUSE Proline-rich AKT1 substrate 1 OS=Mus musculus OX=10090 GN=Akt1s1 PE=1 SV=1;tr|E9QKI5|E9QKI5_MOUSE Proline-rich AKT1 substrate 1 OS=Mus musculus OX=10090 GN=Akt1s1 PE=1 SV=1;tr|E9QKI4|E9QKI4_MOUSE Proline-rich AKT1 substrate 1 OS=Mus m	7996	3	10	10	10	3	3	3	3	3	3	47.5	13.6	15.2	15.6	47.5	47.5	27.483	117.97	8	45474	39873	35895	33306	41334	27773	33226	38349	23778	36109	46007	15.4258	15.4489	15.2655	15.238	15.2035	14.9068	15.1285	15.3545	14.4282	15.0729	14.9486	56140	60975	51126	58248
Q60823;F8WHG5;D3Z3N2;D3YXM7;D3Z490;D3Z5X2;D3Z0M3;D3YZJ5	RAC-beta serine/threonine-protein kinase	Akt2	sp|Q60823|AKT2_MOUSE RAC-beta serine/threonine-protein kinase OS=Mus musculus OX=10090 GN=Akt2 PE=1 SV=1;tr|F8WHG5|F8WHG5_MOUSE RAC-beta serine/threonine-protein kinase OS=Mus musculus OX=10090 GN=Akt2 PE=1 SV=1	4847	3	22	18	18	16	19	16	12	16	12	50.9	39.3	44.9	38.7	41	41	55.741	76.455	38	956290	747120	824290	855160	1052500	846680	876110	820970	783620	1009500	1426300	19.8202	19.6768	19.7868	19.9204	19.8739	19.8368	19.8492	19.7746	19.4706	19.8781	19.9029	1597700	1655900	1550600	1892800
Q9WUA6	RAC-gamma serine/threonine-protein kinase	Akt3	sp|Q9WUA6|AKT3_MOUSE RAC-gamma serine/threonine-protein kinase OS=Mus musculus OX=10090 GN=Akt3 PE=1 SV=1	8839	3	7	3	3	6	6	6	2	2	2	16.5	12.9	15	12.9	7.7	7.7	55.714	7.2325	6	53604	41565	44874	39002	54445	37237	37113	38774	105460	44944	69932	15.6631	15.5089	15.5876	15.4658	15.601	15.3298	15.2881	15.3704	16.5771	15.3887	15.5527	26822	29631	30590	35498
Q9JJR5	A-kinase-interacting protein 1	Akip1	sp|Q9JJR5|AKIP1_MOUSE A-kinase-interacting protein 1 OS=Mus musculus OX=10090 GN=Akip1 PE=2 SV=1	8572	3	1	1	1	0	0	0	0	0	0	4.2	0	0	0	4.2	4.2	23.978	1.5552	0	0	0	0	0	0	0	0	0	0	0	0	#NUM!	#NUM!	#NUM!	#NUM!	#NUM!	#NUM!	#NUM!	#NUM!	#NUM!	#NUM!	#NUM!	0	0	0	0
Q99LF1	Akirin-1	Akirin1	sp|Q99LF1|AKIR1_MOUSE Akirin-1 OS=Mus musculus OX=10090 GN=Akirin1 PE=1 SV=1	7428	3	1	1	1	0	0	0	0	0	0	8.4	0	0	0	8.4	8.4	21.675	4.3484	0	0	0	0	0	0	0	0	0	0	0	0	#NUM!	#NUM!	#NUM!	#NUM!	#NUM!	#NUM!	#NUM!	#NUM!	#NUM!	#NUM!	#NUM!	0	0	0	0
B1AXD8	Akirin-2	Akirin2	sp|B1AXD8|AKIR2_MOUSE Akirin-2 OS=Mus musculus OX=10090 GN=Akirin2 PE=1 SV=1	1307	3	5	5	5	0	2	2	0	2	2	22.9	0	9.5	11.4	22.9	22.9	22.113	29.931	4	0	0	0	0	0	0	0	0	0	0	0	#NUM!	#NUM!	#NUM!	#NUM!	#NUM!	#NUM!	#NUM!	#NUM!	#NUM!	#NUM!	#NUM!	20549	24526	18004	25677
D3Z632;D3Z2J4;Q64362;A0A1B0GS90;A0A1B0GSS3	AKT-interacting protein	Aktip	tr|D3Z632|D3Z632_MOUSE AKT-interacting protein OS=Mus musculus OX=10090 GN=Aktip PE=1 SV=2;tr|D3Z2J4|D3Z2J4_MOUSE AKT-interacting protein OS=Mus musculus OX=10090 GN=Aktip PE=1 SV=2;sp|Q64362|AKTIP_MOUSE AKT-interacting protein OS=Mus musculus OX=10090 GN=	1666	3	4	4	3	2	2	1	2	2	1	23.3	11.2	15.1	8.5	23.3	17.8	29.214	25.551	5	77907	67566	78912	73008	87092	78149	73896	77847	53456	81996	99180	16.2025	16.2098	16.402	16.3703	16.2787	16.3993	16.2816	16.376	15.5969	16.2561	16.0568	90786	90005	99364	100420
P10518	Delta-aminolevulinic acid dehydratase	Alad	sp|P10518|HEM2_MOUSE Delta-aminolevulinic acid dehydratase OS=Mus musculus OX=10090 GN=Alad PE=1 SV=1	3120	3	8	8	8	8	8	8	8	8	8	35.5	35.5	35.5	35.5	35.5	35.5	36.023	92.282	22	309990	311650	292830	256110	347850	295470	296950	289240	505400	313460	486000	18.1949	18.4154	18.2937	18.1809	18.2766	18.318	18.2883	18.2695	18.8379	18.1908	18.3496	504190	575460	503700	565850
A0A0R4J0X2;Q8VC19;A0A1W2P873;D6RGR8;A0A1L1STE9;F6RYA6;A0A1L1SUZ0;A2AFM1;P08680	5-aminolevulinate synthase, nonspecific, mitochondrial	Alas1	tr|A0A0R4J0X2|A0A0R4J0X2_MOUSE 5-aminolevulinate synthase OS=Mus musculus OX=10090 GN=Alas1 PE=1 SV=1;sp|Q8VC19|HEM1_MOUSE 5-aminolevulinate synthase, nonspecific, mitochondrial OS=Mus musculus OX=10090 GN=Alas1 PE=1 SV=2	382	3	21	21	21	15	17	20	15	17	20	39	29	32.3	37.3	39	39	70.96	69.209	53	1435000	1428000	1822900	1208500	1565300	1182800	1447700	1419700	1710800	1512600	2519700	20.4057	20.6114	20.9318	20.4193	20.4465	20.3191	20.5738	20.5648	20.5971	20.4615	20.7238	2283700	2830100	3276000	2654300
E9Q3Q6;Q61490;E9Q4G8;F6QH25;Q5MPX5	CD166 antigen	Alcam	tr|E9Q3Q6|E9Q3Q6_MOUSE CD166 antigen OS=Mus musculus OX=10090 GN=Alcam PE=1 SV=1;sp|Q61490|CD166_MOUSE CD166 antigen OS=Mus musculus OX=10090 GN=Alcam PE=1 SV=3;tr|E9Q4G8|E9Q4G8_MOUSE CD166 antigen OS=Mus musculus OX=10090 GN=Alcam PE=1 SV=1	2000	3	16	16	16	13	14	11	13	14	11	32.3	28.4	29.8	25.6	32.3	32.3	63.668	44.839	38	711750	664010	819140	643630	805080	670220	668630	655370	353470	772080	1365600	19.3941	19.5067	19.7778	19.5104	19.4872	19.4996	19.4593	19.4495	18.322	19.4913	19.8401	1119200	1377800	1359700	1407900
A0A1B0GSU0;D3Z0B9;Q571I9;A0A1B0GSN3	Aldehyde dehydrogenase family 16 member A1	Aldh16a1	tr|A0A1B0GSU0|A0A1B0GSU0_MOUSE Aldehyde dehydrogenase family 16 member A1 OS=Mus musculus OX=10090 GN=Aldh16a1 PE=1 SV=1;tr|D3Z0B9|D3Z0B9_MOUSE Aldehyde dehydrogenase family 16 member A1 OS=Mus musculus OX=10090 GN=Aldh16a1 PE=1 SV=3;sp|Q571I9|A16A1_MOUSE	580	3	22	22	22	21	22	20	21	22	20	30.4	28.8	30.4	29.2	30.4	30.4	84.797	108.73	76	3954400	3504100	3520100	3182100	4121000	3397500	3586200	3811200	4039100	4226600	5426600	21.8681	21.9064	21.8812	21.8161	21.843	21.8414	21.8825	21.9894	21.8364	21.9439	21.8306	4994200	5598900	4620300	5557900
Q9Z110;D3Z0B4;H3BKJ8;H3BLE8;H3BKK0	Delta-1-pyrroline-5-carboxylate synthase;Glutamate 5-kinase;Gamma-glutamyl phosphate reductase	Aldh18a1	sp|Q9Z110|P5CS_MOUSE Delta-1-pyrroline-5-carboxylate synthase OS=Mus musculus OX=10090 GN=Aldh18a1 PE=1 SV=2	8919	3	36	36	36	32	32	33	32	32	33	56.1	51.2	48.6	49.8	56.1	56.1	87.265	137.32	111	4232600	3949900	4112600	3568900	4711400	3917800	3921100	3818200	10136000	4644700	7045100	21.9662	22.0792	22.1056	21.9816	22.0362	22.047	22.0113	21.9921	23.1638	22.08	22.2072	5889200	7118200	6079900	6895600
Q9CZS1;G3UYH1;G3UWP3;Q9JHW9;A0A140LIF9	Aldehyde dehydrogenase X, mitochondrial	Aldh1b1	sp|Q9CZS1|AL1B1_MOUSE Aldehyde dehydrogenase X, mitochondrial OS=Mus musculus OX=10090 GN=Aldh1b1 PE=1 SV=1	7902	3	26	24	23	23	24	19	20	21	17	53.4	49.3	53.2	47.6	51.6	50.3	57.552	76.661	75	3733400	3648400	3971200	3001000	3690300	3141900	2995900	3870000	2635700	3907500	4024700	21.7851	21.9646	22.0552	21.7315	21.6838	21.7286	21.623	22.0115	21.2206	21.8307	21.3995	4157900	4807200	4387700	4211000
Q8K009;D3Z6B9;A0A0N4SW56;Q8R0Y6	Mitochondrial 10-formyltetrahydrofolate dehydrogenase	Aldh1l2	sp|Q8K009|AL1L2_MOUSE Mitochondrial 10-formyltetrahydrofolate dehydrogenase OS=Mus musculus OX=10090 GN=Aldh1l2 PE=1 SV=2;tr|D3Z6B9|D3Z6B9_MOUSE Mitochondrial 10-formyltetrahydrofolate dehydrogenase OS=Mus musculus OX=10090 GN=Aldh1l2 PE=1 SV=1	6489	3	4	4	4	2	3	0	2	3	0	6.2	2.5	4.6	0	6.2	6.2	101.59	4.4073	5	32394	32405	34937	31101	38437	38751	41274	33921	26588	38681	75800	14.9365	15.1497	15.2265	15.1392	15.0987	15.3873	15.4414	15.1775	14.5893	15.1722	15.6689	57983	64423	57162	52807
P47738;A0A0G2JEU1;A0A0G2JF60;A0A0G2JFQ0;D3YYF3	Aldehyde dehydrogenase, mitochondrial	Aldh2	sp|P47738|ALDH2_MOUSE Aldehyde dehydrogenase, mitochondrial OS=Mus musculus OX=10090 GN=Aldh2 PE=1 SV=1;tr|A0A0G2JEU1|A0A0G2JEU1_MOUSE Aldehyde dehydrogenase, mitochondrial OS=Mus musculus OX=10090 GN=Aldh2 PE=1 SV=1	3507	3	31	31	28	31	27	28	28	24	26	67.4	67.4	60.3	60.7	67.4	64.4	56.537	323.31	203	31512000	25533000	33874000	23655000	29301000	23535000	19528000	23403000	27859000	28825000	30713000	24.8625	24.7717	25.1477	24.7102	24.6729	24.6337	24.3275	24.6078	24.6225	24.7137	24.3314	39235000	40316000	43996000	40971000
B1AV77;B1ATI0;P47740;A0A140LJF9	Aldehyde dehydrogenase;Fatty aldehyde dehydrogenase	Aldh3a2	tr|B1AV77|B1AV77_MOUSE Aldehyde dehydrogenase OS=Mus musculus OX=10090 GN=Aldh3a2 PE=1 SV=1;tr|B1ATI0|B1ATI0_MOUSE Aldehyde dehydrogenase OS=Mus musculus OX=10090 GN=Aldh3a2 PE=1 SV=1;sp|P47740|AL3A2_MOUSE Aldehyde dehydrogenase family 3 member A2 OS=Mus m	1277	3	19	19	18	16	16	17	15	15	16	44.8	33.9	34.7	40.9	44.8	42.3	54.33	53.521	65	5045100	4365900	5092200	4686700	5382600	4846800	4742000	5066200	2104900	5167300	4051900	22.2195	22.2237	22.4139	22.3747	22.2283	22.354	22.2855	22.4001	20.8961	22.2338	21.4092	5912100	6295700	6459100	7454300
Q80VQ0;E9Q3E1;J3QMK6;F6QPV9	Aldehyde dehydrogenase family 3 member B1	Aldh3b1	sp|Q80VQ0|AL3B1_MOUSE Aldehyde dehydrogenase family 3 member B1 OS=Mus musculus OX=10090 GN=Aldh3b1 PE=1 SV=1	5609	3	22	22	21	19	21	21	18	20	20	57.9	47.6	55.3	54.9	57.9	56.2	52.292	108.85	80	5655100	4693500	5274800	4678500	5678000	4778500	4946500	5207200	1230600	5656200	4466000	22.3842	22.328	22.4647	22.3721	22.3054	22.3335	22.3464	22.4397	20.1217	22.3643	21.5496	7643900	7440400	6995400	7876500
Q8CHT0	Delta-1-pyrroline-5-carboxylate dehydrogenase, mitochondrial	Aldh4a1	sp|Q8CHT0|AL4A1_MOUSE Delta-1-pyrroline-5-carboxylate dehydrogenase, mitochondrial OS=Mus musculus OX=10090 GN=Aldh4a1 PE=1 SV=3	6418	3	21	21	21	16	17	17	16	17	17	41.3	32	35.4	34.2	41.3	41.3	61.84	68.792	57	2612500	2182500	2273000	2081000	2616100	2021400	2237200	2473700	2465600	2592600	2661800	21.2701	21.2234	21.2502	21.2034	21.1875	21.0923	21.2017	21.3658	21.1243	21.2388	20.803	2494000	2585600	2431200	2714400
Q9EQ20;A0A1Y7VJ32	Methylmalonate-semialdehyde dehydrogenase [acylating], mitochondrial	Aldh6a1	sp|Q9EQ20|MMSA_MOUSE Methylmalonate-semialdehyde dehydrogenase [acylating], mitochondrial OS=Mus musculus OX=10090 GN=Aldh6a1 PE=1 SV=1	8403	3	18	18	18	15	13	14	15	13	14	44.9	35.3	32.3	35	44.9	44.9	57.915	108.22	45	755210	608940	851690	677170	901640	672020	790170	862840	921220	844130	733670	19.4796	19.3817	19.834	19.5837	19.6507	19.5035	19.7002	19.8463	19.704	19.62	18.9438	613180	621250	681080	718480
Q9DBF1;G3UYR8;G3UY72;E9Q1H3;E9Q1G1	Alpha-aminoadipic semialdehyde dehydrogenase	Aldh7a1	sp|Q9DBF1|AL7A1_MOUSE Alpha-aminoadipic semialdehyde dehydrogenase OS=Mus musculus OX=10090 GN=Aldh7a1 PE=1 SV=4;tr|G3UYR8|G3UYR8_MOUSE Alpha-aminoadipic semialdehyde dehydrogenase OS=Mus musculus OX=10090 GN=Aldh7a1 PE=1 SV=1	8276	3	15	15	15	11	12	13	11	12	13	41.9	27.3	30.4	34	41.9	41.9	58.861	82.157	38	448390	369810	502130	355780	465910	414880	420870	417800	438930	457550	562890	18.7275	18.6622	19.0717	18.6552	18.6982	18.8077	18.7914	18.8001	18.6344	18.7364	18.5615	617170	635260	681690	639310
Q9JLJ2;Q3U367	4-trimethylaminobutyraldehyde dehydrogenase	Aldh9a1	sp|Q9JLJ2|AL9A1_MOUSE 4-trimethylaminobutyraldehyde dehydrogenase OS=Mus musculus OX=10090 GN=Aldh9a1 PE=1 SV=1;tr|Q3U367|Q3U367_MOUSE 4-trimethylaminobutyraldehyde dehydrogenase OS=Mus musculus OX=10090 GN=Aldh9a1 PE=1 SV=1	8622	3	29	29	29	27	26	25	27	26	25	66	62.1	63.2	58.7	66	66	53.514	168.38	105	13295000	11217000	11225000	9843400	13079000	10634000	11783000	11873000	10911000	12140000	18178000	23.6175	23.585	23.5542	23.4452	23.5092	23.4875	23.5986	23.6288	23.2701	23.4661	23.5747	15642000	17038000	13989000	16269000
P05064;D3YWI1	Fructose-bisphosphate aldolase A;Fructose-bisphosphate aldolase	Aldoa	sp|P05064|ALDOA_MOUSE Fructose-bisphosphate aldolase A OS=Mus musculus OX=10090 GN=Aldoa PE=1 SV=2;tr|D3YWI1|D3YWI1_MOUSE Fructose-bisphosphate aldolase (Fragment) OS=Mus musculus OX=10090 GN=Aldoa PE=1 SV=8	3059	3	39	1	0	35	34	35	0	0	0	90.9	86.8	88.7	88.7	3.3	0	39.355	8.6955	0	0	0	0	0	0	0	0	0	0	0	0	#NUM!	#NUM!	#NUM!	#NUM!	#NUM!	#NUM!	#NUM!	#NUM!	#NUM!	#NUM!	#NUM!	0	0	0	0
A6ZI44;Q9CPQ9;A6ZI46;A0A0U1RPT5;D3YV98;A6ZI47;Q91Y97	Fructose-bisphosphate aldolase	Aldoa	tr|A6ZI44|A6ZI44_MOUSE Fructose-bisphosphate aldolase OS=Mus musculus OX=10090 GN=Aldoa PE=1 SV=1;tr|Q9CPQ9|Q9CPQ9_MOUSE Fructose-bisphosphate aldolase OS=Mus musculus OX=10090 GN=Aldoart1 PE=1 SV=1;tr|A6ZI46|A6ZI46_MOUSE Fructose-bisphosphate aldolase OS=	1224	3	41	41	3	36	36	37	2	3	3	91.4	80.1	89.5	89.5	91.4	15.1	45.12	323.31	253	72225000	64027000	71612000	56053000	77306000	60229000	63529000	66312000	39011000	71577000	135770000	26.0591	26.098	26.2277	25.9548	26.0726	25.9893	26.0293	26.1104	25.1082	26.0259	26.4756	95682000	113040000	108060000	106870000
P05063	Fructose-bisphosphate aldolase C	Aldoc	sp|P05063|ALDOC_MOUSE Fructose-bisphosphate aldolase C OS=Mus musculus OX=10090 GN=Aldoc PE=1 SV=4	3058	3	29	21	21	27	26	27	19	19	20	76.6	75.8	76.3	76.6	60.1	60.1	39.394	253.53	92	10987000	10599000	9927600	9257500	12388000	10626000	10970000	10581000	4056600	11571000	20788000	23.3424	23.5032	23.377	23.3567	23.4309	23.4865	23.4955	23.4626	21.8427	23.3969	23.7683	10222000	12323000	10500000	11242000
Q921Q3	Chitobiosyldiphosphodolichol beta-mannosyltransferase	Alg1	sp|Q921Q3|ALG1_MOUSE Chitobiosyldiphosphodolichol beta-mannosyltransferase OS=Mus musculus OX=10090 GN=Alg1 PE=1 SV=3	7240	3	12	12	12	9	11	11	9	11	11	25.5	20.1	24.1	24.1	25.5	25.5	54.417	25.597	36	895860	740620	901590	729220	955330	746460	844780	907310	588370	900400	894750	19.726	19.6642	19.9161	19.6905	19.7341	19.6551	19.7966	19.9188	19.0572	19.7131	19.2302	1158300	1193200	1233100	1252200
Q3UGP8;A0A2R8VJX4	Putative Dol-P-Glc:Glc(2)Man(9)GlcNAc(2)-PP-Dol alpha-1,2-glucosyltransferase	Alg10b	sp|Q3UGP8|AG10B_MOUSE Putative Dol-P-Glc:Glc(2)Man(9)GlcNAc(2)-PP-Dol alpha-1,2-glucosyltransferase OS=Mus musculus OX=10090 GN=Alg10b PE=1 SV=1	4447	3	4	4	4	4	4	4	4	4	4	8.2	8.2	8.2	8.2	8.2	8.2	55.464	8.5529	12	113590	112950	121790	112040	130320	121340	85635	109980	124370	115530	79759	16.7466	16.9511	17.0281	16.9882	16.8602	17.0341	16.4943	16.8745	16.8151	16.7508	15.7424	174320	197910	213300	199270
Q3TZM9;F6R220	GDP-Man:Man(3)GlcNAc(2)-PP-Dol alpha-1,2-mannosyltransferase	Alg11	sp|Q3TZM9|ALG11_MOUSE GDP-Man:Man(3)GlcNAc(2)-PP-Dol alpha-1,2-mannosyltransferase OS=Mus musculus OX=10090 GN=Alg11 PE=2 SV=1;tr|F6R220|F6R220_MOUSE GDP-Man:Man(3)GlcNAc(2)-PP-Dol alpha-1,2-mannosyltransferase (Fragment) OS=Mus musculus OX=10090 GN=Alg11	4337	3	8	8	8	5	5	6	5	5	6	18.5	13	9.8	14.4	18.5	18.5	55.269	27.469	16	190260	170180	182570	158990	217560	190930	178820	193540	199180	205150	241920	17.4907	17.5425	17.6121	17.4931	17.5995	17.6881	17.5566	17.6899	17.4945	17.5792	17.3432	273040	310720	298010	333680
Q8VCA2;Q8VDB2	Dol-P-Man:Man(7)GlcNAc(2)-PP-Dol alpha-1,6-mannosyltransferase	Alg12	tr|Q8VCA2|Q8VCA2_MOUSE Mannosyltransferase OS=Mus musculus OX=10090 GN=Alg12 PE=1 SV=1;sp|Q8VDB2|ALG12_MOUSE Dol-P-Man:Man(7)GlcNAc(2)-PP-Dol alpha-1,6-mannosyltransferase OS=Mus musculus OX=10090 GN=Alg12 PE=2 SV=2	6857	3	1	1	1	1	1	1	1	1	1	2.3	2.3	2.3	2.3	2.3	2.3	42.916	2.5638	3	52346	47095	65802	35039	58703	51015	26989	51487	31602	41085	46935	15.6289	15.6891	16.1399	15.3112	15.7096	15.784	14.8285	15.7795	14.8385	15.2592	14.9774	48403	51313	45906	46990
E9PX10;Q9D8C3;E9Q2P6	Putative bifunctional UDP-N-acetylglucosamine transferase and deubiquitinase ALG13	Alg13	tr|E9PX10|E9PX10_MOUSE Putative bifunctional UDP-N-acetylglucosamine transferase and deubiquitinase ALG13 OS=Mus musculus OX=10090 GN=Alg13 PE=1 SV=1;sp|Q9D8C3|ALG13_MOUSE Putative bifunctional UDP-N-acetylglucosamine transferase and deubiquitinase ALG13 O	1873	3	2	2	1	1	2	1	0	1	0	17.4	7.1	17.4	7.1	17.4	10.3	17.096	3.4597	4	34033	27379	27448	26204	31087	28924	29818	30343	28283	32178	33436	15.0077	14.9066	14.8784	14.892	14.7925	14.9653	14.9723	15.0167	14.6785	14.9066	14.4881	29216	36332	30124	36828
Q9DBE8;F6RBY3	Alpha-1,3/1,6-mannosyltransferase ALG2	Alg2	sp|Q9DBE8|ALG2_MOUSE Alpha-1,3/1,6-mannosyltransferase ALG2 OS=Mus musculus OX=10090 GN=Alg2 PE=1 SV=2;tr|F6RBY3|F6RBY3_MOUSE Alpha-1,3/1,6-mannosyltransferase ALG2 (Fragment) OS=Mus musculus OX=10090 GN=Alg2 PE=1 SV=1	8274	3	18	18	18	15	15	16	15	15	16	48.9	43.4	42.2	45.1	48.9	48.9	47.404	53.669	51	1112500	955280	1221500	888040	1177200	1009000	1075000	1074400	1364500	1108000	1406300	20.0385	20.0314	20.3542	19.9748	20.0354	20.0899	20.1443	20.1627	20.2708	20.0124	19.8825	1531500	1644800	1651200	1606100
Q8K2A8;A0A338P726;A0A338P6Y8;A0A338P7B5;D6RCW8;A0A338P6V1;A0A338P6N0;A0A338P794;A0A338P6Q6	Dol-P-Man:Man(5)GlcNAc(2)-PP-Dol alpha-1,3-mannosyltransferase	Alg3	sp|Q8K2A8|ALG3_MOUSE Dol-P-Man:Man(5)GlcNAc(2)-PP-Dol alpha-1,3-mannosyltransferase OS=Mus musculus OX=10090 GN=Alg3 PE=1 SV=2;tr|A0A338P726|A0A338P726_MOUSE Dol-P-Man:Man(5)GlcNAc(2)-PP-Dol alpha-1,3-mannosyltransferase OS=Mus musculus OX=10090 GN=Alg3 PE	6560	3	3	3	3	3	3	3	3	3	3	7.8	7.8	7.8	7.8	7.8	7.8	50.185	9.6497	10	236470	224840	230080	216950	252690	243480	213090	239500	319840	237210	208620	17.8044	17.9443	17.9458	17.9415	17.8155	18.0388	17.8095	17.9973	18.1778	17.7887	17.1295	297550	374170	322010	343920
Q9DB25;D6RCG2	Dolichyl-phosphate beta-glucosyltransferase	Alg5	sp|Q9DB25|ALG5_MOUSE Dolichyl-phosphate beta-glucosyltransferase OS=Mus musculus OX=10090 GN=Alg5 PE=1 SV=1	8248	3	11	11	11	10	11	11	10	11	11	34.3	30.6	34.3	34.3	34.3	34.3	36.79	55.139	33	1210500	1050300	1157100	1022900	1340600	1180800	1105300	1221500	1628300	1225400	1231200	20.1603	20.1682	20.2761	20.1788	20.2229	20.3167	20.1844	20.3478	20.5257	20.1577	19.6907	1981500	2024900	1946800	2195400
Q6P8H8	Probable dolichyl pyrophosphate Glc1Man9GlcNAc2 alpha-1,3-glucosyltransferase	Alg8	sp|Q6P8H8|ALG8_MOUSE Probable dolichyl pyrophosphate Glc1Man9GlcNAc2 alpha-1,3-glucosyltransferase OS=Mus musculus OX=10090 GN=Alg8 PE=2 SV=2	5256	3	4	4	4	4	4	4	4	4	4	9.1	9.1	9.1	9.1	9.1	9.1	59.534	15.201	13	383580	350140	359260	376620	446960	396710	341520	349660	725580	389890	391080	18.5023	18.5834	18.5887	18.7373	18.6383	18.7431	18.49	18.5432	19.3596	18.5056	18.0361	469370	486840	434260	481570
Q8VDI9;E0CZF3;E0CZ10;H3BJK6;H3BJ25	Alpha-1,2-mannosyltransferase ALG9	Alg9	sp|Q8VDI9|ALG9_MOUSE Alpha-1,2-mannosyltransferase ALG9 OS=Mus musculus OX=10090 GN=Alg9 PE=2 SV=1;tr|E0CZF3|E0CZF3_MOUSE Mannosyltransferase OS=Mus musculus OX=10090 GN=Alg9 PE=1 SV=1;tr|E0CZ10|E0CZ10_MOUSE Mannosyltransferase (Fragment) OS=Mus musculus O	6903	3	8	8	8	6	7	8	6	7	8	18.5	13.7	16	18.5	18.5	18.5	69.56	21.202	21	405020	385360	430900	341980	476970	437640	406200	428820	402790	413470	454360	18.5807	18.7217	18.851	18.5981	18.732	18.8848	18.7403	18.8376	18.5105	18.5903	18.2525	600210	671270	630760	680720
Q8K1E6;A2AKV7;A2AKV6	Alpha-ketoglutarate-dependent dioxygenase alkB homolog 3	Alkbh3	sp|Q8K1E6|ALKB3_MOUSE Alpha-ketoglutarate-dependent dioxygenase alkB homolog 3 OS=Mus musculus OX=10090 GN=Alkbh3 PE=1 SV=1;tr|A2AKV7|A2AKV7_MOUSE Alpha-ketoglutarate-dependent dioxygenase alkB homolog 3 (Fragment) OS=Mus musculus OX=10090 GN=Alkbh3 PE=1 S	6530	3	10	10	10	9	7	8	9	7	8	40.6	38.1	28	33.2	40.6	40.6	33.061	45.422	22	229750	200850	178490	170050	224380	168100	182400	200070	200910	222340	383740	17.7628	17.7816	17.5795	17.5901	17.6441	17.5043	17.5852	17.7377	17.507	17.6953	18.0088	159800	189250	149710	170890
Q3TSG4	RNA demethylase ALKBH5	Alkbh5	sp|Q3TSG4|ALKB5_MOUSE RNA demethylase ALKBH5 OS=Mus musculus OX=10090 GN=Alkbh5 PE=1 SV=2	4304	3	23	23	23	8	8	10	8	8	10	54.9	28.1	28.4	39	54.9	54.9	44.41	323.31	28	412250	353100	305390	339690	506120	430770	401400	332260	649740	453100	1008700	18.6062	18.5955	18.3543	18.5884	18.8176	18.8619	18.7231	18.4696	19.2003	18.7223	19.4031	502970	568960	452570	650210
Q8K2U2;D3Z1T0;D6RFR9	Alpha-ketoglutarate-dependent dioxygenase alkB homolog 6	Alkbh6	sp|Q8K2U2|ALKB6_MOUSE Alpha-ketoglutarate-dependent dioxygenase alkB homolog 6 OS=Mus musculus OX=10090 GN=Alkbh6 PE=2 SV=3;tr|D3Z1T0|D3Z1T0_MOUSE Alpha-ketoglutarate-dependent dioxygenase alkB homolog 6 (Fragment) OS=Mus musculus OX=10090 GN=Alkbh6 PE=1 S	6587	3	3	3	3	1	2	2	1	2	2	21	10.9	10.1	10.1	21	21	26.776	2.5306	5	3515	3066	3586	3314.3	4962.5	2400.5	3027.3	4824.1	6555.9	1967.1	8622.8	11.7324	11.748	11.9422	11.909	12.1453	11.3745	11.6722	12.3636	12.5694	10.8747	12.533	48435	51052	43113	50307
Q9D6Z0	Alpha-ketoglutarate-dependent dioxygenase alkB homolog 7, mitochondrial	Alkbh7	sp|Q9D6Z0|ALKB7_MOUSE Alpha-ketoglutarate-dependent dioxygenase alkB homolog 7, mitochondrial OS=Mus musculus OX=10090 GN=Alkbh7 PE=1 SV=1	8125	3	4	4	4	2	3	1	2	3	1	21.7	13.1	18.6	10	21.7	21.7	24.97	8.4373	6	20172	17296	14126	12501	18927	15926	14735	15038	39653	18576	29898	14.2532	14.244	13.9201	13.8243	14.0766	14.1045	13.9554	14.0039	15.166	14.114	14.3268	42073	44126	38903	50141
Q80Y20;A0A1D5RL93;A0A1D5RLQ8;A0A1D5RLN3	Alkylated DNA repair protein alkB homolog 8	Alkbh8	sp|Q80Y20|ALKB8_MOUSE Alkylated DNA repair protein alkB homolog 8 OS=Mus musculus OX=10090 GN=Alkbh8 PE=1 SV=1	5658	3	5	5	5	2	3	2	2	3	2	9.2	4.4	6.3	3.5	9.2	9.2	74.767	8.9512	7	6677.5	4282.6	4321.4	4459.1	5720.8	6305.1	4181.6	3825.5	14997	5327.1	7615.9	12.6582	12.2301	12.2113	12.3371	12.3505	12.7677	12.1383	12.029	13.7632	12.312	12.3538	18325	21038	19473	23462
P48999;E9QA93;E9Q6H6;A0A0N4SW45	Arachidonate 5-lipoxygenase	Alox5	sp|P48999|LOX5_MOUSE Arachidonate 5-lipoxygenase OS=Mus musculus OX=10090 GN=Alox5 PE=1 SV=3;tr|E9QA93|E9QA93_MOUSE Arachidonate 5-lipoxygenase OS=Mus musculus OX=10090 GN=Alox5 PE=1 SV=1;tr|E9Q6H6|E9Q6H6_MOUSE Arachidonate 5-lipoxygenase OS=Mus musculus O	3541	3	16	16	16	11	12	12	11	12	12	26.9	19.1	21.7	21.8	26.9	26.9	77.966	36.587	37	377590	280030	275370	439110	414880	349630	376730	315930	63198	433950	603280	18.4795	18.261	18.205	18.9587	18.5308	18.5608	18.6316	18.3968	15.8384	18.66	18.6615	1059500	887340	822050	1387200
P30355;A0A0J9YUC8;A0A0J9YV38	Arachidonate 5-lipoxygenase-activating protein	Alox5ap	sp|P30355|AL5AP_MOUSE Arachidonate 5-lipoxygenase-activating protein OS=Mus musculus OX=10090 GN=Alox5ap PE=1 SV=2;tr|A0A0J9YUC8|A0A0J9YUC8_MOUSE Arachidonate 5-lipoxygenase-activating protein OS=Mus musculus OX=10090 GN=Alox5ap PE=1 SV=1;tr|A0A0J9YV38|A0A	3364	3	4	4	4	4	4	4	4	4	4	25.5	25.5	25.5	25.5	25.5	25.5	18.136	12.194	15	3949700	3453900	4594000	3600500	4096600	3836400	3604200	3826600	1231600	3586400	1917300	21.8664	21.8856	22.2653	21.9943	21.8345	22.0167	21.8897	21.9952	20.1229	21.707	20.3297	5465800	5389100	5788900	5580700
E9QNX4;Q9CXB8	Alpha-protein kinase 1	Alpk1	tr|E9QNX4|E9QNX4_MOUSE Alpha-protein kinase 1 OS=Mus musculus OX=10090 GN=Alpk1 PE=4 SV=1;sp|Q9CXB8|ALPK1_MOUSE Alpha-protein kinase 1 OS=Mus musculus OX=10090 GN=Alpk1 PE=2 SV=2	2213	3	6	6	6	2	2	2	2	2	2	5.8	2.4	1.9	1.9	5.8	5.8	135.87	9.4138	7	7522.4	10889	4791	7245.3	9286	8514.3	6929.8	12419	7280.1	6323.2	13637	12.8301	13.5764	12.3601	13.0374	13.0493	13.201	12.867	13.7279	12.7206	12.5593	13.1943	163400	149500	159960	179130
Q920R0	Alsin	Als2	sp|Q920R0|ALS2_MOUSE Alsin OS=Mus musculus OX=10090 GN=Als2 PE=1 SV=3	7215	3	16	16	16	5	8	8	5	8	8	13.3	4.8	7.5	7.9	13.3	13.3	182.56	35.433	21	58121	43526	46506	46445	62148	48107	46808	58798	111610	54896	46950	15.7799	15.5754	15.6391	15.7178	15.7919	15.6993	15.6229	15.9711	16.6589	15.6773	14.9779	89831	86391	85191	93295
A0A0G2JEH5;Q9D081	UDP-N-acetylglucosamine transferase subunit ALG14 homolog	Alg14	tr|A0A0G2JEH5|A0A0G2JEH5_MOUSE UDP-N-acetylglucosamine transferase subunit ALG14 homolog (Fragment) OS=Mus musculus OX=10090 GN=Alg14 PE=1 SV=1;sp|Q9D081|ALG14_MOUSE UDP-N-acetylglucosamine transferase subunit ALG14 homolog OS=Mus musculus OX=10090 GN=Alg1	148	3	1	1	1	0	1	1	0	1	1	8.3	0	8.3	8.3	8.3	8.3	15.327	2.5381	2	0	0	0	0	0	0	0	0	0	0	0	#NUM!	#NUM!	#NUM!	#NUM!	#NUM!	#NUM!	#NUM!	#NUM!	#NUM!	#NUM!	#NUM!	20013	23449	19829	24072
A0A0R4J1X4;Q60I26	ALS2 C-terminal-like protein	Als2cl	tr|A0A0R4J1X4|A0A0R4J1X4_MOUSE ALS2 C-terminal-like protein OS=Mus musculus OX=10090 GN=Als2cl PE=1 SV=1;sp|Q60I26|AL2CL_MOUSE ALS2 C-terminal-like protein OS=Mus musculus OX=10090 GN=Als2cl PE=1 SV=1	448	3	1	1	1	1	0	0	1	0	0	0.9	0.9	0	0	0.9	0.9	108.27	1.281	1	11833	12053	8071	10899	11316	11176	10803	12211	9906.4	12887	8522.6	13.4836	13.7229	13.1125	13.6264	13.3346	13.5935	13.5076	13.7035	13.165	13.5865	12.5161	0	0	0	0
O08583	THO complex subunit 4	Alyref	sp|O08583|THOC4_MOUSE THO complex subunit 4 OS=Mus musculus OX=10090 GN=Alyref PE=1 SV=3	2698	3	14	14	11	12	12	12	9	9	9	51	47.1	47.1	47.1	51	41.6	26.94	83.479	53	4294600	3416800	3277800	3286100	3849000	2866300	3571300	2995700	3983300	3584100	7408600	21.9872	21.87	21.7783	21.8625	21.7445	21.5961	21.8764	21.6421	21.8163	21.706	22.2798	5359200	5900400	5238100	6401000
G3X9I4;Q9JJW6	Aly/REF export factor 2	Alyref2	tr|G3X9I4|G3X9I4_MOUSE Aly/REF export factor 2 OS=Mus musculus OX=10090 GN=Alyref2 PE=1 SV=1;sp|Q9JJW6|ALRF2_MOUSE Aly/REF export factor 2 OS=Mus musculus OX=10090 GN=Alyref2 PE=1 SV=1	2524	3	5	2	2	4	3	4	1	0	1	22.9	14.2	11	19.7	11.9	11.9	23.785	11.43	2	11910	11849	9730.5	8070.8	13088	9597.6	9392.9	8297.1	21449	14048	19277	13.493	13.6983	13.3823	13.193	13.5444	13.3738	13.3058	13.146	14.2794	13.7109	13.6936	0	0	0	0
Q3TAE8;A2BDY0	Dolichyl pyrophosphate Man9GlcNAc2 alpha-1,3-glucosyltransferase	Alg6	sp|Q3TAE8|ALG6_MOUSE Dolichyl pyrophosphate Man9GlcNAc2 alpha-1,3-glucosyltransferase OS=Mus musculus OX=10090 GN=Alg6 PE=2 SV=1	4219	3	3	3	3	0	2	3	0	2	3	4.5	0	3.2	4.5	4.5	4.5	57.873	1.8228	5	0	0	0	0	0	0	0	0	0	0	0	#NUM!	#NUM!	#NUM!	#NUM!	#NUM!	#NUM!	#NUM!	#NUM!	#NUM!	#NUM!	#NUM!	21514	26825	30676	28402
O09174	Alpha-methylacyl-CoA racemase	Amacr	sp|O09174|AMACR_MOUSE Alpha-methylacyl-CoA racemase OS=Mus musculus OX=10090 GN=Amacr PE=1 SV=4	2749	3	5	5	5	5	2	2	5	2	2	17.6	17.6	5.5	5.5	17.6	17.6	41.704	15.95	9	51758	42806	47591	45647	59688	44864	51436	52913	60318	59262	66061	15.6126	15.5513	15.6724	15.6928	15.7336	15.5986	15.7589	15.8189	15.7711	15.7877	15.4705	16558	18177	18785	19752
A2AH22	Activating molecule in BECN1-regulated autophagy protein 1	Ambra1	sp|A2AH22|AMRA1_MOUSE Activating molecule in BECN1-regulated autophagy protein 1 OS=Mus musculus OX=10090 GN=Ambra1 PE=1 SV=1	1045	3	15	15	15	7	6	9	7	6	9	16.6	6.9	4.9	11.2	16.6	16.6	142.88	26.923	22	44738	35683	43962	37802	50390	34916	43178	45052	65814	46518	72100	15.4023	15.2888	15.558	15.4207	15.4893	15.237	15.5064	15.5869	15.8969	15.4384	15.5967	58163	64105	58505	74011
P0DMN7;D3Z6H8	S-adenosylmethionine decarboxylase proenzyme 1;S-adenosylmethionine decarboxylase 1 alpha chain;S-adenosylmethionine decarboxylase 1 beta chain;S-adenosylmethionine decarboxylase proenzyme 2;S-adenosylmethionine decarboxylase 2 alpha chain;S-adenosylmethionine decarboxylase 2 beta chain	Amd1	sp|P0DMN7|DCAM1_MOUSE S-adenosylmethionine decarboxylase proenzyme 1 OS=Mus musculus OX=10090 GN=Amd1 PE=1 SV=1;sp|D3Z6H8|DCAM2_MOUSE S-adenosylmethionine decarboxylase proenzyme 2 OS=Mus musculus OX=10090 GN=Amd2 PE=1 SV=1	1720	3	2	2	2	1	2	2	1	2	2	6.3	3.9	6.3	6.3	6.3	6.3	38.272	5.4529	5	7094.7	5165.1	3803	3526.9	5686.4	4214.8	3283.9	5556	7009.1	6214.1	7659.1	12.7456	12.5004	12.0269	11.9987	12.3418	12.1866	11.7896	12.5674	12.6658	12.5342	12.362	11194	15122	10835	17605
F7CUP3;F6UP77;Q8JZV7	Putative N-acetylglucosamine-6-phosphate deacetylase	Amdhd2	tr|F7CUP3|F7CUP3_MOUSE N-acetylglucosamine-6-phosphate deacetylase OS=Mus musculus OX=10090 GN=Amdhd2 PE=1 SV=2;tr|F6UP77|F6UP77_MOUSE N-acetylglucosamine-6-phosphate deacetylase OS=Mus musculus OX=10090 GN=Amdhd2 PE=1 SV=9;sp|Q8JZV7|NAGA_MOUSE N-acetylglu	2277	3	17	17	17	17	17	14	17	17	14	69.5	69.5	69.5	58.7	69.5	69.5	47.178	96.968	58	3002200	2737600	2803000	2321900	3255400	2562200	2699000	3178700	1386300	3369600	3398600	21.4707	21.5503	21.5526	21.3614	21.5029	21.4343	21.4724	21.7276	20.2936	21.617	21.1555	4082400	4595300	4136700	4354400
Q9R049	E3 ubiquitin-protein ligase AMFR	Amfr	sp|Q9R049|AMFR_MOUSE E3 ubiquitin-protein ligase AMFR OS=Mus musculus OX=10090 GN=Amfr PE=1 SV=2	8752	3	15	15	15	14	13	11	14	13	11	30.3	28.1	28.1	19.9	30.3	30.3	73.104	42.047	45	392960	335000	251900	339040	418320	333970	377370	365360	376050	384260	579350	18.5371	18.5196	18.0765	18.5856	18.5427	18.4947	18.634	18.6066	18.4114	18.4846	18.6031	535730	583670	365760	637370
Q80UL9;A0A1L1STQ5;A0A1L1SSJ0	Junctional adhesion molecule-like	Amica1	sp|Q80UL9|JAML_MOUSE Junctional adhesion molecule-like OS=Mus musculus OX=10090 GN=Jaml PE=1 SV=2;tr|A0A1L1STQ5|A0A1L1STQ5_MOUSE Junctional adhesion molecule-like (Fragment) OS=Mus musculus OX=10090 GN=Jaml PE=1 SV=1	5581	3	7	7	7	5	3	4	5	3	4	18.7	12.4	7.4	7.9	18.7	18.7	42.532	23.513	11	375380	379390	260220	424820	396420	335350	360390	372290	26156	418570	297970	18.4711	18.6991	18.1234	18.911	18.4651	18.5007	18.5676	18.6337	14.5657	18.608	17.6438	412830	509940	268680	598390
Q9JHT5	AMME syndrome candidate gene 1 protein homolog	Ammecr1	sp|Q9JHT5|AMMR1_MOUSE AMME syndrome candidate gene 1 protein homolog OS=Mus musculus OX=10090 GN=Ammecr1 PE=2 SV=1	8512	3	4	2	2	2	4	4	1	2	2	13.7	6.7	13.7	13.7	8.1	8.1	36.03	2.4447	5	13605	10614	11869	9057.4	13532	12024	12293	7132.1	31217	11832	17447	13.6849	13.5395	13.6689	13.3594	13.5926	13.699	13.694	12.9277	14.8209	13.4633	13.5497	45155	41121	35424	55021
Q8JZZ6;A0A3Q4EHL9	AMMECR1-like protein	Ammecr1l	sp|Q8JZZ6|AMERL_MOUSE AMMECR1-like protein OS=Mus musculus OX=10090 GN=Ammecr1l PE=1 SV=1;tr|A0A3Q4EHL9|A0A3Q4EHL9_MOUSE AMMECR1-like protein OS=Mus musculus OX=10090 GN=Ammecr1l PE=1 SV=1	6486	3	7	7	5	3	7	5	2	5	3	27.4	13.5	27.4	19	27.4	21.3	34.516	62.927	11	77873	73569	69937	75942	91457	73247	69567	65612	189230	78727	115000	16.2019	16.3326	16.2278	16.4271	16.3493	16.3058	16.1945	16.1293	17.4206	16.1974	16.2703	210030	240470	176360	254890
A2AE27;Q9DBT5	AMP deaminase 2	Ampd2	tr|A2AE27|A2AE27_MOUSE AMP deaminase OS=Mus musculus OX=10090 GN=Ampd2 PE=1 SV=1;sp|Q9DBT5|AMPD2_MOUSE AMP deaminase 2 OS=Mus musculus OX=10090 GN=Ampd2 PE=1 SV=1	1022	3	35	35	34	28	29	29	27	28	28	41.9	34.2	34.1	34.1	41.9	40.8	94.695	144.79	89	4648700	4047800	4909300	3873700	4877900	3963600	4293100	4313700	4852900	4808300	7455700	22.1015	22.1145	22.3611	22.0998	22.0863	22.0637	22.142	22.1681	22.1012	22.13	22.2889	5947300	6130800	6434800	6577100
A0A1L1SRX2;O08739;F6XQD0;D3Z4N3;D3YU73;A0A0G2JFD4;Q3V1D3	AMP deaminase 3	Ampd3	tr|A0A1L1SRX2|A0A1L1SRX2_MOUSE AMP deaminase OS=Mus musculus OX=10090 GN=Ampd3 PE=1 SV=1;sp|O08739|AMPD3_MOUSE AMP deaminase 3 OS=Mus musculus OX=10090 GN=Ampd3 PE=1 SV=2	631	3	20	19	19	15	17	18	14	16	17	26.7	18.2	23.9	24.9	25.5	25.5	89.567	157.87	46	597010	425670	693150	498210	599290	489870	589710	530370	55850	675270	453500	19.1405	18.8652	19.5368	19.1409	19.0614	19.0474	19.2781	19.1442	15.6601	19.298	18.2498	885150	780220	1031700	966130
P53995;A2ATQ5;Q6PG65	Anaphase-promoting complex subunit 1	Anapc1	sp|P53995|APC1_MOUSE Anaphase-promoting complex subunit 1 OS=Mus musculus OX=10090 GN=Anapc1 PE=1 SV=2;tr|A2ATQ5|A2ATQ5_MOUSE Anaphase-promoting complex subunit 1 OS=Mus musculus OX=10090 GN=Anapc1 PE=1 SV=1	3626	3	51	51	51	35	34	40	35	34	40	32.7	22.2	23.1	26.3	32.7	32.7	215.99	184.75	103	1183900	1062600	1042500	1073400	1335300	1157700	1147400	1042900	2392300	1312500	2081600	20.1282	20.185	20.1256	20.2483	20.2172	20.2882	20.2384	20.1198	21.0808	20.2567	20.4483	1685900	1849700	1559500	2008900
Q8K2H6	Anaphase-promoting complex subunit 10	Anapc10	sp|Q8K2H6|APC10_MOUSE Anaphase-promoting complex subunit 10 OS=Mus musculus OX=10090 GN=Anapc10 PE=1 SV=1	6572	3	5	5	5	1	3	3	1	3	3	35.7	6.5	22.2	22.2	35.7	35.7	21.266	8.7118	7	24807	21292	19392	20437	24214	24126	20254	15757	64874	25656	38759	14.5515	14.5438	14.3772	14.5334	14.432	14.7037	14.4143	14.0713	15.8762	14.5799	14.7013	158840	166410	162210	203900
Q8R034	Anaphase-promoting complex subunit 13	Anapc13	sp|Q8R034|APC13_MOUSE Anaphase-promoting complex subunit 13 OS=Mus musculus OX=10090 GN=Anapc13 PE=3 SV=1	6668	3	1	1	1	1	1	1	1	1	1	13.5	13.5	13.5	13.5	13.5	13.5	8.346	3.0801	3	9519.8	11658	5530.5	7224.4	11608	7953.3	12977	4561.1	20993	9851.9	20232	13.1698	13.6748	12.5672	13.0332	13.3713	13.1027	13.7721	12.2828	14.2484	13.199	13.7634	24068	21946	12435	15928
S4R2B6;Q9CPV2;S4R1V1	Anaphase-promoting complex subunit 16	Anapc16	tr|S4R2B6|S4R2B6_MOUSE Anaphase-promoting complex subunit 16 OS=Mus musculus OX=10090 GN=Anapc16 PE=1 SV=1;sp|Q9CPV2|APC16_MOUSE Anaphase-promoting complex subunit 16 OS=Mus musculus OX=10090 GN=Anapc16 PE=3 SV=1;tr|S4R1V1|S4R1V1_MOUSE Anaphase-promoting c	7551	3	3	3	3	1	2	2	1	2	2	31.8	10.9	22.5	20.2	31.8	31.8	13.805	9.3091	6	4043.5	3528.1	2026	2122.6	3560.1	2471.9	2300.6	1966.7	9285.1	3269	7968.4	11.9345	11.9505	11.1184	11.2661	11.6662	11.4168	11.2762	11.0692	13.0715	11.6075	12.4191	41218	50274	41379	60206
Q8BZQ7;A2AI11	Anaphase-promoting complex subunit 2	Anapc2	sp|Q8BZQ7|ANC2_MOUSE Anaphase-promoting complex subunit 2 OS=Mus musculus OX=10090 GN=Anapc2 PE=1 SV=2	6174	3	23	23	23	15	19	18	15	19	18	33.8	22.7	27.8	26	33.8	33.8	95.306	172.28	51	516710	476190	486660	515600	629070	547590	532500	495110	1059200	630920	968860	18.9321	19.027	19.0266	19.1904	19.1313	19.2081	19.1309	19.045	19.9054	19.2	19.345	946250	1002500	886830	1130700
Q91W96;D6RDT6;A0A0G2JF77;A0A0G2JGY2	Anaphase-promoting complex subunit 4	Anapc4	sp|Q91W96|APC4_MOUSE Anaphase-promoting complex subunit 4 OS=Mus musculus OX=10090 GN=Anapc4 PE=1 SV=1	7064	3	19	19	19	15	15	16	15	15	16	33.3	25.4	25.4	29.1	33.3	33.3	91.707	206.13	48	426910	386090	373830	395390	472170	410970	404720	359490	869750	489110	775410	18.6567	18.7244	18.646	18.8074	18.7174	18.794	18.735	18.5832	19.6211	18.8327	19.0236	737450	782800	693220	888100
A0A0G2JDM7;Q8BTZ4;A0A0G2JE03;Q3TWF7;A0A0G2JDE8;A0A0G2JFH0;A0A0G2JF12;A0A0G2JGE5;A0A0G2JG78	Anaphase-promoting complex subunit 5	Anapc5	tr|A0A0G2JDM7|A0A0G2JDM7_MOUSE Anaphase-promoting complex subunit 5 OS=Mus musculus OX=10090 GN=Anapc5 PE=1 SV=1;sp|Q8BTZ4|APC5_MOUSE Anaphase-promoting complex subunit 5 OS=Mus musculus OX=10090 GN=Anapc5 PE=1 SV=1;tr|A0A0G2JE03|A0A0G2JE03_MOUSE Anaphase-	131	3	28	28	28	23	23	20	23	23	20	46.7	39.5	39.2	30.7	46.7	46.7	82.233	91.359	75	2190100	1991400	2000900	1941400	2442000	2086600	2128400	1852700	4567800	2362700	4078700	21.0156	21.0912	21.0662	21.1032	21.0881	21.1381	21.1298	20.9488	22.0139	21.1049	21.4187	2433600	2574500	2338900	2824500
Q9WVM3;D3YU58	Anaphase-promoting complex subunit 7	Anapc7	sp|Q9WVM3|APC7_MOUSE Anaphase-promoting complex subunit 7 OS=Mus musculus OX=10090 GN=Anapc7 PE=1 SV=3;tr|D3YU58|D3YU58_MOUSE Anaphase-promoting complex subunit 7 OS=Mus musculus OX=10090 GN=Anapc7 PE=1 SV=1	8883	3	16	16	16	14	14	13	14	14	13	31.5	28.1	28.1	23.9	31.5	31.5	63.02	53.793	41	294250	257440	260550	270840	373400	291870	298120	221110	989040	338320	539070	18.1198	18.1397	18.1252	18.2616	18.3788	18.3003	18.294	17.882	19.8065	18.3009	18.4991	424690	429190	401760	507700
Q8K1C0	Protein angel homolog 2	Angel2	sp|Q8K1C0|ANGE2_MOUSE Protein angel homolog 2 OS=Mus musculus OX=10090 GN=Angel2 PE=1 SV=1	6527	3	4	4	4	2	4	2	2	4	2	8.1	4.4	8.1	5.7	8.1	8.1	62.412	18.887	8	58361	43094	52471	54640	60589	50892	51113	53717	97333	62045	66940	15.7858	15.561	15.8132	15.9522	15.7552	15.7805	15.7498	15.8407	16.4615	15.8539	15.4896	119060	114620	119420	133010
Q810B6	Rabankyrin-5	Ankfy1	sp|Q810B6|ANFY1_MOUSE Rabankyrin-5 OS=Mus musculus OX=10090 GN=Ankfy1 PE=1 SV=2	5699	3	42	42	42	38	33	39	38	33	39	44	41.6	37.1	41.5	44	44	128.65	233.88	129	6442800	5533500	6142800	5373900	6716800	5267100	6219000	6382800	4817200	6781800	7908400	22.5723	22.5656	22.6845	22.5721	22.5478	22.4739	22.6767	22.7334	22.0906	22.6261	22.374	8282600	8325000	7809300	8605800
E9Q1M6;E9PUR0;F7DE17;F6SI14;F6RRY0;F7DD37;F6YYD3		Ankhd1	tr|E9Q1M6|E9Q1M6_MOUSE Ankyrin repeat and KH domain-containing 1 OS=Mus musculus OX=10090 GN=Ankhd1 PE=1 SV=1;tr|E9PUR0|E9PUR0_MOUSE Ankyrin repeat and KH domain-containing 1 OS=Mus musculus OX=10090 GN=Ankhd1 PE=1 SV=1	1827	3	47	47	26	36	41	42	18	23	24	24.5	18.1	21.1	21.8	24.5	13.3	263.4	205.66	120	1850900	1546100	1665900	1514700	1863900	1479000	1734000	1524900	2171500	1834300	2891300	20.7729	20.726	20.8019	20.7451	20.6984	20.6416	20.8341	20.6679	20.9411	20.7397	20.9223	3169200	3288400	2919400	3479900
F6RUI8		Ankhd1	tr|F6RUI8|F6RUI8_MOUSE Uncharacterized protein (Fragment) OS=Mus musculus OX=10090 GN=Maskbp3 PE=1 SV=1	2254	3	7	2	2	4	3	4	0	0	1	18.2	7.5	5.8	8.3	5.3	5.3	66.266	1.3867	1	0	0	0	0	0	0	0	0	0	0	0	#NUM!	#NUM!	#NUM!	#NUM!	#NUM!	#NUM!	#NUM!	#NUM!	#NUM!	#NUM!	#NUM!	0	0	0	0
Q6ZPS6;A0A0G2JEA0	Ankyrin repeat and IBR domain-containing protein 1	Ankib1	sp|Q6ZPS6|AKIB1_MOUSE Ankyrin repeat and IBR domain-containing protein 1 OS=Mus musculus OX=10090 GN=Ankib1 PE=1 SV=2	5390	3	9	9	9	2	1	3	2	1	3	14	2.3	1.9	5	14	14	121.87	281.56	4	6502.8	5755.5	6377.3	2333.1	5560.1	4432.5	4286.8	4389.1	2605.7	6135.9	6560.6	12.6199	12.6565	12.7727	11.4026	12.3094	12.2593	12.1741	12.2273	11.2383	12.5159	12.1386	8979.9	6293.3	8951.2	6251.6
Q6P1H6	Ankyrin repeat and LEM domain-containing protein 2	Ankle2	sp|Q6P1H6|ANKL2_MOUSE Ankyrin repeat and LEM domain-containing protein 2 OS=Mus musculus OX=10090 GN=Ankle2 PE=1 SV=2	5219	3	40	40	40	30	32	32	30	32	32	54.9	43.5	42.5	45.3	54.9	54.9	106.2	179.75	81	1112100	918480	1008700	817450	1100400	805700	975350	980830	998910	1099900	1618200	20.0379	19.9747	20.0781	19.8553	19.9381	19.7653	20.004	20.0312	19.8208	20.0018	20.085	1644400	1849800	1573200	1839400
Q3TPE9	Ankyrin repeat and MYND domain-containing protein 2	Ankmy2	sp|Q3TPE9|ANKY2_MOUSE Ankyrin repeat and MYND domain-containing protein 2 OS=Mus musculus OX=10090 GN=Ankmy2 PE=1 SV=1	4294	3	10	10	10	7	9	8	7	9	8	26.1	18.9	23.6	18.9	26.1	26.1	48.774	28.691	27	384920	330520	311090	285190	381080	318460	332350	307060	690630	349530	627880	18.5073	18.5002	18.381	18.3361	18.4082	18.4261	18.4508	18.3558	19.2884	18.3479	18.7192	658600	694570	627700	732080
Q8BG46;Q99LW0;A0A1B0GRT0;A0A1B0GRG9;A0A1B0GSE9;A0A1B0GQX7	Ankyrin repeat domain-containing protein 10	Ankrd10	tr|Q8BG46|Q8BG46_MOUSE Ankyrin repeat domain-containing protein 10 OS=Mus musculus OX=10090 GN=Ankrd10 PE=1 SV=1;sp|Q99LW0|ANR10_MOUSE Ankyrin repeat domain-containing protein 10 OS=Mus musculus OX=10090 GN=Ankrd10 PE=2 SV=2	5743	3	4	4	4	1	1	2	1	1	2	14.3	3.5	3.5	7	14.3	14.3	33.833	49.197	4	4324.2	4110.2	4915.3	2312.4	5834.1	3939.2	3233.3	4612	26120	6637.5	5988.8	12.0313	12.1708	12.3971	11.3897	12.3788	12.0891	11.7672	12.2988	14.5637	12.6293	12.0071	5294.2	7160.3	5007.2	9325.5
E9Q4F7;E9Q4F8;A0A1D5RM64		Ankrd11	sp|E9Q4F7|ANR11_MOUSE Ankyrin repeat domain-containing protein 11 OS=Mus musculus OX=10090 GN=Ankrd11 PE=1 SV=1;tr|E9Q4F8|E9Q4F8_MOUSE Ankyrin repeat domain-containing protein 11 OS=Mus musculus OX=10090 GN=Ankrd11 PE=1 SV=2	2015	3	19	19	19	2	2	2	2	2	2	6.9	0.9	0.8	0.9	6.9	6.9	296.18	33.461	5	7062	4693.9	6550.1	6217.7	7612	7696.6	7113.5	4382.2	11548	8191.3	14208	12.7389	12.3624	12.8113	12.8167	12.7625	13.0554	12.9048	12.225	13.3862	12.9327	13.2534	60613	73288	56764	84920
Q80UP5;F7B209	Ankyrin repeat domain-containing protein 13A	Ankrd13a	sp|Q80UP5|AN13A_MOUSE Ankyrin repeat domain-containing protein 13A OS=Mus musculus OX=10090 GN=Ankrd13a PE=1 SV=2;tr|F7B209|F7B209_MOUSE Ankyrin repeat domain-containing protein 13A (Fragment) OS=Mus musculus OX=10090 GN=Ankrd13a PE=1 SV=1	5584	3	23	23	22	22	21	22	21	20	21	52.6	51.4	48	49.5	52.6	50.5	67.177	168.41	77	2459200	2220200	2436400	2306600	2726700	2309600	2414500	2305500	3115900	2904700	4060800	21.1828	21.2481	21.3503	21.3519	21.2472	21.2846	21.3117	21.2642	21.462	21.4028	21.4124	3144600	3260800	3295500	3782900
D6RGL4;A2AS55	Ankyrin repeat domain-containing protein 16	Ankrd16	tr|D6RGL4|D6RGL4_MOUSE Ankyrin repeat domain-containing protein 16 OS=Mus musculus OX=10090 GN=Ankrd16 PE=1 SV=1;sp|A2AS55|ANR16_MOUSE Ankyrin repeat domain-containing protein 16 OS=Mus musculus OX=10090 GN=Ankrd16 PE=1 SV=1	1135	3	1	1	1	1	1	1	1	1	1	10.8	10.8	10.8	10.8	10.8	10.8	18.474	3.3196	3	6021.6	8029.4	7534.5	8044.3	8090.9	8300.6	10822	8104.8	6294.9	8941.6	12027	12.509	13.1369	13.0133	13.1883	12.8506	13.1644	13.5101	13.1122	12.5108	13.0592	13.013	14359	14993	11458	15608
E9QKG6;E9Q804;Q99NH0;A0A0G2JDZ9;A0A1W2P6X1;F7C545;E9PUF1;Q8BUE7	Ankyrin repeat domain-containing protein 17	Ankrd17	tr|E9QKG6|E9QKG6_MOUSE Ankyrin repeat domain-containing protein 17 OS=Mus musculus OX=10090 GN=Ankrd17 PE=1 SV=1;tr|E9Q804|E9Q804_MOUSE Ankyrin repeat domain-containing protein 17 OS=Mus musculus OX=10090 GN=Ankrd17 PE=1 SV=3;sp|Q99NH0|ANR17_MOUSE Ankyrin	2091	3	47	31	31	35	36	34	21	21	19	28.8	19.9	20.8	19.6	20.5	20.5	246.62	209.02	48	418020	330270	406600	332440	431480	356580	399320	348600	516500	400500	727100	18.6263	18.4991	18.7673	18.5573	18.5874	18.5892	18.7156	18.5388	18.8692	18.5443	18.9308	810360	865140	771130	911460
Q9D3J5	Ankyrin repeat domain-containing protein 22	Ankrd22	sp|Q9D3J5|ANR22_MOUSE Ankyrin repeat domain-containing protein 22 OS=Mus musculus OX=10090 GN=Ankrd22 PE=2 SV=1	8066	3	6	6	6	1	2	5	1	2	5	29.3	3.7	8.4	25.7	29.3	29.3	21.909	7.2865	8	24656	18094	22890	26044	30077	23634	23462	22291	2562.3	32536	18563	14.5427	14.309	14.6164	14.8832	14.7448	14.6739	14.6265	14.5718	11.214	14.9226	13.6392	87212	82285	99811	128620
Q3UMR0;A0A0R4J2C4;A0A0U1RPT7;A0A087WS06	Ankyrin repeat domain-containing protein 27	Ankrd27	sp|Q3UMR0|ANR27_MOUSE Ankyrin repeat domain-containing protein 27 OS=Mus musculus OX=10090 GN=Ankrd27 PE=1 SV=2	4512	3	10	10	10	6	4	3	6	4	3	11.5	7.2	4.7	4.6	11.5	11.5	116.81	22.232	13	64298	60346	62126	54412	67952	55275	60289	58870	121580	73977	118020	15.9256	16.0468	16.0569	15.9462	15.9207	15.8997	15.988	15.9728	16.7824	16.1076	16.3077	35522	34128	27913	38169
Q505D1;A0A2I3BQ07;A0A2I3BQJ1;A0A2I3BRN1	Serine/threonine-protein phosphatase 6 regulatory ankyrin repeat subunit A	Ankrd28	sp|Q505D1|ANR28_MOUSE Serine/threonine-protein phosphatase 6 regulatory ankyrin repeat subunit A OS=Mus musculus OX=10090 GN=Ankrd28 PE=1 SV=1;tr|A0A2I3BQ07|A0A2I3BQ07_MOUSE Serine/threonine-protein phosphatase 6 regulatory ankyrin repeat subunit A OS=Mus	4645	3	15	13	13	10	10	11	8	8	9	18.4	12.3	11.7	12.6	16.8	16.8	112.9	44.414	26	189580	163980	169900	159400	186910	147800	177030	136590	496250	199490	441760	17.4855	17.489	17.5083	17.4968	17.3805	17.3187	17.5421	17.1871	18.8115	17.5388	18.2119	160690	188890	175650	194400
B2RXR6;E9QNQ2;J3QK13;J3QK37	Serine/threonine-protein phosphatase 6 regulatory ankyrin repeat subunit B	Ankrd44	sp|B2RXR6|ANR44_MOUSE Serine/threonine-protein phosphatase 6 regulatory ankyrin repeat subunit B OS=Mus musculus OX=10090 GN=Ankrd44 PE=1 SV=1;tr|E9QNQ2|E9QNQ2_MOUSE Serine/threonine-protein phosphatase 6 regulatory ankyrin repeat subunit B OS=Mus musculus	1378	3	38	38	30	34	33	34	27	26	26	48	44.2	40.8	43.8	48	39.6	107.38	255.38	116	4952500	4112300	4622000	3995800	5126400	4108700	4385600	4313300	3551100	5193200	7070000	22.1928	22.1373	22.2741	22.1446	22.158	22.1156	22.1728	22.168	21.6506	22.2411	22.2123	7449800	7789300	7507800	8538800
J3QNJ4		Ankrd44	tr|J3QNJ4|J3QNJ4_MOUSE Serine/threonine-protein phosphatase 6 regulatory ankyrin repeat subunit B (Fragment) OS=Mus musculus OX=10090 GN=Ankrd44 PE=1 SV=1	2663	3	7	1	1	5	5	7	0	0	1	31.5	24.5	22	31.5	3.7	3.7	25.373	2.6455	0	0	0	0	0	0	0	0	0	0	0	0	#NUM!	#NUM!	#NUM!	#NUM!	#NUM!	#NUM!	#NUM!	#NUM!	#NUM!	#NUM!	#NUM!	0	0	0	0
Q8BTZ5	Ankyrin repeat domain-containing protein 46	Ankrd46	sp|Q8BTZ5|ANR46_MOUSE Ankyrin repeat domain-containing protein 46 OS=Mus musculus OX=10090 GN=Ankrd46 PE=1 SV=1	6059	3	5	5	5	2	3	2	2	3	2	33.3	9.6	24.6	8.8	33.3	33.3	25.222	9.9301	7	13874	14505	14650	15499	12507	16485	11752	15307	19740	16495	20225	13.7132	13.9901	13.9726	14.1344	13.4789	14.1542	13.629	14.0295	14.1596	13.9426	13.7629	70004	73824	73476	78771
Q8VE42;Q3U523	Ankyrin repeat domain-containing protein 49	Ankrd49	sp|Q8VE42|ANR49_MOUSE Ankyrin repeat domain-containing protein 49 OS=Mus musculus OX=10090 GN=Ankrd49 PE=1 SV=1;tr|Q3U523|Q3U523_MOUSE Ankyrin repeat domain-containing protein 49 OS=Mus musculus OX=10090 GN=Ankrd49 PE=1 SV=1	6935	3	4	4	4	3	3	3	3	3	3	23.9	12.6	12.6	12.6	23.9	23.9	27.111	60.657	9	59581	60823	54823	48747	61094	56239	53702	56013	61202	68363	88397	15.8156	16.0581	15.8765	15.7876	15.7672	15.9247	15.8211	15.9011	15.7921	15.9938	15.8907	62425	73003	60566	74451
F7BE84;A6H6J9		Ankrd50	tr|F7BE84|F7BE84_MOUSE Ankyrin repeat domain 50 (Fragment) OS=Mus musculus OX=10090 GN=Ankrd50 PE=1 SV=1;tr|A6H6J9|A6H6J9_MOUSE Ankyrin repeat domain 50 OS=Mus musculus OX=10090 GN=Ankrd50 PE=1 SV=1	2323	3	6	5	5	1	2	0	1	2	0	5.7	0.7	1.7	0	5.2	5.2	150.86	41.715	4	7130.4	7662.8	8247.2	6414.7	7104.5	5921.9	6886	5726	7934.3	6481.1	11568	12.7529	13.0695	13.1437	12.8617	12.663	12.6772	12.8579	12.6109	12.8447	12.5949	12.9569	11377	10658	14948	14786
Q8BTI7;F7BT68	Serine/threonine-protein phosphatase 6 regulatory ankyrin repeat subunit C	Ankrd52	sp|Q8BTI7|ANR52_MOUSE Serine/threonine-protein phosphatase 6 regulatory ankyrin repeat subunit C OS=Mus musculus OX=10090 GN=Ankrd52 PE=1 SV=1	6044	3	13	13	13	9	9	12	9	9	12	16.7	11.4	12.3	15	16.7	16.7	115.03	43.727	32	152320	128800	124670	113750	154200	118540	140970	106490	205750	161180	250170	17.1698	17.1406	17.0618	17.01	17.1029	17.0004	17.2135	16.828	17.5413	17.2312	17.3916	205700	216400	170460	243560
A0A3B2WAQ7;Q3UHP6;P59672;A0A3B2W7H4;A0A3B2W4H6;A0A3B2WCH8;A0A3B2W4B0;A0A3B2W7E6;S4R1W3;S4R2M2;A0A3B2W446;A0A140T8U6;S4R2E3;S4R2N9;S4R2H8;S4R2H3;A0A0R4J2A2;A0A0R4J2A6;S4R1H2;A0A0R4J2A8;E9QPP6;S4R1Q0;S4R2Q2;S4R2I2;S4R2H2;S4R286;Q8BIZ1	Ankyrin repeat and SAM domain-containing protein 1A	Anks1	tr|A0A3B2WAQ7|A0A3B2WAQ7_MOUSE Ankyrin repeat and SAM domain containing 1 OS=Mus musculus OX=10090 GN=Anks1 PE=1 SV=1;tr|Q3UHP6|Q3UHP6_MOUSE Ankyrin repeat and SAM domain containing 1 OS=Mus musculus OX=10090 GN=Anks1 PE=1 SV=1;sp|P59672|ANS1A_MOUSE Ankyri	849	3	38	38	38	23	26	26	23	26	26	42.8	26.6	29.4	29.7	42.8	42.8	122.78	323.31	74	1062300	881440	1079200	870380	1073900	839090	1025200	985780	1644300	1164000	1813900	19.9718	19.9153	20.1755	19.9458	19.9029	19.8238	20.0759	20.0385	20.5399	20.0835	20.2497	1519300	1536300	1558700	1644800
J3QM81;Q80UU1;J3QPB4;J3KMQ5	Ankyrin repeat and zinc finger domain-containing protein 1	Ankzf1	tr|J3QM81|J3QM81_MOUSE Ankyrin repeat and zinc finger domain-containing protein 1 OS=Mus musculus OX=10090 GN=Ankzf1 PE=1 SV=1;sp|Q80UU1|ANKZ1_MOUSE Ankyrin repeat and zinc finger domain-containing protein 1 OS=Mus musculus OX=10090 GN=Ankzf1 PE=1 SV=2	2651	3	20	20	20	8	17	14	8	17	14	36.8	13.4	31.6	23	36.8	36.8	82.965	80.783	39	230810	193950	212950	202240	255690	214820	217630	203400	260050	241340	421670	17.7694	17.7311	17.8342	17.8402	17.8325	17.8581	17.8399	17.7616	17.8792	17.8136	18.1448	463830	530410	465440	527160
G5E893		Ankrd12	tr|G5E893|G5E893_MOUSE Ankyrin repeat domain 12 OS=Mus musculus OX=10090 GN=Ankrd12 PE=1 SV=1	2557	3	5	5	5	0	0	0	0	0	0	1.8	0	0	0	1.8	1.8	232.91	5.8118	0	0	0	0	0	0	0	0	0	0	0	0	#NUM!	#NUM!	#NUM!	#NUM!	#NUM!	#NUM!	#NUM!	#NUM!	#NUM!	#NUM!	#NUM!	0	0	0	0
Q3U569		Ankrd12	tr|Q3U569|Q3U569_MOUSE Ankyrin repeat domain 12 (Fragment) OS=Mus musculus OX=10090 GN=Ankrd12 PE=1 SV=1	4393	3	1	1	1	0	0	0	0	0	0	2.3	0	0	0	2.3	2.3	49.257	3.258	0	0	0	0	0	0	0	0	0	0	0	0	#NUM!	#NUM!	#NUM!	#NUM!	#NUM!	#NUM!	#NUM!	#NUM!	#NUM!	#NUM!	#NUM!	0	0	0	0
Q8K298;A0A1L1SS34	Actin-binding protein anillin	Anln	sp|Q8K298|ANLN_MOUSE Anillin OS=Mus musculus OX=10090 GN=Anln PE=1 SV=2	6559	3	28	28	27	11	17	18	10	17	18	27.7	10.2	17.6	20	27.7	27.1	122.79	125.62	41	226170	186500	129710	187890	221790	181970	168700	108940	236790	208370	415780	17.7401	17.6746	17.1189	17.7341	17.6273	17.6187	17.4725	16.8608	17.7441	17.6016	18.1245	568920	641580	376860	686480
Q8BH79;A0A1L1SS60;A0A1L1SV36;A0A1L1SR14	Anoctamin-10	Ano10	sp|Q8BH79|ANO10_MOUSE Anoctamin-10 OS=Mus musculus OX=10090 GN=Ano10 PE=1 SV=1;tr|A0A1L1SS60|A0A1L1SS60_MOUSE Anoctamin OS=Mus musculus OX=10090 GN=Ano10 PE=1 SV=1	5826	3	23	23	23	15	19	18	15	19	18	38.7	23.1	34	29.4	38.7	38.7	76.187	64.317	59	1699200	1529200	1783800	1493200	1810300	1546600	1662700	1618500	841260	1759400	2100500	20.6495	20.7102	20.9005	20.7245	20.6563	20.706	20.7735	20.7538	19.573	20.6795	20.4613	2916200	3010700	3132000	3348100
A0A2I3BPX3;Q6P9J9;A0A2I3BPY8;A0A2I3BRD2	Anoctamin-6	Ano6	tr|A0A2I3BPX3|A0A2I3BPX3_MOUSE Anoctamin OS=Mus musculus OX=10090 GN=Ano6 PE=1 SV=1;sp|Q6P9J9|ANO6_MOUSE Anoctamin-6 OS=Mus musculus OX=10090 GN=Ano6 PE=1 SV=1;tr|A0A2I3BPY8|A0A2I3BPY8_MOUSE Anoctamin OS=Mus musculus OX=10090 GN=Ano6 PE=1 SV=1	760	3	20	20	20	18	16	19	18	16	19	23	21.6	20.2	22.9	23	23	108.47	73.546	61	1169200	1029300	1119600	942180	1243100	1089500	1010400	1161800	737890	1185500	1072000	20.1102	20.139	20.2286	20.0602	20.114	20.2006	20.0549	20.2755	19.3839	20.1099	19.4909	1620400	1673000	1618900	1740000
O35381;D3Z7M9;D3YYE1;F6UFG6;Q64G17	Acidic leucine-rich nuclear phosphoprotein 32 family member A	Anp32a	sp|O35381|AN32A_MOUSE Acidic leucine-rich nuclear phosphoprotein 32 family member A OS=Mus musculus OX=10090 GN=Anp32a PE=1 SV=1;tr|D3Z7M9|D3Z7M9_MOUSE Acidic leucine-rich nuclear phosphoprotein 32 family member A OS=Mus musculus OX=10090 GN=Anp32a PE=1 SV	2779	3	13	13	10	10	10	11	7	8	8	40.1	31.6	31.6	32	40.1	33.6	28.537	59.882	47	11808000	9551700	8509900	9222400	11110000	8693500	9417200	9147100	17431000	11271000	21403000	23.4463	23.3531	23.1547	23.3512	23.2738	23.1969	23.2753	23.2525	23.946	23.359	23.8103	7995200	9731300	7436700	10353000
Q9EST5	Acidic leucine-rich nuclear phosphoprotein 32 family member B	Anp32b	sp|Q9EST5|AN32B_MOUSE Acidic leucine-rich nuclear phosphoprotein 32 family member B OS=Mus musculus OX=10090 GN=Anp32b PE=1 SV=1	8480	3	11	8	8	8	7	8	5	5	5	46.3	28.3	27.9	28.3	40.4	40.4	31.078	130.44	18	3214600	2700600	2626500	2577300	3332800	2501800	2733000	2746500	6126800	3447200	7421600	21.5693	21.5307	21.4587	21.512	21.5368	21.3999	21.4905	21.5168	22.4375	21.6499	22.2823	4165900	4423700	3528400	5354100
P97822;E9Q5H2;E9PZF5;E9Q0X5;E9Q2G1;A0A0G2JEK9	Acidic leucine-rich nuclear phosphoprotein 32 family member E	Anp32e	sp|P97822|AN32E_MOUSE Acidic leucine-rich nuclear phosphoprotein 32 family member E OS=Mus musculus OX=10090 GN=Anp32e PE=1 SV=2;tr|E9Q5H2|E9Q5H2_MOUSE Acidic leucine-rich nuclear phosphoprotein 32 family member E (Fragment) OS=Mus musculus OX=10090 GN=Anp	4044	3	8	8	8	7	7	7	7	7	7	35.4	30.4	30.4	30.4	35.4	35.4	29.622	101.29	34	2185900	1977600	1416200	1741500	2406200	1648200	1918100	1622600	6479900	2333300	5708500	21.0129	21.0811	20.5676	20.9464	21.0668	20.7978	20.9797	20.7575	22.5184	21.0868	21.9037	2566200	3325600	2259000	3425500
P97449;A0A0U1RNS3	Aminopeptidase N	Anpep	sp|P97449|AMPN_MOUSE Aminopeptidase N OS=Mus musculus OX=10090 GN=Anpep PE=1 SV=4	4017	3	32	32	32	30	30	28	30	30	28	44.4	42.7	42.7	40.6	44.4	44.4	109.65	138.9	104	3548200	3388500	2574600	3673600	4372700	3676800	3465800	5276900	486180	4951400	1959700	21.7117	21.858	21.4299	22.0233	21.9286	21.9554	21.8332	22.4589	18.7819	22.1723	20.3612	4152900	4720400	3165200	5326200
Q6DFX2;A0A0G2JE26;A0A0N4SV16;Q9CZ52	Anthrax toxin receptor 2	Antxr2	sp|Q6DFX2|ANTR2_MOUSE Anthrax toxin receptor 2 OS=Mus musculus OX=10090 GN=Antxr2 PE=1 SV=1;tr|A0A0G2JE26|A0A0G2JE26_MOUSE Anthrax toxin receptor OS=Mus musculus OX=10090 GN=Antxr2 PE=1 SV=1	5146	3	13	13	13	8	9	11	8	9	11	33.3	22.6	23.4	27.7	33.3	33.3	53.184	46.618	30	508540	382130	445850	491130	545000	438250	472860	471740	142990	510380	353620	18.9091	18.7095	18.9002	19.1203	18.9244	18.8868	18.9595	18.9752	17.0164	18.8941	17.8909	744620	730330	697490	944930
P10107;A0A494BBD8	Annexin A1	Anxa1	sp|P10107|ANXA1_MOUSE Annexin A1 OS=Mus musculus OX=10090 GN=Anxa1 PE=1 SV=2;tr|A0A494BBD8|A0A494BBD8_MOUSE Annexin OS=Mus musculus OX=10090 GN=Anxa1 PE=1 SV=1	3114	3	31	30	30	26	28	30	25	27	29	77.5	65.6	72.5	75.4	75.4	75.4	38.734	323.31	201	36369000	28603000	30250000	30213000	38293000	30686000	32260000	34487000	10713000	36410000	42393000	25.0693	24.9355	24.9844	25.0632	25.0591	25.0164	25.0517	25.1671	23.2437	25.0507	24.7963	42369000	43909000	41871000	50649000
P97384;D3Z7U0	Annexin A11;Annexin	Anxa11	sp|P97384|ANX11_MOUSE Annexin A11 OS=Mus musculus OX=10090 GN=Anxa11 PE=1 SV=2;tr|D3Z7U0|D3Z7U0_MOUSE Annexin OS=Mus musculus OX=10090 GN=Anxa11 PE=1 SV=1	4012	3	21	21	21	18	19	20	18	19	20	41.2	36.2	39.4	41	41.2	41.2	54.079	94.995	89	9539000	7851400	8770200	7794200	9024900	7621900	8525400	8816700	4147700	9501100	11937000	23.1385	23.0703	23.1982	23.1085	22.974	23.0071	23.1318	23.1994	21.8747	23.1125	22.968	11913000	11805000	11687000	13008000
P07356;B0V2N5;B0V2N7;B0V2N8;REV__F6WNG1;REV__Q8BND4	Annexin A2;Annexin	Anxa2	sp|P07356|ANXA2_MOUSE Annexin A2 OS=Mus musculus OX=10090 GN=Anxa2 PE=1 SV=2;tr|B0V2N5|B0V2N5_MOUSE Annexin (Fragment) OS=Mus musculus OX=10090 GN=Anxa2 PE=1 SV=1;tr|B0V2N7|B0V2N7_MOUSE Annexin (Fragment) OS=Mus musculus OX=10090 GN=Anxa2 PE=1 SV=1;tr|B0V2	3075	3	33	33	33	28	27	28	28	27	28	78.5	70.5	71.1	73.2	78.5	78.5	38.676	309.68	204	40642000	34296000	37015000	32256000	45444000	35806000	38065000	36945000	13208000	40484000	68009000	25.2296	25.1973	25.2756	25.1576	25.3061	25.2391	25.2904	25.2665	23.5457	25.2037	25.4782	44498000	44503000	47611000	44751000
O35639;Q3TET3;A0A0G2JGL7;A0A0G2JDV9	Annexin A3	Anxa3	sp|O35639|ANXA3_MOUSE Annexin A3 OS=Mus musculus OX=10090 GN=Anxa3 PE=1 SV=4	2806	3	30	30	30	21	26	28	21	26	28	77.4	65.9	74.6	73.1	77.4	77.4	36.384	238.29	110	25354000	21460000	23202000	19633000	25319000	19441000	22323000	23624000	8685900	23395000	31147000	24.5488	24.521	24.6018	24.4413	24.4622	24.358	24.5205	24.6213	22.9411	24.4126	24.3516	37159000	39046000	35838000	40698000
E9Q0E9;Q8BLD6	Ankyrin repeat domain-containing protein 55	Ankrd55	tr|E9Q0E9|E9Q0E9_MOUSE Ankyrin repeat domain-containing protein 55 OS=Mus musculus OX=10090 GN=Ankrd55 PE=1 SV=1;sp|Q8BLD6|ANR55_MOUSE Ankyrin repeat domain-containing protein 55 OS=Mus musculus OX=10090 GN=Ankrd55 PE=1 SV=2	1942	3	1	1	1	0	0	0	0	0	0	1.8	0	0	0	1.8	1.8	65.422	3.0081	0	0	0	0	0	0	0	0	0	0	0	0	#NUM!	#NUM!	#NUM!	#NUM!	#NUM!	#NUM!	#NUM!	#NUM!	#NUM!	#NUM!	#NUM!	0	0	0	0
P97429;A0A0N4SW89;D3Z0S1;A0A0N4SV57;F7ANV6;S4R1F2	Annexin A4;Annexin	Anxa4	sp|P97429|ANXA4_MOUSE Annexin A4 OS=Mus musculus OX=10090 GN=Anxa4 PE=1 SV=4;tr|A0A0N4SW89|A0A0N4SW89_MOUSE Annexin (Fragment) OS=Mus musculus OX=10090 GN=Anxa4 PE=1 SV=3;tr|D3Z0S1|D3Z0S1_MOUSE Annexin (Fragment) OS=Mus musculus OX=10090 GN=Anxa4 PE=1 SV=1	4015	3	25	24	24	22	22	22	21	22	21	71.5	65.8	65.8	65.8	69.3	69.3	35.915	195.09	153	27065000	25415000	28813000	22331000	29172000	26916000	25598000	29950000	4200700	26909000	20703000	24.643	24.765	24.9142	24.6271	24.6666	24.8273	24.718	24.9637	21.893	24.6144	23.7624	38248000	39647000	40997000	37794000
P48036;A0A0G2JGQ0	Annexin A5	Anxa5	sp|P48036|ANXA5_MOUSE Annexin A5 OS=Mus musculus OX=10090 GN=Anxa5 PE=1 SV=1	3528	3	27	26	26	23	24	23	22	23	22	83.7	79.9	72.1	72.4	81.5	81.5	35.752	267.9	185	41478000	34329000	40443000	33345000	42582000	35507000	37923000	40806000	19353000	38466000	40574000	25.2589	25.1987	25.4034	25.2055	25.2122	25.227	25.285	25.4099	24.0969	25.1299	24.7331	72595000	72282000	71629000	71638000
F8WIT2	Annexin	Anxa6	tr|F8WIT2|F8WIT2_MOUSE Annexin OS=Mus musculus OX=10090 GN=Anxa6 PE=1 SV=1	2416	3	52	3	3	46	47	49	2	2	2	72	69.6	71.1	69.3	4.6	4.6	75.288	25.552	6	646410	514140	627760	495370	667880	523120	584010	583060	397340	587610	766260	19.2552	19.1376	19.3939	19.1327	19.2177	19.1422	19.2641	19.2809	18.4908	19.0974	19.0065	876480	907790	814950	845640
P14824	Annexin A6	Anxa6	sp|P14824|ANXA6_MOUSE Annexin A6 OS=Mus musculus OX=10090 GN=Anxa6 PE=1 SV=3	3181	3	52	52	3	47	48	50	3	3	3	72.2	69.8	71.3	70.4	72.2	5.5	75.884	287.58	276	46747000	42626000	44858000	39397000	51359000	43239000	44600000	48895000	28537000	49645000	55034000	25.4315	25.511	25.5529	25.4461	25.4826	25.5112	25.519	25.6708	24.6571	25.498	25.1728	51130000	55217000	48699000	55473000
A0A2C9F2D2;Q07076;A0A286YCW4	Annexin A7	Anxa7	tr|A0A2C9F2D2|A0A2C9F2D2_MOUSE Annexin OS=Mus musculus OX=10090 GN=Anxa7 PE=1 SV=1;sp|Q07076|ANXA7_MOUSE Annexin A7 OS=Mus musculus OX=10090 GN=Anxa7 PE=1 SV=2	754	3	21	21	21	20	20	20	20	20	20	40.2	40.2	40.2	40.2	40.2	40.2	52.27	115.01	69	5312300	4236000	5386700	4140000	5457600	4498100	4820700	4800400	4727000	5139800	7310600	22.294	22.1801	22.495	22.1957	22.2483	22.2463	22.3092	22.3223	22.0633	22.2261	22.2606	7116100	7138100	7621700	7554100
O35298;Q5FW74	Acyloxyacyl hydrolase;Acyloxyacyl hydrolase small subunit;Acyloxyacyl hydrolase large subunit	Aoah	sp|O35298|AOAH_MOUSE Acyloxyacyl hydrolase OS=Mus musculus OX=10090 GN=Aoah PE=1 SV=1	2769	3	14	14	14	11	12	14	11	12	14	28.4	22	23.2	28.4	28.4	28.4	65.154	37.177	42	1549000	1215500	1310900	1534700	1669200	1353800	1349500	1679900	1008500	1773100	868990	20.516	20.3789	20.4561	20.764	20.5392	20.514	20.4724	20.8075	19.8346	20.6907	19.188	1885500	1924300	1914300	2744600
A2A4I8;A2A4I9;Q812C9;O70423	Amine oxidase;Retina-specific copper amine oxidase;Membrane primary amine oxidase	Aoc3	tr|A2A4I8|A2A4I8_MOUSE Amine oxidase (Fragment) OS=Mus musculus OX=10090 GN=Aoc3 PE=1 SV=1;tr|A2A4I9|A2A4I9_MOUSE Amine oxidase OS=Mus musculus OX=10090 GN=Aoc2 PE=3 SV=1;sp|Q812C9|AOC2_MOUSE Retina-specific copper amine oxidase OS=Mus musculus OX=10090 GN	939	3	2	2	2	1	2	1	1	2	1	3.8	1.9	3.8	1.9	3.8	3.8	52.848	3.225	4	63601	46483	48669	49262	57233	39231	48146	68052	21158	58600	14122	15.9098	15.6702	15.7047	15.8027	15.673	15.4051	15.6636	16.1819	14.2597	15.7715	13.2447	82682	82148	82707	82574
E9PYF7;A0A0G2JG85		Ap1ar	tr|E9PYF7|E9PYF7_MOUSE AP1AR OS=Mus musculus OX=10090 GN=Ap1ar PE=1 SV=1;tr|A0A0G2JG85|A0A0G2JG85_MOUSE Adaptor-related protein complex 1-associated regulatory protein OS=Mus musculus OX=10090 GN=Ap1ar PE=1 SV=1	1909	3	5	5	5	2	2	4	2	2	4	19.5	6.7	5.7	16.4	19.5	19.5	33.775	8.027	8	12650	10269	9108.6	9525.8	11035	7103.8	11744	10657	10690	15263	18393	13.5799	13.4918	13.287	13.4321	13.2983	12.9397	13.6281	13.5071	13.2748	13.8306	13.6259	48504	63893	44371	66052
Q5SVG5;Q5SVG4;O35643	AP-1 complex subunit beta-1	Ap1b1	tr|Q5SVG5|Q5SVG5_MOUSE AP complex subunit beta OS=Mus musculus OX=10090 GN=Ap1b1 PE=1 SV=1;tr|Q5SVG4|Q5SVG4_MOUSE AP complex subunit beta OS=Mus musculus OX=10090 GN=Ap1b1 PE=1 SV=1;sp|O35643|AP1B1_MOUSE AP-1 complex subunit beta-1 OS=Mus musculus OX=10090	2807	3	50	28	28	47	44	45	27	24	26	58.2	56.8	53.5	53.9	38.3	38.3	101.19	179.58	108	8944100	8003300	9494400	7645700	9502200	7735300	9031400	9308300	4575300	9237100	9386600	23.0456	23.098	23.3127	23.0807	23.0483	23.0284	23.2149	23.2777	22.0162	23.0719	22.6212	15651000	16783000	15732000	16634000
Q8CBB7;P22892	AP-1 complex subunit gamma-1	Ap1g1	tr|Q8CBB7|Q8CBB7_MOUSE AP-1 complex subunit gamma OS=Mus musculus OX=10090 GN=Ap1g1 PE=1 SV=1;sp|P22892|AP1G1_MOUSE AP-1 complex subunit gamma-1 OS=Mus musculus OX=10090 GN=Ap1g1 PE=1 SV=3	3264	3	32	32	31	28	32	29	27	31	28	44.7	37.6	44.7	42.1	44.7	43.9	91.721	200.66	130	7489400	6348800	7117400	6364600	7925000	6627200	6684500	7170400	5197200	7200100	9002400	22.7895	22.7639	22.8969	22.8162	22.7865	22.8053	22.7808	22.9012	22.2001	22.7124	22.5609	9793100	10258000	9584000	10596000
O88512;D6RFT7	AP-1 complex subunit gamma-like 2	Ap1g2	sp|O88512|AP1G2_MOUSE AP-1 complex subunit gamma-like 2 OS=Mus musculus OX=10090 GN=Ap1g2 PE=1 SV=2	2954	3	21	20	20	13	16	18	12	15	17	39.9	28.4	31.9	34	39.1	39.1	87.862	115.37	46	430400	357320	376110	318480	428110	333950	406710	409570	577110	459060	481230	18.6684	18.6127	18.6548	18.4954	18.5761	18.4946	18.7421	18.7713	19.0293	18.7412	18.3354	927610	984410	773520	966840
P35585;D3YZ71;A0A1D5RLW6;A0A0R4IZX6;A0A0R4J1L4;Q9WVP1;S4R1Q4;A0A1L1SUA0;A0A1D5RLL9;A0A1D5RMJ1;A0A1L1SQU9	AP-1 complex subunit mu-1	Ap1m1	sp|P35585|AP1M1_MOUSE AP-1 complex subunit mu-1 OS=Mus musculus OX=10090 GN=Ap1m1 PE=1 SV=3	3424	3	22	22	22	21	21	22	21	21	22	61.9	59.3	59.8	61.9	61.9	61.9	48.542	82.723	76	8020600	6864900	7634300	6776700	8566500	7187200	7554500	7364400	5857200	7846100	8879300	22.8884	22.8766	22.9981	22.9067	22.8987	22.9224	22.9573	22.9397	22.3726	22.8364	22.541	11232000	11469000	10800000	12233000
P61967;D3Z0D6;D3YXN0;D3Z268	AP-1 complex subunit sigma-1A	Ap1s1	sp|P61967|AP1S1_MOUSE AP-1 complex subunit sigma-1A OS=Mus musculus OX=10090 GN=Ap1s1 PE=1 SV=1;tr|D3Z0D6|D3Z0D6_MOUSE AP complex subunit sigma (Fragment) OS=Mus musculus OX=10090 GN=Ap1s1 PE=1 SV=1;tr|D3YXN0|D3YXN0_MOUSE AP complex subunit sigma (Fragment	3784	3	8	8	6	8	6	7	6	5	5	48.1	48.1	41.8	46.8	48.1	38.6	18.733	114.52	24	1169000	1041600	1188300	1028100	1285400	1113600	1063300	1107800	1033900	1104300	1174400	20.1099	20.1562	20.3145	20.1861	20.1623	20.2322	20.1285	20.2069	19.8705	20.0076	19.6225	1427200	1505900	1368600	1441500
Q3TIV9;Q9DB50;B1B0F6	AP-1 complex subunit sigma-2	Ap1s2	tr|Q3TIV9|Q3TIV9_MOUSE AP complex subunit sigma OS=Mus musculus OX=10090 GN=Ap1s2 PE=1 SV=1;sp|Q9DB50|AP1S2_MOUSE AP-1 complex subunit sigma-2 OS=Mus musculus OX=10090 GN=Ap1s2 PE=1 SV=1;tr|B1B0F6|B1B0F6_MOUSE AP complex subunit sigma (Fragment) OS=Mus mus	4267	3	6	1	1	6	5	6	1	1	1	42.7	42.7	37.6	42.7	10.2	10.2	18.615	14.585	6	113140	95275	71562	94502	122520	96787	111720	118740	46004	121470	75340	16.7408	16.7056	16.2609	16.7426	16.7711	16.7079	16.878	16.985	15.3803	16.8231	15.6602	155470	135810	108680	158760
Q8BW87		Ap1s2	tr|Q8BW87|Q8BW87_MOUSE AP complex subunit sigma OS=Mus musculus OX=10090 GN=Ap1s2 PE=1 SV=1	6108	3	7	5	2	7	6	7	2	2	2	43.8	43.8	38.8	43.8	34.4	11.9	19.153	16.383	17	1095200	938150	967690	882750	1113300	981670	956640	1040900	341630	1023500	797060	20.0158	20.0053	20.0182	19.9662	19.9549	20.0502	19.976	20.117	18.2729	19.8979	19.0634	1516900	1504300	1319300	1482300
Q7TN05;E0CXQ0;E0CZ77	AP-1 complex subunit sigma-3	Ap1s3	sp|Q7TN05|AP1S3_MOUSE AP-1 complex subunit sigma-3 OS=Mus musculus OX=10090 GN=Ap1s3 PE=1 SV=1;tr|E0CXQ0|E0CXQ0_MOUSE AP-1 complex subunit sigma-3 OS=Mus musculus OX=10090 GN=Ap1s3 PE=1 SV=1;tr|E0CZ77|E0CZ77_MOUSE AP-1 complex subunit sigma-3 OS=Mus muscul	5475	3	4	3	3	4	4	4	3	3	3	29.2	29.2	29.2	29.2	24.7	24.7	18.44	5.8266	10	104180	84112	88515	89310	116050	96958	98372	93913	131470	103480	117010	16.6218	16.5258	16.5676	16.6611	16.6929	16.7104	16.6944	16.6466	16.8952	16.5919	16.2953	110190	120610	96772	128680
P17426;A0A140LIG7;A0A140LHA6	AP-2 complex subunit alpha-1	Ap2a1	sp|P17426|AP2A1_MOUSE AP-2 complex subunit alpha-1 OS=Mus musculus OX=10090 GN=Ap2a1 PE=1 SV=1	3214	3	47	47	33	43	41	39	29	28	27	53.9	49.1	47.6	47	53.9	39.1	107.66	231.5	153	17175000	14886000	16876000	14390000	17804000	15240000	16079000	16823000	10659000	17028000	19856000	23.9869	23.9933	24.1425	23.9931	23.9542	24.0067	24.0471	24.1315	23.2364	23.9543	23.7021	18301000	18621000	18154000	19051000
P17427;A0A0J9YUA7;A0A140LHG0	AP-2 complex subunit alpha-2	Ap2a2	sp|P17427|AP2A2_MOUSE AP-2 complex subunit alpha-2 OS=Mus musculus OX=10090 GN=Ap2a2 PE=1 SV=2	3215	3	43	29	29	43	41	38	29	28	26	52.6	52.6	51.8	50	37.1	37.1	104.02	203.34	114	12107000	10078000	11759000	9718400	12474000	10119000	11095000	11868000	4477800	12110000	11985000	23.4824	23.4305	23.6213	23.4268	23.4409	23.4159	23.5118	23.6282	21.9852	23.4626	22.9738	14835000	16016000	15009000	15854000
Q9DBG3;H3BIY9;H3BKM0;H3BJ06;Q5SWR0	AP-2 complex subunit beta;AP complex subunit beta	Ap2b1	sp|Q9DBG3|AP2B1_MOUSE AP-2 complex subunit beta OS=Mus musculus OX=10090 GN=Ap2b1 PE=1 SV=1;tr|H3BIY9|H3BIY9_MOUSE AP complex subunit beta OS=Mus musculus OX=10090 GN=Ap2b1 PE=1 SV=1;tr|H3BKM0|H3BKM0_MOUSE AP complex subunit beta OS=Mus musculus OX=10090 G	8278	3	53	53	31	46	47	47	26	27	28	59.1	55.3	57.7	57.6	59.1	39.7	104.58	215.1	220	24014000	19989000	23964000	18423000	24597000	20106000	21381000	23224000	14344000	22676000	28151000	24.4705	24.4185	24.6484	24.3495	24.4205	24.4065	24.4583	24.5967	23.6648	24.3675	24.2057	34321000	35458000	35112000	36613000
Q3TWV4;P84091;A0A338P6T4;A0A338P798	AP-2 complex subunit mu	Ap2m1	tr|Q3TWV4|Q3TWV4_MOUSE AP-2 complex subunit mu OS=Mus musculus OX=10090 GN=Ap2m1 PE=1 SV=1;sp|P84091|AP2M1_MOUSE AP-2 complex subunit mu OS=Mus musculus OX=10090 GN=Ap2m1 PE=1 SV=1	3985	3	26	26	26	24	23	24	24	23	24	57.5	56.8	56.8	56.8	57.5	57.5	49.389	175.88	83	10427000	8599800	10905000	8819500	11441000	9845900	9306200	10732000	5730900	10701000	9855600	23.2669	23.2017	23.5125	23.2868	23.3162	23.3765	23.2582	23.483	22.3411	23.2841	22.6915	13195000	13897000	14125000	14549000
P62743;A0A0U1RPS0;A0A0U1RQ06	AP-2 complex subunit sigma	Ap2s1	sp|P62743|AP2S1_MOUSE AP-2 complex subunit sigma OS=Mus musculus OX=10090 GN=Ap2s1 PE=1 SV=1;tr|A0A0U1RPS0|A0A0U1RPS0_MOUSE AP-2 complex subunit sigma OS=Mus musculus OX=10090 GN=Ap2s1 PE=1 SV=1	3828	3	7	7	7	6	6	6	6	6	6	44.4	38	38	38	44.4	44.4	17.018	16.118	28	2012600	1810200	2038400	1815000	2336700	2061100	1918600	2129900	1167900	2143800	1719700	20.8937	20.9535	21.093	21.0061	21.0245	21.1204	20.9801	21.15	20.0463	20.9646	20.1728	2403500	2570400	2410200	2700800
Q9Z1T1;A0A338P6V5	AP-3 complex subunit beta-1	Ap3b1	sp|Q9Z1T1|AP3B1_MOUSE AP-3 complex subunit beta-1 OS=Mus musculus OX=10090 GN=Ap3b1 PE=1 SV=2	8959	3	56	56	49	45	43	41	40	36	34	52.6	44.8	42.2	42.4	52.6	47.4	122.74	323.31	149	14089000	11622000	13323000	12098000	14618000	12377000	13166000	13323000	8065800	13958000	15249000	23.7012	23.6362	23.8014	23.7428	23.6697	23.7065	23.7587	23.795	22.8342	23.6674	23.3212	16455000	16433000	15866000	17688000
Q9JME5	AP-3 complex subunit beta-2	Ap3b2	sp|Q9JME5|AP3B2_MOUSE AP-3 complex subunit beta-2 OS=Mus musculus OX=10090 GN=Ap3b2 PE=1 SV=2	8646	3	8	1	1	6	8	8	1	1	1	7.2	5.6	7.2	7.2	1.2	1.2	119.19	3.032	3	46866	38756	50659	41742	47493	43995	47799	44042	29275	34487	40918	15.4693	15.4079	15.7625	15.5637	15.4039	15.5704	15.6531	15.5542	14.7282	15.0066	14.7795	80885	64877	59046	55522
O54774;A0A1W2P6Q6	AP-3 complex subunit delta-1	Ap3d1	sp|O54774|AP3D1_MOUSE AP-3 complex subunit delta-1 OS=Mus musculus OX=10090 GN=Ap3d1 PE=1 SV=1	2843	3	64	64	64	48	44	40	48	44	40	61.8	46.5	42.2	40.8	61.8	61.8	135.08	323.31	175	10692000	8910700	10320000	9092700	11385000	9606200	9771300	10741000	5549600	10546000	11406000	23.3031	23.2529	23.433	23.3308	23.3091	23.3409	23.3285	23.4842	22.2948	23.2631	22.9023	13752000	13591000	13439000	14601000
Q9JKC8;H7BWY2;A0A286YDZ6;D3YXV9;D3YWU3;D6RI63	AP-3 complex subunit mu-1	Ap3m1	sp|Q9JKC8|AP3M1_MOUSE AP-3 complex subunit mu-1 OS=Mus musculus OX=10090 GN=Ap3m1 PE=1 SV=1;tr|H7BWY2|H7BWY2_MOUSE AP-3 complex subunit mu-1 OS=Mus musculus OX=10090 GN=Ap3m1 PE=1 SV=1;tr|A0A286YDZ6|A0A286YDZ6_MOUSE AP-3 complex subunit mu-1 OS=Mus musculu	8593	3	18	18	15	16	15	16	13	13	14	60	55.7	54.1	56.5	60	53.6	46.936	108.92	60	4488800	3727500	4200600	3835600	4759900	4047000	3976100	4243100	2530500	4397000	4827300	22.051	21.9956	22.1362	22.0855	22.051	22.0938	22.0314	22.1443	21.1618	22.0009	21.6618	5779700	5735500	5600200	6342600
Q8R2R9	AP-3 complex subunit mu-2	Ap3m2	sp|Q8R2R9|AP3M2_MOUSE AP-3 complex subunit mu-2 OS=Mus musculus OX=10090 GN=Ap3m2 PE=1 SV=1	6753	3	8	5	5	8	6	5	5	4	3	23.4	23.4	19.1	16.7	17	17	46.916	34.593	12	159340	141470	127670	144400	190620	153980	162890	175640	90841	168800	135540	17.2348	17.2759	17.0961	17.3542	17.4088	17.3778	17.422	17.5499	16.3619	17.2978	16.5074	123370	117210	98472	134060
Q9DCR2;A0A286YDU3;A0A286YD58	AP-3 complex subunit sigma-1	Ap3s1	sp|Q9DCR2|AP3S1_MOUSE AP-3 complex subunit sigma-1 OS=Mus musculus OX=10090 GN=Ap3s1 PE=1 SV=2;tr|A0A286YDU3|A0A286YDU3_MOUSE AP complex subunit sigma OS=Mus musculus OX=10090 GN=Ap3s1 PE=1 SV=1	8358	3	9	9	9	9	9	8	9	9	8	47.7	47.7	47.7	47.2	47.7	47.7	21.732	37.71	30	2219900	1976700	2023400	1966500	2492300	2087700	1977900	2193700	1700500	2329100	2838700	21.0351	21.0805	21.0824	21.1217	21.1175	21.1389	21.024	21.1925	20.5883	21.0842	20.8958	3771500	4116200	3817700	4503100
B0V3P4;Q9WV76;B0V3P3;A0A0G2JFY6	AP-4 complex subunit beta-1;AP complex subunit beta	Ap4b1	tr|B0V3P4|B0V3P4_MOUSE AP complex subunit beta OS=Mus musculus OX=10090 GN=Ap4b1 PE=1 SV=1;sp|Q9WV76|AP4B1_MOUSE AP-4 complex subunit beta-1 OS=Mus musculus OX=10090 GN=Ap4b1 PE=1 SV=2;tr|B0V3P3|B0V3P3_MOUSE AP complex subunit beta OS=Mus musculus OX=10090	1245	3	14	14	14	11	10	7	11	10	7	23.5	19.3	15.2	9.7	23.5	23.5	79.861	30.359	28	304740	264350	270570	252910	317990	280660	287530	275010	258490	303540	439280	18.1703	18.1779	18.1797	18.1628	18.1471	18.2438	18.2418	18.1967	17.8706	18.1444	18.2038	368120	396300	365650	429060
Q80V94;H3BL03;A2ASB3;H3BKM4;F6W7A9;H3BK54	AP-4 complex subunit epsilon-1	Ap4e1	sp|Q80V94|AP4E1_MOUSE AP-4 complex subunit epsilon-1 OS=Mus musculus OX=10090 GN=Ap4e1 PE=1 SV=3	5596	3	28	28	28	19	19	19	19	19	19	30.7	21.3	22.5	21.9	30.7	30.7	124.84	167.33	59	490960	427110	432870	414640	532910	477790	456610	449640	456070	488490	680860	18.8583	18.8701	18.8576	18.876	18.892	19.0114	18.909	18.906	18.6897	18.8308	18.836	665090	733360	601490	716010
Q9JKC7;E9Q416;E9Q9U6	AP-4 complex subunit mu-1	Ap4m1	sp|Q9JKC7|AP4M1_MOUSE AP-4 complex subunit mu-1 OS=Mus musculus OX=10090 GN=Ap4m1 PE=1 SV=1	8592	3	11	11	11	7	11	9	7	11	9	29.2	19.8	29.2	25.2	29.2	29.2	49.509	32.445	30	212980	193800	187240	185360	249870	196230	224070	199360	203390	219980	317600	17.6534	17.73	17.6485	17.7145	17.7993	17.7276	17.882	17.7326	17.5247	17.6799	17.7359	354390	369430	323800	377970
Q9WVL1;A0A1W2P708	AP-4 complex subunit sigma-1	Ap4s1	sp|Q9WVL1|AP4S1_MOUSE AP-4 complex subunit sigma-1 OS=Mus musculus OX=10090 GN=Ap4s1 PE=2 SV=1;tr|A0A1W2P708|A0A1W2P708_MOUSE AP-4 complex subunit sigma-1 (Fragment) OS=Mus musculus OX=10090 GN=Ap4s1 PE=1 SV=1	8880	3	4	4	4	4	4	2	4	4	2	27.8	27.8	27.8	15.3	27.8	27.8	16.817	9.4145	11	140560	123420	122000	119860	140130	122510	126580	127910	129730	126160	166960	17.0539	17.079	17.0305	17.0855	16.9649	17.0479	17.0581	17.0924	16.876	16.8778	16.8082	216060	228510	196710	219640
Q3TAP4;A0A494B8Y9	AP-5 complex subunit beta-1	Ap5b1	sp|Q3TAP4|AP5B1_MOUSE AP-5 complex subunit beta-1 OS=Mus musculus OX=10090 GN=Ap5b1 PE=1 SV=1	4220	3	13	13	13	10	12	9	10	12	9	18.7	14.3	17.6	13.6	18.7	18.7	94.678	83.724	34	314600	284930	307560	267960	363490	296630	303940	309110	201890	349160	360990	18.2162	18.2861	18.3645	18.2462	18.34	18.3237	18.3219	18.3654	17.514	18.3464	17.9206	556950	550170	586280	601150
A0A0R4J0K9;Q8BJ63;A0A2I3BPF2;A0A2I3BQ42;A0A2I3BQF1;A0A2I3BQK6;A0A2I3BRQ4;A0A2I3BPU8	AP-5 complex subunit mu-1	Ap5m1	tr|A0A0R4J0K9|A0A0R4J0K9_MOUSE AP-5 complex subunit mu-1 OS=Mus musculus OX=10090 GN=Ap5m1 PE=1 SV=1;sp|Q8BJ63|AP5M1_MOUSE AP-5 complex subunit mu-1 OS=Mus musculus OX=10090 GN=Ap5m1 PE=1 SV=2;tr|A0A2I3BPF2|A0A2I3BPF2_MOUSE AP-5 complex subunit mu-1 OS=Mus	346	3	7	7	7	5	7	6	5	7	6	15.3	12.4	15.3	13.3	15.3	15.3	54.35	19.725	20	219570	190480	184220	187180	246050	201520	203550	202770	177890	232750	212290	17.6974	17.7051	17.6251	17.7286	17.7771	17.7659	17.7435	17.7571	17.3314	17.7613	17.1547	169330	181240	161410	194120
A2ANC6;Q80V29;Q9D742;A2ANC5;A2ANC4	AP-5 complex subunit sigma-1	Ap5s1	tr|A2ANC6|A2ANC6_MOUSE AP-5 complex subunit sigma-1 OS=Mus musculus OX=10090 GN=Ap5s1 PE=1 SV=1;tr|Q80V29|Q80V29_MOUSE AP-5 complex subunit sigma-1 OS=Mus musculus OX=10090 GN=Ap5s1 PE=1 SV=1;sp|Q9D742|AP5S1_MOUSE AP-5 complex subunit sigma-1 OS=Mus muscul	1098	3	6	6	6	4	4	5	4	4	5	32.5	23.5	17	22.5	32.5	32.5	22.533	21.056	13	146910	125940	122070	118440	174490	141450	148870	161250	82405	162650	187450	17.1177	17.1082	17.0314	17.0683	17.2813	17.2553	17.2921	17.4265	16.2213	17.2443	16.9752	147720	155350	121550	143280
Q3U829;A0A0G2JFH9;A0A0G2JEH7;A0A0G2JF65	AP-5 complex subunit zeta-1	Ap5z1	sp|Q3U829|AP5Z1_MOUSE AP-5 complex subunit zeta-1 OS=Mus musculus OX=10090 GN=Ap5z1 PE=2 SV=1;tr|A0A0G2JFH9|A0A0G2JFH9_MOUSE AP-5 complex subunit zeta-1 OS=Mus musculus OX=10090 GN=Ap5z1 PE=1 SV=1	4409	3	19	19	19	12	16	13	12	16	13	25.9	17.5	23	19.2	25.9	25.9	89.406	48.983	45	440090	365700	378370	375400	493200	415180	458560	455450	242270	491760	580730	18.7005	18.6461	18.6635	18.7326	18.7803	18.8087	18.9152	18.9245	17.7771	18.8405	18.6065	704340	667170	595810	717020
O88879;G3XA09;Q80VR5	Apoptotic protease-activating factor 1	Apaf1	sp|O88879|APAF_MOUSE Apoptotic protease-activating factor 1 OS=Mus musculus OX=10090 GN=Apaf1 PE=1 SV=3;tr|G3XA09|G3XA09_MOUSE Apoptotic protease-activating factor 1 OS=Mus musculus OX=10090 GN=Apaf1 PE=1 SV=1	3000	3	43	43	43	39	41	41	39	41	41	40.9	37.9	40.8	38.3	40.9	40.9	141	210.22	128	6047100	5141100	5252900	5215300	6405200	5581300	5530900	5835800	4805900	6302800	8425700	22.4809	22.4595	22.4587	22.5288	22.4793	22.5575	22.5075	22.6041	22.0872	22.5204	22.4654	7388500	7649900	7188200	8419900
O88888;A0A1W2P6Z9;A0A1W2P837;A0A1W2P7G9;A0A1W2P6S0	Amyloid beta A4 precursor protein-binding family A member 3	Apba3	sp|O88888|APBA3_MOUSE Amyloid-beta A4 precursor protein-binding family A member 3 OS=Mus musculus OX=10090 GN=Apba3 PE=1 SV=1	3001	3	5	5	4	2	3	3	2	3	3	12.6	3.3	5.3	5.3	12.6	8.8	60.717	92.219	8	15015	14459	18137	15330	23389	20984	18183	18000	12311	20996	29776	13.8272	13.9855	14.2807	14.1186	14.382	14.5024	14.2587	14.2633	13.4785	14.2907	14.3209	53365	62753	50637	65779
Q8R5A3	Amyloid beta A4 precursor protein-binding family B member 1-interacting protein	Apbb1ip	sp|Q8R5A3|AB1IP_MOUSE Amyloid beta A4 precursor protein-binding family B member 1-interacting protein OS=Mus musculus OX=10090 GN=Apbb1ip PE=1 SV=2	6821	3	22	20	20	18	17	19	16	15	17	36	34.3	29	34.2	33.4	33.4	74.318	214.72	69	5583800	4438500	4441400	4018500	5434000	4299000	5669900	5234400	2558100	5456200	7150500	22.3659	22.2475	22.2166	22.1528	22.2421	22.1809	22.5433	22.4472	21.1775	22.3123	22.2286	8202500	7893100	6718900	8271700
E9QLQ9;B2RUG9;Q61315;E9Q4H1	Adenomatous polyposis coli protein	Apc	tr|E9QLQ9|E9QLQ9_MOUSE Adenomatous polyposis coli protein OS=Mus musculus OX=10090 GN=Apc PE=1 SV=1;tr|B2RUG9|B2RUG9_MOUSE Adenomatosis polyposis coli OS=Mus musculus OX=10090 GN=Apc PE=1 SV=1;sp|Q61315|APC_MOUSE Adenomatous polyposis coli protein OS=Mus m	1357	3	14	14	14	1	0	1	1	0	1	5.2	0.2	0	0.2	5.2	5.2	307.46	110.41	2	91267	74713	82855	74362	88847	65608	82244	67548	83325	72111	123590	16.4309	16.3549	16.4723	16.3968	16.3075	16.147	16.4361	16.1712	16.2373	16.0708	16.3742	0	0	0	0
A0A0A6YXV0		Apeh	tr|A0A0A6YXV0|A0A0A6YXV0_MOUSE Acylamino-acid-releasing enzyme (Fragment) OS=Mus musculus OX=10090 GN=Apeh PE=1 SV=1	110	3	9	1	1	8	8	8	1	1	1	56.9	56.4	56.4	52.9	12.3	12.3	22.671	10.82	3	40718	38255	41042	39672	49905	41687	46453	41721	28957	49044	57427	15.2665	15.3892	15.4588	15.4904	15.4754	15.4927	15.6119	15.4761	14.7124	15.5146	15.2685	50534	42584	39790	61105
A0A0R4J107;Q8R146	Acylamino-acid-releasing enzyme	Apeh	tr|A0A0R4J107|A0A0R4J107_MOUSE Acylamino-acid-releasing enzyme (Fragment) OS=Mus musculus OX=10090 GN=Apeh PE=1 SV=1;sp|Q8R146|APEH_MOUSE Acylamino-acid-releasing enzyme OS=Mus musculus OX=10090 GN=Apeh PE=1 SV=3	390	3	29	29	21	26	26	27	19	19	20	56.1	53.9	53.9	54.1	56.1	43.4	79.704	204.41	96	7729000	7020400	7298100	6608200	8272800	6907700	7200900	7710300	6023900	8165000	10359000	22.8349	22.9089	22.9331	22.8704	22.8484	22.8651	22.8882	23.006	22.4131	22.8939	22.7634	9636300	10695000	9560900	11157000
P28352;F6QA74;D3Z6R9;D3Z124	DNA-(apurinic or apyrimidinic site) lyase;DNA-(apurinic or apyrimidinic site) lyase, mitochondrial	Apex1	sp|P28352|APEX1_MOUSE DNA-(apurinic or apyrimidinic site) lyase OS=Mus musculus OX=10090 GN=Apex1 PE=1 SV=2;tr|F6QA74|F6QA74_MOUSE DNA-(apurinic or apyrimidinic site) lyase (Fragment) OS=Mus musculus OX=10090 GN=Apex1 PE=1 SV=1;tr|D3Z6R9|D3Z6R9_MOUSE DNA-(	3337	3	19	19	19	14	12	15	14	12	15	57.7	55.5	49.5	54.3	57.7	57.7	35.49	149.95	58	3531000	2983100	3229800	2766400	3709000	3243800	2919600	3181400	8705900	3390200	6015000	21.7047	21.6742	21.757	21.6141	21.6911	21.7746	21.5858	21.7288	22.9444	21.6258	21.9792	4822900	5069500	4828100	5544300
Q8BVF7	Gamma-secretase subunit APH-1A	Aph1a	sp|Q8BVF7|APH1A_MOUSE Gamma-secretase subunit APH-1A OS=Mus musculus OX=10090 GN=Aph1a PE=1 SV=2	6092	3	2	2	2	2	2	2	2	2	2	5.3	5.3	5.3	5.3	5.3	5.3	28.986	6.8559	9	247800	213710	221860	255640	281850	274800	228470	267390	228720	258480	245480	17.8719	17.8711	17.8933	18.1783	17.973	18.2134	17.9101	18.1562	17.694	17.9126	17.3643	274750	307130	280890	306630
Q4R1J7;Q9DCZ9	Putative gamma-secretase subunit APH-1C	Aph1c	tr|Q4R1J7|Q4R1J7_MOUSE Anterior pharynx defective 1b putative splice variant OS=Mus musculus OX=10090 GN=Aph1c PE=2 SV=1;sp|Q9DCZ9|APH1C_MOUSE Putative gamma-secretase subunit APH-1C OS=Mus musculus OX=10090 GN=Aph1c PE=2 SV=1	4626	3	1	1	1	1	0	1	1	0	1	6.2	6.2	0	6.2	6.2	6.2	23.572	2.1122	2	4457	5661.6	4738.9	3954.9	4639	3352	4218.3	4400.4	5330.3	5916.5	4934.8	12.0749	12.6328	12.3444	12.164	12.0481	11.8562	12.1509	12.231	12.2708	12.4634	11.7278	0	0	0	0
O35841	Apoptosis inhibitor 5	Api5	sp|O35841|API5_MOUSE Apoptosis inhibitor 5 OS=Mus musculus OX=10090 GN=Api5 PE=1 SV=2	2822	3	28	28	28	26	22	22	26	22	22	54.4	53.2	39.9	39.9	54.4	54.4	56.784	185.21	97	9364400	8073800	7596800	8052600	9789100	7777600	8853500	7548600	14380000	9486000	15466000	23.1118	23.1106	22.991	23.1555	23.0912	23.0363	23.1862	22.9754	23.6684	23.1102	23.3416	13632000	14548000	12213000	16034000
Q9WVQ5	Methylthioribulose-1-phosphate dehydratase	Apip	sp|Q9WVQ5|MTNB_MOUSE Methylthioribulose-1-phosphate dehydratase OS=Mus musculus OX=10090 GN=Apip PE=1 SV=1	8884	3	14	14	14	12	11	12	12	11	12	78.4	71.4	64.7	66.4	78.4	78.4	26.949	39.244	45	2462600	2016800	2213100	1943900	2483700	2052400	1960300	2219300	2228800	2346300	3112500	21.1848	21.1094	21.2117	21.105	21.1125	21.1142	21.0111	21.2093	20.9786	21.0948	21.0287	2629800	2523600	2559000	2840000
Q60709;Q06335;A0A1L1SS44	Amyloid-like protein 2	Aplp2	tr|Q60709|Q60709_MOUSE Amyloid-like protein 2 OS=Mus musculus OX=10090 GN=Aplp2 PE=1 SV=1;sp|Q06335|APLP2_MOUSE Amyloid-like protein 2 OS=Mus musculus OX=10090 GN=Aplp2 PE=1 SV=4;tr|A0A1L1SS44|A0A1L1SS44_MOUSE Amyloid-like protein 2 (Fragment) OS=Mus muscu	4124	3	7	6	6	5	4	5	4	3	4	12.8	8.7	8	9.6	11.7	11.7	85.247	18.096	11	37966	35774	37678	31494	41890	30828	40167	31662	20756	42981	83243	15.1655	15.2924	15.3355	15.1573	15.2228	15.0573	15.4022	15.0781	14.2321	15.3243	15.8041	48937	47914	45453	53263
Q9D7N9	Adipocyte plasma membrane-associated protein	Apmap	sp|Q9D7N9|APMAP_MOUSE Adipocyte plasma membrane-associated protein OS=Mus musculus OX=10090 GN=Apmap PE=1 SV=1	8152	3	22	22	22	18	17	20	18	17	20	58.1	48	46.5	53.3	58.1	58.1	46.434	92.016	73	5115100	4825300	5456400	4767500	5532400	4986600	5002500	4673900	4995300	5366100	6675700	22.2394	22.368	22.5135	22.3993	22.2679	22.395	22.3626	22.2838	22.143	22.2883	22.1295	6451500	7367900	6998700	7466600
Q8K4Z3	NAD(P)H-hydrate epimerase	Apoa1bp	sp|Q8K4Z3|NNRE_MOUSE NAD(P)H-hydrate epimerase OS=Mus musculus OX=10090 GN=Naxe PE=1 SV=1	6645	3	10	10	10	8	8	9	8	8	9	45.4	38.7	35.8	39.7	45.4	45.4	30.972	32.041	32	2288800	2072400	1754000	1793300	2302500	1839900	1836600	2165600	1789300	2262500	2828300	21.0792	21.1487	20.8762	20.9887	21.0032	20.9566	20.917	21.1739	20.6618	21.0423	20.8905	2828300	3431700	2507300	3393300
E9Q1Y3;E9Q414	Apolipoprotein B-100;Apolipoprotein B-48	Apob	tr|E9Q1Y3|E9Q1Y3_MOUSE Apolipoprotein B-100 (Fragment) OS=Mus musculus OX=10090 GN=Apob PE=1 SV=1;sp|E9Q414|APOB_MOUSE Apolipoprotein B-100 OS=Mus musculus OX=10090 GN=Apob PE=1 SV=1	1968	3	3	2	2	2	3	2	1	2	1	0.7	0.4	0.7	0.4	0.4	0.4	503.9	2.063	4	55625	48745	43284	41280	50398	40612	41288	40178	132010	52069	101080	15.7165	15.7388	15.5356	15.5477	15.4896	15.455	15.4419	15.4217	16.9011	15.601	16.0842	93362	123600	91460	104800
B2RUJ5	Amyloid beta A4 precursor protein-binding family A member 1	Apba1	sp|B2RUJ5|APBA1_MOUSE Amyloid-beta A4 precursor protein-binding family A member 1 OS=Mus musculus OX=10090 GN=Apba1 PE=1 SV=2	1359	3	2	2	2	0	0	0	0	0	0	4.8	0	0	0	4.8	4.8	92.908	10.468	0	0	0	0	0	0	0	0	0	0	0	0	#NUM!	#NUM!	#NUM!	#NUM!	#NUM!	#NUM!	#NUM!	#NUM!	#NUM!	#NUM!	#NUM!	0	0	0	0
P51908;A0A0N4SVL6;A0A0N4SW85	C->U-editing enzyme APOBEC-1	Apobec1	sp|P51908|ABEC1_MOUSE C->U-editing enzyme APOBEC-1 OS=Mus musculus OX=10090 GN=Apobec1 PE=1 SV=1;tr|A0A0N4SVL6|A0A0N4SVL6_MOUSE C->U-editing enzyme APOBEC-1 (Fragment) OS=Mus musculus OX=10090 GN=Apobec1 PE=1 SV=1;tr|A0A0N4SW85|A0A0N4SW85_MOUSE C->U-editin	3593	3	3	3	3	2	2	2	2	2	2	14.4	9.2	9.2	8.7	14.4	14.4	27.521	6.0982	6	73253	61596	47138	54309	70736	55567	63186	100150	87816	83573	39130	16.1137	16.0764	15.6586	15.9434	15.9786	15.9073	16.0557	16.7394	16.313	16.2836	14.715	70086	78007	46760	62314
Q3U5C5;E9QMH1;Q99J72;Q3TI69;H3BJJ6;H3BJD1;H3BKS1;A0A2R8VKS7;H3BL97;A0A2R8VHT8;H3BKS5	DNA dC->dU-editing enzyme APOBEC-3	Apobec3	tr|Q3U5C5|Q3U5C5_MOUSE Apolipoprotein B mRNA editing enzyme, catalytic polypeptide 3 OS=Mus musculus OX=10090 GN=Apobec3 PE=1 SV=1;tr|E9QMH1|E9QMH1_MOUSE DNA dC->dU-editing enzyme APOBEC-3 OS=Mus musculus OX=10090 GN=Apobec3 PE=1 SV=1;sp|Q99J72|ABEC3_MOUSE	2192	3	16	16	16	13	14	13	13	14	13	41.2	35.4	39.1	37.4	41.2	41.2	47.422	41.191	47	1278500	1222600	925160	1006700	1387900	1138600	1052400	943220	6471400	1318500	3041500	20.2391	20.3873	19.9534	20.1557	20.2729	20.2642	20.1137	19.9748	22.5165	20.2633	20.9954	1848400	2049200	1791200	2154300
Q8VBT6;A0A0U1RNM0;A0A0U1RPR7;A0A0U1RNE8;A0A0U1RNM5	Apolipoprotein B receptor	Apobr	sp|Q8VBT6|APOBR_MOUSE Apolipoprotein B receptor OS=Mus musculus OX=10090 GN=Apobr PE=1 SV=1	6834	3	52	52	52	43	44	42	43	44	42	65.2	58.4	59.7	58.7	65.2	65.2	102.7	323.31	134	8188300	6837900	7860400	6560000	7004400	5073200	7148300	6969700	2135100	7714800	10333000	22.9182	22.8709	23.0402	22.8598	22.6083	22.4198	22.8776	22.8603	20.9167	22.8121	22.7598	9186100	10412000	9344100	10786000
Q05020	Apolipoprotein C-II	Apoc2	sp|Q05020|APOC2_MOUSE Apolipoprotein C-II OS=Mus musculus OX=10090 GN=Apoc2 PE=2 SV=1	4107	3	1	1	1	1	1	1	1	1	1	9.3	9.3	9.3	9.3	9.3	9.3	10.741	2.2965	3	29588	22438	21809	30447	39150	22696	31596	27039	8367.7	26497	14663	14.8058	14.6195	14.5467	15.1085	15.1252	14.6155	15.0559	14.8504	12.9214	14.6264	13.2989	28688	25765	21074	32387
Q9DCZ4	Apolipoprotein O	Apoo	sp|Q9DCZ4|MIC26_MOUSE MICOS complex subunit Mic26 OS=Mus musculus OX=10090 GN=Apoo PE=1 SV=2	8370	3	5	5	5	5	5	5	5	5	5	35.9	35.9	35.9	35.9	35.9	35.9	22.604	25.598	17	572520	493390	517040	451420	681130	521810	544890	582600	603970	609850	705630	19.0801	19.0782	19.1139	18.9986	19.246	19.1385	19.164	19.2797	19.0949	19.151	18.8876	961100	1137700	944880	1116200
Q78IK4;B1AV14	MICOS complex subunit Mic27	Apool	sp|Q78IK4|MIC27_MOUSE MICOS complex subunit Mic27 OS=Mus musculus OX=10090 GN=Apool PE=1 SV=1;tr|B1AV14|B1AV14_MOUSE MICOS complex subunit OS=Mus musculus OX=10090 GN=Apool PE=1 SV=1	5435	3	16	16	16	14	13	16	14	13	16	70.9	64.5	55.1	70.9	70.9	70.9	29.26	63.56	50	3342800	3013300	3148800	2854700	3652800	3186400	3096800	3330200	3974900	3413400	3433700	21.6257	21.6887	21.7204	21.6594	21.669	21.7489	21.6708	21.7948	21.8133	21.6356	21.1704	3739400	4253800	3781000	4183600
A0A2I3BPT1;A0A2I3BQZ9;Q3TWF3;P12023;A0A2I3BR03	Amyloid beta A4 protein;N-APP;Soluble APP-alpha;Soluble APP-beta;C99;Beta-amyloid protein 42;Beta-amyloid protein 40;C83;P3(42);P3(40);C80;Gamma-secretase C-terminal fragment 59;Gamma-secretase C-terminal fragment 57;Gamma-secretase C-terminal fragment 50;C31	App	tr|A0A2I3BPT1|A0A2I3BPT1_MOUSE Amyloid-beta A4 protein OS=Mus musculus OX=10090 GN=App PE=1 SV=1;tr|A0A2I3BQZ9|A0A2I3BQZ9_MOUSE Amyloid-beta A4 protein OS=Mus musculus OX=10090 GN=App PE=1 SV=1;tr|Q3TWF3|Q3TWF3_MOUSE Amyloid-beta A4 protein OS=Mus musculus	759	3	21	21	20	16	17	15	15	16	14	35.3	26.2	27.8	24.6	35.3	34.2	82.785	83.538	47	977280	732830	803840	695330	940230	721650	906510	823260	550060	974190	2383900	19.8515	19.6489	19.7506	19.6219	19.7111	19.6063	19.8984	19.7786	18.96	19.8267	20.6439	1534100	1665100	1459000	1710300
Q9DAX9	Amyloid protein-binding protein 2	Appbp2	sp|Q9DAX9|APBP2_MOUSE Amyloid protein-binding protein 2 OS=Mus musculus OX=10090 GN=Appbp2 PE=2 SV=1	8240	3	6	6	6	2	4	2	2	4	2	9.9	2.7	6.8	3.4	9.9	9.9	66.855	6.8697	8	55720	45189	53494	41748	69172	49332	56449	37900	74139	47294	94977	15.719	15.6295	15.8411	15.5639	15.9464	15.7356	15.8931	15.3375	16.0688	15.4622	15.9943	146770	139460	129900	143550
Q8K3H0	DCC-interacting protein 13-alpha	Appl1	sp|Q8K3H0|DP13A_MOUSE DCC-interacting protein 13-alpha OS=Mus musculus OX=10090 GN=Appl1 PE=1 SV=1	6615	3	25	24	24	19	21	22	18	20	21	42.4	31.3	33.2	38	41.4	41.4	79.327	137.09	61	846830	768770	806620	734690	895700	739000	804240	798710	803870	959520	1249000	19.6448	19.718	19.7555	19.7013	19.6411	19.6406	19.7257	19.7349	19.5074	19.8048	19.7114	1223600	1302100	1186200	1329100
Q8K3G9;D3Z340;D6RFR7;H3BJX0;H3BL43	DCC-interacting protein 13-beta	Appl2	sp|Q8K3G9|DP13B_MOUSE DCC-interacting protein 13-beta OS=Mus musculus OX=10090 GN=Appl2 PE=1 SV=1	6614	3	33	33	32	28	26	22	27	25	21	56.3	49.4	43.7	37	56.3	55.3	73.853	227.66	77	1794400	1528800	1760000	1707400	2328100	1934300	2094300	1891000	1106800	2174600	3528800	20.7282	20.7098	20.8812	20.9179	21.0192	21.0287	21.1065	20.9783	19.9688	20.9852	21.2098	1724500	1894500	1720700	2023700
Q9D842	Aprataxin and PNK-like factor	Aplf	sp|Q9D842|APLF_MOUSE Aprataxin and PNK-like factor OS=Mus musculus OX=10090 GN=Aplf PE=1 SV=2	8166	3	6	6	6	0	1	1	0	1	1	22	0	6	2.6	22	22	54.968	52.006	2	0	0	0	0	0	0	0	0	0	0	0	#NUM!	#NUM!	#NUM!	#NUM!	#NUM!	#NUM!	#NUM!	#NUM!	#NUM!	#NUM!	#NUM!	1497.7	2283.4	0	2689.9
P08030;A0A1D5RLR6	Adenine phosphoribosyltransferase	Aprt	sp|P08030|APT_MOUSE Adenine phosphoribosyltransferase OS=Mus musculus OX=10090 GN=Aprt PE=1 SV=2	3080	3	12	12	12	10	10	10	10	10	10	79.4	71.1	78.3	71.1	79.4	79.4	19.724	85.722	40	5649000	4994800	5858600	4459500	5768500	4869500	5267800	5529000	3718700	5429600	8647900	22.3826	22.4178	22.6161	22.303	22.3282	22.3607	22.4372	22.5262	21.7172	22.3053	22.5029	6910700	7536100	7349800	7903500
Q7TQC5	Aprataxin	Aptx	sp|Q7TQC5|APTX_MOUSE Aprataxin OS=Mus musculus OX=10090 GN=Aptx PE=1 SV=2	5503	3	2	2	2	1	1	1	1	1	1	7.6	2.3	5.3	5.3	7.6	7.6	38.722	1.5995	3	13070	18260	11018	22002	14307	20033	10231	20104	12611	14985	24435	13.6271	14.3222	13.5616	14.6399	13.6729	14.4355	13.4291	14.4228	13.5132	13.8041	14.0357	15263	16317	16960	19617
D3YYD6;Q9JJJ3	Aquaporin-9	Aqp9	tr|D3YYD6|D3YYD6_MOUSE Aquaporin-9 OS=Mus musculus OX=10090 GN=Aqp9 PE=1 SV=1;sp|Q9JJJ3|AQP9_MOUSE Aquaporin-9 OS=Mus musculus OX=10090 GN=Aqp9 PE=2 SV=1	1604	3	2	2	2	2	2	0	2	2	0	5.3	5.3	5.3	0	5.3	5.3	34.808	1.5208	4	207210	180530	128040	133240	201860	147760	175990	156930	156140	196220	325890	17.6138	17.6277	17.1003	17.2382	17.4915	17.3183	17.5336	17.3874	17.1433	17.515	17.7731	189600	180910	144920	167220
A2AQA7;Q8CFQ3	Intron-binding protein aquarius	Aqr	tr|A2AQA7|A2AQA7_MOUSE RNA helicase aquarius OS=Mus musculus OX=10090 GN=Aqr PE=1 SV=1;sp|Q8CFQ3|AQR_MOUSE RNA helicase aquarius OS=Mus musculus OX=10090 GN=Aqr PE=1 SV=2	1114	3	47	47	47	41	43	42	41	43	42	44.6	39.7	40.3	38.6	44.6	44.6	161.85	208.3	140	1889800	1573400	1626400	1612200	2067300	1674600	1845400	1525500	4253900	2051500	3228600	20.8029	20.7513	20.7673	20.8351	20.8478	20.8208	20.9239	20.6684	21.9112	20.9011	21.0815	3108500	3229800	2801600	3759400
P04627;E9Q0P8;B1AUP0;B1AUN8;A0A0N4SWH5	Serine/threonine-protein kinase A-Raf	Araf	sp|P04627|ARAF_MOUSE Serine/threonine-protein kinase A-Raf OS=Mus musculus OX=10090 GN=Araf PE=1 SV=2;tr|E9Q0P8|E9Q0P8_MOUSE Serine/threonine-protein kinase A-Raf OS=Mus musculus OX=10090 GN=Araf PE=1 SV=1	3056	3	24	17	11	19	22	23	10	10	10	48.3	39.6	45.7	47.2	37.1	26.5	67.581	91.145	42	686760	556890	640640	547740	706690	620830	591190	659480	545690	661180	720440	19.3425	19.2528	19.4232	19.2777	19.2992	19.3892	19.2817	19.4586	18.9485	19.2675	18.9175	1468000	1511000	1500900	1507700
Q8CAD1		Araf	tr|Q8CAD1|Q8CAD1_MOUSE Ras-binding protein DA-Raf OS=Mus musculus OX=10090 GN=Araf PE=1 SV=1	6308	3	7	1	1	5	7	7	1	1	1	44.1	34.4	44.1	44.1	10.8	10.8	20.885	9.1535	3	36633	29782	27192	25687	41367	27910	33562	34629	8779.7	31458	42756	15.1139	15.028	14.8649	14.8633	15.2047	14.9139	15.143	15.2073	12.9908	14.874	14.8429	47567	60320	40408	51054
Q4LDD4;E9PUB0;D3YWW7;A0A1B0GSK4;D3YYF5;D3YZJ7;D3Z2S2;D3YY40;D3Z2X3	Arf-GAP with Rho-GAP domain, ANK repeat and PH domain-containing protein 1	Arap1	sp|Q4LDD4|ARAP1_MOUSE Arf-GAP with Rho-GAP domain, ANK repeat and PH domain-containing protein 1 OS=Mus musculus OX=10090 GN=Arap1 PE=1 SV=2;tr|E9PUB0|E9PUB0_MOUSE Arf-GAP with Rho-GAP domain, ANK repeat and PH domain-containing protein 1 OS=Mus musculus O	4621	3	55	55	53	49	46	46	47	45	45	44.1	39.3	38.2	38.2	44.1	42.9	162.27	323.31	164	6155300	5096400	6035100	5363200	6353000	5348600	6144300	6028500	3714300	6396600	7696700	22.5065	22.4469	22.659	22.5692	22.4675	22.4961	22.6592	22.651	21.7155	22.5417	22.3348	9226700	8876400	8889900	9702600
Q8R5G7;A0A494BAF2	Arf-GAP with Rho-GAP domain, ANK repeat and PH domain-containing protein 3	Arap3	sp|Q8R5G7|ARAP3_MOUSE Arf-GAP with Rho-GAP domain, ANK repeat and PH domain-containing protein 3 OS=Mus musculus OX=10090 GN=Arap3 PE=1 SV=3	6826	3	15	15	15	6	12	9	6	12	9	12.2	4.2	10.1	7.3	12.2	12.2	169.74	41.117	24	74119	71070	69215	78193	87611	62997	68519	60648	70352	77798	150230	16.1306	16.2828	16.2128	16.4693	16.2873	16.0884	16.1726	16.0158	15.9931	16.1803	16.6558	239940	253110	258760	338250
Q5XJY5	Coatomer subunit delta	Arcn1	sp|Q5XJY5|COPD_MOUSE Coatomer subunit delta OS=Mus musculus OX=10090 GN=Arcn1 PE=1 SV=2	4813	3	35	35	35	29	30	30	29	30	30	59.7	56	57.1	57.9	59.7	59.7	57.229	132.88	121	11002000	9576500	10031000	8811900	11520000	10312000	10101000	10811000	7354200	10755000	13612000	23.3443	23.3569	23.392	23.2855	23.3261	23.4432	23.3764	23.4936	22.7009	23.2914	23.1574	16147000	17073000	15324000	17514000
Q8CHG5;E9PZX5	Apoptosis-resistant E3 ubiquitin protein ligase 1	Arel1	sp|Q8CHG5|AREL1_MOUSE Apoptosis-resistant E3 ubiquitin protein ligase 1 OS=Mus musculus OX=10090 GN=Arel1 PE=2 SV=2	6409	3	3	3	3	2	0	1	2	0	1	6.3	3.6	0	1.5	6.3	6.3	94.198	14.482	3	15171	16511	14112	15010	22738	16005	10784	17194	27115	19487	21136	13.8421	14.1769	13.9187	14.0882	14.3413	14.1116	13.505	14.1972	14.6176	14.1831	13.8264	0	0	0	0
P84078	ADP-ribosylation factor 1	Arf1	sp|P84078|ARF1_MOUSE ADP-ribosylation factor 1 OS=Mus musculus OX=10090 GN=Arf1 PE=1 SV=2	3982	3	14	14	2	12	14	13	2	2	2	65.2	63	65.2	64.1	65.2	5.5	20.697	138.59	106	21929000	20637000	17185000	20616000	24676000	22267000	21021000	22768000	15225000	23310000	25322000	24.3394	24.4645	24.1687	24.5118	24.4251	24.5538	24.4338	24.5681	23.7508	24.4073	24.0529	23898000	25927000	20778000	27506000
Q8BSL7;A2A6T9	ADP-ribosylation factor 2	Arf2	sp|Q8BSL7|ARF2_MOUSE ADP-ribosylation factor 2 OS=Mus musculus OX=10090 GN=Arf2 PE=1 SV=2	6034	3	12	2	2	10	11	10	2	1	1	59.7	57.5	59.7	58.6	9.9	9.9	20.746	4.882	4	463580	449630	415450	463440	553360	467460	518410	511720	328110	488260	497450	18.7755	18.9442	18.7983	19.0365	18.9463	18.9799	19.0922	19.0926	18.2146	18.8301	18.3832	389120	443030	350490	419380
P61205;D3YV25	ADP-ribosylation factor 3	Arf3	sp|P61205|ARF3_MOUSE ADP-ribosylation factor 3 OS=Mus musculus OX=10090 GN=Arf3 PE=2 SV=2	3762	3	13	1	1	11	13	12	1	1	1	65.2	63	65.2	64.1	5.5	5.5	20.601	2.8792	3	8707	4419.1	155970	8353.8	8276.2	6461.5	6904.2	8887.7	7849.5	8079.3	8394.2	13.041	12.2753	17.3849	13.2427	12.8832	12.803	12.8617	13.2452	12.8292	12.9129	12.4942	9072	9202.9	148140	16732
P61750;E9Q798;F6UFB9;E9Q2C2	ADP-ribosylation factor 4	Arf4	sp|P61750|ARF4_MOUSE ADP-ribosylation factor 4 OS=Mus musculus OX=10090 GN=Arf4 PE=1 SV=2;tr|E9Q798|E9Q798_MOUSE ADP-ribosylation factor 4 OS=Mus musculus OX=10090 GN=Arf4 PE=1 SV=1	3777	3	10	4	4	7	10	8	3	4	3	55.6	53.3	55.6	54.4	17.8	17.8	20.396	7.6972	17	2448700	2505300	2449100	2222400	2783800	2439900	2307300	2520200	2889100	2647500	3244100	21.1767	21.4224	21.3578	21.2982	21.2771	21.3638	21.2462	21.3927	21.353	21.2691	21.0884	1996600	2352300	2080500	2243000
P84084	ADP-ribosylation factor 5	Arf5	sp|P84084|ARF5_MOUSE ADP-ribosylation factor 5 OS=Mus musculus OX=10090 GN=Arf5 PE=1 SV=2	3983	3	14	8	7	11	14	12	6	7	6	81.1	78.9	81.1	80	51.1	43.3	20.529	38.323	33	2497200	2042100	2312800	2078500	2706900	2158800	2267700	2346200	1679600	2335000	2941200	21.205	21.1274	21.2752	21.2016	21.2367	21.1872	21.2212	21.2895	20.5705	21.0879	20.947	3949100	3981400	3838300	4512700
P62331	ADP-ribosylation factor 6	Arf6	sp|P62331|ARF6_MOUSE ADP-ribosylation factor 6 OS=Mus musculus OX=10090 GN=Arf6 PE=1 SV=2	3816	3	6	6	6	6	6	6	6	6	6	47.4	47.4	47.4	47.4	47.4	47.4	20.082	47.69	31	4485700	3802600	4145300	3750900	4924600	4360000	4181200	4338500	3463500	4401600	4801600	22.05	22.0244	22.1171	22.0533	22.1	22.2013	22.1039	22.1764	21.6146	22.0025	21.6541	5375400	4996600	5034000	5381900
Q9EPJ9;Q3TGS9;V9GXM1;V9GWV1	ADP-ribosylation factor GTPase-activating protein 1	Arfgap1	sp|Q9EPJ9|ARFG1_MOUSE ADP-ribosylation factor GTPase-activating protein 1 OS=Mus musculus OX=10090 GN=Arfgap1 PE=1 SV=2;tr|Q3TGS9|Q3TGS9_MOUSE ADP-ribosylation factor GTPase-activating protein 1 OS=Mus musculus OX=10090 GN=Arfgap1 PE=1 SV=1;tr|V9GXM1|V9GXM	8385	3	19	19	19	13	15	17	13	15	17	55.1	42.5	44.2	54.8	55.1	55.1	45.288	143.86	40	1406400	1131100	1222600	1132200	1513900	1153000	1256700	1248500	764860	1438800	1925300	20.3767	20.2751	20.3555	20.3252	20.3983	20.2823	20.3696	20.3794	19.4356	20.3893	20.3357	2561400	2843700	2492300	2985600
Q99K28	ADP-ribosylation factor GTPase-activating protein 2	Arfgap2	sp|Q99K28|ARFG2_MOUSE ADP-ribosylation factor GTPase-activating protein 2 OS=Mus musculus OX=10090 GN=Arfgap2 PE=1 SV=1	7362	3	29	29	29	21	20	19	21	20	19	53.5	38.7	39	38.7	53.5	53.5	56.598	128.86	61	2407300	2003900	1966500	1933000	2460200	1939200	2073800	1994900	1666700	2226000	3252300	21.1521	21.1002	21.0412	21.0969	21.0988	21.0324	21.0923	21.0555	20.5594	21.0189	21.0921	2472700	2640300	2116300	2701300
A0A0R4J0T8;Q9D8S3;A0A2I3BQY0	ADP-ribosylation factor GTPase-activating protein 3	Arfgap3	tr|A0A0R4J0T8|A0A0R4J0T8_MOUSE ADP-ribosylation factor GTPase-activating protein 3 OS=Mus musculus OX=10090 GN=Arfgap3 PE=1 SV=1;sp|Q9D8S3|ARFG3_MOUSE ADP-ribosylation factor GTPase-activating protein 3 OS=Mus musculus OX=10090 GN=Arfgap3 PE=1 SV=2	372	3	27	27	27	20	21	23	20	21	23	58.6	43.7	47.3	50.4	58.6	58.6	57.542	323.31	45	1658700	1507000	1608500	1355700	1741400	1524200	1557000	1568400	729480	1564500	2286200	20.6147	20.6891	20.7513	20.5851	20.6003	20.685	20.6788	20.7085	19.3673	20.5101	20.5835	1552100	1734300	1529100	1687000
G3X9K3;D3YYK9	Brefeldin A-inhibited guanine nucleotide-exchange protein 1	Arfgef1	sp|G3X9K3|BIG1_MOUSE Brefeldin A-inhibited guanine nucleotide-exchange protein 1 OS=Mus musculus OX=10090 GN=Arfgef1 PE=1 SV=1;tr|D3YYK9|D3YYK9_MOUSE Brefeldin A-inhibited guanine nucleotide-exchange protein 1 OS=Mus musculus OX=10090 GN=Arfgef1 PE=1 SV=1	2527	3	76	57	57	62	63	66	47	47	50	45.7	39.7	41.1	40.7	37.3	37.3	208.5	264.77	150	4266000	3722500	4727800	3905500	4823300	4149900	4201300	4048600	3817300	4700600	7739100	21.9775	21.9936	22.3068	22.1116	22.0701	22.13	22.1108	22.0766	21.7549	22.0973	22.3428	6119300	6557400	6972600	7517500
A2A5R2;F6YCJ0	Brefeldin A-inhibited guanine nucleotide-exchange protein 2	Arfgef2	sp|A2A5R2|BIG2_MOUSE Brefeldin A-inhibited guanine nucleotide-exchange protein 2 OS=Mus musculus OX=10090 GN=Arfgef2 PE=1 SV=1	946	3	84	84	65	60	61	60	45	45	44	49.8	38.8	38.6	36	49.8	40.3	202.24	323.31	179	5046100	4301700	4817900	4241800	5349900	4392400	4664200	4859300	3990500	5184900	7564700	22.2198	22.2023	22.334	22.2308	22.2196	22.2119	22.2616	22.3399	21.8189	22.2387	22.3099	8343500	8534700	8285400	9315600
Q3UGY8;A0A1N9M5I8	Brefeldin A-inhibited guanine nucleotide-exchange protein 3	Arfgef3	sp|Q3UGY8|BIG3_MOUSE Brefeldin A-inhibited guanine nucleotide-exchange protein 3 OS=Mus musculus OX=10090 GN=Arfgef3 PE=1 SV=1;tr|A0A1N9M5I8|A0A1N9M5I8_MOUSE Brefeldin A-inhibited guanine nucleotide-exchange protein 3 OS=Mus musculus OX=10090 GN=Arfgef3 PE	4452	3	6	6	6	2	2	2	2	2	2	3.7	1.2	1.2	1.2	3.7	3.7	240.09	33.654	6	2249.3	1448.7	3679.7	2545.8	7315.1	3035.2	2855.6	4932.7	9481.7	4796.7	12009	11.0883	10.6664	11.9794	11.5284	12.7051	11.7129	11.588	12.3958	13.1017	12.1607	13.0109	5374.6	3708.5	4565.9	5136.5
A2RSX9;E9QAY5		Arfip1	tr|A2RSX9|A2RSX9_MOUSE ADP-ribosylation factor-interacting protein 1 OS=Mus musculus OX=10090 GN=Arfip1 PE=1 SV=1;tr|E9QAY5|E9QAY5_MOUSE Predicted gene, 37240 OS=Mus musculus OX=10090 GN=Gm37240 PE=4 SV=1	1189	3	20	1	1	16	18	19	1	1	1	68.3	54.3	66	68	4.1	4.1	38.416	5.6378	4	21720	12920	19319	12227	24913	12057	20641	12447	9744.9	18261	37190	14.3598	13.8231	14.3717	13.7923	14.4731	13.703	14.4417	13.7311	13.1412	14.0893	14.6417	38797	33148	30024	32054
G5E8V9;E9Q3G5		Arfip1	tr|G5E8V9|G5E8V9_MOUSE ADP-ribosylation factor-interacting protein 1 OS=Mus musculus OX=10090 GN=Arfip1 PE=1 SV=1;tr|E9Q3G5|E9Q3G5_MOUSE ADP-ribosylation factor-interacting protein 1 OS=Mus musculus OX=10090 GN=Arfip1 PE=1 SV=1	2584	3	21	21	2	17	19	20	2	2	2	69.7	56.8	67.6	69.4	69.7	11	41.518	109.98	60	3422800	2944900	3346400	2786200	3874300	2921400	3428400	3457600	1736500	3751700	4621200	21.6598	21.6556	21.8082	21.6244	21.754	21.6236	21.8175	21.8489	20.6186	21.772	21.5989	4852800	5263400	5010900	5448100
A0A1B0GS63;Q8K221;A0A1B0GSM3;D3Z2F3	Arfaptin-2	Arfip2	tr|A0A1B0GS63|A0A1B0GS63_MOUSE ADP-ribosylation factor interacting protein 2, isoform CRA_c OS=Mus musculus OX=10090 GN=Arfip2 PE=1 SV=1;sp|Q8K221|ARFP2_MOUSE Arfaptin-2 OS=Mus musculus OX=10090 GN=Arfip2 PE=1 SV=2;tr|A0A1B0GSM3|A0A1B0GSM3_MOUSE ADP-ribosy	576	3	7	7	7	5	4	4	5	4	4	22.3	18.1	13.4	13.4	22.3	22.3	37.288	19.742	14	175510	149940	152960	134320	171740	132600	153940	142730	171290	163050	278560	17.3743	17.3598	17.3568	17.2498	17.2583	17.1621	17.3404	17.2505	17.2769	17.2478	17.5467	260280	258690	247740	265750
Q8BXL7;E9PZK7;Q80SX7;V9GX20	ADP-ribosylation factor-related protein 1	Arfrp1	sp|Q8BXL7|ARFRP_MOUSE ADP-ribosylation factor-related protein 1 OS=Mus musculus OX=10090 GN=Arfrp1 PE=1 SV=2;tr|E9PZK7|E9PZK7_MOUSE ADP-ribosylation factor-related protein 1 OS=Mus musculus OX=10090 GN=Arfrp1 PE=1 SV=1	6136	3	5	5	5	3	5	5	3	5	5	31.3	19.4	31.3	31.3	31.3	31.3	22.659	48.714	14	217750	186080	208510	172440	242270	192120	197640	209710	200520	208810	233690	17.6854	17.6714	17.8038	17.6103	17.7547	17.697	17.7009	17.8056	17.5042	17.6047	17.2933	393250	420640	376470	453190
Q61176	Arginase-1	Arg1	sp|Q61176|ARGI1_MOUSE Arginase-1 OS=Mus musculus OX=10090 GN=Arg1 PE=1 SV=1	4904	3	22	22	22	20	20	20	20	20	20	85.4	82.7	83.3	83.3	85.4	85.4	34.807	247.04	144	50933000	42765000	44683000	38750000	49714000	43425000	46869000	56235000	822710	42057000	47464000	25.5552	25.5157	25.5472	25.4222	25.4356	25.5174	25.5906	25.8726	19.5408	25.2587	24.9594	66170000	76847000	65001000	71827000
O08691	Arginase-2, mitochondrial	Arg2	sp|O08691|ARGI2_MOUSE Arginase-2, mitochondrial OS=Mus musculus OX=10090 GN=Arg2 PE=1 SV=1	2706	3	9	9	9	8	9	8	8	9	8	33.9	30.8	33.9	30.8	33.9	33.9	38.878	44.267	26	408540	340030	491470	345570	464110	328030	437580	488530	260140	466810	161840	18.5932	18.5411	19.0408	18.6131	18.6926	18.4688	18.8476	19.0257	17.8797	18.7653	16.7632	484480	502390	553540	529560
Q3UL36;A0A140LIS5	Arginine and glutamate-rich protein 1	Arglu1	sp|Q3UL36|ARGL1_MOUSE Arginine and glutamate-rich protein 1 OS=Mus musculus OX=10090 GN=Arglu1 PE=1 SV=2;tr|A0A140LIS5|A0A140LIS5_MOUSE Arginine and glutamate-rich protein 1 (Fragment) OS=Mus musculus OX=10090 GN=Arglu1 PE=1 SV=1	4496	3	15	15	15	8	7	9	8	7	9	33.9	19.6	16.6	22.5	33.9	33.9	32.887	29.741	31	1736400	1353600	1551400	1514100	1752600	1746200	1654700	1519900	2390100	1777000	2512900	20.6808	20.5342	20.6992	20.7446	20.6095	20.8812	20.7666	20.6631	21.0795	20.6939	20.7199	1416600	1445300	1425100	1705200
Q5FWK3;A2AH25	Rho GTPase-activating protein 1	Arhgap1	sp|Q5FWK3|RHG01_MOUSE Rho GTPase-activating protein 1 OS=Mus musculus OX=10090 GN=Arhgap1 PE=1 SV=1;tr|A2AH25|A2AH25_MOUSE Rho GTPase-activating protein 1 OS=Mus musculus OX=10090 GN=Arhgap1 PE=1 SV=1	4692	3	25	25	25	20	20	20	20	20	20	71.3	59	60.8	58.8	71.3	71.3	50.41	89.83	96	8210400	7062800	8191200	7251100	8977800	7388900	8051300	8154700	3972100	9254200	10565000	22.9221	22.9176	23.0997	23.0043	22.9664	22.9623	23.0492	23.0868	21.8123	23.0745	22.7918	11704000	11736000	11586000	13005000
Q6Y5D8	Rho GTPase-activating protein 10	Arhgap10	sp|Q6Y5D8|RHG10_MOUSE Rho GTPase-activating protein 10 OS=Mus musculus OX=10090 GN=Arhgap10 PE=1 SV=2	5379	3	19	18	18	8	13	14	7	12	13	24	10.9	15.8	19	23.2	23.2	89.365	27.583	33	180600	173330	211700	180770	214580	170220	182070	201040	173290	203020	237670	17.4155	17.569	17.8257	17.6783	17.5796	17.5224	17.5826	17.7447	17.2936	17.5641	17.3176	260560	267740	262710	289990
Q80Y19;A2AL18;A2AL19	Rho GTPase-activating protein 11A	Arhgap11a	sp|Q80Y19|RHGBA_MOUSE Rho GTPase-activating protein 11A OS=Mus musculus OX=10090 GN=Arhgap11a PE=1 SV=2	5657	3	8	8	8	2	1	1	2	1	1	10.3	2.5	1.7	1.7	10.3	10.3	108.43	20.759	4	84570	74573	64477	75620	86435	74742	70037	51215	177780	78720	143240	16.3209	16.3522	16.1105	16.421	16.2678	16.335	16.2043	15.7719	17.3305	16.1973	16.5871	57809	74120	58287	84034
S4R203;S4R248;A0A0A0MQ95;B2RUJ8;S4R221;Q8C0D4;S4R1B0;S4R2V0	Rho GTPase-activating protein 12	Arhgap12	tr|S4R203|S4R203_MOUSE Rho GTPase-activating protein 12 OS=Mus musculus OX=10090 GN=Arhgap12 PE=1 SV=1;tr|S4R248|S4R248_MOUSE Rho GTPase-activating protein 12 OS=Mus musculus OX=10090 GN=Arhgap12 PE=1 SV=1;tr|A0A0A0MQ95|A0A0A0MQ95_MOUSE Rho GTPase-activati	71	3	13	13	13	5	8	3	5	8	3	26.5	9.9	13.8	3.9	26.5	26.5	87.321	87.993	15	130250	110270	131180	113550	145980	116660	132630	145090	52750	147080	118100	16.944	16.9165	17.1352	17.0075	17.0239	16.9773	17.1255	17.2742	15.5777	17.0991	16.3087	181740	192600	174660	186330
Q811M1;B1AW40	Rho GTPase-activating protein 15	Arhgap15	sp|Q811M1|RHG15_MOUSE Rho GTPase-activating protein 15 OS=Mus musculus OX=10090 GN=Arhgap15 PE=1 SV=1;tr|B1AW40|B1AW40_MOUSE Rho GTPase activating protein 15, isoform CRA_c OS=Mus musculus OX=10090 GN=Arhgap15 PE=1 SV=1	5710	3	21	20	20	15	14	14	14	14	14	51.6	37	39.5	34.5	49.7	49.7	55.339	117.09	39	1888100	1575900	1761800	1515800	1935300	1627200	1624000	1539700	2308600	1758700	2904800	20.8016	20.7536	20.8826	20.7462	20.7526	20.7793	20.7395	20.6818	21.0294	20.6789	20.929	2235500	2441400	2233900	2643700
E9QAJ9;A0A0U1RNM6;A0A0U1RPK6		Arhgap17	tr|E9QAJ9|E9QAJ9_MOUSE Rho GTPase-activating protein 17 OS=Mus musculus OX=10090 GN=Arhgap17 PE=1 SV=1	2135	3	32	1	1	23	25	25	1	1	1	65.5	44.7	46.5	53.7	2.2	2.2	88.924	3.7033	3	58302	44543	55385	38113	53357	34401	56682	48502	32487	56241	92713	15.7843	15.6087	15.8912	15.4325	15.5719	15.2155	15.899	15.6934	14.8784	15.7122	15.9595	81080	82041	70380	78630
Q3UIA2	Rho GTPase-activating protein 17	Arhgap17	sp|Q3UIA2|RHG17_MOUSE Rho GTPase-activating protein 17 OS=Mus musculus OX=10090 GN=Arhgap17 PE=1 SV=1	4482	3	33	33	2	24	26	26	2	2	2	64.4	44.3	46	53	64.4	3.2	92.201	323.31	84	3012400	2280000	2737600	2323000	3014400	2358800	2884100	2926700	2783200	3009900	4430000	21.4756	21.2864	21.5185	21.3621	21.3919	21.315	21.5681	21.6084	21.2991	21.4541	21.5379	3984000	3902300	3793700	4321300
Q8K0Q5;H3BJL1;H3BLG9	Rho GTPase-activating protein 18	Arhgap18	sp|Q8K0Q5|RHG18_MOUSE Rho GTPase-activating protein 18 OS=Mus musculus OX=10090 GN=Arhgap18 PE=1 SV=1	6510	3	38	38	37	28	28	30	28	28	30	60.8	44.9	47.7	48.7	60.8	57.8	74.929	120.36	97	2364500	2126200	1979600	1989500	2578100	2075500	2268300	2165900	2798300	2527400	3987300	21.1262	21.1857	21.0508	21.1385	21.1664	21.1304	21.2216	21.1741	21.3069	21.2021	21.386	3302000	3792800	3142200	3798300
E9Q4T1;Q8BRH3	Rho GTPase-activating protein 19	Arhgap19	tr|E9Q4T1|E9Q4T1_MOUSE Rho GTPase-activating protein 19 OS=Mus musculus OX=10090 GN=Arhgap19 PE=1 SV=1;sp|Q8BRH3|RHG19_MOUSE Rho GTPase-activating protein 19 OS=Mus musculus OX=10090 GN=Arhgap19 PE=1 SV=2	2022	3	6	6	6	2	4	2	2	4	2	12.7	5.2	10.9	5	12.7	12.7	54.157	9.7953	9	28383	30126	17881	28705	31699	23415	25542	14992	50021	26663	65388	14.7458	15.0445	14.2602	15.0235	14.8206	14.6605	14.749	13.9995	15.5011	14.6354	15.4558	48162	65327	42602	58105
B7ZCJ0;Q6DFV3;A0A0A0MQE8;B7ZCJ1;G3UWM5;G3UX38;A2BHQ2	Rho GTPase-activating protein 21	Arhgap21	tr|B7ZCJ0|B7ZCJ0_MOUSE Rho GTPase-activating protein 21 OS=Mus musculus OX=10090 GN=Arhgap21 PE=1 SV=1;sp|Q6DFV3|RHG21_MOUSE Rho GTPase-activating protein 21 OS=Mus musculus OX=10090 GN=Arhgap21 PE=1 SV=1;tr|A0A0A0MQE8|A0A0A0MQE8_MOUSE Rho GTPase-activatin	1395	3	27	27	27	2	4	6	2	4	6	13.8	0.9	2.2	3.5	13.8	13.8	215.86	97.797	12	37246	36153	36835	36370	43603	39544	37049	31496	98454	45971	78306	15.1379	15.3076	15.3028	15.365	15.2806	15.4165	15.2856	15.0705	16.478	15.4213	15.7159	124260	125160	121570	138490
G3X9N1;Q8C4V1;D3Z5T4	Rho GTPase-activating protein 24	Arhgap24	tr|G3X9N1|G3X9N1_MOUSE Rho GTPase activating protein 24, isoform CRA_b OS=Mus musculus OX=10090 GN=Arhgap24 PE=1 SV=1;sp|Q8C4V1|RHG24_MOUSE Rho GTPase-activating protein 24 OS=Mus musculus OX=10090 GN=Arhgap24 PE=1 SV=2;tr|D3Z5T4|D3Z5T4_MOUSE Rho GTPase-ac	2530	3	17	17	17	9	7	10	9	7	10	28	17	11.2	19	28	28	84.113	263.33	27	292030	223880	243500	230650	321470	258600	281370	273420	79067	318140	358380	18.1088	17.9382	18.0276	18.0299	18.1628	18.1257	18.2105	18.1884	16.1616	18.2122	17.9102	269820	257980	218580	257010
Q8BYW1	Rho GTPase-activating protein 25	Arhgap25	sp|Q8BYW1|RHG25_MOUSE Rho GTPase-activating protein 25 OS=Mus musculus OX=10090 GN=Arhgap25 PE=1 SV=2	6160	3	44	44	43	37	35	37	36	34	36	73	61.1	57.1	62.7	73	71.9	73.382	323.31	114	4965500	4251500	4407500	4368600	5449500	4211400	4982900	5019300	3504500	5516600	7378400	22.1966	22.1853	22.2055	22.2733	22.2462	22.1512	22.357	22.3867	21.6316	22.3282	22.2739	7348700	7904900	7029200	8787700
F6T836;E9QAQ3;Q6ZQ82;F6XTB7;F7D661;F6Q7M1	Rho GTPase-activating protein 26	Arhgap26	tr|F6T836|F6T836_MOUSE Rho GTPase-activating protein 26 OS=Mus musculus OX=10090 GN=Arhgap26 PE=1 SV=1;tr|E9QAQ3|E9QAQ3_MOUSE Rho GTPase-activating protein 26 OS=Mus musculus OX=10090 GN=Arhgap26 PE=1 SV=1;sp|Q6ZQ82|RHG26_MOUSE Rho GTPase-activating protei	2138	3	33	33	25	27	25	25	20	20	18	43.1	37.5	34.8	33.1	43.1	32.1	82.238	208.98	78	2074900	1815700	1640800	1520700	2249400	1790800	1870600	1682900	3167200	2180100	4374200	20.9377	20.9579	20.78	20.7508	20.9696	20.9175	20.9435	20.8101	21.4856	20.9888	21.5196	2433500	2655900	2020400	2308400
A2AB59;A2AKN5;A2AB70;E9Q6V8	Rho GTPase-activating protein 27	Arhgap27	sp|A2AB59|RHG27_MOUSE Rho GTPase-activating protein 27 OS=Mus musculus OX=10090 GN=Arhgap27 PE=1 SV=1	1001	3	23	23	23	11	14	14	11	14	14	33.1	17.3	20.4	21.7	33.1	33.1	97.047	151.97	34	262450	228110	210650	257980	300150	241330	275390	223890	328210	291810	490810	17.9548	17.9652	17.8185	18.1914	18.0638	18.026	18.1795	17.9	18.2151	18.0875	18.3638	615870	661210	594480	758870
E9QMX7;Q640N3	Rho GTPase-activating protein 30	Arhgap30	tr|E9QMX7|E9QMX7_MOUSE Rho GTPase-activating protein 30 OS=Mus musculus OX=10090 GN=Arhgap30 PE=1 SV=1;sp|Q640N3|RHG30_MOUSE Rho GTPase-activating protein 30 OS=Mus musculus OX=10090 GN=Arhgap30 PE=1 SV=3	2199	3	41	40	39	32	31	31	30	29	29	45.4	37.1	37.6	37.7	44.7	44.1	119.44	323.31	80	2807500	2251300	2455100	2221300	2848000	2299500	2542100	2553100	1601400	2764800	4067100	21.3739	21.2681	21.3614	21.2975	21.31	21.2783	21.386	21.4114	20.5017	21.3316	21.4146	3660600	3757400	3303000	4019400
A6X8Z5	Rho GTPase-activating protein 31	Arhgap31	sp|A6X8Z5|RHG31_MOUSE Rho GTPase-activating protein 31 OS=Mus musculus OX=10090 GN=Arhgap31 PE=1 SV=1	1222	3	52	52	51	30	31	27	29	30	26	49.8	30.6	31.9	26.8	49.8	49.3	155.27	305.11	82	1032600	867880	912000	844700	1085200	860470	953820	1007400	271950	1086900	1375300	19.9309	19.8929	19.9327	19.9026	19.918	19.8601	19.9718	20.0698	17.9438	19.9846	19.8503	1565000	1675200	1420600	1702900
B1AUX5;Q80Z68;B1AUY3;B1AUY2;Q3TE27;E9PYS6;E9Q4R3;F6YWG4;F6SL55;B1AUY1;D6RFT8		Arhgap4	tr|B1AUX5|B1AUX5_MOUSE Rho GTPase activating protein 4, isoform CRA_b OS=Mus musculus OX=10090 GN=Arhgap4 PE=1 SV=1;tr|Q80Z68|Q80Z68_MOUSE Rho GTPase activating protein 4, isoform CRA_f OS=Mus musculus OX=10090 GN=Arhgap4 PE=1 SV=1;tr|B1AUY3|B1AUY3_MOUSE R	1293	3	36	36	36	27	30	32	27	30	32	52.5	33.8	43.1	45.8	52.5	52.5	104.1	225	103	3493600	3086700	2831900	3023400	3612200	2828600	3345400	3222100	1947100	3752500	5027800	21.6894	21.7234	21.5674	21.7423	21.6529	21.577	21.7822	21.7472	20.7837	21.7723	21.7205	4807800	5186300	4299000	5664900
E9PYT0;P97393;A0A1W2P6H9	Rho GTPase-activating protein 5	Arhgap5	tr|E9PYT0|E9PYT0_MOUSE Rho GTPase-activating protein 5 OS=Mus musculus OX=10090 GN=Arhgap5 PE=1 SV=1;sp|P97393|RHG05_MOUSE Rho GTPase-activating protein 5 OS=Mus musculus OX=10090 GN=Arhgap5 PE=1 SV=2	1918	3	8	8	8	1	1	2	1	1	2	6.4	1.6	0.9	1.4	6.4	6.4	172.47	96.131	4	4190.4	4101.5	5321.5	3334.8	4427.1	3849.5	2823.2	4374.4	2175.2	5011.9	9179.3	11.986	12.1677	12.5116	11.9179	11.9806	12.0558	11.5715	12.2225	10.9777	12.224	12.6232	5243.9	5146.7	3774.5	4852.5
O54834;A2ALX6;A2ALX7;G3UZI7	Rho GTPase-activating protein 6	Arhgap6	sp|O54834|RHG06_MOUSE Rho GTPase-activating protein 6 OS=Mus musculus OX=10090 GN=Arhgap6 PE=1 SV=3	2856	3	7	7	7	3	2	1	3	2	1	10.3	4.9	2.7	1.6	10.3	10.3	108.84	37.309	6	70112	63492	56917	63048	74854	62063	68219	64127	69349	61510	66224	16.0505	16.1201	15.9306	16.1587	16.0603	16.0668	16.1663	16.0962	15.9724	15.8414	15.4741	51226	57060	44829	63874
Q8QZW8;Q1HDU4		Arhgap9	tr|Q8QZW8|Q8QZW8_MOUSE Rho GTPase-activating protein 9 OS=Mus musculus OX=10090 GN=Arhgap9 PE=1 SV=2;tr|Q1HDU4|Q1HDU4_MOUSE ArhGAP9 OS=Mus musculus OX=10090 GN=Arhgap9 PE=1 SV=1	4183	3	24	24	23	21	19	18	20	19	18	54.3	46.7	41.4	39.7	54.3	52.4	53.113	103.97	72	5685700	4565400	5272200	4598400	5734400	4496300	5269400	5268400	3173200	5513900	6221400	22.392	22.2881	22.464	22.3472	22.3197	22.2457	22.4376	22.4565	21.4883	22.3275	22.0278	5254600	5421400	5062200	5673800
Q99PT1	Rho GDP-dissociation inhibitor 1	Arhgdia	sp|Q99PT1|GDIR1_MOUSE Rho GDP-dissociation inhibitor 1 OS=Mus musculus OX=10090 GN=Arhgdia PE=1 SV=3	7527	3	16	16	15	12	13	9	12	13	9	77.9	55.4	71.6	51.5	77.9	77.5	23.407	167.97	76	18233000	15457000	16332000	15373000	19066000	15836000	16089000	17032000	11166000	18438000	23708000	24.0731	24.0476	24.0952	24.0884	24.053	24.0621	24.048	24.1493	23.3034	24.069	23.9579	23714000	26372000	22698000	26651000
Q61599;D3YWL7	Rho GDP-dissociation inhibitor 2	Arhgdib	sp|Q61599|GDIR2_MOUSE Rho GDP-dissociation inhibitor 2 OS=Mus musculus OX=10090 GN=Arhgdib PE=1 SV=3	4948	3	20	20	14	18	18	19	12	12	13	78	78	76	76.5	78	55	22.851	323.31	113	30453000	29092000	27342000	26987000	30607000	28748000	26515000	29124000	17997000	30692000	39958000	24.8132	24.9599	24.8386	24.9003	24.7358	24.9223	24.7687	24.9233	23.9921	24.8042	24.711	36620000	41117000	34151000	43919000
E9PUF7;Q61210;F6ZN61;A0A0U1RPP2;A0A0U1RPN7;A0A0U1RPH2;D3YVJ9	Rho guanine nucleotide exchange factor 1	Arhgef1	tr|E9PUF7|E9PUF7_MOUSE Rho guanine nucleotide exchange factor 1 OS=Mus musculus OX=10090 GN=Arhgef1 PE=1 SV=1;sp|Q61210|ARHG1_MOUSE Rho guanine nucleotide exchange factor 1 OS=Mus musculus OX=10090 GN=Arhgef1 PE=1 SV=2;tr|F6ZN61|F6ZN61_MOUSE Rho guanine nu	1818	3	55	55	55	42	45	45	42	45	45	63.4	53.3	59.9	53	63.4	63.4	108.69	323.31	142	9802700	8115900	8432900	8176000	10052000	8287000	9014000	8736200	7467200	9778700	15367000	23.1778	23.1181	23.1416	23.1775	23.1295	23.1278	23.2122	23.1862	22.7229	23.1541	23.3324	10633000	11231000	9700900	11815000
A2AWP6;A2AWP8;F6S3V7;A2AWP4;F6ZH54;F7BCP8;F7BQE4;Q8C033	Rho guanine nucleotide exchange factor 10-like protein	Arhgef10l	tr|A2AWP6|A2AWP6_MOUSE Rho guanine nucleotide exchange factor 10-like protein OS=Mus musculus OX=10090 GN=Arhgef10l PE=1 SV=1;sp|A2AWP8|ARGAL_MOUSE Rho guanine nucleotide exchange factor 10-like protein OS=Mus musculus OX=10090 GN=Arhgef10l PE=1 SV=1;tr|F6	1164	3	20	20	20	11	17	15	11	17	15	24.1	14.5	20.5	18.9	24.1	24.1	113.98	54.147	46	563290	420700	541750	509340	626480	527470	552550	526350	621200	646820	1126100	19.0566	18.8482	19.1813	19.1728	19.1254	19.1541	19.1842	19.1333	19.1355	19.2359	19.5619	917170	829690	880940	1031600
D3Z1Y5;Q8BL80	Rho GTPase-activating protein 22	Arhgap22	tr|D3Z1Y5|D3Z1Y5_MOUSE Rho GTPase-activating protein 22 OS=Mus musculus OX=10090 GN=Arhgap22 PE=1 SV=1;sp|Q8BL80|RHG22_MOUSE Rho GTPase-activating protein 22 OS=Mus musculus OX=10090 GN=Arhgap22 PE=1 SV=2	1659	3	2	2	2	0	1	0	0	1	0	5.8	0	3.2	0	5.8	5.8	58.889	7.6496	1	0	0	0	0	0	0	0	0	0	0	0	#NUM!	#NUM!	#NUM!	#NUM!	#NUM!	#NUM!	#NUM!	#NUM!	#NUM!	#NUM!	#NUM!	2263.9	1675.6	1389.6	1888.4
Q68FM7;E9Q0A3;D6RGQ8;A0A1D5RLI4		Arhgef11	tr|Q68FM7|Q68FM7_MOUSE Rho guanine nucleotide exchange factor (GEF) 11 OS=Mus musculus OX=10090 GN=Arhgef11 PE=1 SV=1;tr|E9Q0A3|E9Q0A3_MOUSE Rho guanine nucleotide exchange factor (GEF) 11 (Fragment) OS=Mus musculus OX=10090 GN=Arhgef11 PE=1 SV=8	5113	3	36	36	36	20	18	19	20	18	19	26.9	16.1	15.7	16	26.9	26.9	171.8	214.24	57	394320	325540	316680	348920	392020	323880	400580	293730	158250	434020	767350	18.5421	18.4783	18.4067	18.6271	18.449	18.4505	18.7202	18.2917	17.1627	18.6603	19.0086	455640	461630	425740	519330
Q6P9R4;E9Q7Y4;D3YWI3	Rho guanine nucleotide exchange factor 18	Arhgef18	sp|Q6P9R4|ARHGI_MOUSE Rho guanine nucleotide exchange factor 18 OS=Mus musculus OX=10090 GN=Arhgef18 PE=1 SV=3	5270	3	28	28	28	13	15	17	13	15	17	24.3	12.5	13.5	16	24.3	24.3	155.98	95.174	45	163020	130420	122400	141170	153650	122280	131350	112300	259150	170300	276680	17.2678	17.1586	17.0353	17.3216	17.0978	17.0452	17.1115	16.9046	17.8742	17.3106	17.5369	278400	281110	246710	311090
H3BKH9;Q60875;H3BJU7;H3BJX8;H3BJ45;H3BJ40;H3BL15;H3BLF9;H3BJ59;H3BIX8;H3BLJ1;H3BJM4;H3BJ48	Rho guanine nucleotide exchange factor 2	Arhgef2	tr|H3BKH9|H3BKH9_MOUSE Rho guanine nucleotide exchange factor 2 OS=Mus musculus OX=10090 GN=Arhgef2 PE=1 SV=1;sp|Q60875|ARHG2_MOUSE Rho guanine nucleotide exchange factor 2 OS=Mus musculus OX=10090 GN=Arhgef2 PE=1 SV=4;tr|H3BJU7|H3BJU7_MOUSE Rho guanine nu	2606	3	56	56	56	40	48	43	40	48	43	61.7	51.8	55.8	52.1	61.7	61.7	111.82	323.31	150	4252500	3604800	4207200	3796000	4565300	3684800	4154600	3981800	6054400	4702500	6944400	21.973	21.9473	22.1384	22.0706	21.9908	21.9585	22.0947	22.0526	22.4204	22.0979	22.1864	6289700	6458000	6453200	7374100
E9Q5R6;A1IGU4	Rho guanine nucleotide exchange factor 37	Arhgef37	tr|E9Q5R6|E9Q5R6_MOUSE Rho guanine nucleotide exchange factor 37 OS=Mus musculus OX=10090 GN=Arhgef37 PE=1 SV=1;sp|A1IGU4|ARH37_MOUSE Rho guanine nucleotide exchange factor 37 OS=Mus musculus OX=10090 GN=Arhgef37 PE=2 SV=1	928	3	3	3	3	3	1	0	3	1	0	4.3	4.3	1	0	4.3	4.3	76.553	3.5789	4	102450	75978	121060	72061	98978	70831	86024	102470	42259	106440	35178	16.5976	16.3791	17.0194	16.3515	16.4633	16.2575	16.5009	16.7724	15.2578	16.6325	14.5614	11709	14851	15859	12522
F6V695;Q66JY6	Rho guanine nucleotide exchange factor 39	Arhgef39	tr|F6V695|F6V695_MOUSE Rho guanine nucleotide exchange factor 39 (Fragment) OS=Mus musculus OX=10090 GN=Arhgef39 PE=1 SV=1;sp|Q66JY6|ARG39_MOUSE Rho guanine nucleotide exchange factor 39 OS=Mus musculus OX=10090 GN=Arhgef39 PE=2 SV=2	2280	3	1	1	1	1	1	1	1	1	1	5.5	5.5	5.5	5.5	5.5	5.5	29.281	29.11	4	4556.8	3789.3	2097	4246	6166.5	2123.9	3620.7	2599.1	11761	3312.7	9748.7	12.1069	12.0535	11.1681	12.2664	12.4587	11.1979	11.9305	11.4714	13.4125	11.6267	12.71	5593.4	8477.6	4467.5	9101.4
F6WMJ3;Q8K4I3;A2AFJ8;H3BJ53;H3BKQ0	Rho guanine nucleotide exchange factor 6	Arhgef6	tr|F6WMJ3|F6WMJ3_MOUSE Rho guanine nucleotide exchange factor 6 OS=Mus musculus OX=10090 GN=Arhgef6 PE=1 SV=1;sp|Q8K4I3|ARHG6_MOUSE Rho guanine nucleotide exchange factor 6 OS=Mus musculus OX=10090 GN=Arhgef6 PE=1 SV=1;tr|A2AFJ8|A2AFJ8_MOUSE Rho guanine nu	2292	3	53	53	49	42	40	43	38	37	39	70.3	60.1	60.8	58.1	70.3	67.3	89.811	323.31	133	5216100	4171400	5287800	3783000	5020700	4077900	4417200	4549900	4940200	4701200	7798300	22.2676	22.1579	22.4683	22.0656	22.1279	22.1048	22.1831	22.245	22.1269	22.0975	22.3538	5501300	6098800	6027500	6199800
Q91YM2	Rho GTPase-activating protein 35	Arhgap35	sp|Q91YM2|RHG35_MOUSE Rho GTPase-activating protein 35 OS=Mus musculus OX=10090 GN=Arhgap35 PE=1 SV=3	7153	3	2	2	2	0	0	0	0	0	0	1.7	0	0	0	1.7	1.7	170.39	80.949	0	0	0	0	0	0	0	0	0	0	0	0	#NUM!	#NUM!	#NUM!	#NUM!	#NUM!	#NUM!	#NUM!	#NUM!	#NUM!	#NUM!	#NUM!	0	0	0	0
D3Z0V2;Q9ES28	Rho guanine nucleotide exchange factor 7	Arhgef7	tr|D3Z0V2|D3Z0V2_MOUSE Rho guanine nucleotide exchange factor 7 (Fragment) OS=Mus musculus OX=10090 GN=Arhgef7 PE=1 SV=2;sp|Q9ES28|ARHG7_MOUSE Rho guanine nucleotide exchange factor 7 OS=Mus musculus OX=10090 GN=Arhgef7 PE=1 SV=2	1641	3	35	31	1	29	29	28	0	0	0	52.8	45.8	44	43.7	49.1	2.4	72.353	120.84	79	3138500	2511400	2645100	2430300	3191200	2471200	2850200	3067700	1758300	3304800	3978100	21.5347	21.4259	21.4689	21.4272	21.4741	21.3821	21.5511	21.6763	20.6366	21.589	21.3827	4034200	4172800	3643300	4419300
E9QAQ7;A2BH40	AT-rich interactive domain-containing protein 1A	Arid1a	tr|E9QAQ7|E9QAQ7_MOUSE AT-rich interactive domain-containing protein 1A OS=Mus musculus OX=10090 GN=Arid1a PE=1 SV=1;sp|A2BH40|ARI1A_MOUSE AT-rich interactive domain-containing protein 1A OS=Mus musculus OX=10090 GN=Arid1a PE=1 SV=1	1178	3	58	58	54	41	43	44	38	39	41	35.7	26.3	23.7	26.1	35.7	33.7	242.67	323.31	138	7758100	6696200	6667600	6781500	7865400	6952200	7531900	6901600	5815300	8136000	10143000	22.8404	22.8407	22.8028	22.9077	22.7756	22.8744	22.953	22.8461	22.3622	22.8887	22.733	9770800	10329000	9335100	11202000
E9Q4N6;E9Q6R4;E9Q4N7;A0A338P6U8		Arid1b	tr|E9Q4N6|E9Q4N6_MOUSE AT-rich interactive domain-containing protein 1B OS=Mus musculus OX=10090 GN=Arid1b PE=1 SV=1;tr|E9Q6R4|E9Q6R4_MOUSE AT-rich interactive domain-containing protein 1B OS=Mus musculus OX=10090 GN=Arid1b PE=1 SV=1;sp|E9Q4N7|ARI1B_MOUSE	832	3	31	28	28	19	20	19	17	17	17	18.8	12.4	13.3	12.7	16.6	16.6	191.23	131.53	53	1078200	908060	1020300	868340	1010900	825620	952110	897340	1698900	1031900	1501200	19.9933	19.9582	20.0946	19.9424	19.8157	19.8005	19.9692	19.9029	20.587	19.9097	19.9767	594840	620930	588760	655400
E9Q7E2;Q9D982		Arid2	sp|E9Q7E2|ARID2_MOUSE AT-rich interactive domain-containing protein 2 OS=Mus musculus OX=10090 GN=Arid2 PE=1 SV=1	2076	3	24	24	24	17	21	19	17	21	19	16.4	10.4	14.3	13.1	16.4	16.4	195.99	84.786	58	495070	422340	414980	465160	541130	391060	445660	372260	993520	543060	994940	18.8704	18.8539	18.7967	19.0419	18.9141	18.7224	18.874	18.6335	19.813	18.9836	19.3833	858360	932970	819140	1003900
Q62431;A0A0R4J1A7;D3YVQ2;B7ZP08;A6PWV5	AT-rich interactive domain-containing protein 3A	Arid3a	sp|Q62431|ARI3A_MOUSE AT-rich interactive domain-containing protein 3A OS=Mus musculus OX=10090 GN=Arid3a PE=1 SV=1;tr|A0A0R4J1A7|A0A0R4J1A7_MOUSE AT-rich interactive domain-containing protein 3A OS=Mus musculus OX=10090 GN=Arid3a PE=1 SV=1	5025	3	26	26	25	19	18	20	18	17	19	54.1	36.3	33.4	42.8	54.1	51.4	64.172	288.28	58	938930	782480	835280	820160	993700	768130	884970	742760	716320	959660	2048500	19.7937	19.7435	19.8059	19.8601	19.7909	19.6964	19.8637	19.6301	19.3411	19.805	20.4252	1132500	1194700	1111500	1408300
F8WIN2;Q9Z1N7;E9PW42;F6TCR9;Q3V3M5	AT-rich interactive domain-containing protein 3B	Arid3b	tr|F8WIN2|F8WIN2_MOUSE AT-rich interactive domain-containing protein 3B OS=Mus musculus OX=10090 GN=Arid3b PE=1 SV=1;sp|Q9Z1N7|ARI3B_MOUSE AT-rich interactive domain-containing protein 3B OS=Mus musculus OX=10090 GN=Arid3b PE=1 SV=1;tr|E9PW42|E9PW42_MOUSE	2414	3	4	3	3	1	3	3	0	2	2	10.3	3	8.8	6.3	7.3	7.3	58.176	4.3633	4	0	0	0	0	0	0	0	0	0	0	0	#NUM!	#NUM!	#NUM!	#NUM!	#NUM!	#NUM!	#NUM!	#NUM!	#NUM!	#NUM!	#NUM!	2041.6	2370.3	3242	3579.7
F8VPQ2;E9Q9V1;Q8BY40		Arid4a	sp|F8VPQ2|ARI4A_MOUSE AT-rich interactive domain-containing protein 4A OS=Mus musculus OX=10090 GN=Arid4a PE=1 SV=1;tr|E9Q9V1|E9Q9V1_MOUSE AT-rich interactive domain-containing protein 4A (Fragment) OS=Mus musculus OX=10090 GN=Arid4a PE=1 SV=1	2351	3	32	32	32	13	18	18	13	18	18	27.2	12.4	17	17.6	27.2	27.2	142.05	188.19	41	176300	138410	144090	139370	155100	130640	141670	134880	253920	152370	232680	17.3808	17.2444	17.2706	17.3031	17.1113	17.1406	17.2206	17.1689	17.8448	17.1501	17.287	652660	628590	591720	691430
A2CG63;Z4YMH1;Z4YL44;A0A1Y7VIX3	AT-rich interactive domain-containing protein 4B	Arid4b	sp|A2CG63|ARI4B_MOUSE AT-rich interactive domain-containing protein 4B OS=Mus musculus OX=10090 GN=Arid4b PE=1 SV=1	1182	3	14	14	14	3	6	5	3	6	5	14.7	2.9	6.4	4.8	14.7	14.7	147.64	139.45	14	16181	14694	13430	12195	18851	13304	15725	12168	36486	17952	27181	13.9351	14.0087	13.8472	13.7885	14.0708	13.8449	14.0492	13.6984	15.0459	14.0647	14.1893	99127	106790	102620	121590
Q8BM75	AT-rich interactive domain-containing protein 5B	Arid5b	sp|Q8BM75|ARI5B_MOUSE AT-rich interactive domain-containing protein 5B OS=Mus musculus OX=10090 GN=Arid5b PE=1 SV=3	5959	3	5	5	5	1	0	0	1	0	0	4.3	1	0	0	4.3	4.3	131.84	12.342	1	5507.4	5293.3	5246.8	6410	5586.3	4524.5	5311.4	5900.9	12171	9071.5	10083	12.3802	12.5358	12.4912	12.8606	12.3162	12.2889	12.4833	12.6543	13.462	13.08	12.7587	0	0	0	0
Q9Z1K5;H9KV21;H7BWY7	E3 ubiquitin-protein ligase ARIH1	Arih1	sp|Q9Z1K5|ARI1_MOUSE E3 ubiquitin-protein ligase ARIH1 OS=Mus musculus OX=10090 GN=Arih1 PE=1 SV=3;tr|H9KV21|H9KV21_MOUSE RBR-type E3 ubiquitin transferase OS=Mus musculus OX=10090 GN=Arih1 PE=1 SV=1;tr|H7BWY7|H7BWY7_MOUSE RBR-type E3 ubiquitin transferase	8944	3	16	16	16	14	11	13	14	11	13	33.5	29.5	22.9	27.6	33.5	33.5	64.016	38.079	44	1991400	1534800	2060100	1511900	2013300	1573500	1711100	1842700	2085300	1828000	2449700	20.8784	20.7154	21.1083	20.7425	20.8096	20.7309	20.8149	20.941	20.8826	20.7347	20.6832	2441100	2520000	2760800	2762600
Q9Z1K6;A0A0A6YXB0;A0A0A6YXA7	E3 ubiquitin-protein ligase ARIH2	Arih2	sp|Q9Z1K6|ARI2_MOUSE E3 ubiquitin-protein ligase ARIH2 OS=Mus musculus OX=10090 GN=Arih2 PE=1 SV=1	8945	3	14	14	14	13	13	13	13	13	13	32.5	30.3	32.1	32.1	32.5	32.5	57.696	71.545	42	797160	676150	674540	653570	877030	733340	791480	744070	629800	860410	1259400	19.5576	19.5328	19.4976	19.5325	19.6107	19.6295	19.7026	19.6327	19.1553	19.6475	19.7233	1129900	1225000	1084800	1303300
P61211;F8WIB1;E9Q006	ADP-ribosylation factor-like protein 1	Arl1	sp|P61211|ARL1_MOUSE ADP-ribosylation factor-like protein 1 OS=Mus musculus OX=10090 GN=Arl1 PE=1 SV=1;tr|F8WIB1|F8WIB1_MOUSE ADP-ribosylation factor-like protein 1 (Fragment) OS=Mus musculus OX=10090 GN=Arl1 PE=1 SV=1	3764	3	9	9	9	9	9	9	9	9	9	61.9	61.9	61.9	61.9	61.9	61.9	20.411	57.287	41	1935700	1799300	2320900	1824500	2225600	1999200	1863500	1971200	2181000	2057600	2116700	20.8375	20.9448	21.2803	21.0136	20.9542	21.0764	20.938	21.0382	20.9474	20.9054	20.4724	3390200	3612900	3663300	3625700
Q6P3A9	ADP-ribosylation factor-like protein 11	Arl11	sp|Q6P3A9|ARL11_MOUSE ADP-ribosylation factor-like protein 11 OS=Mus musculus OX=10090 GN=Arl11 PE=2 SV=1	5222	3	5	5	5	5	4	4	5	4	4	36.4	36.4	31.2	31.2	36.4	36.4	19.212	19.739	18	1375400	1094600	1236600	1095300	1439100	1110100	1283400	1196400	590890	1318000	1800600	20.3445	20.2278	20.372	20.2774	20.3252	20.2276	20.4	20.3179	19.0633	20.2628	20.2391	1538700	1610500	1463900	1675500
S4R2U9;S4R189;Q3UPH7	Rho guanine nucleotide exchange factor 40	Arhgef40	tr|S4R2U9|S4R2U9_MOUSE Rho guanine nucleotide exchange factor 40 OS=Mus musculus OX=10090 GN=Arhgef40 PE=1 SV=1;tr|S4R189|S4R189_MOUSE Rho guanine nucleotide exchange factor 40 OS=Mus musculus OX=10090 GN=Arhgef40 PE=1 SV=1;sp|Q3UPH7|ARH40_MOUSE Rho guanin	4526	3	1	1	1	0	0	0	0	0	0	1	0	0	0	1	1	129.47	4.5237	0	0	0	0	0	0	0	0	0	0	0	0	#NUM!	#NUM!	#NUM!	#NUM!	#NUM!	#NUM!	#NUM!	#NUM!	#NUM!	#NUM!	#NUM!	0	0	0	0
Q8BIX3	ARL14 effector protein	Arl14ep	sp|Q8BIX3|AL14E_MOUSE ARL14 effector protein OS=Mus musculus OX=10090 GN=Arl14ep PE=1 SV=1	5885	3	6	6	6	4	3	3	4	3	3	26.1	17.4	14.1	11.6	26.1	26.1	31.01	15.924	10	211140	172310	165100	174880	221380	170290	180790	176740	242510	198530	264670	17.6409	17.5605	17.467	17.6305	17.6246	17.523	17.5724	17.5589	17.7785	17.5319	17.4729	196300	200630	181280	220320
Q8BGR6;B7ZN40	ADP-ribosylation factor-like protein 15	Arl15	sp|Q8BGR6|ARL15_MOUSE ADP-ribosylation factor-like protein 15 OS=Mus musculus OX=10090 GN=Arl15 PE=1 SV=1;tr|B7ZN40|B7ZN40_MOUSE ADP-ribosylation factor-like protein 15 OS=Mus musculus OX=10090 GN=Arl15 PE=1 SV=1	5782	3	3	3	3	3	2	2	3	2	2	24.5	24.5	12.3	12.3	24.5	24.5	22.905	12.199	7	38164	30790	31883	27032	41189	34148	31380	31229	45801	40772	45586	15.173	15.076	15.0945	14.9369	15.1984	15.2049	15.046	15.0582	15.3739	15.2482	14.9353	77596	83693	65054	84859
Q9D0J4	ADP-ribosylation factor-like protein 2	Arl2	sp|Q9D0J4|ARL2_MOUSE ADP-ribosylation factor-like protein 2 OS=Mus musculus OX=10090 GN=Arl2 PE=1 SV=1	7951	3	8	8	8	7	8	8	7	8	8	58.7	54.9	58.7	58.7	58.7	58.7	20.864	76.771	23	977780	896020	927770	818430	1035800	892930	886380	915370	1470100	986790	1542100	19.8522	19.939	19.9574	19.857	19.8508	19.9136	19.866	19.9316	20.3783	19.8452	20.0155	1367100	1624300	1428600	1600100
Q9D385;A0A1D5RMA5	ADP-ribosylation factor-like protein 2-binding protein	Arl2bp	sp|Q9D385|AR2BP_MOUSE ADP-ribosylation factor-like protein 2-binding protein OS=Mus musculus OX=10090 GN=Arl2bp PE=1 SV=1;tr|A0A1D5RMA5|A0A1D5RMA5_MOUSE ADP-ribosylation factor-like protein 2-binding protein OS=Mus musculus OX=10090 GN=Arl2bp PE=1 SV=1	8059	3	2	2	2	2	2	1	2	2	1	17.2	17.2	17.2	7.4	17.2	17.2	18.754	37.92	5	14015	10941	12461	9925.1	13662	11776	13472	12346	25945	15016	23763	13.7278	13.5833	13.7391	13.4914	13.6064	13.6689	13.8261	13.7194	14.554	13.8071	13.9955	19406	20318	17807	19506
A0A494BAJ6;Q9WUL7	ADP-ribosylation factor-like protein 3	Arl3	tr|A0A494BAJ6|A0A494BAJ6_MOUSE ADP-ribosylation factor-like protein 3 OS=Mus musculus OX=10090 GN=Arl3 PE=1 SV=1;sp|Q9WUL7|ARL3_MOUSE ADP-ribosylation factor-like protein 3 OS=Mus musculus OX=10090 GN=Arl3 PE=1 SV=1	901	3	11	11	11	10	10	10	10	10	10	73.3	72.8	66.7	66.7	73.3	73.3	20.227	126.04	36	1061900	972540	1041800	910080	1200100	1075400	946630	975560	1494400	1115200	1752600	19.9713	20.0572	20.1247	20.0102	20.0632	20.1818	19.9609	20.0235	20.4019	20.0217	20.2001	1512100	1804000	1596000	1691600
P61208	ADP-ribosylation factor-like protein 4C	Arl4c	sp|P61208|ARL4C_MOUSE ADP-ribosylation factor-like protein 4C OS=Mus musculus OX=10090 GN=Arl4c PE=2 SV=1	3763	3	3	3	3	3	2	1	3	2	1	21.4	21.4	13.5	8.9	21.4	21.4	21.487	5.9543	6	25021	17838	29557	21198	33197	32650	26584	30219	12124	32485	20506	14.5639	14.2885	14.9852	14.5862	14.8872	15.1402	14.8067	15.0108	13.4564	14.9203	13.7828	19035	15348	22793	24367
Q80ZU0;Q8BLF9;Q6NXZ5;Q9D4P0;F6Y333;D6RJJ6;A2A541;Q6P068	ADP-ribosylation factor-like protein 5A;ADP-ribosylation factor-like protein 5B	Arl5a	sp|Q80ZU0|ARL5A_MOUSE ADP-ribosylation factor-like protein 5A OS=Mus musculus OX=10090 GN=Arl5a PE=1 SV=1;tr|Q8BLF9|Q8BLF9_MOUSE ADP-ribosylation factor-like protein 5B OS=Mus musculus OX=10090 GN=Arl5b PE=1 SV=1;tr|Q6NXZ5|Q6NXZ5_MOUSE ADP-ribosylation fac	5693	3	4	4	4	4	3	2	4	3	2	20.1	20.1	14	9.5	20.1	20.1	20.724	6.8054	9	220950	203450	162830	211380	249670	238610	223630	220500	185690	255740	263480	17.7064	17.8001	17.447	17.904	17.7981	18.0097	17.8792	17.878	17.3933	17.8972	17.4664	159590	185530	116950	193950
O88848;D3Z067	ADP-ribosylation factor-like protein 6	Arl6	sp|O88848|ARL6_MOUSE ADP-ribosylation factor-like protein 6 OS=Mus musculus OX=10090 GN=Arl6 PE=1 SV=1;tr|D3Z067|D3Z067_MOUSE ADP-ribosylation factor-like protein 6 (Fragment) OS=Mus musculus OX=10090 GN=Arl6 PE=1 SV=1	2992	3	2	2	2	2	2	2	2	2	2	15.1	15.1	15.1	15.1	15.1	15.1	20.959	13.499	6	17390	16833	19871	15046	23241	22118	17621	16325	57285	21540	33407	14.0391	14.2048	14.4124	14.0916	14.3729	14.5783	14.2134	14.1224	15.6967	14.3276	14.4869	43649	43053	42737	50890
Q9JKW0;A0A0U1RPY6	ADP-ribosylation factor-like protein 6-interacting protein 1	Arl6ip1	sp|Q9JKW0|AR6P1_MOUSE ADP-ribosylation factor-like protein 6-interacting protein 1 OS=Mus musculus OX=10090 GN=Arl6ip1 PE=1 SV=1;tr|A0A0U1RPY6|A0A0U1RPY6_MOUSE ADP-ribosylation factor-like protein 6-interacting protein 1 (Fragment) OS=Mus musculus OX=10090	8605	3	2	2	2	2	2	2	2	2	2	8.9	8.9	8.9	8.9	8.9	8.9	23.437	5.1062	8	1319800	880230	940890	725270	1076400	809260	706800	1199800	1071700	995020	1701800	20.285	19.9133	19.9777	19.6827	19.9063	19.7716	19.5394	20.322	19.9223	19.8572	20.1577	1653100	1781500	1660500	1735500
D3Z0W0;Q3U108;D3Z085;J3KMU9;D3Z7U1	AT-rich interactive domain-containing protein 5A	Arid5a	tr|D3Z0W0|D3Z0W0_MOUSE AT-rich interactive domain-containing protein 5A OS=Mus musculus OX=10090 GN=Arid5a PE=1 SV=1;sp|Q3U108|ARI5A_MOUSE AT-rich interactive domain-containing protein 5A OS=Mus musculus OX=10090 GN=Arid5a PE=1 SV=1;tr|D3Z085|D3Z085_MOUSE	1643	3	4	4	4	0	0	0	0	0	0	9.2	0	0	0	9.2	9.2	67.164	17.24	0	0	0	0	0	0	0	0	0	0	0	0	#NUM!	#NUM!	#NUM!	#NUM!	#NUM!	#NUM!	#NUM!	#NUM!	#NUM!	#NUM!	#NUM!	0	0	0	0
Q9JM93;D3YWC2;D3Z6F1;D3Z668	ADP-ribosylation factor-like protein 6-interacting protein 4	Arl6ip4	sp|Q9JM93|AR6P4_MOUSE ADP-ribosylation factor-like protein 6-interacting protein 4 OS=Mus musculus OX=10090 GN=Arl6ip4 PE=1 SV=1;tr|D3YWC2|D3YWC2_MOUSE ADP-ribosylation factor-like 6 interacting protein 4 OS=Mus musculus OX=10090 GN=Arl6ip4 PE=1 SV=1;tr|D3	8640	3	7	7	7	5	6	5	5	6	5	33.2	29.3	26.2	29.3	33.2	33.2	25.524	55.127	12	163750	140250	154580	146340	186890	171450	159910	161930	171810	161370	263520	17.2742	17.2635	17.372	17.3735	17.3803	17.5328	17.3953	17.4326	17.2813	17.2329	17.4666	325900	359050	303640	376710
Q8R5J9	PRA1 family protein 3	Arl6ip5	sp|Q8R5J9|PRAF3_MOUSE PRA1 family protein 3 OS=Mus musculus OX=10090 GN=Arl6ip5 PE=1 SV=2	6829	3	6	6	6	4	5	6	4	5	6	27.7	20.2	23.9	27.7	27.7	27.7	21.557	28.754	26	2629200	2388400	2876700	2303000	3024000	2704100	2655400	2668400	1674700	2837800	2398000	21.2793	21.3534	21.59	21.3496	21.3965	21.5121	21.4489	21.4751	20.5663	21.3692	20.6524	4543200	5245100	4883500	5197900
Q8BH07	ADP-ribosylation factor-like protein 6-interacting protein 6	Arl6ip6	sp|Q8BH07|AR6P6_MOUSE ADP-ribosylation factor-like protein 6-interacting protein 6 OS=Mus musculus OX=10090 GN=Arl6ip6 PE=1 SV=1	5807	3	5	5	5	2	2	3	2	2	3	26.1	9.7	9.7	26.1	26.1	26.1	24.908	12.6	4	201440	176830	163360	177660	239860	197070	168720	158720	333180	202840	284830	17.5731	17.5978	17.4517	17.6533	17.7403	17.7337	17.4727	17.4037	18.2368	17.5628	17.5788	242740	260260	239610	320360
Q8VEH3;F6QKK2	ADP-ribosylation factor-like protein 8A	Arl8a	sp|Q8VEH3|ARL8A_MOUSE ADP-ribosylation factor-like protein 8A OS=Mus musculus OX=10090 GN=Arl8a PE=1 SV=1;tr|F6QKK2|F6QKK2_MOUSE ADP-ribosylation factor-like protein 8A (Fragment) OS=Mus musculus OX=10090 GN=Arl8a PE=1 SV=1	6959	3	12	12	5	12	12	11	5	5	5	74.7	74.7	74.7	74.2	74.7	34.4	21.39	63.337	62	6063600	5095400	6284600	5411300	6917900	5586200	5817900	6220200	3227900	6278200	5389500	22.4848	22.4466	22.7174	22.5821	22.5904	22.5588	22.5805	22.6961	21.513	22.5148	21.8207	8845500	9336800	8871800	9623500
Q9CQW2;A0A0N4SVB8	ADP-ribosylation factor-like protein 8B	Arl8b	sp|Q9CQW2|ARL8B_MOUSE ADP-ribosylation factor-like protein 8B OS=Mus musculus OX=10090 GN=Arl8b PE=1 SV=1;tr|A0A0N4SVB8|A0A0N4SVB8_MOUSE ADP-ribosylation factor-like protein 8B OS=Mus musculus OX=10090 GN=Arl8b PE=1 SV=1	7682	3	11	4	4	11	11	9	4	4	3	67.2	67.2	67.2	65.6	26.9	26.9	21.539	31.203	26	2286900	1978600	2164500	1859600	2478600	2237000	1989300	2305400	1232400	2201000	2027200	21.078	21.0819	21.1796	21.0411	21.1096	21.2385	21.0323	21.2642	20.1239	21.0026	20.4101	1569800	1718800	1568000	1789200
Q9D7A8	Armadillo repeat-containing protein 1	Armc1	sp|Q9D7A8|ARMC1_MOUSE Armadillo repeat-containing protein 1 OS=Mus musculus OX=10090 GN=Armc1 PE=1 SV=1	8137	3	11	11	11	9	10	7	9	10	7	59.6	42.9	46.8	31.9	59.6	59.6	31.246	46.892	25	1082300	1005300	1003100	907260	1149700	958620	980320	1015400	1376900	1083200	1418400	19.9988	20.105	20.07	20.0057	20.0013	20.016	20.0113	20.0812	20.2838	19.9797	19.8949	1577400	1729600	1535100	1778100
Q9D0L7;D3Z5T2	Armadillo repeat-containing protein 10	Armc10	sp|Q9D0L7|ARM10_MOUSE Armadillo repeat-containing protein 10 OS=Mus musculus OX=10090 GN=Armc10 PE=1 SV=1;tr|D3Z5T2|D3Z5T2_MOUSE Armadillo repeat-containing protein 10 OS=Mus musculus OX=10090 GN=Armc10 PE=1 SV=1	7957	3	12	12	12	9	8	10	9	8	10	52.9	43.8	39.5	46.1	52.9	52.9	33.31	206.9	32	1465200	1240500	1319300	1178100	1533000	1338400	1363400	1307900	1859700	1451200	1713700	20.4358	20.4083	20.4654	20.3826	20.4164	20.4974	20.4872	20.4464	20.7174	20.4017	20.1677	1742300	1988100	1911600	2066600
Q8BNU0;D3Z3J0	Armadillo repeat-containing protein 6	Armc6	sp|Q8BNU0|ARMC6_MOUSE Armadillo repeat-containing protein 6 OS=Mus musculus OX=10090 GN=Armc6 PE=1 SV=1	5991	3	19	19	19	13	16	15	13	16	15	49.6	39.3	43.4	41.2	49.6	49.6	50.683	71.76	48	549570	430360	465240	425100	602030	462460	486000	502670	520620	556460	937780	19.021	18.881	18.9616	18.912	19.0679	18.9643	18.999	19.0669	18.8807	19.0188	19.2979	893150	937670	833280	969850
G3X920;Q9DBR3	Armadillo repeat-containing protein 8	Armc8	tr|G3X920|G3X920_MOUSE Armadillo repeat containing 8, isoform CRA_b OS=Mus musculus OX=10090 GN=Armc8 PE=1 SV=1;sp|Q9DBR3|ARMC8_MOUSE Armadillo repeat-containing protein 8 OS=Mus musculus OX=10090 GN=Armc8 PE=1 SV=2	2500	3	24	24	24	19	19	23	19	19	23	43.1	36	35.8	41.9	43.1	43.1	75.401	82.034	65	1897000	1543500	1766900	1523200	2050500	1593300	1670800	1580200	1717500	1807500	2689400	20.8084	20.7236	20.8868	20.7532	20.836	20.749	20.7805	20.7193	20.6027	20.7184	20.8179	2075800	2209400	2086900	2421900
Q8BHS6	Armadillo repeat-containing X-linked protein 3	Armcx3	sp|Q8BHS6|ARMX3_MOUSE Armadillo repeat-containing X-linked protein 3 OS=Mus musculus OX=10090 GN=Armcx3 PE=1 SV=1	5860	3	10	10	10	6	6	4	6	6	4	31.4	21.1	21.9	14	31.4	31.4	42.619	254.68	15	78993	58839	75601	58205	84364	63518	65207	80870	258050	75402	98658	16.2225	16.0103	16.3401	16.0434	16.2328	16.1002	16.1012	16.4309	17.8681	16.1352	16.0492	89762	92968	104180	100680
A6H630;D6RG65	Protein-glutamate O-methyltransferase	Armt1	sp|A6H630|ARMT1_MOUSE Damage-control phosphatase ARMT1 OS=Mus musculus OX=10090 GN=Armt1 PE=1 SV=1	1214	3	17	17	17	13	13	16	13	13	16	45.1	31.2	37.1	44.9	45.1	45.1	50.548	45.97	46	1273000	1096700	1226700	1026000	1324100	1118100	1141500	1148700	1171500	1312400	1983000	20.2329	20.2305	20.3604	20.1831	20.2051	20.238	20.2309	20.2592	20.0507	20.2566	20.3783	1417200	1526900	1425600	1513300
P53762;E9QLT6;Q3ULM2;Q8CEC2;F7C9F6;A0A140LHZ6	Aryl hydrocarbon receptor nuclear translocator	Arnt	sp|P53762|ARNT_MOUSE Aryl hydrocarbon receptor nuclear translocator OS=Mus musculus OX=10090 GN=Arnt PE=1 SV=3;tr|E9QLT6|E9QLT6_MOUSE Aryl hydrocarbon receptor nuclear translocator OS=Mus musculus OX=10090 GN=Arnt PE=1 SV=2;tr|Q3ULM2|Q3ULM2_MOUSE Aryl hydr	3621	3	12	12	11	5	6	8	5	6	8	24.4	10.4	16.6	17.8	24.4	22.5	86.962	64.586	20	68320	58241	57778	55814	66872	58052	70014	53587	92823	82879	151910	16.0131	15.9956	15.9522	15.9829	15.8976	15.9704	16.2038	15.8372	16.393	16.2716	16.6719	90484	114980	84715	112080
Q9R0Q6;A0A0G2JF52;D3YVI5	Actin-related protein 2/3 complex subunit 1A	Arpc1a	sp|Q9R0Q6|ARC1A_MOUSE Actin-related protein 2/3 complex subunit 1A OS=Mus musculus OX=10090 GN=Arpc1a PE=1 SV=1;tr|A0A0G2JF52|A0A0G2JF52_MOUSE Actin related protein 2/3 complex, subunit 1A, isoform CRA_b OS=Mus musculus OX=10090 GN=Arpc1a PE=1 SV=1	8772	3	12	10	10	9	11	11	7	9	9	33.2	27.3	31.1	28.9	25.1	25.1	41.626	13.949	25	460040	409000	412690	384480	479860	436000	422260	404210	345250	454090	592070	18.7645	18.8076	18.7887	18.7671	18.7407	18.8793	18.7962	18.7523	18.2881	18.7255	18.6344	806290	918080	768850	909620
F6THG2		Arpc1b	tr|F6THG2|F6THG2_MOUSE Actin-related protein 2/3 complex subunit 1B (Fragment) OS=Mus musculus OX=10090 GN=Arpc1b PE=1 SV=1	2265	3	5	1	1	3	4	3	0	1	0	59	47.6	58.1	47.6	10.5	10.5	11.031	2.2187	1	0	0	0	0	0	0	0	0	0	0	0	#NUM!	#NUM!	#NUM!	#NUM!	#NUM!	#NUM!	#NUM!	#NUM!	#NUM!	#NUM!	#NUM!	11583	10005	7741.5	10509
Q91Z25;Q9WV32;F6VVE6;D3Z6S0	Actin-related protein 2/3 complex subunit 1B	Arpc1b	tr|Q91Z25|Q91Z25_MOUSE Actin-related protein 2/3 complex subunit OS=Mus musculus OX=10090 GN=Arpc1b PE=1 SV=1;sp|Q9WV32|ARC1B_MOUSE Actin-related protein 2/3 complex subunit 1B OS=Mus musculus OX=10090 GN=Arpc1b PE=1 SV=4	7182	3	19	19	13	16	16	16	11	11	11	52.1	49.2	49.2	49.2	52.1	32.4	41.498	121.79	75	18881000	16077000	16383000	13995000	19166000	17231000	13997000	18813000	10634000	17641000	17662000	24.1235	24.1043	24.0997	23.9529	24.0605	24.1839	23.847	24.2928	23.233	24.0053	23.5332	23951000	27439000	23670000	26876000
Q9CVB6;D3YXG6	Actin-related protein 2/3 complex subunit 2	Arpc2	sp|Q9CVB6|ARPC2_MOUSE Actin-related protein 2/3 complex subunit 2 OS=Mus musculus OX=10090 GN=Arpc2 PE=1 SV=3;tr|D3YXG6|D3YXG6_MOUSE Arp2/3 complex 34 kDa subunit OS=Mus musculus OX=10090 GN=Arpc2 PE=1 SV=1	7756	3	26	26	25	22	24	22	21	23	21	82	76.7	70	68.3	82	79	34.357	104.6	177	37493000	31037000	32780000	30450000	39723000	33188000	33277000	35524000	18326000	35456000	43652000	25.1132	25.0533	25.1003	25.0745	25.1119	25.1295	25.0965	25.2099	24.0182	25.0124	24.8386	51133000	54566000	47995000	56868000
Q9JM76;H7BWZ3;D3Z2F7;D3Z2F8;A0A0G2JFK7	Actin-related protein 2/3 complex subunit 3	Arpc3	sp|Q9JM76|ARPC3_MOUSE Actin-related protein 2/3 complex subunit 3 OS=Mus musculus OX=10090 GN=Arpc3 PE=1 SV=3;tr|H7BWZ3|H7BWZ3_MOUSE Actin-related protein 2/3 complex subunit 3 OS=Mus musculus OX=10090 GN=Arpc3 PE=1 SV=1;tr|D3Z2F7|D3Z2F7_MOUSE Actin-relate	8638	3	10	10	10	7	9	10	7	9	10	59	45.5	55.1	59	59	59	20.524	39.842	53	9225300	7963100	7687800	6934000	9365700	7013200	7446800	8718000	4073400	8056000	10472000	23.0902	23.0907	23.0082	22.9398	23.0274	22.887	22.9366	23.1832	21.8486	22.8745	22.7791	4491300	4896100	4132500	4943600
P59999;Q3TX55;E9PWA7	Actin-related protein 2/3 complex subunit 4	Arpc4	sp|P59999|ARPC4_MOUSE Actin-related protein 2/3 complex subunit 4 OS=Mus musculus OX=10090 GN=Arpc4 PE=1 SV=3	3728	3	11	11	11	9	9	9	9	9	9	65.5	60.7	52.4	59.5	65.5	65.5	19.667	51.581	60	15535000	13967000	13641000	13989000	16446000	14422000	13742000	15206000	8098800	14958000	16053000	23.8421	23.9013	23.8355	23.9523	23.8397	23.9271	23.8205	23.9857	22.8401	23.7673	23.3954	26003000	25943000	23829000	28069000
Q9CPW4;Q3UA72	Actin-related protein 2/3 complex subunit 5	Arpc5	sp|Q9CPW4|ARPC5_MOUSE Actin-related protein 2/3 complex subunit 5 OS=Mus musculus OX=10090 GN=Arpc5 PE=1 SV=3;tr|Q3UA72|Q3UA72_MOUSE Actin-related protein 2/3 complex subunit 5 OS=Mus musculus OX=10090 GN=Arpc5 PE=1 SV=1	7558	3	15	15	15	10	12	11	10	12	11	77.5	62.3	71.5	71.5	77.5	77.5	16.288	116.67	74	15406000	12951000	12242000	12272000	14887000	12557000	12556000	14081000	6773200	13744000	17408000	23.8301	23.7924	23.6794	23.7634	23.696	23.7274	23.6903	23.8748	22.5822	23.6452	23.5123	32014000	33460000	28934000	35848000
Q9D898;A0A0R3P9C9	Actin-related protein 2/3 complex subunit 5-like protein	Arpc5l	sp|Q9D898|ARP5L_MOUSE Actin-related protein 2/3 complex subunit 5-like protein OS=Mus musculus OX=10090 GN=Arpc5l PE=1 SV=1	8172	3	10	10	10	6	8	9	6	8	9	72.5	45.1	67.3	68	72.5	72.5	16.98	40.814	26	650610	613620	513210	549730	667840	552170	542590	559370	742040	663240	1018200	19.2645	19.3928	19.1032	19.2829	19.2176	19.2201	19.1579	19.221	19.3919	19.272	19.4166	1169700	1258300	1212400	1320500
P56212;E9Q827;E9Q4B9;E9PXD7	cAMP-regulated phosphoprotein 19	Arpp19	sp|P56212|ARP19_MOUSE cAMP-regulated phosphoprotein 19 OS=Mus musculus OX=10090 GN=Arpp19 PE=1 SV=2;tr|E9Q827|E9Q827_MOUSE cAMP-regulated phosphoprotein 19 OS=Mus musculus OX=10090 GN=Arpp19 PE=1 SV=1;tr|E9Q4B9|E9Q4B9_MOUSE cAMP-regulated phosphoprotein 19	3651	3	12	11	10	8	6	9	7	5	8	80.4	62.5	51.8	68.8	70.5	70.5	12.293	28.599	20	1654200	1250000	962520	1176900	1267200	871950	1201500	897570	710000	1310400	2351000	20.6108	20.4193	20.0105	20.3811	20.1417	19.8793	20.3048	19.9033	19.3283	20.2544	20.6239	1673600	1838900	1623700	1969400
Q9EQP6	Arrestin-C	Arr3	sp|Q9EQP6|ARRC_MOUSE Arrestin-C OS=Mus musculus OX=10090 GN=Arr3 PE=1 SV=1	8420	3	1	1	1	1	1	1	1	1	1	2.6	2.6	2.6	2.6	2.6	2.6	41.921	2.729	4	237890	213680	252890	242300	321100	254400	274330	253610	95743	271490	282410	17.813	17.8709	18.0822	18.101	18.1611	18.1021	18.174	18.0799	16.4377	17.9834	17.5665	372270	446900	400040	433490
Q3UJZ3	Armadillo repeat-containing protein 7	Armc7	sp|Q3UJZ3|ARMC7_MOUSE Armadillo repeat-containing protein 7 OS=Mus musculus OX=10090 GN=Armc7 PE=1 SV=2	4490	3	2	2	2	0	2	2	0	2	2	20.7	0	20.7	20.7	20.7	20.7	21.638	6.9827	4	0	0	0	0	0	0	0	0	0	0	0	#NUM!	#NUM!	#NUM!	#NUM!	#NUM!	#NUM!	#NUM!	#NUM!	#NUM!	#NUM!	#NUM!	26350	23282	20379	24745
F7DF62		Arrb1	tr|F7DF62|F7DF62_MOUSE Beta-arrestin-1 (Fragment) OS=Mus musculus OX=10090 GN=Arrb1 PE=1 SV=1	2341	3	6	2	2	6	6	5	2	2	2	43	43	43	37.2	14.9	14.9	13.252	9.8094	6	648440	594980	671220	650080	738670	634940	659220	654920	271420	707060	678990	19.2597	19.3483	19.4904	19.5248	19.363	19.4216	19.4388	19.4486	17.941	19.3643	18.8321	512070	611750	592610	612360
Q8BWG8;J3QNU6;E0CY53;E0CYB1	Beta-arrestin-1	Arrb1	sp|Q8BWG8|ARRB1_MOUSE Beta-arrestin-1 OS=Mus musculus OX=10090 GN=Arrb1 PE=1 SV=1;tr|J3QNU6|J3QNU6_MOUSE Beta-arrestin-1 OS=Mus musculus OX=10090 GN=Arrb1 PE=1 SV=1	6112	3	27	27	22	18	21	18	14	16	14	75.4	59.3	63.6	48.8	75.4	65.6	46.972	246.87	77	4389600	3852000	4081800	4008000	4992800	4257600	4283600	4333300	1744100	4619500	6295700	22.0187	22.043	22.0948	22.149	22.1199	22.167	22.1388	22.1746	20.6249	22.0722	22.045	6774700	7223400	6716800	7885700
Q91YI4;Q5F2D9;J3QNV6	Beta-arrestin-2	Arrb2	sp|Q91YI4|ARRB2_MOUSE Beta-arrestin-2 OS=Mus musculus OX=10090 GN=Arrb2 PE=1 SV=1;tr|Q5F2D9|Q5F2D9_MOUSE Arrestin, beta 2 OS=Mus musculus OX=10090 GN=Arrb2 PE=1 SV=1	7145	3	24	23	23	19	19	19	19	18	18	72.7	58.3	55.6	60.5	71	71	46.313	91.226	70	4705100	3920800	3543900	4193800	4958700	4206700	4416100	4197000	3031700	4862100	5651900	22.1189	22.0685	21.8909	22.2144	22.11	22.1496	22.1828	22.1285	21.4225	22.146	21.8893	6783300	6364100	5514300	7825300
Q99KN1;A2AIS9;F7ANZ2;D6RDR8;F6Q4G2	Arrestin domain-containing protein 1	Arrdc1	sp|Q99KN1|ARRD1_MOUSE Arrestin domain-containing protein 1 OS=Mus musculus OX=10090 GN=Arrdc1 PE=1 SV=2;tr|A2AIS9|A2AIS9_MOUSE Arrestin domain-containing protein 1 (Fragment) OS=Mus musculus OX=10090 GN=Arrdc1 PE=1 SV=1	7386	3	12	12	12	8	10	9	8	10	9	46.3	25.3	37.6	34.6	46.3	46.3	46.329	57.367	28	466550	387600	419290	427300	524010	449870	435930	417730	432240	521520	637320	18.7848	18.73	18.8116	18.9194	18.8677	18.9245	18.8422	18.7998	18.6123	18.9252	18.7407	520250	497160	450980	565730
P50428;F6QGM0	Arylsulfatase A	Arsa	sp|P50428|ARSA_MOUSE Arylsulfatase A OS=Mus musculus OX=10090 GN=Arsa PE=1 SV=2	3564	3	7	6	6	6	6	5	5	5	4	15.6	13.4	14	11.9	14.2	14.2	53.748	24.053	16	420090	384600	340580	371150	430160	363010	355160	429790	466840	476420	589710	18.6334	18.7188	18.5116	18.7162	18.583	18.615	18.5465	18.8409	18.7234	18.7947	18.6287	439820	492700	409110	522980
A0A0R4J138;P50429	Arylsulfatase B	Arsb	tr|A0A0R4J138|A0A0R4J138_MOUSE Arylsulfatase B OS=Mus musculus OX=10090 GN=Arsb PE=1 SV=1;sp|P50429|ARSB_MOUSE Arylsulfatase B OS=Mus musculus OX=10090 GN=Arsb PE=1 SV=3	397	3	10	10	10	7	8	9	7	8	9	16.5	13.5	15.2	15.2	16.5	16.5	59.704	24.983	27	989370	856960	950450	873840	951870	775720	803520	767140	2128500	1083600	1970400	19.8692	19.8747	19.9923	19.9515	19.7289	19.7105	19.7244	19.6767	20.9122	19.9803	20.3691	1449900	1521400	1658100	1733500
Q3TYD4	Arylsulfatase G	Arsg	sp|Q3TYD4|ARSG_MOUSE Arylsulfatase G OS=Mus musculus OX=10090 GN=Arsg PE=2 SV=1	4330	3	3	3	3	2	1	1	2	1	1	5	3.6	1.3	1.3	5	5	57.433	3.1052	4	18093	11654	10525	15117	17646	12241	12505	14686	9901.4	17949	23831	14.0962	13.6743	13.4955	14.0984	13.9755	13.7248	13.7186	13.9698	13.1642	14.0645	13.9996	9622.6	9752.8	7608	8602.1
A0A0R4J1N2;Q9D2L1	Arylsulfatase K	Arsk	tr|A0A0R4J1N2|A0A0R4J1N2_MOUSE Arylsulfatase K OS=Mus musculus OX=10090 GN=Arsk PE=1 SV=1;sp|Q9D2L1|ARSK_MOUSE Arylsulfatase K OS=Mus musculus OX=10090 GN=Arsk PE=2 SV=2	435	3	5	5	5	3	1	3	3	1	3	6.3	3.8	1.3	3.8	6.3	6.3	63.099	1.4774	7	37565	31787	33789	28928	34582	27838	23588	38985	22431	29087	25887	15.1502	15.122	15.1783	15.0347	14.9462	14.9101	14.6342	15.3782	14.344	14.7609	14.119	31885	31781	32678	37501
Q9WV54;D3Z505	Acid ceramidase;Acid ceramidase subunit alpha;Acid ceramidase subunit beta	Asah1	sp|Q9WV54|ASAH1_MOUSE Acid ceramidase OS=Mus musculus OX=10090 GN=Asah1 PE=1 SV=1	8860	3	21	21	21	20	17	17	20	17	17	51.3	49.5	48.7	42.6	51.3	51.3	44.669	79.433	86	9156200	7305100	7490700	8163900	10856000	8692300	9220200	9556000	4294000	9835900	7389800	23.0794	22.9663	22.9707	23.1754	23.2405	23.1967	23.2448	23.3156	21.9247	23.1625	22.2761	9967300	9454800	8540500	10869000
H3BJY2;E9QN63;Q9QWY8;H3BL41;E9QMJ1;H3BKE6;E9QMI7;H3BKD4;H3BK40;H3BJM7	Arf-GAP with SH3 domain, ANK repeat and PH domain-containing protein 1	Asap1	tr|H3BJY2|H3BJY2_MOUSE Arf-GAP with SH3 domain, ANK repeat and PH domain-containing protein 1 OS=Mus musculus OX=10090 GN=Asap1 PE=1 SV=1;tr|E9QN63|E9QN63_MOUSE Arf-GAP with SH3 domain, ANK repeat and PH domain-containing protein 1 OS=Mus musculus OX=10090	2204	3	43	43	42	32	34	35	31	33	34	42	34.1	33.9	33.9	42	41.2	127.02	323.31	104	3183500	2667800	2519500	2671100	3193600	2597400	2942700	2874800	2078100	3216400	4634200	21.5553	21.513	21.3987	21.5635	21.4752	21.454	21.5971	21.5826	20.8776	21.5499	21.6029	4654000	4947200	4066600	5192400
D3YX85;E9PX52;Q7SIG6	Arf-GAP with SH3 domain, ANK repeat and PH domain-containing protein 2	Asap2	tr|D3YX85|D3YX85_MOUSE Arf-GAP with SH3 domain, ANK repeat and PH domain-containing protein 2 OS=Mus musculus OX=10090 GN=Asap2 PE=1 SV=2;tr|E9PX52|E9PX52_MOUSE Arf-GAP with SH3 domain, ANK repeat and PH domain-containing protein 2 OS=Mus musculus OX=10090	1589	3	5	4	4	2	3	3	1	2	2	7	2.5	3.5	4.4	6	6	106.4	62.153	5	7532.7	5170.3	5830	4104.6	2536	4823.7	4059.7	4398.7	6005.3	6808.2	8301.5	12.832	12.5018	12.6433	12.2176	11.1768	12.3813	12.0956	12.2305	12.4428	12.6659	12.4782	26306	27748	31022	28589
A0A0N4SV07;Q9WV72;A8Y5I6;D6RDR7	Ankyrin repeat and SOCS box protein 3	Asb3	tr|A0A0N4SV07|A0A0N4SV07_MOUSE Ankyrin repeat and SOCS box protein 3 OS=Mus musculus OX=10090 GN=Asb3 PE=1 SV=1;sp|Q9WV72|ASB3_MOUSE Ankyrin repeat and SOCS box protein 3 OS=Mus musculus OX=10090 GN=Asb3 PE=1 SV=2;tr|A8Y5I6|A8Y5I6_MOUSE Ankyrin repeat and	224	3	4	4	4	1	2	1	1	2	1	8.5	2.3	4.8	2.3	8.5	8.5	62.484	6.2104	4	9043.3	6825.1	7733.9	8676.3	11148	9237.8	8549.4	9027.7	18345	8069.9	15087	13.0957	12.9024	13.051	13.2974	13.313	13.3187	13.17	13.2677	14.0539	12.9112	13.34	47388	44758	41319	50663
Q91ZU1	Ankyrin repeat and SOCS box protein 6	Asb6	sp|Q91ZU1|ASB6_MOUSE Ankyrin repeat and SOCS box protein 6 OS=Mus musculus OX=10090 GN=Asb6 PE=1 SV=1	7200	3	8	8	8	6	6	5	6	6	5	23	16.5	18.9	15.1	23	23	46.276	30.934	18	146980	123010	149120	110190	155910	130480	130630	120070	176550	142020	193300	17.1183	17.0742	17.3201	16.9642	17.1188	17.1388	17.1036	17.0011	17.3205	17.0486	17.0195	195280	197140	205640	209570
Q9D8Z1	Activating signal cointegrator 1 complex subunit 1	Ascc1	sp|Q9D8Z1|ASCC1_MOUSE Activating signal cointegrator 1 complex subunit 1 OS=Mus musculus OX=10090 GN=Ascc1 PE=1 SV=1	8203	3	8	8	8	6	8	8	6	8	8	23	17.7	23	23	23	23	41.279	25.827	22	318610	281320	269940	270950	358070	285170	272500	278410	358890	324250	493790	18.2345	18.2677	18.1763	18.2622	18.3184	18.2668	18.1643	18.2144	18.344	18.2396	18.3726	502110	575300	487070	587100
Q91WR3	Activating signal cointegrator 1 complex subunit 2	Ascc2	sp|Q91WR3|ASCC2_MOUSE Activating signal cointegrator 1 complex subunit 2 OS=Mus musculus OX=10090 GN=Ascc2 PE=1 SV=1	7099	3	16	16	16	14	10	13	14	10	13	28.6	22.7	15.9	23.5	28.6	28.6	85.652	91.467	38	535710	465840	540690	431190	613300	464430	541690	537870	503290	581670	855570	18.9842	18.9953	19.1785	18.9325	19.0947	18.9705	19.1555	19.1645	18.8318	19.0827	19.1656	524390	552310	507030	577300
E9PZJ8;A0A1W2P6I6;A0A1W2P891	Activating signal cointegrator 1 complex subunit 3	Ascc3	sp|E9PZJ8|ASCC3_MOUSE Activating signal cointegrator 1 complex subunit 3 OS=Mus musculus OX=10090 GN=Ascc3 PE=1 SV=1	1930	3	61	61	61	46	43	47	46	43	47	32.3	23	22.7	24.8	32.3	32.3	250.55	154.11	147	2931900	2719900	2819000	2639400	3323800	2808100	2854500	2931900	3117700	3126200	4186300	21.4365	21.5409	21.5608	21.5463	21.5329	21.5665	21.5532	21.611	21.4629	21.5088	21.4563	3149800	3683100	3170900	3695500
A0A1W2P7K2;Q9CQE6;A0A1W2P7E1	Histone chaperone ASF1A	Asf1a	tr|A0A1W2P7K2|A0A1W2P7K2_MOUSE ASF1 anti-silencing function 1 homolog A (S. cerevisiae), isoform CRA_a OS=Mus musculus OX=10090 GN=Asf1a PE=1 SV=1;sp|Q9CQE6|ASF1A_MOUSE Histone chaperone ASF1A OS=Mus musculus OX=10090 GN=Asf1a PE=1 SV=1	677	3	5	5	4	5	5	5	4	4	4	52.2	52.2	52.2	52.2	52.2	46.3	15.029	16.433	13	383230	316990	260200	306190	396000	296470	341130	243540	1174600	351360	779620	18.5009	18.4399	18.1233	18.4386	18.4636	18.3229	18.4884	18.0214	20.0545	18.3555	19.0314	488540	562260	420290	665350
Q9DAP7	Histone chaperone ASF1B	Asf1b	sp|Q9DAP7|ASF1B_MOUSE Histone chaperone ASF1B OS=Mus musculus OX=10090 GN=Asf1b PE=1 SV=1	8230	3	3	2	2	3	3	3	2	2	2	18.3	18.3	18.3	18.3	14.4	14.4	22.464	5.0154	6	90639	86600	44083	71939	77472	62381	67775	50958	213350	84341	145150	16.4209	16.5679	15.562	16.349	16.1099	16.0742	16.1569	15.7646	17.5937	16.2968	16.6062	129220	125100	83959	162210
Q91X20;E9PU93;D3YYA0;D6RI55;D6RET1	Set1/Ash2 histone methyltransferase complex subunit ASH2	Ash2l	sp|Q91X20|ASH2L_MOUSE Set1/Ash2 histone methyltransferase complex subunit ASH2 OS=Mus musculus OX=10090 GN=Ash2l PE=1 SV=1;tr|E9PU93|E9PU93_MOUSE Set1/Ash2 histone methyltransferase complex subunit ASH2 OS=Mus musculus OX=10090 GN=Ash2l PE=1 SV=1;tr|D3YYA0	7106	3	21	21	21	14	17	17	14	17	17	42.2	30.3	34.5	36.8	42.2	42.2	68.249	88.762	54	903230	768940	786070	763790	953240	767800	832150	683680	1991300	990850	1802800	19.7378	19.7183	19.7183	19.7573	19.731	19.6957	19.7749	19.5106	20.8161	19.8512	20.2408	1582800	1844000	1543200	1930200
Q91YI0;E0CY49;F7D439;E0CYV3	Argininosuccinate lyase	Asl	sp|Q91YI0|ARLY_MOUSE Argininosuccinate lyase OS=Mus musculus OX=10090 GN=Asl PE=1 SV=1;tr|E0CY49|E0CY49_MOUSE Argininosuccinate lyase (Fragment) OS=Mus musculus OX=10090 GN=Asl PE=1 SV=1	7143	3	24	24	24	24	23	23	24	23	23	54.1	54.1	51.7	51.7	54.1	54.1	51.739	114.1	87	7691000	6879500	6906700	6975000	8464900	7416700	7062200	7789800	5512300	8079200	8832200	22.8278	22.8797	22.8536	22.9483	22.8815	22.9677	22.8601	23.0208	22.285	22.8786	22.5334	9878400	10360000	9536600	11130000
O54984;A0A1B0GRE1	ATPase Asna1	Asna1	sp|O54984|ASNA_MOUSE ATPase Asna1 OS=Mus musculus OX=10090 GN=Asna1 PE=1 SV=2	2869	3	13	13	13	11	11	11	11	11	11	50.9	47.7	45.1	42.8	50.9	50.9	38.822	74.7	49	4295600	3618100	4240100	3261400	4569000	3762500	3458400	4078500	3156400	4479400	6436600	21.9875	21.9526	22.1497	21.8516	21.9919	21.9886	21.8301	22.0872	21.4807	22.0277	22.0769	5340300	5860600	5229700	5989900
Q61024;D3Z0C2;D3YYR0;D3Z028	Asparagine synthetase [glutamine-hydrolyzing]	Asns	sp|Q61024|ASNS_MOUSE Asparagine synthetase [glutamine-hydrolyzing] OS=Mus musculus OX=10090 GN=Asns PE=1 SV=3	4876	3	23	23	23	21	21	22	21	21	22	54.5	48.7	49.6	51.3	54.5	54.5	64.282	89.94	78	2819600	2885500	2840600	2651100	3240200	2713300	2526300	2334800	7288300	3273600	7135300	21.3801	21.6262	21.5718	21.5527	21.4961	21.517	21.377	21.2825	22.688	21.5753	22.2256	4198200	5436900	5135200	5907000
Q8BFS9;Q3TGY6;D3Z0F1	Asparagine synthetase domain-containing protein 1	Asnsd1	sp|Q8BFS9|ASND1_MOUSE Asparagine synthetase domain-containing protein 1 OS=Mus musculus OX=10090 GN=Asnsd1 PE=2 SV=1	5724	3	11	11	11	9	9	10	9	9	10	22.3	19.1	18.8	20.7	22.3	22.3	69.752	38.097	31	305020	271180	283660	267340	331830	264600	279650	248680	188190	314670	551910	18.1716	18.2147	18.2478	18.2428	18.2086	18.1588	18.2017	18.0515	17.4126	18.1963	18.5331	512330	542740	523370	599680
B7ZN55;Q9JHE3	Neutral ceramidase;Neutral ceramidase soluble form	Asah2	tr|B7ZN55|B7ZN55_MOUSE Neutral ceramidase OS=Mus musculus OX=10090 GN=Asah2 PE=1 SV=1;sp|Q9JHE3|ASAH2_MOUSE Neutral ceramidase OS=Mus musculus OX=10090 GN=Asah2 PE=1 SV=1	1402	3	1	1	1	0	0	1	0	0	1	1.7	0	0	1.7	1.7	1.7	83.379	6.1582	1	0	0	0	0	0	0	0	0	0	0	0	#NUM!	#NUM!	#NUM!	#NUM!	#NUM!	#NUM!	#NUM!	#NUM!	#NUM!	#NUM!	#NUM!	0	0	0	0
A2AL85;Q8BSY0;Q8CBM2;Q3TU40;A2AL81;A2AL77;A2AL83;A2AL79;Q6P8S1;A2AL78;A2AL75;A2AL71;Q9CR06;A2AL74;A2AL76	Aspartyl/asparaginyl beta-hydroxylase	Asph	tr|A2AL85|A2AL85_MOUSE Aspartyl/asparaginyl beta-hydroxylase OS=Mus musculus OX=10090 GN=Asph PE=1 SV=1;sp|Q8BSY0|ASPH_MOUSE Aspartyl/asparaginyl beta-hydroxylase OS=Mus musculus OX=10090 GN=Asph PE=1 SV=1;tr|Q8CBM2|Q8CBM2_MOUSE Aspartyl/asparaginyl beta-h	1083	3	32	32	31	29	30	28	29	29	27	52.7	46.8	46.9	45.8	52.7	51.7	81.467	178.04	120	6642500	5554900	8678100	5013100	6955800	6029400	6738500	6375100	6422500	6365000	8332500	22.6164	22.5711	23.183	22.4718	22.5983	22.669	22.7924	22.7316	22.5055	22.5346	22.4493	8355400	8712500	11344000	8019800
Q8CJ27	Abnormal spindle-like microcephaly-associated protein homolog	Aspm	sp|Q8CJ27|ASPM_MOUSE Abnormal spindle-like microcephaly-associated protein homolog OS=Mus musculus OX=10090 GN=Aspm PE=1 SV=2	6457	3	4	3	3	1	2	1	1	1	0	1.3	0.4	0.6	0.2	1.1	1.1	364.21	2.6305	2	0	0	0	1035.3	0	1956.3	0	0	2289.1	1865.2	2437	#NUM!	#NUM!	#NUM!	10.2304	#NUM!	11.0793	#NUM!	#NUM!	11.0514	10.798	10.7099	0	0	0	0
Q09PK2	Retroviral-like aspartic protease 1	Asprv1	sp|Q09PK2|APRV1_MOUSE Retroviral-like aspartic protease 1 OS=Mus musculus OX=10090 GN=Asprv1 PE=1 SV=1	4149	3	11	11	11	10	9	9	10	9	9	61.1	52.2	41.6	49.3	61.1	61.1	37.174	81.946	41	2553200	1916300	1183800	2599200	3038400	2291100	2308600	2412000	62191	3483900	1838300	21.237	21.0357	20.309	21.5242	21.4034	21.273	21.247	21.3294	15.8152	21.6651	20.269	4916500	5459500	3312300	7656600
Q8VBT9;A2ABZ8;A2AC05;A2AC02;A2AC03;A2AC01;E9PVI1;F7CRQ2;E9PWZ4;E9Q779;F7B7K7;F6S7C9;E9PUH8;A2AC00	Tether containing UBX domain for GLUT4	Aspscr1	sp|Q8VBT9|ASPC1_MOUSE Tether containing UBX domain for GLUT4 OS=Mus musculus OX=10090 GN=Aspscr1 PE=1 SV=1;tr|A2ABZ8|A2ABZ8_MOUSE Tether-containing UBX domain for GLUT4 (Fragment) OS=Mus musculus OX=10090 GN=Aspscr1 PE=1 SV=8;tr|A2AC05|A2AC05_MOUSE Tether-	6835	3	25	25	25	20	18	20	20	18	20	54.4	43.8	40.5	44.2	54.4	54.4	59.795	163.87	51	1187200	1005300	1203400	976370	1201400	947800	1094900	996870	1045700	1209300	2008200	20.1322	20.105	20.3327	20.1116	20.0648	19.9996	20.1708	20.0546	19.8868	20.1386	20.3965	1505500	1607600	1571300	1705900
Q8C0M9	Isoaspartyl peptidase/L-asparaginase;Isoaspartyl peptidase/L-asparaginase alpha chain;Isoaspartyl peptidase/L-asparaginase beta chain	Asrgl1	sp|Q8C0M9|ASGL1_MOUSE Isoaspartyl peptidase/L-asparaginase OS=Mus musculus OX=10090 GN=Asrgl1 PE=1 SV=1	6199	3	13	13	13	12	11	11	12	11	11	43.9	41.7	35.9	35.9	43.9	43.9	33.95	37.106	38	1093200	1023900	1012600	843990	1099700	912120	1030900	931970	2271200	1158400	2382400	20.0132	20.1315	20.0836	19.9014	19.9372	19.9442	20.0839	19.9575	21.0058	20.0766	20.643	1914900	1793100	1977600	1755700
P16460	Argininosuccinate synthase	Ass1	sp|P16460|ASSY_MOUSE Argininosuccinate synthase OS=Mus musculus OX=10090 GN=Ass1 PE=1 SV=1	3204	3	24	24	24	21	21	23	21	21	23	67	58	56.3	65.3	67	67	46.584	71.327	94	8227000	9683200	14692000	12045000	15412000	17915000	11883000	13297000	14380000	12501000	11499000	22.925	23.3729	23.9425	23.7365	23.746	24.24	23.6108	23.7922	23.6684	23.5084	22.914	10394000	13225000	16860000	19157000
Q80Z10	Astrotactin-2	Astn2	sp|Q80Z10|ASTN2_MOUSE Astrotactin-2 OS=Mus musculus OX=10090 GN=Astn2 PE=1 SV=2	5681	3	1	1	1	1	1	1	1	1	1	0.5	0.5	0.5	0.5	0.5	0.5	149.39	1.2417	3	74365	66104	68484	62050	80242	58850	85882	64496	55097	79560	69839	16.1354	16.1783	16.1975	16.1357	16.1605	15.9901	16.4985	16.1045	15.6405	16.2126	15.5508	72429	91043	81213	80568
Q8QZV7;A0A0N4SVS8;F7BP94;F6W761	Protein asunder homolog	Asun	sp|Q8QZV7|INT13_MOUSE Integrator complex subunit 13 OS=Mus musculus OX=10090 GN=IntS13 PE=1 SV=2;tr|A0A0N4SVS8|A0A0N4SVS8_MOUSE Integrator complex subunit 13 (Fragment) OS=Mus musculus OX=10090 GN=Ints13 PE=1 SV=1;tr|F7BP94|F7BP94_MOUSE Integrator complex	6655	3	19	19	19	13	15	13	13	15	13	25.4	17.6	20.6	17.6	25.4	25.4	82.779	69.23	44	445070	386050	407740	367750	482360	389370	410860	362120	769010	507550	757080	18.7168	18.7242	18.7713	18.7029	18.7482	18.7161	18.7567	18.5937	19.4435	18.8861	18.9891	684700	720780	676530	819790
A0A2I3BQW0;P59598	Putative Polycomb group protein ASXL1	Asxl1	tr|A0A2I3BQW0|A0A2I3BQW0_MOUSE Putative Polycomb group protein ASXL1 OS=Mus musculus OX=10090 GN=Asxl1 PE=1 SV=1;sp|P59598|ASXL1_MOUSE Polycomb group protein ASXL1 OS=Mus musculus OX=10090 GN=Asxl1 PE=1 SV=1	774	3	2	2	2	1	1	0	1	1	0	2.2	0.5	0.5	0	2.2	2.2	162.52	6.0856	2	0	0	0	0	1487.6	0	0	0	0	0	0	#NUM!	#NUM!	#NUM!	#NUM!	10.4072	#NUM!	#NUM!	#NUM!	#NUM!	#NUM!	#NUM!	1626.5	2135.6	1249.5	0
Q9D5T0;A0A494B9Y0;A0A494BAB5;A0A494B9L7	ATPase family AAA domain-containing protein 1	Atad1	sp|Q9D5T0|ATAD1_MOUSE ATPase family AAA domain-containing protein 1 OS=Mus musculus OX=10090 GN=Atad1 PE=1 SV=1;tr|A0A494B9Y0|A0A494B9Y0_MOUSE ATPase family AAA domain-containing protein 1 OS=Mus musculus OX=10090 GN=Atad1 PE=1 SV=1;tr|A0A494BAB5|A0A494BAB	8096	3	16	16	16	15	15	13	15	15	13	46.5	44	44.6	34.3	46.5	46.5	40.744	197.99	48	2074100	1865700	1759600	1550400	2048400	1811200	1837100	1849400	3092900	1942800	2601400	20.9371	20.9971	20.8808	20.7787	20.8345	20.9339	20.9174	20.9462	21.4513	20.8226	20.7699	2344600	2754800	2165900	2505800
G3X963;Q8CDM1	ATPase family AAA domain-containing protein 2	Atad2	tr|G3X963|G3X963_MOUSE ATPase family AAA domain-containing protein 2 OS=Mus musculus OX=10090 GN=Atad2 PE=1 SV=1;sp|Q8CDM1|ATAD2_MOUSE ATPase family AAA domain-containing protein 2 OS=Mus musculus OX=10090 GN=Atad2 PE=1 SV=1	2514	3	41	41	37	26	31	31	22	27	27	38	23.8	29	27.4	38	35.1	155.28	323.31	85	915960	765840	679650	706590	903850	739480	746140	574990	1737100	880500	1419400	19.758	19.7125	19.5084	19.645	19.6542	19.6415	19.6175	19.2608	20.6191	19.6808	19.8959	1439000	1623200	1243100	1750000
E9Q166		Atad2b	tr|E9Q166|E9Q166_MOUSE ATPase family, AAA domain-containing 2B OS=Mus musculus OX=10090 GN=Atad2b PE=1 SV=1	1950	3	40	36	30	29	32	29	22	23	23	34.9	25.1	27.4	24.5	32.3	27.7	164.72	122.54	74	772690	628880	683180	644290	797750	624110	720650	615850	918590	771130	1206300	19.5126	19.4282	19.5159	19.5119	19.4741	19.3968	19.5674	19.3598	19.6999	19.4895	19.6612	1115300	1184300	1086800	1338100
Q925I1;H3BKI6;H3BK90;V9GWS5;V9GWS6	ATPase family AAA domain-containing protein 3	Atad3	sp|Q925I1|ATAD3_MOUSE ATPase family AAA domain-containing protein 3 OS=Mus musculus OX=10090 GN=Atad3 PE=1 SV=1	7310	3	34	34	34	31	28	30	31	28	30	56.5	53.3	46.5	52.6	56.5	56.5	66.741	147.49	102	4216000	3646200	3951100	3459400	4400000	3589000	4046300	3931500	8306900	4209500	5698700	21.9605	21.9638	22.0478	21.9366	21.9375	21.9205	22.0566	22.0342	22.8767	21.9381	21.9012	5299700	5927300	5305000	5880500
Z4YKQ9;Q4QY64	ATPase family AAA domain-containing protein 5	Atad5	tr|Z4YKQ9|Z4YKQ9_MOUSE ATPase family AAA domain-containing protein 5 OS=Mus musculus OX=10090 GN=Atad5 PE=1 SV=1;sp|Q4QY64|ATAD5_MOUSE ATPase family AAA domain-containing protein 5 OS=Mus musculus OX=10090 GN=Atad5 PE=1 SV=1	4625	3	23	23	23	4	12	6	4	12	6	13.8	2.8	6.9	3.3	13.8	13.8	203.62	155.21	22	44178	33954	18599	35043	38912	31764	36814	18820	137430	44851	78455	15.3841	15.2171	14.317	15.3114	15.1164	15.1005	15.2764	14.3276	16.9591	15.3857	15.7186	147610	168950	112900	178540
A0A1L1SQ41;Q9Z2A5;A0A140LJ98	Arginyl-tRNA--protein transferase 1	Ate1	tr|A0A1L1SQ41|A0A1L1SQ41_MOUSE Arginyl-tRNA--protein transferase 1 OS=Mus musculus OX=10090 GN=Ate1 PE=1 SV=1;sp|Q9Z2A5|ATE1_MOUSE Arginyl-tRNA--protein transferase 1 OS=Mus musculus OX=10090 GN=Ate1 PE=1 SV=2	619	3	14	14	0	8	12	11	0	0	0	30.1	17.7	24.5	24.9	30.1	0	64.094	51.973	33	897110	812640	890850	692210	986950	862230	828560	917820	686870	937090	1194000	19.728	19.7981	19.8988	19.6154	19.7811	19.8631	19.7687	19.9355	19.2805	19.7707	19.6464	1567400	1767400	1662100	1863700
P81269;D3Z7P7;D3Z326;F6VJ22;D3Z6A5;F6QWT6;F6U9F5;F6Q346;F6W4F5;E9PWV9;D3Z7M6;F6QKL8;D3Z2U7;F6U840;E9PWM8	Cyclic AMP-dependent transcription factor ATF-1	Atf1	sp|P81269|ATF1_MOUSE Cyclic AMP-dependent transcription factor ATF-1 OS=Mus musculus OX=10090 GN=Atf1 PE=1 SV=1;tr|D3Z7P7|D3Z7P7_MOUSE cAMP-responsive element modulator OS=Mus musculus OX=10090 GN=Crem PE=1 SV=1;tr|D3Z326|D3Z326_MOUSE cAMP-responsive eleme	3971	3	4	2	2	4	4	3	2	2	1	18.6	18.6	18.6	8.9	12.6	12.6	29.237	8.5454	5	151560	131180	106520	121310	156190	111160	137550	111010	163550	135930	269670	17.1626	17.167	16.8348	17.1029	17.1214	16.9076	17.178	16.8879	17.2102	16.9854	17.4999	245300	293610	203600	306000
P16951;G3UXC3;A2AQE9;F6Z2B2;A2AQF0;A2AQF1	Cyclic AMP-dependent transcription factor ATF-2	Atf2	sp|P16951|ATF2_MOUSE Cyclic AMP-dependent transcription factor ATF-2 OS=Mus musculus OX=10090 GN=Atf2 PE=1 SV=2;tr|G3UXC3|G3UXC3_MOUSE Cyclic AMP-dependent transcription factor ATF-2 OS=Mus musculus OX=10090 GN=Atf2 PE=1 SV=1	3208	3	13	10	10	8	6	8	6	4	6	37	20.3	13.3	18.1	32.4	32.4	52.297	85.754	12	61102	38065	41582	35092	45844	33950	41902	33959	60036	39292	96777	15.852	15.382	15.4777	15.3134	15.3529	15.1965	15.4632	15.1791	15.7644	15.1948	16.0214	108650	94195	88576	136030
Q3TZR9;Q3US59;V9GXN6;Q8R0S1;V9GX99;V9GXX5	Cyclic AMP-dependent transcription factor ATF-7	Atf7	tr|Q3TZR9|Q3TZR9_MOUSE Cyclic AMP-dependent transcription factor ATF-7 OS=Mus musculus OX=10090 GN=Atf7 PE=1 SV=1;tr|Q3US59|Q3US59_MOUSE Cyclic AMP-dependent transcription factor ATF-7 OS=Mus musculus OX=10090 GN=Gm28047 PE=2 SV=1;tr|V9GXN6|V9GXN6_MOUSE Cy	4338	3	16	16	13	7	7	7	5	5	5	26.9	17.4	16.8	19	26.9	22.4	51.779	69.784	18	352040	311220	297230	280070	383440	262100	319710	272770	553110	336640	696540	18.3785	18.4134	18.3152	18.31	18.4171	18.1451	18.3948	18.1849	18.968	18.2937	18.8689	425320	512280	411550	514410
Q7TT18;A0A087WR75;A0A0N4SVP5;A0A087WR39;A0A087WQB3;A0A087WNQ2;A0A087WPT6;A0A0N4SVA8	Activating transcription factor 7-interacting protein 1	Atf7ip	sp|Q7TT18|MCAF1_MOUSE Activating transcription factor 7-interacting protein 1 OS=Mus musculus OX=10090 GN=Atf7ip PE=1 SV=1;tr|A0A087WR75|A0A087WR75_MOUSE Activating transcription factor 7-interacting protein 1 (Fragment) OS=Mus musculus OX=10090 GN=Atf7ip	5531	3	26	26	26	8	8	7	8	8	7	24.1	6	7.7	7.4	24.1	24.1	138.59	225.17	18	111340	99341	96492	93728	112190	82992	106220	88524	170300	122060	197110	16.7177	16.7659	16.6921	16.7307	16.6441	16.4861	16.8051	16.5614	17.2685	16.8301	17.0477	103880	108410	92939	111630
A0A0R4J029;Q8R1P4;A0A286YD93	Ubiquitin-like-conjugating enzyme ATG10	Atg10	tr|A0A0R4J029|A0A0R4J029_MOUSE Autophagy-related 10 (Yeast), isoform CRA_a OS=Mus musculus OX=10090 GN=Atg10 PE=1 SV=1;sp|Q8R1P4|ATG10_MOUSE Ubiquitin-like-conjugating enzyme ATG10 OS=Mus musculus OX=10090 GN=Atg10 PE=1 SV=1;tr|A0A286YD93|A0A286YD93_MOUSE	277	3	2	2	2	2	1	1	2	1	1	10.4	10.4	4.7	4.7	10.4	10.4	24.278	3.1671	4	68417	60601	51707	48251	67338	55703	58498	57224	65458	67170	111280	16.0152	16.0529	15.7921	15.7728	15.9076	15.9108	15.9445	15.9319	15.8891	15.9684	16.2229	27532	24280	22748	23032
Q8BIR2;H3BKA9;E9Q1A4	Protein asteroid homolog 1	Aste1	sp|Q8BIR2|ASTE1_MOUSE Protein asteroid homolog 1 OS=Mus musculus OX=10090 GN=Aste1 PE=2 SV=1;tr|H3BKA9|H3BKA9_MOUSE Protein asteroid homolog 1 (Fragment) OS=Mus musculus OX=10090 GN=Aste1 PE=4 SV=1;tr|E9Q1A4|E9Q1A4_MOUSE Protein asteroid homolog 1 OS=Mus m	5882	3	2	2	2	0	2	1	0	2	1	4.6	0	4.6	1.8	4.6	4.6	76.369	1.6014	3	0	0	0	0	0	0	0	0	0	0	0	#NUM!	#NUM!	#NUM!	#NUM!	#NUM!	#NUM!	#NUM!	#NUM!	#NUM!	#NUM!	#NUM!	5273.2	7787.4	7550	9457.3
Q9D8Z6;A0A2R8VJN5;A0A2R8VH88	Autophagy-related protein 101	Atg101	sp|Q9D8Z6|ATGA1_MOUSE Autophagy-related protein 101 OS=Mus musculus OX=10090 GN=Atg101 PE=1 SV=1;tr|A0A2R8VJN5|A0A2R8VJN5_MOUSE Autophagy-related protein 101 (Fragment) OS=Mus musculus OX=10090 GN=Atg101 PE=1 SV=1;tr|A0A2R8VH88|A0A2R8VH88_MOUSE Autophagy-r	8205	3	5	5	5	4	5	3	4	5	3	28.9	23.9	28.9	17.4	28.9	28.9	25.001	16.724	12	54054	41870	55967	43192	58257	50985	44213	47847	85082	55494	83235	15.6752	15.5194	15.9063	15.613	15.6986	15.7832	15.5406	15.6737	16.2674	15.6929	15.8039	81253	105830	83828	100710
Q9CQY1	Ubiquitin-like protein ATG12	Atg12	sp|Q9CQY1|ATG12_MOUSE Ubiquitin-like protein ATG12 OS=Mus musculus OX=10090 GN=Atg12 PE=1 SV=1	7688	3	4	4	4	4	3	3	4	3	3	23.4	23.4	17	18.4	23.4	23.4	15.207	6.1345	14	724730	659670	591970	597860	828930	630640	660350	711440	476290	775020	947210	19.4202	19.4972	19.3092	19.404	19.5294	19.4118	19.4413	19.568	18.7523	19.4967	19.3124	482420	565940	452570	531050
Q91YI1	Autophagy-related protein 13	Atg13	sp|Q91YI1|ATG13_MOUSE Autophagy-related protein 13 OS=Mus musculus OX=10090 GN=Atg13 PE=1 SV=2	7144	3	5	5	5	4	4	4	4	4	4	16.1	13.6	13.6	13.6	16.1	16.1	56.44	13.937	13	50375	49363	51116	41953	61081	46076	55254	51945	43243	56476	76050	15.5735	15.757	15.7755	15.571	15.7669	15.6371	15.8622	15.7923	15.291	15.7182	15.6737	50474	61784	50018	63160
F6WV21;D6REV1;Q8BZ32;D3Z112;D6RI62	Putative Polycomb group protein ASXL2	Asxl2	tr|F6WV21|F6WV21_MOUSE Putative Polycomb group protein ASXL2 OS=Mus musculus OX=10090 GN=Asxl2 PE=1 SV=1;tr|D6REV1|D6REV1_MOUSE Putative Polycomb group protein ASXL2 OS=Mus musculus OX=10090 GN=Asxl2 PE=1 SV=2;sp|Q8BZ32|ASXL2_MOUSE Putative Polycomb group	1760	3	11	11	11	0	2	2	0	2	2	12.6	0	2.2	2.1	12.6	12.6	147.08	62.093	3	0	0	0	0	0	0	0	0	0	0	0	#NUM!	#NUM!	#NUM!	#NUM!	#NUM!	#NUM!	#NUM!	#NUM!	#NUM!	#NUM!	#NUM!	6371.6	6695.8	8277.1	9396.9
Q8CDJ3;A0A2I3BQC2	Beclin 1-associated autophagy-related key regulator	Atg14	sp|Q8CDJ3|BAKOR_MOUSE Beclin 1-associated autophagy-related key regulator OS=Mus musculus OX=10090 GN=Atg14 PE=1 SV=1	6348	3	5	5	5	2	2	1	2	2	1	15	7.1	4.9	3.5	15	15	55.388	29.583	5	24814	18943	20535	21530	27772	22222	21112	29129	19189	26514	39985	14.552	14.3752	14.4598	14.6086	14.6298	14.5851	14.4742	14.9578	14.1188	14.6273	14.7462	37089	39169	39228	40231
Q8C0J2;D3YZW7	Autophagy-related protein 16-1	Atg16l1	sp|Q8C0J2|A16L1_MOUSE Autophagy-related protein 16-1 OS=Mus musculus OX=10090 GN=Atg16l1 PE=1 SV=1	6193	3	24	24	24	16	19	20	16	19	20	44.8	35.4	35.6	36.1	44.8	44.8	68.171	106.46	56	894470	738620	880550	765880	892190	764820	842970	867150	415470	909070	1008100	19.7238	19.6603	19.8821	19.7613	19.6355	19.6901	19.7936	19.8535	18.5552	19.7269	19.4022	1514300	1473900	1375300	1616900
Q6KAU8;D3Z653;D6RHC1	Autophagy-related protein 16-2	Atg16l2	sp|Q6KAU8|A16L2_MOUSE Autophagy-related protein 16-2 OS=Mus musculus OX=10090 GN=Atg16l2 PE=2 SV=2;tr|D3Z653|D3Z653_MOUSE Autophagy-related 16-like 2 alpha OS=Mus musculus OX=10090 GN=Atg16l2 PE=1 SV=1	5170	3	7	7	7	3	1	2	3	1	2	15.7	6.7	2.6	5.5	15.7	15.7	69.24	128.72	6	34732	28203	32177	38202	38857	33187	37098	37401	42716	39237	51424	15.0371	14.9494	15.1078	15.4359	15.1144	15.1637	15.2875	15.3184	15.2733	15.1928	15.1092	11679	14866	12328	20454
Q6P4T0;F6V3Y9	Autophagy-related protein 2 homolog A	Atg2a	sp|Q6P4T0|ATG2A_MOUSE Autophagy-related protein 2 homolog A OS=Mus musculus OX=10090 GN=Atg2a PE=1 SV=2;tr|F6V3Y9|F6V3Y9_MOUSE Autophagy-related protein 2 homolog A (Fragment) OS=Mus musculus OX=10090 GN=Atg2a PE=1 SV=1	5228	3	36	35	35	22	25	28	21	25	28	27	16.3	18.8	22.4	27	27	210.94	108.4	78	449520	371560	362220	390570	473430	390770	436170	404550	480220	466330	688150	18.7311	18.669	18.6005	18.7897	18.7213	18.7213	18.843	18.7536	18.7641	18.7639	18.8514	1668000	1689800	1374000	1871800
Q80XK6	Autophagy-related protein 2 homolog B	Atg2b	sp|Q80XK6|ATG2B_MOUSE Autophagy-related protein 2 homolog B OS=Mus musculus OX=10090 GN=Atg2b PE=1 SV=3	5649	3	53	53	33	31	35	33	17	20	21	30.9	18.9	21.9	20.2	30.9	19	231.4	175.4	95	759400	668080	663090	630330	834890	687980	714850	671400	965520	765510	1417200	19.4876	19.5155	19.4729	19.4803	19.5397	19.5374	19.5557	19.4844	19.7718	19.4789	19.8936	1005800	1138500	957740	1146800
Q9CPX6	Ubiquitin-like-conjugating enzyme ATG3	Atg3	sp|Q9CPX6|ATG3_MOUSE Ubiquitin-like-conjugating enzyme ATG3 OS=Mus musculus OX=10090 GN=Atg3 PE=1 SV=1	7561	3	10	10	10	8	8	9	8	8	9	41.4	29.6	29.6	40.1	41.4	41.4	35.796	30.642	32	4485900	3704800	3856800	3381800	4477700	3381200	4140300	4245900	1618600	4439200	5055300	22.0501	21.9868	22.013	21.9039	21.9628	21.8345	22.0897	22.1452	20.5171	22.0147	21.7284	6023500	6491700	5713900	6296200
A0A0G2JFS9;Q8C9S8	Cysteine protease ATG4A	Atg4a	tr|A0A0G2JFS9|A0A0G2JFS9_MOUSE Cysteine protease OS=Mus musculus OX=10090 GN=Atg4a-ps PE=3 SV=1;sp|Q8C9S8|ATG4A_MOUSE Cysteine protease ATG4A OS=Mus musculus OX=10090 GN=Atg4a PE=2 SV=2	170	3	3	3	3	1	1	3	1	1	3	7.6	3.8	3.8	7.6	7.6	7.6	45.186	9.4144	5	26248	24057	23360	27530	27143	22315	23688	25233	21902	29015	51562	14.633	14.72	14.6458	14.9632	14.5968	14.5911	14.6403	14.7506	14.3096	14.7574	15.113	53382	60508	49451	56533
A0A0R4J065;Q8BGE6;A0A087WNY2;A0A087WRT0;D3YZP6;A0A087WNR6	Cysteine protease ATG4B	Atg4b	tr|A0A0R4J065|A0A0R4J065_MOUSE Cysteine protease OS=Mus musculus OX=10090 GN=Atg4b PE=1 SV=1;sp|Q8BGE6|ATG4B_MOUSE Cysteine protease ATG4B OS=Mus musculus OX=10090 GN=Atg4b PE=1 SV=2	292	3	14	14	13	6	10	10	6	10	10	60.3	26.2	46.3	40.2	60.3	57.3	44.403	82.161	30	319830	263080	272280	256450	329260	274530	292000	295270	364280	316300	550060	18.24	18.171	18.1887	18.1828	18.1973	18.212	18.264	18.2993	18.3655	18.2038	18.5283	508550	552840	521580	533660
Q811C2	Cysteine protease ATG4C	Atg4c	sp|Q811C2|ATG4C_MOUSE Cysteine protease ATG4C OS=Mus musculus OX=10090 GN=Atg4c PE=1 SV=2	5708	3	8	8	8	3	3	5	3	3	5	22.1	7.2	8.3	15.1	22.1	22.1	52.055	20.964	11	41016	40660	35049	39043	51087	39821	39411	40719	16861	43872	55840	15.277	15.4771	15.2311	15.4673	15.5091	15.4266	15.3747	15.441	13.9322	15.3539	15.228	59237	66097	52267	60247
Q99J83	Autophagy protein 5	Atg5	sp|Q99J83|ATG5_MOUSE Autophagy protein 5 OS=Mus musculus OX=10090 GN=Atg5 PE=1 SV=1	7330	3	13	13	13	10	13	10	10	13	10	49.5	42.5	49.5	40.4	49.5	49.5	32.402	40.449	35	970470	808610	808670	787020	987110	733980	883110	992420	455270	974470	1043300	19.8414	19.7909	19.7592	19.8006	19.7813	19.6307	19.8607	20.0482	18.6872	19.8271	19.4517	1470900	1587200	1356800	1554700
A0A0A0MQN4;Q9D906;S4R2T5;S4R2D5;S4R2P7;S4R1T0;S4R1N8;S4R1U3;S4R1W9;S4R1K1	Ubiquitin-like modifier-activating enzyme ATG7	Atg7	tr|A0A0A0MQN4|A0A0A0MQN4_MOUSE Ubiquitin-like modifier-activating enzyme ATG7 OS=Mus musculus OX=10090 GN=Atg7 PE=1 SV=1;sp|Q9D906|ATG7_MOUSE Ubiquitin-like modifier-activating enzyme ATG7 OS=Mus musculus OX=10090 GN=Atg7 PE=1 SV=1;tr|S4R2T5|S4R2T5_MOUSE U	91	3	34	34	34	33	31	31	33	31	31	56.7	56	54.3	53.7	56.7	56.7	82.276	152.17	131	11647000	9687400	10792000	8850800	11792000	9892300	10031000	11188000	4943400	11233000	13690000	23.4265	23.3735	23.4975	23.2919	23.3598	23.3832	23.3664	23.543	22.1279	23.3541	23.1656	14300000	14690000	13865000	14647000
Q3ZAQ4;A0A087WP33;Q68FE2;A0A087WPL8;A0A087WQ26;A0A087WRG3		Atg9a	tr|Q3ZAQ4|Q3ZAQ4_MOUSE Autophagy-related protein 9 OS=Mus musculus OX=10090 GN=Atg9a PE=1 SV=1;tr|A0A087WP33|A0A087WP33_MOUSE Autophagy-related protein 9 (Fragment) OS=Mus musculus OX=10090 GN=Atg9a PE=1 SV=1	4606	3	17	17	17	14	11	11	14	11	11	23.1	19.4	15.5	15.5	23.1	23.1	94.424	76.31	28	318630	260270	296320	286520	341360	287020	306370	283540	168660	318000	416250	18.2346	18.1555	18.3108	18.3428	18.2494	18.2762	18.3333	18.2408	17.2546	18.2115	18.1261	347300	363900	366920	414320
Q8BP56;F6QM56;E9QA85	Acid trehalase-like protein 1	Athl1	sp|Q8BP56|PGGHG_MOUSE Protein-glucosylgalactosylhydroxylysine glucosidase OS=Mus musculus OX=10090 GN=Pgghg PE=1 SV=1;tr|F6QM56|F6QM56_MOUSE Acid trehalase-like protein 1 OS=Mus musculus OX=10090 GN=Pgghg PE=1 SV=2	5998	3	14	14	14	9	12	11	9	12	11	27.1	20	23	21.3	27.1	27.1	76.487	48.947	33	230730	201170	194180	211640	254450	196010	220500	224520	214170	254830	368530	17.7689	17.7839	17.7011	17.9058	17.8255	17.7259	17.8588	17.9041	17.5992	17.892	17.9504	359050	383110	375460	401700
Q9CWJ9	Bifunctional purine biosynthesis protein PURH;Phosphoribosylaminoimidazolecarboxamide formyltransferase;IMP cyclohydrolase	Atic	sp|Q9CWJ9|PUR9_MOUSE Bifunctional purine biosynthesis protein PURH OS=Mus musculus OX=10090 GN=Atic PE=1 SV=2	7768	3	36	36	36	33	35	34	33	35	34	73.1	69.8	73	72.1	73.1	73.1	64.217	290.26	169	15876000	13924000	13962000	12698000	16154000	13444000	14289000	14712000	16743000	15885000	24489000	23.8734	23.8969	23.869	23.8126	23.8139	23.8258	23.8768	23.9381	23.8879	23.854	24.0047	24520000	26162000	22304000	25636000
Q6PA06;E9QND8;A0A1Y7VJ85	Atlastin-2	Atl2	sp|Q6PA06|ATLA2_MOUSE Atlastin-2 OS=Mus musculus OX=10090 GN=Atl2 PE=1 SV=1;tr|E9QND8|E9QND8_MOUSE Atlastin-2 OS=Mus musculus OX=10090 GN=Atl2 PE=1 SV=1	5272	3	18	18	17	14	15	14	13	15	14	41.2	33.1	35.2	34.8	41.2	39.3	66.223	75.565	49	832310	773900	783740	696110	886220	715160	728520	708500	969800	846670	1229000	19.6198	19.7276	19.714	19.6235	19.6258	19.5933	19.583	19.562	19.7781	19.6243	19.6881	1059100	1208100	1053700	1210000
Q91YH5;E9PYT3;A0A494BAX8;A0A494BAU1;A0A494BAW9;A0A494B9P1	Atlastin-3	Atl3	sp|Q91YH5|ATLA3_MOUSE Atlastin-3 OS=Mus musculus OX=10090 GN=Atl3 PE=1 SV=1;tr|E9PYT3|E9PYT3_MOUSE Atlastin-3 OS=Mus musculus OX=10090 GN=Atl3 PE=1 SV=1	7142	3	27	27	26	23	25	23	22	24	22	58.8	57.1	54	54.2	58.8	57.5	60.574	132.81	91	7938800	7128200	8506500	6707800	8522100	7319400	7270400	7697600	8719900	7775300	8965500	22.8736	22.9309	23.1541	22.8919	22.8913	22.9487	22.902	23.0036	22.9467	22.8233	22.555	7505400	7950600	7716000	8038000
B9EHX4;Q62388;F6UXV2;D3Z0Q2	Serine-protein kinase ATM	Atm	tr|B9EHX4|B9EHX4_MOUSE Serine-protein kinase ATM OS=Mus musculus OX=10090 GN=Atm PE=1 SV=1;sp|Q62388|ATM_MOUSE Serine-protein kinase ATM OS=Mus musculus OX=10090 GN=Atm PE=1 SV=2	1419	3	13	13	13	6	9	3	6	9	3	5.6	2.3	3.8	1.4	5.6	5.6	349.07	96.193	18	28918	23826	21369	20765	31608	26209	24739	19108	143990	32477	50655	14.7728	14.7061	14.5172	14.5564	14.8165	14.8231	14.7029	14.3495	17.0264	14.92	15.0874	56421	61825	55321	72224
O08997	Copper transport protein ATOX1	Atox1	sp|O08997|ATOX1_MOUSE Copper transport protein ATOX1 OS=Mus musculus OX=10090 GN=Atox1 PE=1 SV=1	2732	3	6	6	6	6	6	5	6	6	5	88.2	88.2	88.2	61.8	88.2	88.2	7.3384	24.513	24	8347800	6969700	4978800	7423100	9352900	6967000	6796400	7620700	3294900	8170500	8640700	22.946	22.8985	22.3814	23.0381	23.0255	22.8775	22.8048	22.9891	21.5426	22.8949	22.5017	6155400	6996500	6052100	7125500
E9Q3G7;P98197;D6RII8;F6Z4J2;F6R5M4	Phospholipid-transporting ATPase;Probable phospholipid-transporting ATPase IH	Atp11a	tr|E9Q3G7|E9Q3G7_MOUSE Phospholipid-transporting ATPase OS=Mus musculus OX=10090 GN=Atp11a PE=1 SV=1;sp|P98197|AT11A_MOUSE Probable phospholipid-transporting ATPase IH OS=Mus musculus OX=10090 GN=Atp11a PE=1 SV=1	1994	3	24	21	20	15	19	19	11	15	15	20.6	13.5	16.2	16.1	18.6	17.8	130.68	54.827	44	285040	226930	236220	266910	337270	268460	288720	265280	138250	336670	363790	18.0739	17.9577	17.9838	18.2405	18.232	18.1797	18.2477	18.1448	16.9677	18.2938	17.9318	803990	881780	726070	947220
Q6DFW5;A0A0G2JE89;A0A0G2JED0;A0A0G2JF19;A0A1D5RLK3	Phospholipid-transporting ATPase	Atp11b	tr|Q6DFW5|Q6DFW5_MOUSE Phospholipid-transporting ATPase OS=Mus musculus OX=10090 GN=Atp11b PE=1 SV=1;tr|A0A0G2JE89|A0A0G2JE89_MOUSE Phospholipid-transporting ATPase (Fragment) OS=Mus musculus OX=10090 GN=Atp11b PE=1 SV=1	5145	3	35	35	32	28	28	31	25	25	28	28.3	23.8	22.7	26.1	28.3	26.4	133.53	98.825	91	1917100	1654000	1720100	1689400	2205200	1889300	1815200	1650900	2240300	1973300	3426500	20.8236	20.8233	20.8481	20.9026	20.941	20.9948	20.9001	20.7824	20.9861	20.845	21.1673	2386500	2527000	2285300	2617200
E9QKK8	Phospholipid-transporting ATPase	Atp11c	tr|E9QKK8|E9QKK8_MOUSE Phospholipid-transporting ATPase OS=Mus musculus OX=10090 GN=Atp11c PE=1 SV=1	2167	3	20	1	1	16	13	16	1	1	1	20.3	16.4	14	16.2	1.2	1.2	127.81	3.6846	3	10848	8777.1	11269	11278	14850	9730.4	9360.1	7466.3	6133.2	11942	10629	13.3582	13.2653	13.5941	13.6757	13.7266	13.3937	13.3007	12.9938	12.4732	13.4766	12.8347	23613	25083	21176	27965
F6Q8D3;Q9QZW0	Phospholipid-transporting ATPase;Phospholipid-transporting ATPase 11C	Atp11c	tr|F6Q8D3|F6Q8D3_MOUSE Phospholipid-transporting ATPase OS=Mus musculus OX=10090 GN=Atp11c PE=1 SV=1;sp|Q9QZW0|AT11C_MOUSE Phospholipid-transporting ATPase 11C OS=Mus musculus OX=10090 GN=Atp11c PE=1 SV=2	2242	3	21	17	2	15	12	15	0	0	0	19.8	15.1	12.7	14.9	16.9	0.8	129.11	37.472	31	195250	166020	183940	187630	214530	177090	168100	165180	333970	214800	241070	17.528	17.5068	17.6229	17.7321	17.5793	17.5795	17.4674	17.4613	18.2402	17.6455	17.3381	239030	215100	229250	270600
Q9EPE9	Manganese-transporting ATPase 13A1	Atp13a1	sp|Q9EPE9|AT131_MOUSE Manganese-transporting ATPase 13A1 OS=Mus musculus OX=10090 GN=Atp13a1 PE=1 SV=2	8384	3	40	40	40	34	33	33	34	33	33	42.4	35.2	35.2	34.3	42.4	42.4	132.39	153.4	116	4816500	4244800	4702400	4242800	5254600	4538900	4579400	4780000	5048700	4892400	5189800	22.1526	22.1831	22.299	22.2311	22.1936	22.2593	22.2352	22.3162	22.1583	22.155	21.7663	6178200	6669900	6370200	7134900
Q8BGV9	Cysteine protease ATG4D;Cysteine protease ATG4D, mitochondrial	Atg4d	sp|Q8BGV9|ATG4D_MOUSE Cysteine protease ATG4D OS=Mus musculus OX=10090 GN=Atg4d PE=1 SV=1	5797	3	2	2	2	0	0	0	0	0	0	6.3	0	0	0	6.3	6.3	52.91	15.194	0	0	0	0	0	0	0	0	0	0	0	0	#NUM!	#NUM!	#NUM!	#NUM!	#NUM!	#NUM!	#NUM!	#NUM!	#NUM!	#NUM!	#NUM!	0	0	0	0
Q9CTG6;E9PYX5;E9Q2A4	Probable cation-transporting ATPase 13A2	Atp13a2	sp|Q9CTG6|AT132_MOUSE Cation-transporting ATPase 13A2 OS=Mus musculus OX=10090 GN=Atp13a2 PE=2 SV=3;tr|E9PYX5|E9PYX5_MOUSE Cation-transporting ATPase (Fragment) OS=Mus musculus OX=10090 GN=Atp13a2 PE=1 SV=1;tr|E9Q2A4|E9Q2A4_MOUSE Cation-transporting ATPase	7751	3	17	17	17	14	13	14	14	13	14	22.4	20.1	18.4	19.7	22.4	22.4	126.44	82.279	40	650790	509950	649090	542260	714490	590140	612290	763960	330590	670090	474840	19.2649	19.1258	19.4421	19.2631	19.315	19.3161	19.3323	19.6707	18.2255	19.2869	18.3161	882800	813050	838620	869030
Q5XF89	Probable cation-transporting ATPase 13A3	Atp13a3	sp|Q5XF89|AT133_MOUSE Probable cation-transporting ATPase 13A3 OS=Mus musculus OX=10090 GN=Atp13a3 PE=1 SV=1	4808	3	12	12	12	6	10	11	6	10	11	13.4	6.2	11.1	12.3	13.4	13.4	137.47	61.842	27	199150	160820	173540	179730	214350	185680	168760	159920	221580	214200	263860	17.5566	17.4609	17.5389	17.67	17.5781	17.6478	17.473	17.4146	17.6483	17.6415	17.4684	350950	344160	341470	413470
Q8VDN2	Sodium/potassium-transporting ATPase subunit alpha-1	Atp1a1	sp|Q8VDN2|AT1A1_MOUSE Sodium/potassium-transporting ATPase subunit alpha-1 OS=Mus musculus OX=10090 GN=Atp1a1 PE=1 SV=1	6909	3	45	45	30	40	42	42	26	28	28	47.9	45.1	46.6	46.9	47.9	30	112.98	323.31	185	22772000	19322000	24064000	17686000	23970000	19664000	20767000	22045000	27875000	21907000	25735000	24.3938	24.3696	24.6544	24.2906	24.3832	24.3744	24.4162	24.5215	24.6233	24.3177	24.0763	29182000	30118000	32386000	31201000
A0A0G2JGX4;Q6PIC6;Q8VCE0;Q91WH7;E9QNX7;Q64436	Sodium/potassium-transporting ATPase subunit alpha-3	Atp1a3	tr|A0A0G2JGX4|A0A0G2JGX4_MOUSE Sodium/potassium-transporting ATPase subunit alpha OS=Mus musculus OX=10090 GN=Atp1a3 PE=1 SV=1;sp|Q6PIC6|AT1A3_MOUSE Sodium/potassium-transporting ATPase subunit alpha-3 OS=Mus musculus OX=10090 GN=Atp1a3 PE=1 SV=1;tr|Q8VCE0	185	3	42	28	26	37	36	35	22	21	21	48.1	45.6	42.8	42.8	31	28.8	112.99	114.04	74	4397000	4231700	4454300	3651800	4783000	4272800	3905100	4030900	6409800	4305200	7121200	22.0212	22.1786	22.2208	22.0147	22.058	22.1721	22.0054	22.0703	22.5027	21.9705	22.2227	4595400	5240600	4941000	5331400
P97370	Sodium/potassium-transporting ATPase subunit beta-3	Atp1b3	sp|P97370|AT1B3_MOUSE Sodium/potassium-transporting ATPase subunit beta-3 OS=Mus musculus OX=10090 GN=Atp1b3 PE=1 SV=1	4007	3	13	13	13	11	12	10	11	12	10	45	44.2	45	38.8	45	45	31.775	38.337	47	5824600	4787900	5978600	4260700	6089900	4856200	4965400	5259700	7391800	5023500	6536000	22.4268	22.3568	22.6454	22.2372	22.4065	22.3568	22.3519	22.4541	22.7083	22.1931	22.099	7430500	7422200	8172300	7402300
O55143	Sarcoplasmic/endoplasmic reticulum calcium ATPase 2	Atp2a2	sp|O55143|AT2A2_MOUSE Sarcoplasmic/endoplasmic reticulum calcium ATPase 2 OS=Mus musculus OX=10090 GN=Atp2a2 PE=1 SV=2	2887	3	50	50	31	49	48	47	30	30	30	53.2	53.2	53.1	52.4	53.2	34.6	114.86	278.75	215	19322000	17846000	19522000	16153000	20586000	17922000	17143000	18902000	18771000	18451000	21684000	24.1568	24.2549	24.3526	24.1598	24.1636	24.2406	24.1395	24.2996	24.0528	24.0701	23.8292	28268000	30432000	29836000	31908000
B1ATS5;Q64518;E9Q559;B1ATS4	Calcium-transporting ATPase;Sarcoplasmic/endoplasmic reticulum calcium ATPase 3	Atp2a3	tr|B1ATS5|B1ATS5_MOUSE Calcium-transporting ATPase OS=Mus musculus OX=10090 GN=Atp2a3 PE=1 SV=1;sp|Q64518|AT2A3_MOUSE Sarcoplasmic/endoplasmic reticulum calcium ATPase 3 OS=Mus musculus OX=10090 GN=Atp2a3 PE=1 SV=3;tr|E9Q559|E9Q559_MOUSE Calcium-transporti	1278	3	43	35	31	38	40	40	27	29	29	44.7	42.4	43.4	44.3	37.1	34.8	111.71	150.88	126	6516200	6737900	6387500	5985000	7240100	6284900	5861400	5937400	5899700	6925100	7819900	22.5887	22.8497	22.7408	22.7274	22.6561	22.7288	22.5912	22.629	22.383	22.6563	22.3577	10210000	12039000	10577000	11746000
G5E829;A0A1W2P7C7;Q3UHH0;F8WHB1;Q9R0K7;S4R1C4;A0A1W2P772;A0A1W2P867;A0A1W2P7R3;A0A1W2P6X7;A0A1W2P882	Plasma membrane calcium-transporting ATPase 1	Atp2b1	sp|G5E829|AT2B1_MOUSE Plasma membrane calcium-transporting ATPase 1 OS=Mus musculus OX=10090 GN=Atp2b1 PE=1 SV=1	2547	3	47	47	32	32	35	33	21	22	21	41.2	30	32.3	31.6	41.2	28.4	134.75	256.51	114	6245700	5456500	5876600	5352500	7057600	6179400	5848500	6359400	4759400	6629900	7190200	22.5275	22.5454	22.6206	22.5663	22.6192	22.7044	22.5881	22.7281	22.0732	22.5934	22.2366	7008600	7325600	6773700	7429500
O35126;D3YYE6	Atrophin-1	Atn1	sp|O35126|ATN1_MOUSE Atrophin-1 OS=Mus musculus OX=10090 GN=Atn1 PE=1 SV=1	2753	3	7	7	7	0	0	0	0	0	0	6.7	0	0	0	6.7	6.7	123.72	12.37	0	0	0	0	0	0	0	0	0	0	0	0	#NUM!	#NUM!	#NUM!	#NUM!	#NUM!	#NUM!	#NUM!	#NUM!	#NUM!	#NUM!	#NUM!	0	0	0	0
F7AAP4;E9Q828;Q6Q477	Calcium-transporting ATPase	Atp2b4	tr|F7AAP4|F7AAP4_MOUSE Calcium-transporting ATPase OS=Mus musculus OX=10090 GN=Atp2b4 PE=1 SV=1;tr|E9Q828|E9Q828_MOUSE Calcium-transporting ATPase OS=Mus musculus OX=10090 GN=Atp2b4 PE=1 SV=1;sp|Q6Q477|AT2B4_MOUSE Plasma membrane calcium-transporting ATPas	2092	3	23	10	10	18	18	18	8	7	8	23.4	19.7	17.4	18.5	11.5	11.5	128.56	35.071	23	135200	132030	98980	114510	145480	120200	88132	99820	916660	129360	270840	16.9978	17.1763	16.7289	17.0196	17.0189	17.0204	16.5358	16.7346	19.6968	16.9139	17.5061	82475	102720	88494	96463
H3BL44;Q3UZR5;Q80XR2;H3BLI6;H3BIX7;H3BJY0;H3BJJ5;H3BJ99	Calcium-transporting ATPase;Calcium-transporting ATPase type 2C member 1	Atp2c1	tr|H3BL44|H3BL44_MOUSE Calcium-transporting ATPase OS=Mus musculus OX=10090 GN=Atp2c1 PE=1 SV=1;tr|Q3UZR5|Q3UZR5_MOUSE Calcium-transporting ATPase OS=Mus musculus OX=10090 GN=Atp2c1 PE=1 SV=1;sp|Q80XR2|AT2C1_MOUSE Calcium-transporting ATPase type 2C member	2612	3	23	23	1	19	15	17	1	0	0	31.2	28.7	21.6	21.1	31.2	0.8	96.804	88.299	55	822260	710250	707600	685740	914510	747230	771630	811860	561010	848710	873890	19.6023	19.6038	19.5666	19.6018	19.6711	19.6566	19.666	19.7585	18.9885	19.6278	19.1961	873900	948620	859770	1015700
Q03265;D3Z6F5;D6RJ16	ATP synthase subunit alpha, mitochondrial;ATP synthase subunit alpha	Atp5a1	sp|Q03265|ATPA_MOUSE ATP synthase subunit alpha, mitochondrial OS=Mus musculus OX=10090 GN=Atp5f1a PE=1 SV=1;tr|D3Z6F5|D3Z6F5_MOUSE ATP synthase subunit alpha OS=Mus musculus OX=10090 GN=Atp5a1 PE=1 SV=1	4093	3	35	35	35	30	33	33	30	33	33	63.7	59.1	63.1	60.4	63.7	63.7	59.752	251.62	236	54669000	49356000	51938000	46821000	58133000	49669000	50646000	54030000	60891000	54929000	57002000	25.6573	25.7225	25.7643	25.6952	25.6613	25.7112	25.7024	25.8149	25.7505	25.6439	25.2235	79689000	85492000	81641000	87520000
P56480	ATP synthase subunit beta, mitochondrial	Atp5b	sp|P56480|ATPB_MOUSE ATP synthase subunit beta, mitochondrial OS=Mus musculus OX=10090 GN=Atp5f1b PE=1 SV=2	3663	3	29	29	29	28	26	27	28	26	27	74.5	73.2	72	71.8	74.5	74.5	56.3	273.87	285	39848000	34545000	38646000	33513000	41192000	33176000	34858000	37778000	45141000	40593000	44062000	25.2011	25.2078	25.3378	25.2127	25.1643	25.129	25.1634	25.2986	25.3187	25.2076	24.8521	43057000	46925000	42096000	47688000
Q8C2Q8;A2AKU9;Q91VR2;A2AKV1;A2AKV2;A2AKV3;A2AKV0	ATP synthase subunit gamma;ATP synthase subunit gamma, mitochondrial	Atp5c1	tr|Q8C2Q8|Q8C2Q8_MOUSE ATP synthase subunit gamma OS=Mus musculus OX=10090 GN=Atp5c1 PE=1 SV=1;tr|A2AKU9|A2AKU9_MOUSE ATP synthase subunit gamma OS=Mus musculus OX=10090 GN=Atp5c1 PE=1 SV=1;sp|Q91VR2|ATPG_MOUSE ATP synthase subunit gamma, mitochondrial OS=	1078	3	11	11	11	11	10	10	11	10	10	36.5	36.5	32.1	32.1	36.5	36.5	30.255	27.519	52	11478000	10402000	11776000	10036000	12398000	11403000	10839000	12252000	13026000	11370000	12174000	23.4055	23.4762	23.6234	23.4732	23.4321	23.5883	23.4782	23.6741	23.5257	23.3716	22.9963	18262000	19561000	17664000	19643000
Q9D3D9;D3Z7S4	ATP synthase subunit delta, mitochondrial	Atp5d	sp|Q9D3D9|ATPD_MOUSE ATP synthase subunit delta, mitochondrial OS=Mus musculus OX=10090 GN=Atp5f1d PE=1 SV=1	8063	3	3	3	3	2	3	3	2	3	3	28.6	23.2	28.6	28.6	28.6	28.6	17.6	25.534	14	799240	698440	611480	616770	783250	573880	651680	695030	900090	692610	867150	19.5614	19.5796	19.356	19.4489	19.4476	19.2758	19.4222	19.5343	19.6705	19.3345	19.1849	832480	1343800	808030	1213300
P56382	ATP synthase subunit epsilon, mitochondrial	Atp5e	sp|P56382|ATP5E_MOUSE ATP synthase subunit epsilon, mitochondrial OS=Mus musculus OX=10090 GN=Atp5f1e PE=1 SV=2	3656	3	3	3	3	2	3	3	2	3	3	42.3	28.8	42.3	42.3	42.3	42.3	5.8378	2.861	9	1320900	846100	1232400	873340	1378700	834770	1139600	920280	1284400	957360	1356900	20.2862	19.8563	20.3671	19.9507	20.2634	19.8164	20.2285	19.9393	20.1835	19.8016	19.8309	2215900	2559300	2426800	2550100
Q9CQQ7;A0A0G2JGX3	ATP synthase F(0) complex subunit B1, mitochondrial	Atp5f1	sp|Q9CQQ7|AT5F1_MOUSE ATP synthase F(0) complex subunit B1, mitochondrial OS=Mus musculus OX=10090 GN=Atp5pb PE=1 SV=1	7657	3	15	15	15	14	13	12	14	13	12	51.2	50.8	44.9	43	51.2	51.2	28.948	41.486	76	10616000	9172700	10470000	9142100	11238000	9745400	9620100	9679300	12628000	9980200	10763000	23.2928	23.2947	23.4538	23.3386	23.2904	23.3617	23.306	23.3341	23.4809	23.1835	22.8186	15366000	16352000	14941000	17216000
Q9DCX2;B1ASE2	ATP synthase subunit d, mitochondrial	Atp5h	sp|Q9DCX2|ATP5H_MOUSE ATP synthase subunit d, mitochondrial OS=Mus musculus OX=10090 GN=Atp5pd PE=1 SV=3;tr|B1ASE2|B1ASE2_MOUSE ATP synthase, H+-transporting, mitochondrial F0 complex, subunit D (Fragment) OS=Mus musculus OX=10090 GN=Atp5h PE=1 SV=1	8368	3	14	14	14	13	14	14	13	14	14	80.1	75.8	80.1	80.1	80.1	80.1	18.749	59.784	76	11963000	10032000	9819700	8907300	11099000	8571500	9109400	10530000	10160000	10994000	11095000	23.4652	23.4239	23.3613	23.3011	23.2724	23.1765	23.2274	23.4556	23.1672	23.3231	22.8624	10253000	12802000	10267000	12796000
Q06185;Q8BTB6	ATP synthase subunit e, mitochondrial	Atp5i	sp|Q06185|ATP5I_MOUSE ATP synthase subunit e, mitochondrial OS=Mus musculus OX=10090 GN=Atp5me PE=1 SV=2;tr|Q8BTB6|Q8BTB6_MOUSE ATP synthase, H+-transporting, mitochondrial F1F0 complex, subunit E OS=Mus musculus OX=10090 GN=Atp5k PE=1 SV=1	4123	3	5	5	5	5	5	5	5	5	5	62	62	62	62	62	62	8.2355	51.994	32	3884600	3620200	3681900	3485400	3945600	3398200	3455200	3587500	4103500	3725500	4073100	21.8424	21.9534	21.946	21.9474	21.7803	21.8417	21.8288	21.9021	21.8592	21.7619	21.4167	5952400	6119600	5748700	5793300
P97450;E9QAD6	ATP synthase-coupling factor 6, mitochondrial	Atp5j	sp|P97450|ATP5J_MOUSE ATP synthase-coupling factor 6, mitochondrial OS=Mus musculus OX=10090 GN=Atp5pf PE=1 SV=1;tr|E9QAD6|E9QAD6_MOUSE ATP synthase, H+-transporting, mitochondrial F0 complex, subunit F (Fragment) OS=Mus musculus OX=10090 GN=Atp5j PE=1 SV=	4018	3	6	6	6	6	6	5	6	6	5	46.3	46.3	46.3	42.6	46.3	46.3	12.496	22.315	25	7941100	4556200	4308000	5517000	6578500	4072900	5604300	3892600	3720700	5647800	5944900	22.874	22.2852	22.1726	22.61	22.5178	22.103	22.5265	22.0199	21.718	22.3621	21.9622	5112000	5919400	5455900	5335000
F8WHP8;P56135	ATP synthase subunit f, mitochondrial	Atp5j2	tr|F8WHP8|F8WHP8_MOUSE ATP synthase, H+-transporting, mitochondrial F0 complex, subunit F2 OS=Mus musculus OX=10090 GN=Atp5j2 PE=1 SV=1;sp|P56135|ATPK_MOUSE ATP synthase subunit f, mitochondrial OS=Mus musculus OX=10090 GN=Atp5mf PE=1 SV=3	2393	3	2	2	2	2	2	2	2	2	2	30.3	30.3	30.3	30.3	30.3	30.3	9.0054	9.423	19	1074200	923730	1080000	970890	1201700	1078500	1031800	1074600	1263900	1057900	1134000	19.9879	19.9829	20.1766	20.1035	20.0651	20.186	20.0852	20.163	20.1603	19.9456	19.572	1689000	1837600	1624800	1833900
Q9CPQ8	ATP synthase subunit g, mitochondrial	Atp5l	sp|Q9CPQ8|ATP5L_MOUSE ATP synthase subunit g, mitochondrial OS=Mus musculus OX=10090 GN=Atp5mg PE=1 SV=1	7537	3	4	4	4	4	4	4	4	4	4	41.7	41.7	41.7	41.7	41.7	41.7	11.424	18.614	17	2486200	2192500	2465800	2172600	2776900	2343300	2402000	2247000	2896300	2524100	2919900	21.1986	21.23	21.3676	21.2655	21.2735	21.3055	21.3042	21.2272	21.3566	21.2002	20.9365	6111300	6782900	6427200	6921800
Q9DB20;A0A338P7G3;A0A338P776;F7D3P8;F6XVM5	ATP synthase subunit O, mitochondrial	Atp5o	sp|Q9DB20|ATPO_MOUSE ATP synthase subunit O, mitochondrial OS=Mus musculus OX=10090 GN=Atp5po PE=1 SV=1	8247	3	12	12	12	12	11	11	12	11	11	65.3	65.3	62	62	65.3	65.3	23.363	71.122	69	20631000	17754000	18492000	16762000	21427000	17775000	18309000	19246000	22316000	18948000	23382000	24.2514	24.2475	24.2744	24.2132	24.2214	24.2287	24.2345	24.3257	24.3024	24.1084	23.9379	15610000	17112000	15933000	17896000
Q9CRA7;A0A1Y7VK84	ATP synthase subunit s, mitochondrial	Atp5s	sp|Q9CRA7|ATP5S_MOUSE ATP synthase subunit s, mitochondrial OS=Mus musculus OX=10090 GN=Dmac2l PE=1 SV=1	7730	3	4	4	4	3	2	3	3	2	3	22.5	15	13	17.5	22.5	22.5	23.275	6.6037	8	200920	182190	176670	162420	203310	166080	171490	183640	334780	194990	259060	17.5693	17.6409	17.5647	17.5239	17.5018	17.4869	17.4962	17.6141	18.2437	17.5059	17.442	102660	113050	95807	111390
Q8CA44;Q9D7K5	ATP synthase subunit s-like protein	Atp5sl	tr|Q8CA44|Q8CA44_MOUSE Distal membrane-arm assembly complex protein 2 OS=Mus musculus OX=10090 GN=Dmac2 PE=1 SV=1;sp|Q9D7K5|DMAC2_MOUSE Distal membrane-arm assembly complex protein 2 OS=Mus musculus OX=10090 GN=Dmac2 PE=1 SV=1	6305	3	3	3	3	1	2	0	1	2	0	18.3	6.2	12.1	0	18.3	18.3	29.219	3.8002	3	6616.5	4789.5	1987.3	4702.4	7504.5	6578.6	6393.3	4078.5	13430	8130.1	7504	12.6449	12.3915	11.0906	12.4137	12.742	12.8289	12.7508	12.1214	13.604	12.9219	12.3325	4770.8	6462.1	4474.7	5711.1
Q3TKX1;Q9R1Q9;B7FAU3;B7FAU7;F6X9J0;F6ZE56	V-type proton ATPase subunit S1	Atp6ap1	tr|Q3TKX1|Q3TKX1_MOUSE ATPase, H+ transporting, lysosomal accessory protein OS=Mus musculus OX=10090 GN=Atp6ap1 PE=1 SV=1;sp|Q9R1Q9|VAS1_MOUSE V-type proton ATPase subunit S1 OS=Mus musculus OX=10090 GN=Atp6ap1 PE=1 SV=1;tr|B7FAU3|B7FAU3_MOUSE ATPase, H+ t	4274	3	11	11	11	10	10	11	10	10	11	34.9	34.9	27	34.9	34.9	34.9	45.534	39.109	35	1317200	1143500	1515500	1080100	1403800	1201000	1230400	1336700	899700	1308500	1377000	20.2821	20.2908	20.6654	20.2573	20.2894	20.3412	20.3391	20.4778	19.6699	20.2523	19.8521	2149000	2229100	2441600	2269300
Q9CYN9	Renin receptor	Atp6ap2	sp|Q9CYN9|RENR_MOUSE Renin receptor OS=Mus musculus OX=10090 GN=Atp6ap2 PE=1 SV=2	7856	3	15	15	15	10	14	14	10	14	14	48	39.7	47.7	45.1	48	48	39.091	46.132	46	1081500	957470	1371600	896120	1261100	1007600	1030200	1058500	1013300	1127900	1335900	19.9977	20.0347	20.5214	19.9879	20.1347	20.0879	20.0829	20.1412	19.8414	20.0381	19.8084	1677400	1854800	2123500	1833200
K3W4T3;A2A599	V-type proton ATPase subunit a	Atp6v0a1	tr|K3W4T3|K3W4T3_MOUSE V-type proton ATPase subunit a OS=Mus musculus OX=10090 GN=Atp6v0a1 PE=1 SV=1	2675	3	27	26	1	23	24	25	0	1	0	35.8	29.2	33.9	32.2	34.7	3.5	96.426	89.835	88	7053000	5528500	6551300	5415200	6564300	5395800	6100300	6995800	1001200	7006100	4259900	22.7029	22.5643	22.7774	22.5831	22.5147	22.5088	22.6489	22.8657	19.8241	22.673	21.4814	9336300	8957800	8830800	8989000
Q9Z1G4	V-type proton ATPase 116 kDa subunit a isoform 1	Atp6v0a1	sp|Q9Z1G4|VPP1_MOUSE V-type proton ATPase 116 kDa subunit a isoform 1 OS=Mus musculus OX=10090 GN=Atp6v0a1 PE=1 SV=3	8941	3	27	1	1	23	24	26	0	1	1	36.5	29.2	34.6	36.4	4.2	4.2	96.466	4.43	0	0	0	0	0	0	0	0	0	0	0	0	#NUM!	#NUM!	#NUM!	#NUM!	#NUM!	#NUM!	#NUM!	#NUM!	#NUM!	#NUM!	#NUM!	0	0	0	0
P15920;A0A0G2JFS2	V-type proton ATPase 116 kDa subunit a isoform 2	Atp6v0a2	sp|P15920|VPP2_MOUSE V-type proton ATPase 116 kDa subunit a isoform 2 OS=Mus musculus OX=10090 GN=Atp6v0a2 PE=1 SV=2	3195	3	21	19	19	17	17	19	15	15	17	28.6	23.4	23	25.6	26.6	26.6	98.144	123.41	48	645980	547150	656450	545750	726430	600580	591600	599960	795220	664910	852320	19.2542	19.2274	19.4583	19.2724	19.3389	19.3414	19.2827	19.3221	19.4918	19.2757	19.1601	1364200	1571200	1478100	1520800
E9Q9C5;P63082	V-type proton ATPase 16 kDa proteolipid subunit	Atp6v0c	tr|E9Q9C5|E9Q9C5_MOUSE V-type proton ATPase proteolipid subunit (Fragment) OS=Mus musculus OX=10090 GN=Atp6v0c PE=1 SV=1;sp|P63082|VATL_MOUSE V-type proton ATPase 16 kDa proteolipid subunit OS=Mus musculus OX=10090 GN=Atp6v0c PE=1 SV=1	2115	3	3	3	3	2	3	3	2	3	3	16.7	12	16.7	16.7	16.7	16.7	15.265	8.7375	20	1543200	1196300	1676100	1223800	1640800	1535200	1328200	1549800	667890	1393800	1024300	20.5106	20.356	20.8107	20.4375	20.5144	20.6954	20.4495	20.6912	19.2401	20.3435	19.4252	2439000	2589800	2750200	2717800
P51863	V-type proton ATPase subunit d 1	Atp6v0d1	sp|P51863|VA0D1_MOUSE V-type proton ATPase subunit d 1 OS=Mus musculus OX=10090 GN=Atp6v0d1 PE=1 SV=2	3591	3	14	14	14	13	14	14	13	14	14	49.3	48.7	49.3	49.3	49.3	49.3	40.301	81.7	68	13804000	11004000	12489000	10594000	13087000	11250000	11474000	13430000	5207000	12278000	10520000	23.6717	23.5573	23.7082	23.5513	23.5101	23.5688	23.5603	23.8066	22.2028	23.4824	22.7857	20739000	21229000	19631000	21865000
Q80SY3	V-type proton ATPase subunit d 2	Atp6v0d2	sp|Q80SY3|VA0D2_MOUSE V-type proton ATPase subunit d 2 OS=Mus musculus OX=10090 GN=Atp6v0d2 PE=2 SV=2	5538	3	11	11	11	7	7	8	7	7	8	45.7	30.9	29.7	29.1	45.7	45.7	40.493	42.439	23	411720	319640	334660	292300	354600	284040	354040	448860	29016	396830	128970	18.6044	18.4519	18.4864	18.3716	18.3043	18.2611	18.542	18.9035	14.7154	18.531	16.4357	926440	833080	755780	806410
P50516;D3Z1B9;D3YWH3;D3YZ23	V-type proton ATPase catalytic subunit A	Atp6v1a	sp|P50516|VATA_MOUSE V-type proton ATPase catalytic subunit A OS=Mus musculus OX=10090 GN=Atp6v1a PE=1 SV=2	3566	3	43	43	43	38	39	40	38	39	40	76.7	74.6	72.1	72.8	76.7	76.7	68.325	323.31	272	38858000	31528000	38310000	29187000	37895000	30700000	34390000	38471000	14169000	36087000	37711000	25.1648	25.0759	25.3252	25.0133	25.044	25.0171	25.1439	25.3249	23.647	25.0378	24.6275	42523000	41303000	42426000	41095000
P62814;Q91YH6;A0A0U1RNU9	V-type proton ATPase subunit B, brain isoform	Atp6v1b2	sp|P62814|VATB2_MOUSE V-type proton ATPase subunit B, brain isoform OS=Mus musculus OX=10090 GN=Atp6v1b2 PE=1 SV=1	3835	3	30	30	30	29	28	29	29	28	29	79.3	78.7	78.3	78.7	79.3	79.3	56.55	192.65	174	18606000	14346000	18077000	12506000	18282000	14540000	15926000	18821000	6111500	17481000	17605000	24.1023	23.94	24.2417	23.7906	23.9924	23.9389	24.0333	24.2934	22.4339	23.9921	23.5285	20452000	21969000	21454000	21752000
Q9Z1G3;A0A2I3BPD0;A0A2I3BQD9	V-type proton ATPase subunit C 1	Atp6v1c1	sp|Q9Z1G3|VATC1_MOUSE V-type proton ATPase subunit C 1 OS=Mus musculus OX=10090 GN=Atp6v1c1 PE=1 SV=4	8940	3	30	30	29	28	29	28	27	28	27	74.3	72.5	73	71.2	74.3	72.3	43.887	115.55	125	19308000	15388000	18226000	14674000	19190000	15520000	17601000	18588000	6630300	17294000	17052000	24.1558	24.0411	24.2535	24.0213	24.0623	24.033	24.1776	24.2755	22.5515	23.9766	23.4825	22478000	22061000	22366000	22311000
P57746	V-type proton ATPase subunit D	Atp6v1d	sp|P57746|VATD_MOUSE V-type proton ATPase subunit D OS=Mus musculus OX=10090 GN=Atp6v1d PE=1 SV=1	3676	3	17	17	17	15	15	14	15	15	14	57.5	56.7	56.3	54.3	57.5	57.5	28.369	82.568	61	6359900	5225000	5995000	4993400	6612500	5527200	6015300	6359000	2260500	5846400	6575900	22.5537	22.4828	22.6493	22.4661	22.5252	22.5435	22.6286	22.728	20.999	22.412	22.1078	9061900	9202400	8929300	9170400
P50518;A0A0N4SW07;A0A0N4SW34;Q9D593;A0A0N4SWA3	V-type proton ATPase subunit E 1	Atp6v1e1	sp|P50518|VATE1_MOUSE V-type proton ATPase subunit E 1 OS=Mus musculus OX=10090 GN=Atp6v1e1 PE=1 SV=2;tr|A0A0N4SW07|A0A0N4SW07_MOUSE V-type proton ATPase subunit E 1 (Fragment) OS=Mus musculus OX=10090 GN=Atp6v1e1 PE=1 SV=1	3567	3	18	18	18	15	16	13	15	16	13	64.6	60.2	64.6	48.2	64.6	64.6	26.157	86.473	107	17926000	14947000	16113000	13612000	16926000	13324000	15197000	17254000	5511300	15640000	16854000	24.0486	23.9992	24.0757	23.9129	23.8812	23.8129	23.9657	24.168	22.2848	23.8316	23.4656	20440000	21594000	20606000	20916000
Q9D1K2;A0A0N4SVE1;F7B2B4	V-type proton ATPase subunit F	Atp6v1f	sp|Q9D1K2|VATF_MOUSE V-type proton ATPase subunit F OS=Mus musculus OX=10090 GN=Atp6v1f PE=1 SV=2;tr|A0A0N4SVE1|A0A0N4SVE1_MOUSE V-type proton ATPase subunit F OS=Mus musculus OX=10090 GN=Atp6v1f PE=1 SV=1;tr|F7B2B4|F7B2B4_MOUSE V-type proton ATPase subuni	8007	3	6	6	6	6	6	6	6	6	6	47.9	47.9	47.9	47.9	47.9	47.9	13.37	21.983	25	3641800	3182700	2783800	3358000	3793000	2681000	3347400	3160200	1323800	3208400	3744700	21.7493	21.7676	21.5426	21.8937	21.7234	21.4997	21.783	21.7192	20.2271	21.5463	21.2954	3671700	4103800	3489800	3718100
Q9CR51	V-type proton ATPase subunit G 1	Atp6v1g1	sp|Q9CR51|VATG1_MOUSE V-type proton ATPase subunit G 1 OS=Mus musculus OX=10090 GN=Atp6v1g1 PE=1 SV=3	7710	3	6	6	6	6	6	5	6	6	5	66.9	66.9	66.9	52.5	66.9	66.9	13.724	100.85	27	2405000	1764700	1905200	1466600	2039200	1391300	1828300	2001200	590290	1799200	2210300	21.1507	20.9168	20.9955	20.6986	20.828	20.5534	20.9105	21.06	19.0619	20.7118	20.5348	4103600	4365900	3901600	4104600
Q8BVE3;A0A0A6YX18;A0A0A6YWP6;A0A0A6YVU0;A0A0A6YW86	V-type proton ATPase subunit H	Atp6v1h	sp|Q8BVE3|VATH_MOUSE V-type proton ATPase subunit H OS=Mus musculus OX=10090 GN=Atp6v1h PE=1 SV=1;tr|A0A0A6YX18|A0A0A6YX18_MOUSE V-type proton ATPase subunit H OS=Mus musculus OX=10090 GN=Atp6v1h PE=1 SV=1;tr|A0A0A6YWP6|A0A0A6YWP6_MOUSE V-type proton ATPas	6089	3	29	29	28	26	26	24	26	26	24	69.4	66.7	66.7	63.4	69.4	67.9	55.854	323.31	140	15281000	12870000	15528000	12013000	16172000	13551000	14255000	15841000	5547200	14781000	14189000	23.8183	23.7833	24.0224	23.7326	23.8155	23.8373	23.8734	24.0448	22.2941	23.7501	23.2173	21427000	21979000	21508000	22205000
A2AG68;B1AQ57;Q64446		Atp7a	tr|A2AG68|A2AG68_MOUSE Copper-transporting ATPase 1 OS=Mus musculus OX=10090 GN=Atp7a PE=1 SV=1	1040	3	33	1	1	19	16	19	1	1	1	24.9	14.8	12.1	16.2	1.1	1.1	162.03	1.5039	3	8242	6541.2	8937	7729	10437	7350.3	8957.7	10319	3483.4	7531.6	13431	12.9619	12.8411	13.2596	13.1306	13.2179	12.989	13.2373	13.4606	11.6571	12.8116	13.1723	15655	20856	18322	18867
Q64430	Copper-transporting ATPase 1	Atp7a	sp|Q64430|ATP7A_MOUSE Copper-transporting ATPase 1 OS=Mus musculus OX=10090 GN=Atp7a PE=1 SV=3	5073	3	33	33	1	19	15	19	1	0	1	24.8	14.8	10.9	16.2	24.8	1.1	161.96	165.29	50	1032200	936630	1036400	895590	1213500	1058800	1054900	1060600	622950	1133800	1378600	19.9304	20.0029	20.1172	19.987	20.0792	20.1594	20.1171	20.144	19.1396	20.0456	19.8538	1138900	1220000	1196200	1222200
A0A0M3HEP7;P70704;A0A0J9YV34;Q3U9N5;F6Q8P7;E9Q4J5;P98200;D6RG72;E9Q8X4;A0A494BB33;Q148W0	Phospholipid-transporting ATPase IA	Atp8a1	tr|A0A0M3HEP7|A0A0M3HEP7_MOUSE Phospholipid-transporting ATPase OS=Mus musculus OX=10090 GN=Atp8a1 PE=1 SV=1;sp|P70704|AT8A1_MOUSE Phospholipid-transporting ATPase IA OS=Mus musculus OX=10090 GN=Atp8a1 PE=1 SV=2	214	3	34	34	33	23	29	26	22	28	25	30.1	21	26.9	25.3	30.1	29.4	131.51	181.92	77	1110700	1016800	955090	1034300	1186100	995720	1030400	1100400	1119800	1162800	1030700	20.0361	20.1214	19.9993	20.1947	20.0463	20.0707	20.0832	20.1972	19.9856	20.082	19.4342	1772100	1866500	1675700	2092300
A2ANX3;A2ANX2;F2Z411;E9Q8R2;E9QAL4;D3YXQ5;P98199	Phospholipid-transporting ATPase	Atp8b4	tr|A2ANX3|A2ANX3_MOUSE Phospholipid-transporting ATPase OS=Mus musculus OX=10090 GN=Atp8b4 PE=1 SV=1	1100	3	13	12	12	8	8	8	7	7	7	13.8	9.8	8.5	9.4	13.1	13.1	135.14	31.078	24	177720	153080	149440	161990	213820	177400	170340	144760	274070	204040	309750	17.3923	17.3897	17.3232	17.5201	17.5745	17.582	17.4865	17.2709	17.955	17.5714	17.6998	137040	139950	144020	179630
A0A286YCV0;D3YV00;P98195;A0A286YDR0;A0A286YCT2;A0A286YDZ3	Phospholipid-transporting ATPase;Probable phospholipid-transporting ATPase IIB	Atp9b	tr|A0A286YCV0|A0A286YCV0_MOUSE Phospholipid-transporting ATPase OS=Mus musculus OX=10090 GN=Atp9b PE=1 SV=1;tr|D3YV00|D3YV00_MOUSE Phospholipid-transporting ATPase OS=Mus musculus OX=10090 GN=Atp9b PE=1 SV=2;sp|P98195|ATP9B_MOUSE Probable phospholipid-tran	727	3	21	21	18	14	15	16	11	13	13	20	14.4	15	16.2	20	17	127.94	112.8	49	420750	349550	393720	335200	423430	360650	364390	405720	268070	377020	329580	18.6357	18.5809	18.7208	18.5692	18.5602	18.6056	18.5836	18.7577	17.9231	18.4571	17.7893	455680	443680	427830	452180
H3BLL2;Q811I0;V9GX21;H3BJP9;H3BK16;H3BLD0;H3BKR0	ATP synthase mitochondrial F1 complex assembly factor 1	Atpaf1	tr|H3BLL2|H3BLL2_MOUSE ATP synthase mitochondrial F1 complex assembly factor 1 OS=Mus musculus OX=10090 GN=Atpaf1 PE=1 SV=1;sp|Q811I0|ATPF1_MOUSE ATP synthase mitochondrial F1 complex assembly factor 1 OS=Mus musculus OX=10090 GN=Atpaf1 PE=1 SV=1;tr|V9GX21	2617	3	10	10	10	8	7	9	8	7	9	37.1	31.9	24.1	33.3	37.1	37.1	38.796	37.387	24	275370	238190	213910	215810	294690	254110	254450	259360	327150	254320	311500	18.0241	18.0276	17.8407	17.9339	18.0373	18.1005	18.0655	18.1122	18.2104	17.8891	17.7079	274720	264220	220170	290520
A0A0R4J1C5;Q91YY4;H3BLF0	ATP synthase mitochondrial F1 complex assembly factor 2	Atpaf2	tr|A0A0R4J1C5|A0A0R4J1C5_MOUSE ATP synthase mitochondrial F1 complex assembly factor 2 OS=Mus musculus OX=10090 GN=Atpaf2 PE=1 SV=1;sp|Q91YY4|ATPF2_MOUSE ATP synthase mitochondrial F1 complex assembly factor 2 OS=Mus musculus OX=10090 GN=Atpaf2 PE=1 SV=1	415	3	9	9	9	8	8	9	8	8	9	41.6	37.9	38.3	41.6	41.6	41.6	34.287	49.8	28	539150	464380	564250	451760	580360	545110	480630	518090	906300	552270	770380	18.9934	18.9908	19.24	18.9997	19.0151	19.2016	18.983	19.1104	19.6804	19.0079	19.0142	782210	768690	813830	850370
E9PV44;O35143	ATPase inhibitor, mitochondrial	Atpif1	tr|E9PV44|E9PV44_MOUSE ATPase inhibitory factor 1 OS=Mus musculus OX=10090 GN=Atpif1 PE=1 SV=1;sp|O35143|ATIF1_MOUSE ATPase inhibitor, mitochondrial OS=Mus musculus OX=10090 GN=ATP5IF1 PE=1 SV=2	1835	3	9	9	9	3	4	4	3	4	4	66.2	37.8	36.5	50	66.2	66.2	8.7887	22.809	31	3246700	2523900	2439100	2371100	2789100	2027000	2657500	2547500	3051600	3040100	3483200	21.5836	21.433	21.3519	21.3916	21.2798	21.0963	21.4501	21.4082	21.4319	21.4685	21.191	3796700	4290100	4479600	4091600
E9QPK4;A0A1L1SSL9;Q9JKK8	Serine/threonine-protein kinase ATR	Atr	tr|E9QPK4|E9QPK4_MOUSE Serine/threonine-protein kinase ATR OS=Mus musculus OX=10090 GN=Atr PE=1 SV=2;tr|A0A1L1SSL9|A0A1L1SSL9_MOUSE Serine/threonine-protein kinase ATR OS=Mus musculus OX=10090 GN=Atr PE=1 SV=1;sp|Q9JKK8|ATR_MOUSE Serine/threonine-protein k	638	3	6	6	6	3	4	3	3	4	3	3.3	2	2.5	1.4	3.3	3.3	300.36	13.696	10	11341	11062	5819.6	10682	12940	10610	12443	8698.5	50227	10696	36089	13.4223	13.5991	12.6407	13.5974	13.528	13.5185	13.7115	13.2141	15.507	13.3176	14.5983	19714	20121	17606	23665
Q6A051	Attractin-like protein 1	Atrnl1	sp|Q6A051|ATRN1_MOUSE Attractin-like protein 1 OS=Mus musculus OX=10090 GN=Atrnl1 PE=1 SV=2	5135	3	5	5	5	2	2	3	2	2	3	3.6	1.1	1.7	1.8	3.6	3.6	152.47	12.348	7	18614	18989	16633	14986	19018	17567	16754	16093	9905.3	20015	21049	14.1372	14.3787	14.1558	14.0859	14.0836	14.2459	14.1406	14.1017	13.1648	14.2217	13.8205	37271	41661	40721	45375
Q61687;F6RDB7;A0A0G2JED2;A0A0G2JFA5;Q8C2S3;Q3UY26;Q3TA30;A6PWK8;A0A0G2JGH3;A6PWK7;A6PWK9;A0A0G2JF42;A0A0G2JFG6;A6PWL2;A0A0G2JF35	Transcriptional regulator ATRX	Atrx	sp|Q61687|ATRX_MOUSE Transcriptional regulator ATRX OS=Mus musculus OX=10090 GN=Atrx PE=1 SV=3	4959	3	112	112	100	48	54	49	45	51	47	45	22.7	24.8	22.9	45	39.1	278.58	323.31	142	1901300	1577500	1715100	1548300	1987800	1602600	1736500	1634400	3579400	1968400	3033300	20.8116	20.755	20.8439	20.7768	20.7912	20.7574	20.8362	20.7679	21.6621	20.8415	20.9915	2783800	2810100	2713400	3032800
J3QPR1;P54254	Ataxin-1	Atxn1	tr|J3QPR1|J3QPR1_MOUSE Ataxin-1 OS=Mus musculus OX=10090 GN=Atxn1 PE=1 SV=1;sp|P54254|ATX1_MOUSE Ataxin-1 OS=Mus musculus OX=10090 GN=Atxn1 PE=1 SV=2	2669	3	13	13	13	7	4	5	7	4	5	16.6	9.9	5.8	7.1	16.6	16.6	84.703	80.432	14	135260	94727	97281	94674	133960	104190	109000	117380	59755	132450	189050	16.9985	16.6973	16.7039	16.7452	16.8999	16.8142	16.8424	16.9684	15.7576	16.9479	16.9874	126590	135710	112480	136750
P28658	Ataxin-10	Atxn10	sp|P28658|ATX10_MOUSE Ataxin-10 OS=Mus musculus OX=10090 GN=Atxn10 PE=1 SV=2	3344	3	20	20	20	17	19	17	17	19	17	43.2	36.8	41.7	38.5	43.2	43.2	53.706	131.01	58	2084600	1879600	1798500	1953300	2398600	1979100	2077800	1660700	3513300	2518000	4512700	20.9444	21.0078	20.9124	21.112	21.0622	21.0618	21.0951	20.791	21.6352	21.1967	21.5646	3908400	4164100	3768400	5020200
P0C7T6;A0A1D5RLP5	Ataxin-1-like	Atxn1l	sp|P0C7T6|ATX1L_MOUSE Ataxin-1-like OS=Mus musculus OX=10090 GN=Atxn1l PE=1 SV=1	3104	3	7	7	7	4	1	1	4	1	1	11.2	6.4	1.3	1.7	11.2	11.2	73.373	14.243	5	82624	90660	43108	81684	48869	36176	42347	30500	84862	63762	184840	16.2874	16.634	15.5297	16.5323	15.4451	15.2881	15.4784	15.0241	16.2636	15.8933	16.9549	1281.3	0	1228.5	1901.1
E9QM77;O70305;F6U2C2;F7B6X4	Ataxin-2	Atxn2	tr|E9QM77|E9QM77_MOUSE Ataxin-2 OS=Mus musculus OX=10090 GN=Atxn2 PE=1 SV=1;sp|O70305|ATX2_MOUSE Ataxin-2 OS=Mus musculus OX=10090 GN=Atxn2 PE=1 SV=1;tr|F6U2C2|F6U2C2_MOUSE Ataxin-2 (Fragment) OS=Mus musculus OX=10090 GN=Atxn2 PE=1 SV=1	2184	3	34	33	2	22	26	27	1	1	1	31.1	19.6	22.6	25.9	30.5	0.9	136.46	252.7	68	812800	694280	746240	549670	763810	633760	652360	661380	833440	774660	1473000	19.5856	19.571	19.6433	19.2827	19.4113	19.4189	19.4237	19.4627	19.5595	19.4961	19.9494	1104800	1290400	1142200	1177000
F6V8M6		Atxn2	tr|F6V8M6|F6V8M6_MOUSE Ataxin-2 (Fragment) OS=Mus musculus OX=10090 GN=Atxn2 PE=1 SV=2	2283	3	15	1	1	10	12	11	1	1	0	27	16.3	20.5	19.2	1.4	1.4	70.471	1.9041	2	12923	10697	10847	5919.1	10059	8750.5	11664	10143	3821	10766	25155	13.6107	13.5507	13.539	12.7457	13.1647	13.2405	13.6182	13.4358	11.7905	13.3271	14.0776	11082	9043.7	10872	9472.2
Q3TGG2;E9Q5Q0		Atxn2l	tr|Q3TGG2|Q3TGG2_MOUSE Ataxin-2-like protein OS=Mus musculus OX=10090 GN=Atxn2l PE=1 SV=1;tr|E9Q5Q0|E9Q5Q0_MOUSE Ataxin-2-like protein (Fragment) OS=Mus musculus OX=10090 GN=Atxn2l PE=1 SV=2	4253	3	39	1	1	28	31	30	0	1	1	43.8	30	33.6	31.8	1.1	1.1	105.44	4.6453	2	0	0	0	0	0	0	0	0	0	0	0	#NUM!	#NUM!	#NUM!	#NUM!	#NUM!	#NUM!	#NUM!	#NUM!	#NUM!	#NUM!	#NUM!	7742.1	7454.5	5817.8	6278.1
Q7TQH0	Ataxin-2-like protein	Atxn2l	sp|Q7TQH0|ATX2L_MOUSE Ataxin-2-like protein OS=Mus musculus OX=10090 GN=Atxn2l PE=1 SV=1	5506	3	40	1	0	30	32	31	0	0	0	45.4	33.4	35.7	34	2.8	0	110.65	8.8128	2	7392.4	6726.2	6152.6	5308.1	7055.3	5171	5604.8	7244.9	8712.7	7136.8	15823	12.8049	12.8814	12.721	12.5885	12.653	12.4816	12.5609	12.9503	12.9797	12.7339	13.4088	7318.9	11774	9545.9	10566
Q9CVD2;E9Q717;F6T5L3;Q5M8S1;F6TRN1	Ataxin-3	Atxn3	sp|Q9CVD2|ATX3_MOUSE Ataxin-3 OS=Mus musculus OX=10090 GN=Atxn3 PE=1 SV=2;tr|E9Q717|E9Q717_MOUSE Ataxin-3 OS=Mus musculus OX=10090 GN=Atxn3 PE=1 SV=1;tr|F6T5L3|F6T5L3_MOUSE Ataxin-3 (Fragment) OS=Mus musculus OX=10090 GN=Atxn3 PE=1 SV=1;tr|Q5M8S1|Q5M8S1_MO	7757	3	16	16	16	14	12	10	14	12	10	52.7	50.4	43.4	34.6	52.7	52.7	40.533	191.07	39	1074600	879930	931650	824370	1026000	861150	904530	935000	1107900	1075100	1366600	19.9885	19.9128	19.9634	19.8675	19.8371	19.8613	19.8952	19.9622	19.9702	19.9689	19.8412	1003700	1123300	969350	1119300
Q3UD01	Putative ataxin-7-like protein 3B	Atxn7l3b	sp|Q3UD01|A7L3B_MOUSE Ataxin-7-like protein 3B OS=Mus musculus OX=10090 GN=Atxn7l3b PE=1 SV=1	4425	3	3	3	3	3	3	3	3	3	3	44.3	44.3	44.3	44.3	44.3	44.3	10.731	21.678	11	262220	206550	231670	213410	270550	215970	211510	229370	322320	229300	352960	17.9535	17.8219	17.9557	17.9178	17.914	17.8658	17.7988	17.9349	18.1889	17.7397	17.8882	200030	223310	170140	237900
D3Z5E5;D3YU88;E9PUQ3;D3YWF5		AU019823	tr|D3Z5E5|D3Z5E5_MOUSE NKAP domain-containing 1 (Fragment) OS=Mus musculus OX=10090 GN=Nkapd1 PE=1 SV=1;tr|D3YU88|D3YU88_MOUSE NKAP domain-containing 1 (Fragment) OS=Mus musculus OX=10090 GN=Nkapd1 PE=1 SV=1;tr|E9PUQ3|E9PUQ3_MOUSE NKAP domain-containing 1	1546	3	4	4	4	1	0	2	1	0	2	20.2	4.9	0	11.8	20.2	20.2	23.927	2.4513	3	11484	9899.1	8179.4	7672.5	12818	12519	9690.3	9899.2	10254	14089	16175	13.4404	13.4389	13.1318	13.12	13.5144	13.7572	13.3508	13.4007	13.2147	13.7151	13.4405	0	0	0	0
A0A0R4J023;Q9JLZ3;F6RT60;F6R307;A0A0R4J1L8;E9Q6L3;E9QMT1	Methylglutaconyl-CoA hydratase, mitochondrial	Auh	tr|A0A0R4J023|A0A0R4J023_MOUSE Methylglutaconyl-CoA hydratase, mitochondrial OS=Mus musculus OX=10090 GN=Auh PE=1 SV=1;sp|Q9JLZ3|AUHM_MOUSE Methylglutaconyl-CoA hydratase, mitochondrial OS=Mus musculus OX=10090 GN=Auh PE=1 SV=1;tr|F6RT60|F6RT60_MOUSE Methy	273	3	13	13	13	11	12	10	11	12	10	38.2	33.8	36	30.3	38.2	38.2	33.338	35.5	37	1523800	1318200	1581100	1203900	1622400	1375500	1313700	1442100	1385000	1420000	1518400	20.4923	20.4959	20.7265	20.4138	20.4982	20.5369	20.4336	20.5873	20.2923	20.3703	19.9931	1864000	1963400	2066100	1901500
Q3U3K9;P70295;A0A0N4SVA6	Ancient ubiquitous protein 1	Aup1	tr|Q3U3K9|Q3U3K9_MOUSE Ancient ubiquitous protein 1 OS=Mus musculus OX=10090 GN=Aup1 PE=1 SV=1;sp|P70295|AUP1_MOUSE Ancient ubiquitous protein 1 OS=Mus musculus OX=10090 GN=Aup1 PE=1 SV=1;tr|A0A0N4SVA6|A0A0N4SVA6_MOUSE Ancient ubiquitous protein 1 (Fragmen	3922	3	13	13	13	12	12	13	12	12	13	35.5	33.9	29.2	35.5	35.5	35.5	49.35	55.65	43	1604400	1437000	1565000	1435800	1701800	1394700	1556900	1600200	1370700	1625500	1572100	20.5667	20.6204	20.7117	20.6679	20.5671	20.5569	20.6787	20.7374	20.2773	20.5653	20.0433	2146100	2305200	2202000	2372500
I6L9G2;E9Q6L5;Q8BMG1	ATR-interacting protein	Atrip	tr|I6L9G2|I6L9G2_MOUSE 6620401K05Rik protein OS=Mus musculus OX=10090 GN=Atrip PE=1 SV=1;tr|E9Q6L5|E9Q6L5_MOUSE ATR-interacting protein OS=Mus musculus OX=10090 GN=Atrip PE=1 SV=1;sp|Q8BMG1|ATRIP_MOUSE ATR-interacting protein OS=Mus musculus OX=10090 GN=At	2058	3	3	3	3	0	0	1	0	0	1	3.8	0	0	1.9	3.8	3.8	63.238	3.6496	1	0	0	0	0	0	0	0	0	0	0	0	#NUM!	#NUM!	#NUM!	#NUM!	#NUM!	#NUM!	#NUM!	#NUM!	#NUM!	#NUM!	#NUM!	0	0	0	0
P97477	Aurora kinase A	Aurka	sp|P97477|AURKA_MOUSE Aurora kinase A OS=Mus musculus OX=10090 GN=Aurka PE=1 SV=1	4026	3	12	11	11	6	9	8	5	8	7	37.2	18.2	31.6	27.8	35.2	35.2	44.772	24.922	20	91856	89991	47175	84970	91820	84225	68731	43434	223740	90435	192200	16.4402	16.6233	15.6598	16.5892	16.355	16.5073	16.1771	15.5341	17.6623	16.3975	17.0113	376400	490910	228810	518690
Q9DCJ7	Aurora kinase A-interacting protein	Aurkaip1	sp|Q9DCJ7|AKIP_MOUSE Aurora kinase A-interacting protein OS=Mus musculus OX=10090 GN=Aurkaip1 PE=2 SV=2	8348	3	2	1	1	1	1	1	1	1	1	8.5	5	5	5	5	5	23.3	3.0604	4	293940	235130	303140	241070	318390	261110	273420	251080	433890	251470	361760	18.1182	18.0089	18.3436	18.0936	18.1489	18.1397	18.1692	18.0654	18.6178	17.8729	17.9237	373980	397130	399440	424660
O70126	Aurora kinase B	Aurkb	sp|O70126|AURKB_MOUSE Aurora kinase B OS=Mus musculus OX=10090 GN=Aurkb PE=1 SV=2	2895	3	16	16	15	15	11	15	14	10	14	54.5	50.4	38.6	54.5	54.5	52.2	39.384	50.562	42	675330	692530	406650	611920	765530	609670	521130	335710	1635600	680270	1360100	19.3183	19.5673	18.7674	19.4375	19.4146	19.363	19.0997	18.4845	20.5322	19.3086	19.8343	1019300	1339300	709910	1363900
Q9D9K3;A2AGL5	Cell death regulator Aven	Aven	sp|Q9D9K3|AVEN_MOUSE Cell death regulator Aven OS=Mus musculus OX=10090 GN=Aven PE=1 SV=2;tr|A2AGL5|A2AGL5_MOUSE Apoptosis, caspase activation inhibitor, isoform CRA_c OS=Mus musculus OX=10090 GN=Aven PE=1 SV=1	8217	3	4	4	4	3	4	4	3	4	4	19.3	13.7	19.3	19.3	19.3	19.3	37.195	18.479	11	9481.8	10192	8872.9	10243	14059	7857.5	10402	10296	11364	10244	22226	13.164	13.481	13.2492	13.5369	13.6477	13.0852	13.453	13.4574	13.363	13.2554	13.899	32212	36094	25376	37304
Q80U56;A0A0N4SUI4	Late secretory pathway protein AVL9 homolog	Avl9	sp|Q80U56|AVL9_MOUSE Late secretory pathway protein AVL9 homolog OS=Mus musculus OX=10090 GN=Avl9 PE=1 SV=2	5564	3	15	15	15	12	15	13	12	15	13	30	21.6	30	26.3	30	30	72.185	133.37	37	381130	354010	412010	351410	410280	366350	379530	394080	276030	414920	505750	18.493	18.5992	18.7863	18.6373	18.5147	18.6282	18.6423	18.7157	17.9653	18.5953	18.4071	638880	673950	651820	705880
Q14DJ8;E9QMJ8;O35625	Axin-1	Axin1	tr|Q14DJ8|Q14DJ8_MOUSE Axin-1 OS=Mus musculus OX=10090 GN=Axin1 PE=1 SV=1;tr|E9QMJ8|E9QMJ8_MOUSE Axin-1 OS=Mus musculus OX=10090 GN=Axin1 PE=1 SV=1;sp|O35625|AXIN1_MOUSE Axin-1 OS=Mus musculus OX=10090 GN=Axin1 PE=1 SV=3	2194	3	6	5	5	1	3	2	0	2	1	8.3	0.8	3.8	2	7.5	7.5	92.989	22.277	3	0	0	0	0	0	0	0	0	0	0	0	#NUM!	#NUM!	#NUM!	#NUM!	#NUM!	#NUM!	#NUM!	#NUM!	#NUM!	#NUM!	#NUM!	16284	17166	19919	21942
Q9QYP6;D3Z7S3;F7A092	5-azacytidine-induced protein 2	Azi2	sp|Q9QYP6|AZI2_MOUSE 5-azacytidine-induced protein 2 OS=Mus musculus OX=10090 GN=Azi2 PE=1 SV=1;tr|D3Z7S3|D3Z7S3_MOUSE 5-azacytidine-induced protein 2 (Fragment) OS=Mus musculus OX=10090 GN=Azi2 PE=1 SV=1;tr|F7A092|F7A092_MOUSE 5-azacytidine-induced protei	8718	3	6	6	6	2	3	0	2	3	0	19.8	5.7	10.1	0	19.8	19.8	46.09	30.067	5	4790.3	1641	4302.9	3990.4	6009.3	2813.2	4543.3	7017.2	3520.5	6898.3	7670.8	12.179	10.8462	12.2051	12.1768	12.4215	11.6034	12.258	12.9043	11.6724	12.6849	12.3642	23833	22164	19945	26651
A2A821;A8Y5E7;Q8BVM4	Antizyme inhibitor 2	Azin2	tr|A2A821|A2A821_MOUSE Antizyme inhibitor 2 (Fragment) OS=Mus musculus OX=10090 GN=Azin2 PE=4 SV=8;tr|A8Y5E7|A8Y5E7_MOUSE Antizyme inhibitor 2 OS=Mus musculus OX=10090 GN=Azin2 PE=3 SV=1;sp|Q8BVM4|AZIN2_MOUSE Antizyme inhibitor 2 OS=Mus musculus OX=10090 G	972	3	1	1	1	1	1	1	1	1	1	3	3	3	3	3	3	24.948	1.8326	3	260360	242370	252460	228960	285040	235360	256510	221470	569530	290540	439900	17.9432	18.0527	18.0797	18.0193	17.9893	17.9899	18.0771	17.8844	19.0102	18.0812	18.2058	315210	385280	314480	414710
P01887	Beta-2-microglobulin	B2m	sp|P01887|B2MG_MOUSE Beta-2-microglobulin OS=Mus musculus OX=10090 GN=B2m PE=1 SV=2	3037	3	4	4	4	3	4	4	3	4	4	59.7	35.3	59.7	59.7	59.7	59.7	13.779	20.114	21	1792500	1875500	1433000	1645600	2224400	1559800	1648800	1899600	2285400	2193100	2541600	20.7266	21.0047	20.5846	20.8647	20.9535	20.7183	20.7614	20.9849	21.0148	20.9974	20.7363	1198800	1650500	1417800	1860200
Q9Z0F0	Beta-1,3-galactosyltransferase 4	B3galt4	sp|Q9Z0F0|B3GT4_MOUSE Beta-1,3-galactosyltransferase 4 OS=Mus musculus OX=10090 GN=B3galt4 PE=1 SV=1	8890	3	4	4	4	1	3	3	1	3	3	13.2	2.7	10	8.9	13.2	13.2	41.235	9.6271	7	10876	12460	11746	8163.4	8055.7	9128.1	5946.2	10463	7042	12864	17585	13.3619	13.7708	13.6539	13.2095	12.8443	13.3015	12.6462	13.4806	12.6726	13.5839	13.5611	41974	52119	38677	44473
B2RW07;D3Z7I2;F6X2K7;F7C0E4;A0A1W2P743		Atxn7l1	tr|B2RW07|B2RW07_MOUSE Ataxin 7-like 1 OS=Mus musculus OX=10090 GN=Atxn7l1 PE=1 SV=1;tr|D3Z7I2|D3Z7I2_MOUSE Ataxin-7-like protein 1 OS=Mus musculus OX=10090 GN=Atxn7l1 PE=1 SV=1;tr|F6X2K7|F6X2K7_MOUSE Ataxin-7-like protein 1 OS=Mus musculus OX=10090 GN=Atx	1366	3	2	2	2	0	0	0	0	0	0	2.7	0	0	0	2.7	2.7	78.022	8.6463	0	0	0	0	0	0	0	0	0	0	0	0	#NUM!	#NUM!	#NUM!	#NUM!	#NUM!	#NUM!	#NUM!	#NUM!	#NUM!	#NUM!	#NUM!	0	0	0	0
A2AWT3;F6RCN9;Z4YN62	Ataxin-7-like protein 3	Atxn7l3	sp|A2AWT3|AT7L3_MOUSE Ataxin-7-like protein 3 OS=Mus musculus OX=10090 GN=Atxn7l3 PE=1 SV=1;tr|F6RCN9|F6RCN9_MOUSE Ataxin-7-like protein 3 (Fragment) OS=Mus musculus OX=10090 GN=Atxn7l3 PE=1 SV=1	1165	3	4	4	4	0	1	0	0	1	0	11.8	0	3.7	0	11.8	11.8	38.594	75.911	1	0	0	0	0	0	0	0	0	0	0	0	#NUM!	#NUM!	#NUM!	#NUM!	#NUM!	#NUM!	#NUM!	#NUM!	#NUM!	#NUM!	#NUM!	96560	80414	87587	89840
Q91Z92	Beta-1,3-galactosyltransferase 6	B3galt6	sp|Q91Z92|B3GT6_MOUSE Beta-1,3-galactosyltransferase 6 OS=Mus musculus OX=10090 GN=B3galt6 PE=2 SV=1	7190	3	10	10	10	8	9	7	8	9	7	37.2	30.8	34.5	29.2	37.2	37.2	37.021	26.506	24	213170	186020	201750	176160	233360	197560	188710	197330	305830	213270	281430	17.6547	17.6709	17.7562	17.6411	17.7007	17.7373	17.6342	17.7178	18.1132	17.6352	17.5614	274640	297480	277320	304110
P58158	Galactosylgalactosylxylosylprotein 3-beta-glucuronosyltransferase 3	B3gat3	sp|P58158|B3GA3_MOUSE Galactosylgalactosylxylosylprotein 3-beta-glucuronosyltransferase 3 OS=Mus musculus OX=10090 GN=B3gat3 PE=1 SV=1	3690	3	9	9	6	6	5	6	3	4	4	38.2	29	21.5	24.2	38.2	25.4	37.066	26.636	18	129350	114720	118750	113310	154530	125790	126030	154820	70101	165670	154140	16.934	16.9736	16.9916	17.0044	17.106	17.086	17.0518	17.3678	15.988	17.2708	16.6929	116490	138140	106290	141510
Q9Z222;G3UWI7	N-acetyllactosaminide beta-1,3-N-acetylglucosaminyltransferase 2	B3GNT2	sp|Q9Z222|B3GN2_MOUSE N-acetyllactosaminide beta-1,3-N-acetylglucosaminyltransferase 2 OS=Mus musculus OX=10090 GN=B3GNT2 PE=1 SV=3	8969	3	12	12	12	7	10	10	7	10	10	36	22.9	28.2	33.2	36	36	45.882	23.833	30	349120	314750	323490	297450	364420	315710	313450	329690	369190	361580	475700	18.3664	18.4297	18.4374	18.3968	18.3437	18.4136	18.3663	18.4583	18.3848	18.3968	18.3187	653600	708670	719730	772460
Q8R3I9;A0A0U1RPU4	UDP-GlcNAc:betaGal beta-1,3-N-acetylglucosaminyltransferase 8	B3gnt8	sp|Q8R3I9|B3GN8_MOUSE UDP-GlcNAc:betaGal beta-1,3-N-acetylglucosaminyltransferase 8 OS=Mus musculus OX=10090 GN=B3gnt8 PE=1 SV=1	6785	3	14	14	14	11	13	11	11	13	11	48.3	37	45.5	40.4	48.3	48.3	43.37	66.183	36	331090	326570	331510	280710	375590	303370	326800	326900	273040	380390	588850	18.2899	18.4828	18.4727	18.3132	18.3873	18.3561	18.4265	18.4461	17.9496	18.47	18.6266	514410	600340	499080	532900
Q6QX36;A6XA72;Q8BNV8		B430306N03Rik	tr|Q6QX36|Q6QX36_MOUSE CRKD-binding protein OS=Mus musculus OX=10090 GN=B430306N03Rik PE=1 SV=1	5354	3	4	4	3	1	2	1	0	1	0	14.9	3.5	5.9	3.5	14.9	11.4	32.831	10.399	4	25172	22026	23751	31313	33137	29686	30809	29546	5921.2	35555	24450	14.5726	14.5927	14.6697	15.149	14.8846	15.0029	15.0195	14.9783	12.4225	15.0506	14.0366	92205	84844	84035	113960
Q09200;A0A1W2P6F0	Beta-1,4 N-acetylgalactosaminyltransferase 1	B4galnt1	sp|Q09200|B4GN1_MOUSE Beta-1,4 N-acetylgalactosaminyltransferase 1 OS=Mus musculus OX=10090 GN=B4galnt1 PE=1 SV=1	4147	3	21	21	21	21	17	17	21	17	17	45.4	45.4	39	39.6	45.4	45.4	59.211	73.756	63	4257100	3668500	3137700	3703400	4429300	3689800	3763700	3808700	4938100	4514800	5777100	21.9745	21.9726	21.7153	22.0349	21.9471	21.9605	21.9521	21.9885	22.1263	22.0391	21.9209	4393800	4522300	3309200	5060700
P15535;B1AXY5	Beta-1,4-galactosyltransferase 1;Lactose synthase A protein;N-acetyllactosamine synthase;Beta-N-acetylglucosaminylglycopeptide beta-1,4-galactosyltransferase;Beta-N-acetylglucosaminyl-glycolipid beta-1,4-galactosyltransferase;Processed beta-1,4-galactosyltransferase 1	B4galt1	sp|P15535|B4GT1_MOUSE Beta-1,4-galactosyltransferase 1 OS=Mus musculus OX=10090 GN=B4galt1 PE=1 SV=1;tr|B1AXY5|B1AXY5_MOUSE Beta-1,4-galactosyltransferase 1 OS=Mus musculus OX=10090 GN=B4galt1 PE=1 SV=1	3192	3	13	13	13	10	10	11	10	10	11	43.4	39.3	34.6	41.6	43.4	43.4	44.411	71.028	34	837820	666120	757720	711560	888690	750440	786680	896390	796210	901220	1214200	19.6294	19.5112	19.6653	19.6552	19.6298	19.6627	19.6938	19.9014	19.4936	19.7144	19.6706	1080200	994930	993340	1176300
Q91YY2;D3YVA5;A0A0A6YXE7	Beta-1,4-galactosyltransferase 3;N-acetyllactosamine synthase;Beta-N-acetylglucosaminylglycopeptide beta-1,4-galactosyltransferase;Beta-N-acetylglucosaminyl-glycolipid beta-1,4-galactosyltransferase	B4galt3	sp|Q91YY2|B4GT3_MOUSE Beta-1,4-galactosyltransferase 3 OS=Mus musculus OX=10090 GN=B4galt3 PE=1 SV=1	7178	3	3	3	3	2	1	2	2	1	2	10.1	8.1	2	4.1	10.1	10.1	44.084	4.223	5	9790	3461.1	6443.6	8728.5	9219	8304	9205.3	7496.3	6060.6	10147	14126	13.2102	11.9228	12.7877	13.306	13.0389	13.165	13.2767	12.9996	12.4561	13.2416	13.2451	3942.6	6373.9	6191.9	6386.1
Q9JMK0	Beta-1,4-galactosyltransferase 5	B4galt5	sp|Q9JMK0|B4GT5_MOUSE Beta-1,4-galactosyltransferase 5 OS=Mus musculus OX=10090 GN=B4galt5 PE=1 SV=2	8653	3	1	1	1	1	1	1	1	1	1	2.1	2.1	2.1	2.1	2.1	2.1	44.814	1.6297	4	99616	79077	87457	98799	115670	84677	100940	106200	93007	122700	148770	16.5572	16.4368	16.5503	16.8067	16.6881	16.5151	16.7316	16.824	16.3959	16.8376	16.6417	147940	149820	142590	154550
E9QPX6;E9QAK8;Q6NZK5;E0CYF6	Uncharacterized protein KIAA1328	AW554918	tr|E9QPX6|E9QPX6_MOUSE Expressed sequence AW554918 OS=Mus musculus OX=10090 GN=AW554918 PE=1 SV=1;tr|E9QAK8|E9QAK8_MOUSE Expressed sequence AW554918 OS=Mus musculus OX=10090 GN=AW554918 PE=1 SV=1;sp|Q6NZK5|K1328_MOUSE Protein hinderin OS=Mus musculus OX=10	2136	3	4	4	3	0	0	1	0	0	1	8.6	0	0	2.1	8.6	5.9	66.075	1.5486	1	0	0	0	0	0	0	0	0	0	0	0	#NUM!	#NUM!	#NUM!	#NUM!	#NUM!	#NUM!	#NUM!	#NUM!	#NUM!	#NUM!	#NUM!	0	0	0	0
Q8R087;D3Z065	Beta-1,4-galactosyltransferase 7;Xylosylprotein 4-beta-galactosyltransferase	B4galt7	sp|Q8R087|B4GT7_MOUSE Beta-1,4-galactosyltransferase 7 OS=Mus musculus OX=10090 GN=B4galt7 PE=2 SV=1;tr|D3Z065|D3Z065_MOUSE Beta-1,4-galactosyltransferase 7 (Fragment) OS=Mus musculus OX=10090 GN=B4galt7 PE=1 SV=1	6675	3	6	6	6	5	5	4	5	5	4	17.1	13.5	14.7	11.9	17.1	17.1	37.754	13.797	14	93936	81928	88858	84474	98527	92346	95811	90920	69411	92781	112840	16.4725	16.4879	16.5732	16.5807	16.4567	16.6401	16.6563	16.5999	15.9737	16.4344	16.2429	110590	112410	98378	122030
Q3UI43;A0A1D5RM60	BRISC and BRCA1-A complex member 1	Babam1	sp|Q3UI43|BABA1_MOUSE BRISC and BRCA1-A complex member 1 OS=Mus musculus OX=10090 GN=Babam1 PE=1 SV=1	4480	3	15	15	15	13	13	11	13	13	11	61.6	55	50.5	52	61.6	61.6	36.793	57.808	48	1387200	1235900	1219200	1057000	1337400	1077500	1153800	1262600	1259300	1358300	1925800	20.3568	20.4029	20.3515	20.2261	20.2195	20.1846	20.2464	20.3956	20.155	20.3062	20.3361	1878200	2229700	1841600	2110200
P97302	Transcription regulator protein BACH1	Bach1	sp|P97302|BACH1_MOUSE Transcription regulator protein BACH1 OS=Mus musculus OX=10090 GN=Bach1 PE=1 SV=1	3992	3	19	19	19	15	13	12	15	13	12	29.5	22.9	19.5	16.1	29.5	29.5	81.373	92.189	39	501100	357060	395600	352750	491820	338420	393020	396490	328860	447420	576120	18.8878	18.6116	18.7277	18.6428	18.7762	18.5138	18.6927	18.7245	18.2179	18.7041	18.595	512840	535830	494030	607730
Q3U9H3;Q61337;A0A494BBC4;F7ABX5;D3YZR8;F6S493	Bcl2-associated agonist of cell death	Bad	tr|Q3U9H3|Q3U9H3_MOUSE Bcl-associated death promoter, isoform CRA_a OS=Mus musculus OX=10090 GN=Bad PE=1 SV=1;sp|Q61337|BAD_MOUSE Bcl2-associated agonist of cell death OS=Mus musculus OX=10090 GN=Bad PE=1 SV=1;tr|A0A494BBC4|A0A494BBC4_MOUSE Bcl2-associated	4415	3	9	9	9	5	7	6	5	7	6	77.8	39.5	63.6	58	77.8	77.8	17.745	230.2	14	39400	34448	34818	27371	36695	28670	28440	32278	21010	35744	45930	15.219	15.2379	15.2216	14.9549	15.0318	14.9526	14.9041	15.1059	14.2496	15.0583	14.9462	53071	54643	48364	65494
F6TCF9;A0A1L1SRT0;Q60739	BAG family molecular chaperone regulator 1	Bag1	tr|F6TCF9|F6TCF9_MOUSE BAG family molecular chaperone regulator 1 OS=Mus musculus OX=10090 GN=Bag1 PE=1 SV=1;tr|A0A1L1SRT0|A0A1L1SRT0_MOUSE BAG family molecular chaperone regulator 1 OS=Mus musculus OX=10090 GN=Bag1 PE=1 SV=1;sp|Q60739|BAG1_MOUSE BAG famil	630	3	14	14	14	12	12	12	12	12	12	38	31	35.2	35.2	38	38	39.696	56.217	42	1800400	1416900	1477400	1453700	1775000	1432200	1565000	1589900	1727100	1865800	2447500	20.733	20.6001	20.6286	20.6858	20.6279	20.5952	20.6862	20.7281	20.6107	20.7642	20.6819	1776200	1866200	1724600	2167000
Q91YN9;A0A087WNX9	BAG family molecular chaperone regulator 2	Bag2	sp|Q91YN9|BAG2_MOUSE BAG family molecular chaperone regulator 2 OS=Mus musculus OX=10090 GN=Bag2 PE=1 SV=1	7158	3	8	8	8	7	6	7	7	6	7	40	36.7	29	36.7	40	40	23.473	19.6	21	133860	138690	125300	107270	154490	116110	119660	123590	944900	150530	477410	16.9834	17.2473	17.069	16.9254	17.1056	16.9705	16.977	17.0428	19.7406	17.1326	18.3239	190670	221850	215850	186470
Q9JLV1	BAG family molecular chaperone regulator 3	Bag3	sp|Q9JLV1|BAG3_MOUSE BAG family molecular chaperone regulator 3 OS=Mus musculus OX=10090 GN=Bag3 PE=1 SV=2	8628	3	21	21	21	12	13	14	12	13	14	47.3	27.9	30	27.9	47.3	47.3	61.859	183.94	37	468950	382730	419640	331360	377630	304840	351190	367490	288580	406930	545690	18.7922	18.7118	18.8128	18.5526	18.3951	18.3631	18.5303	18.6149	18.0294	18.5673	18.5167	483550	548970	500970	515260
Q8CI61	BAG family molecular chaperone regulator 4	Bag4	sp|Q8CI61|BAG4_MOUSE BAG family molecular chaperone regulator 4 OS=Mus musculus OX=10090 GN=Bag4 PE=1 SV=2	6430	3	8	8	8	5	7	6	5	7	6	18.6	14	17.1	15.5	18.6	18.6	49.094	39.505	18	93369	81969	66333	71951	85595	68178	69663	62898	174430	86395	163210	16.4637	16.4886	16.1515	16.3493	16.2537	16.2024	16.1965	16.0683	17.3031	16.3315	16.7754	96187	112350	94377	117360
Q8CI32;E0CYW3;E0CX76	BAG family molecular chaperone regulator 5	Bag5	sp|Q8CI32|BAG5_MOUSE BAG family molecular chaperone regulator 5 OS=Mus musculus OX=10090 GN=Bag5 PE=1 SV=1	6426	3	16	16	16	14	14	15	14	14	15	40.9	37.8	37.8	38.5	40.9	40.9	50.942	83.342	49	1552400	1382600	1461600	1279800	1634700	1370500	1387600	1390700	1708400	1562800	2169500	20.5192	20.5648	20.6131	20.502	20.5091	20.5316	20.5126	20.535	20.595	20.5086	20.508	1611200	1730700	1618200	1824400
Q9Z1R2;Q3UF95;G3UYQ2;G3UZT6;A0A1B0GX81;G3UXT8;G3UYZ0;S4R224;G3V013;S4R183	Large proline-rich protein BAG6	Bag6	sp|Q9Z1R2|BAG6_MOUSE Large proline-rich protein BAG6 OS=Mus musculus OX=10090 GN=Bag6 PE=1 SV=1;tr|Q3UF95|Q3UF95_MOUSE Large proline-rich protein BAG6 OS=Mus musculus OX=10090 GN=Bag6 PE=1 SV=1;tr|G3UYQ2|G3UYQ2_MOUSE Large proline-rich protein BAG6 OS=Mus	8956	3	33	33	33	27	24	25	27	24	25	36.7	31.5	29	32.5	36.7	36.7	121.04	285.19	81	2565100	2125500	2345000	2013100	2467200	1857700	2426000	2098400	2679600	2676200	4950600	21.2437	21.1852	21.2952	21.1555	21.1029	20.9705	21.3186	21.1285	21.2444	21.2846	21.6982	3888900	3966900	3716500	4180500
Z4YJL0;Q497V6;Z4YMJ8	Bromo adjacent homology domain-containing 1 protein	Bahd1	tr|Z4YJL0|Z4YJL0_MOUSE Bromo adjacent homology domain-containing 1 protein OS=Mus musculus OX=10090 GN=Bahd1 PE=1 SV=1;sp|Q497V6|BAHD1_MOUSE Bromo adjacent homology domain-containing 1 protein OS=Mus musculus OX=10090 GN=Bahd1 PE=1 SV=1;tr|Z4YMJ8|Z4YMJ8_MO	4610	3	8	8	8	3	3	5	3	3	5	11.8	4.7	3.6	7.4	11.8	11.8	83.839	84.925	10	130120	107150	135720	107690	148710	129430	123230	117990	108210	128310	161900	16.9426	16.8751	17.1843	16.931	17.0506	17.1272	17.0194	16.9759	16.6143	16.9021	16.7638	31810	40298	30033	46378
B1AZ46;Q8BKX1	Brain-specific angiogenesis inhibitor 1-associated protein 2	Baiap2	tr|B1AZ46|B1AZ46_MOUSE Brain-specific angiogenesis inhibitor 1-associated protein 2 OS=Mus musculus OX=10090 GN=Baiap2 PE=1 SV=1;sp|Q8BKX1|BAIP2_MOUSE Brain-specific angiogenesis inhibitor 1-associated protein 2 OS=Mus musculus OX=10090 GN=Baiap2 PE=1 SV=2	1318	3	34	34	34	26	29	26	26	29	26	73.9	57	72.4	64.1	73.9	73.9	57.681	190.65	70	2292000	1797600	1886200	1922300	2190800	1699500	2025600	2173200	1153000	2043900	3115300	21.0813	20.9434	20.9811	21.0889	20.9315	20.842	21.0583	21.179	20.0278	20.8958	21.03	3110400	3237200	2880900	3761100
O08734;F7CUQ1;Q91WX5	Bcl-2 homologous antagonist/killer	Bak1	sp|O08734|BAK_MOUSE Bcl-2 homologous antagonist/killer OS=Mus musculus OX=10090 GN=Bak1 PE=1 SV=3	2709	3	8	8	8	7	7	7	7	7	7	48.8	36.4	45.5	45.5	48.8	48.8	23.294	36.351	24	2631600	2242300	2413600	2386600	2934300	2455800	2552900	2590200	2141700	2681300	2814700	21.2806	21.2624	21.3368	21.4011	21.3531	21.3731	21.3921	21.4322	20.9211	21.2874	20.8836	2457200	2483900	2438500	2681600
O54962	Barrier-to-autointegration factor;Barrier-to-autointegration factor, N-terminally processed	Banf1	sp|O54962|BAF_MOUSE Barrier-to-autointegration factor OS=Mus musculus OX=10090 GN=Banf1 PE=1 SV=1	2867	3	6	6	5	5	4	5	5	4	5	51.7	43.8	34.8	43.8	51.7	43.8	10.102	13.302	24	2630600	2025100	1669200	2072900	2560900	1920700	1841500	2107500	4318700	2326800	3908500	21.28	21.1154	20.8047	21.1977	21.1567	21.0186	20.9209	21.1347	21.933	21.0828	21.3572	1019400	1419200	1126300	1343600
Q8VBU8;F6V6B6;G3UWN8;G3UYF0;G3UWM0	Protein BANP	Banp	sp|Q8VBU8|BANP_MOUSE Protein BANP OS=Mus musculus OX=10090 GN=Banp PE=1 SV=1;tr|F6V6B6|F6V6B6_MOUSE Protein BANP (Fragment) OS=Mus musculus OX=10090 GN=Banp PE=1 SV=2	6836	3	5	5	5	3	2	1	3	2	1	8.8	5.5	3.3	1.3	8.8	8.8	59.656	5.5561	6	41896	34678	30618	34539	39077	31635	31968	30161	72045	44980	75598	15.3076	15.2475	15.0361	15.2905	15.1225	15.0946	15.0728	15.008	16.0274	15.3899	15.6651	16089	23967	15254	19224
Q8BWP8	Beta-1,4-glucuronyltransferase 1	B4gat1	sp|Q8BWP8|B4GA1_MOUSE Beta-1,4-glucuronyltransferase 1 OS=Mus musculus OX=10090 GN=B4gat1 PE=1 SV=1	6115	3	4	4	4	0	4	2	0	4	2	12.8	0	12.8	8.4	12.8	12.8	47.384	7.2857	6	0	0	0	0	0	0	0	0	0	0	0	#NUM!	#NUM!	#NUM!	#NUM!	#NUM!	#NUM!	#NUM!	#NUM!	#NUM!	#NUM!	#NUM!	90313	100570	72068	98808
Q99PU7;A0A087WPT1	Ubiquitin carboxyl-terminal hydrolase BAP1	Bap1	sp|Q99PU7|BAP1_MOUSE Ubiquitin carboxyl-terminal hydrolase BAP1 OS=Mus musculus OX=10090 GN=Bap1 PE=1 SV=1	7528	3	13	13	13	5	7	6	5	7	6	18	7.7	10.6	9.2	18	18	80.491	30.419	19	99118	90381	91213	91695	107860	87029	97259	90411	149380	104600	173300	16.5499	16.6295	16.611	16.6991	16.5873	16.5546	16.678	16.5918	17.0794	16.6074	16.8619	134880	151680	121850	157760
Q91XV3	Brain acid soluble protein 1	Basp1	sp|Q91XV3|BASP1_MOUSE Brain acid soluble protein 1 OS=Mus musculus OX=10090 GN=Basp1 PE=1 SV=3	7133	3	20	20	20	13	16	12	13	16	12	87.2	68.6	84.5	68.1	87.2	87.2	22.086	228.21	41	10164000	9404000	6374300	8066800	8865400	5396400	9177800	7799300	1717600	8509100	15140000	23.23	23.3307	22.7379	23.1581	22.9482	22.5089	23.2381	23.0225	20.6028	22.9534	23.3109	7997000	9126000	6084600	7558300
A0A1B0GT81;Q07813;A0A1B0GTA4;A0A1B0GS13;A0A1B0GT35	Apoptosis regulator BAX	Bax	tr|A0A1B0GT81|A0A1B0GT81_MOUSE Apoptosis regulator BAX OS=Mus musculus OX=10090 GN=Bax PE=1 SV=1;sp|Q07813|BAX_MOUSE Apoptosis regulator BAX OS=Mus musculus OX=10090 GN=Bax PE=1 SV=1;tr|A0A1B0GTA4|A0A1B0GTA4_MOUSE Apoptosis regulator BAX (Fragment) OS=Mus	588	3	9	6	6	8	7	9	5	5	6	67.3	61.4	60.8	67.3	47.4	47.4	18.955	58.442	47	1590600	1428800	1512900	1411900	1643300	1447800	1494600	1713100	1049600	1541800	1951100	20.5542	20.6122	20.6629	20.6437	20.5166	20.6108	20.6198	20.8358	19.8922	20.489	20.3549	2083500	2196300	2228100	2240700
G3UWZ0;O88379;G3UZ82;G3UZD1;G3UXR5;G3UWK3;G3UYS9	Bromodomain adjacent to zinc finger domain protein 1A	Baz1a	tr|G3UWZ0|G3UWZ0_MOUSE Bromodomain adjacent to zinc finger domain protein 1A OS=Mus musculus OX=10090 GN=Baz1a PE=1 SV=1;sp|O88379|BAZ1A_MOUSE Bromodomain adjacent to zinc finger domain protein 1A OS=Mus musculus OX=10090 GN=Baz1a PE=1 SV=3	2449	3	52	52	52	39	40	40	39	40	40	35	28.7	28.9	27.9	35	35	178.17	323.31	112	2464800	2191800	2193400	2025700	2616400	2109500	2307700	1879200	4726600	2480500	5006300	21.1861	21.2295	21.1988	21.1645	21.1876	21.1538	21.2465	20.9693	22.0632	21.1751	21.7143	3245800	3606400	3206200	3904800
Q9Z277	Tyrosine-protein kinase BAZ1B	Baz1b	sp|Q9Z277|BAZ1B_MOUSE Tyrosine-protein kinase BAZ1B OS=Mus musculus OX=10090 GN=Baz1b PE=1 SV=2	8973	3	80	80	80	54	60	57	54	60	57	51.6	38.5	40	40.6	51.6	51.6	170.65	323.31	179	6230700	4952600	4034700	5111600	6684500	5480500	5608600	4518500	11573000	6007400	9135900	22.524	22.4056	22.078	22.4999	22.5409	22.5312	22.5276	22.235	23.3551	22.4512	22.5821	7685700	7838500	5552200	9226500
F8VPM0;E9Q374;A0A1W2P6X9;Q91YE5;A0A1W2P6L0	Bromodomain adjacent to zinc finger domain protein 2A	Baz2a	tr|F8VPM0|F8VPM0_MOUSE Bromodomain adjacent to zinc finger domain protein 2A OS=Mus musculus OX=10090 GN=Baz2a PE=1 SV=1;tr|E9Q374|E9Q374_MOUSE Bromodomain adjacent to zinc finger domain protein 2A OS=Mus musculus OX=10090 GN=Baz2a PE=1 SV=1;tr|A0A1W2P6X9|	664	3	37	37	37	13	24	22	13	24	22	20.1	8.4	15.5	13.8	20.1	20.1	209.4	235.91	52	194400	181560	175150	162530	221350	184420	199420	170340	345250	207140	336180	17.5218	17.6359	17.5522	17.5249	17.6244	17.638	17.7139	17.5057	18.2881	17.5931	17.8179	520490	542050	485430	585370
A2AUY4;A2AUY3;F6R4Y5		Baz2b	tr|A2AUY4|A2AUY4_MOUSE Bromodomain adjacent to zinc finger domain, 2B OS=Mus musculus OX=10090 GN=Baz2b PE=1 SV=1	1154	3	31	31	31	13	16	20	13	16	20	16.8	7.6	8.4	11.4	16.8	16.8	234	241.51	46	306980	275520	238890	264230	308650	253030	289180	216550	332830	292610	607760	18.1809	18.2376	18	18.226	18.1041	18.0943	18.25	17.8519	18.2352	18.0915	18.6722	833390	944880	775690	993290
Q8VBW5	HMG box transcription factor BBX	Bbx	sp|Q8VBW5|BBX_MOUSE HMG box transcription factor BBX OS=Mus musculus OX=10090 GN=Bbx PE=1 SV=2	6839	3	7	7	7	1	0	1	1	0	1	6.4	0.9	0	1	6.4	6.4	100.78	6.102	2	16926	15795	14229	9146	17161	12568	10154	9827.7	41991	12316	32479	14	14.113	13.9306	13.3734	13.9353	13.7628	13.4182	13.3902	15.2486	13.5211	14.4462	0	0	0	0
Q3TYS2;A0A0A0MQK0;X1WI15;E9Q3W5	Uncharacterized protein C17orf62 homolog	BC017643	sp|Q3TYS2|CYBC1_MOUSE Cytochrome b-245 chaperone 1 OS=Mus musculus OX=10090 GN=Cybc1 PE=1 SV=2;tr|A0A0A0MQK0|A0A0A0MQK0_MOUSE Cytochrome b-245 chaperone 1 (Fragment) OS=Mus musculus OX=10090 GN=Cybc1 PE=1 SV=1;tr|X1WI15|X1WI15_MOUSE Cytochrome b-245 chaper	4332	3	10	10	10	10	10	10	10	10	10	43.9	43.9	43.9	43.9	43.9	43.9	20.921	31.792	31	4594400	4420200	4379900	4136600	5306400	4658300	4182200	4853600	3509500	4847300	4566300	22.0845	22.2415	22.1965	22.1945	22.2078	22.2967	22.1043	22.3382	21.6336	22.1416	21.5816	6140700	7070800	5979000	7329400
Q8R2U2;F6RAK6		BC027231	sp|Q8R2U2|NEPRO_MOUSE Nucleolus and neural progenitor protein OS=Mus musculus OX=10090 GN=Nepro PE=2 SV=1	6758	3	8	8	8	3	6	6	3	6	6	17.7	5.1	14.5	14.2	17.7	17.7	63.393	24.948	15	20744	15033	17449	14620	22295	19876	18882	18331	23549	18588	24966	14.2935	14.0417	14.2249	14.0502	14.3129	14.4241	14.3132	14.2896	14.4142	14.1149	14.0667	69915	72752	74007	87379
F6T2X5;A0A087WP46		BC034090	tr|F6T2X5|F6T2X5_MOUSE cDNA sequence BC034090 OS=Mus musculus OX=10090 GN=BC034090 PE=1 SV=1;tr|A0A087WP46|A0A087WP46_MOUSE cDNA sequence BC034090 OS=Mus musculus OX=10090 GN=BC034090 PE=1 SV=1	12	3	2	2	2	2	2	1	2	2	1	3.3	3.3	3.3	1.1	3.3	3.3	90.748	2.498	5	522260	408440	499590	391740	501620	403510	426990	420010	800780	449660	589020	18.9475	18.8056	19.0644	18.7941	18.8047	18.7676	18.8123	18.8077	19.5019	18.7113	18.627	655310	637340	640570	655750
E9Q2V5;Q3UTZ3;A0A0G2JDC3;E9Q6X8	Uncharacterized protein C7orf43 homolog	BC037034	tr|E9Q2V5|E9Q2V5_MOUSE Microtubule-associated protein 11 OS=Mus musculus OX=10090 GN=Map11 PE=1 SV=1;sp|Q3UTZ3|MA11_MOUSE Microtubule-associated protein 11 OS=Mus musculus OX=10090 GN=MAP11 PE=1 SV=1;tr|A0A0G2JDC3|A0A0G2JDC3_MOUSE Microtubule-associated pr	1982	3	21	21	21	10	14	16	10	14	16	33.6	16.6	23.8	27.9	33.6	33.6	62.749	43.771	37	267680	214710	282440	234040	311120	270370	268450	270390	135660	291580	325160	17.9832	17.8778	18.2416	18.0509	18.1156	18.1899	18.1427	18.1723	16.9404	18.0864	17.7698	733410	817840	766930	865160
E9PWV4;Q3U4G0	Uncharacterized protein C15orf41 homolog	BC052040	tr|E9PWV4|E9PWV4_MOUSE cDNA sequence BC052040 OS=Mus musculus OX=10090 GN=BC052040 PE=1 SV=1;sp|Q3U4G0|CO041_MOUSE Protein C15orf41 homolog OS=Mus musculus OX=10090 PE=2 SV=2	1867	3	3	3	3	2	2	2	2	2	2	18.8	14.6	14.6	10.8	18.8	18.8	32.769	6.4387	6	13536	8872.4	10905	13439	15126	11108	10628	11960	19337	13812	26790	13.6776	13.2809	13.5467	13.9287	13.7532	13.5847	13.484	13.6735	14.1299	13.6865	14.1684	19533	19107	16606	27640
Q80VH0;B0F3S4	B-cell scaffold protein with ankyrin repeats	Bank1	sp|Q80VH0|BANK1_MOUSE B-cell scaffold protein with ankyrin repeats OS=Mus musculus OX=10090 GN=Bank1 PE=1 SV=3;tr|B0F3S4|B0F3S4_MOUSE B-cell scaffold protein with ankyrin repeats OS=Mus musculus OX=10090 GN=Bank1 PE=1 SV=1	5602	3	3	3	3	0	0	0	0	0	0	3.3	0	0	0	3.3	3.3	89.405	8.5391	0	0	0	0	0	0	0	0	0	0	0	0	#NUM!	#NUM!	#NUM!	#NUM!	#NUM!	#NUM!	#NUM!	#NUM!	#NUM!	#NUM!	#NUM!	0	0	0	0
Q497J0;D6REU3		BC100530	tr|Q497J0|Q497J0_MOUSE Cystatin domain-containing 5 OS=Mus musculus OX=10090 GN=Cstdc5 PE=1 SV=1;tr|D6REU3|D6REU3_MOUSE Cystatin domain-containing 5 OS=Mus musculus OX=10090 GN=Cstdc5 PE=1 SV=1	4609	3	11	3	1	7	8	11	1	1	1	88.7	70.1	78.4	88.7	26.8	7.2	10.959	52.101	22	6920700	5826200	5124800	6318200	6376300	5119000	6183100	6281800	81419	7476300	10213000	22.6756	22.6399	22.4231	22.8056	22.4728	22.4328	22.6683	22.7103	16.2039	22.7668	22.7429	40490000	44460000	40403000	52893000
Q61334	B-cell receptor-associated protein 29	Bcap29	sp|Q61334|BAP29_MOUSE B-cell receptor-associated protein 29 OS=Mus musculus OX=10090 GN=Bcap29 PE=1 SV=1	4922	3	12	12	12	11	11	9	11	11	9	36.7	36.7	34.6	31.7	36.7	36.7	27.964	19.527	37	2030000	1996800	1931300	1838700	2166700	2001600	1925000	1993200	2912300	2169400	2531400	20.9061	21.0951	21.0152	21.0248	20.9155	21.0781	20.9849	21.0543	21.3645	20.9817	20.7305	3580700	4372000	3623100	4421000
O70445	BRCA1-associated RING domain protein 1	Bard1	sp|O70445|BARD1_MOUSE BRCA1-associated RING domain protein 1 OS=Mus musculus OX=10090 GN=Bard1 PE=2 SV=1	2924	3	2	2	2	0	0	0	0	0	0	2.4	0	0	0	2.4	2.4	84.253	1.645	0	0	0	0	0	0	0	0	0	0	0	0	#NUM!	#NUM!	#NUM!	#NUM!	#NUM!	#NUM!	#NUM!	#NUM!	#NUM!	#NUM!	#NUM!	0	0	0	0
Q61335	B-cell receptor-associated protein 31	Bcap31	sp|Q61335|BAP31_MOUSE B-cell receptor-associated protein 31 OS=Mus musculus OX=10090 GN=Bcap31 PE=1 SV=4	4923	3	19	19	19	17	18	17	17	18	17	49	46.5	49	48.6	49	49	27.956	61.309	96	19134000	18100000	18832000	16857000	20007000	18377000	17253000	19253000	17577000	18825000	18923000	24.1427	24.2753	24.3007	24.2214	24.1225	24.2768	24.1488	24.3262	23.958	24.099	23.6327	27829000	31732000	29101000	31242000
Q9D275	Basic leucine zipper transcriptional factor ATF-like 3	Batf3	sp|Q9D275|BATF3_MOUSE Basic leucine zipper transcriptional factor ATF-like 3 OS=Mus musculus OX=10090 GN=Batf3 PE=2 SV=1	8031	3	2	2	2	0	0	0	0	0	0	14.4	0	0	0	14.4	14.4	13.656	17.314	0	0	0	0	0	0	0	0	0	0	0	0	#NUM!	#NUM!	#NUM!	#NUM!	#NUM!	#NUM!	#NUM!	#NUM!	#NUM!	#NUM!	#NUM!	0	0	0	0
Q9QZK2;A0A0G2JFC0;A0A0G2JGV2	Breast cancer anti-estrogen resistance protein 3	Bcar3	sp|Q9QZK2|BCAR3_MOUSE Breast cancer anti-estrogen resistance protein 3 OS=Mus musculus OX=10090 GN=Bcar3 PE=1 SV=1;tr|A0A0G2JFC0|A0A0G2JFC0_MOUSE Breast cancer anti-estrogen resistance protein 3 (Fragment) OS=Mus musculus OX=10090 GN=Bcar3 PE=1 SV=1;tr|A0A	8739	3	4	4	4	1	1	2	1	1	2	8.2	2	2	4.4	8.2	8.2	92.262	11.437	5	7171.3	7253.5	8096.4	6312.2	6555	4663.1	5717.6	8504.5	0	7764.5	8220.4	12.7611	12.9903	13.1171	12.8385	12.5469	12.3324	12.5896	13.1816	#NUM!	12.8555	12.464	4781.7	4926.4	4463.5	3962.9
Q9D287;D6RGA5	Pre-mRNA-splicing factor SPF27	Bcas2	sp|Q9D287|SPF27_MOUSE Pre-mRNA-splicing factor SPF27 OS=Mus musculus OX=10090 GN=Bcas2 PE=1 SV=1	8033	3	13	13	13	11	12	12	11	12	12	63.6	46.7	53.3	58.2	63.6	63.6	26.131	87.334	44	1381100	1205300	1079600	1114900	1330600	1015000	1164900	1055100	2312800	1434900	2108900	20.3505	20.3668	20.1761	20.303	20.2121	20.0984	20.2602	20.1365	21.032	20.3854	20.4671	2003700	2157900	1875100	2439300
B1AR74;F6VJ09;Q5SWI1;B1B0B3		Bcas3	tr|B1AR74|B1AR74_MOUSE Breast carcinoma-amplified sequence 3 homolog OS=Mus musculus OX=10090 GN=Bcas3 PE=1 SV=1	1255	3	22	2	2	18	19	20	1	1	2	26.3	22.3	22.3	23.5	1.6	1.6	102.77	1.672	4	16150	13084	11461	14792	15647	14548	14921	14987	12101	13292	23316	13.9323	13.8413	13.6185	14.0671	13.8021	13.9739	13.9735	13.999	13.4537	13.6311	13.9681	17086	16818	20178	18399
Q0VF62;Q8CCN5;F7C0F2;B1AR76;F7CPM1	Breast carcinoma-amplified sequence 3 homolog	Bcas3	tr|Q0VF62|Q0VF62_MOUSE Bcas3 protein OS=Mus musculus OX=10090 GN=Bcas3 PE=1 SV=1;sp|Q8CCN5|BCAS3_MOUSE Breast carcinoma-amplified sequence 3 homolog OS=Mus musculus OX=10090 GN=Bcas3 PE=1 SV=2;tr|F7C0F2|F7C0F2_MOUSE Breast carcinoma-amplified sequence 3 ho	4162	3	23	23	3	19	21	21	2	3	3	31	25.6	27.7	28.1	31	5.5	99.464	172.35	48	796490	653830	749450	607830	793710	636370	716400	692370	665420	770400	1492600	19.5564	19.4844	19.6495	19.4278	19.4667	19.4249	19.5588	19.5288	19.2347	19.4881	19.9684	969760	1021200	997130	1065500
E9Q4K3;Q8CBC8;P24288;A0A0N4SV61;B2KFA8;B2KFA9	Branched-chain-amino-acid aminotransferase;Branched-chain-amino-acid aminotransferase, cytosolic	Bcat1	tr|E9Q4K3|E9Q4K3_MOUSE Branched-chain-amino-acid aminotransferase OS=Mus musculus OX=10090 GN=Bcat1 PE=1 SV=1;tr|Q8CBC8|Q8CBC8_MOUSE Branched-chain-amino-acid aminotransferase OS=Mus musculus OX=10090 GN=Bcat1 PE=1 SV=1;sp|P24288|BCAT1_MOUSE Branched-chain	2016	3	3	3	3	2	2	3	2	2	3	8.7	6.1	6.1	8.7	8.7	8.7	43.518	6.5538	7	20143	18935	20952	21005	23903	18590	21621	18534	99085	23545	97685	14.2511	14.3746	14.4888	14.573	14.4134	14.3276	14.5086	14.3055	16.4872	14.456	16.0349	22563	34227	29281	34827
J3QMK2		Bbip1	tr|J3QMK2|J3QMK2_MOUSE BBSome-interacting protein 1 OS=Mus musculus OX=10090 GN=Bbip1 PE=1 SV=1	2654	3	1	1	1	0	1	1	0	1	1	14.9	0	14.9	14.9	14.9	14.9	7.5919	2.8728	2	0	0	0	0	0	0	0	0	0	0	0	#NUM!	#NUM!	#NUM!	#NUM!	#NUM!	#NUM!	#NUM!	#NUM!	#NUM!	#NUM!	#NUM!	3285.9	2936.9	2807.3	2636.8
[truncated: 7,777 more rows]
[truncated: 40 more columns]

## Sheet: normalized_statistics
																								normalized reporter intensities R1											normalized reporter intensities R2											normalized reporter intensities R3
[truncated: 7,820 more rows]
[truncated: 13 more columns]
