# Supplementary material for: High-Throughput Screening and Proteomic Characterization of Compounds Targeting Myeloid-Derived Suppressor Cells
Source: Mol Cell Proteomics. 2023 Aug 14;22(9):100632. doi: 10.1016/j.mcpro.2023.100632 (PMC10518717; doi:10.1016/j.mcpro.2023.100632)
Supplement: Table S4 [file mmc4.xlsx]

## Sheet: header_
Supplemental Table S4
Protein IDs
Protein names
Gene names
Fasta headers
id
Number of proteins
Peptides
Razor + unique peptides
Unique peptides
Sequence coverage [%]
Unique + razor sequence coverage [%]
Unique sequence coverage [%]
Mol. weight [kDa]
Q-value
Score
MS/MS count
DMSO_R1
DMSO_R2
DMSO_R3
cmpd3_10uM_R1
cmpd3_10uM_R2
cmpd3_10uM_R3
cmpd3_26uM_R1
cmpd3_26uM_R2
cmpd3_26uM_R3
cmpd2_7.8uM_R1
cmpd2_7.8uM_R2
cmpd2_7.8uM_R3
cmpd2_26uM_R1
cmpd2_26uM_R2
cmpd2_26uM_R3
p-value (-log10) cmpd2_26uM/cmpd3_26uM
p-value (corrected) cmpd2_26uM/cmpd3_26uM
log2 FC cmpd2_26uM/cmpd3_26uM

## Sheet: SIPP
																median-centered reporter intensity															Student´s t test (BH corrected)
Protein IDs	Protein names	Gene names	Fasta headers	id	Number of proteins	Peptides	Razor + unique peptides	Unique peptides	Sequence coverage [%]	Unique + razor sequence coverage [%]	Unique sequence coverage [%]	Mol. weight [kDa]	Q-value	Score	MS/MS count	DMSO_R1	DMSO_R2	DMSO_R3	cmpd3_10uM_R1	cmpd3_10uM_R2	cmpd3_10uM_R3	cmpd3_26uM_R1	cmpd3_26uM_R2	cmpd3_26uM_R3	cmpd2_7.8uM_R1	cmpd2_7.8uM_R2	cmpd2_7.8uM_R3	cmpd2_26uM_R1	cmpd2_26uM_R2	cmpd2_26uM_R3	p-value (-log10) cmpd2_26uM/cmpd3_26uM	p-value (corrected) cmpd2_26uM/cmpd3_26uM	log2 FC cmpd2_26uM/cmpd3_26uM
G3UZW7;A0A023T778;Q9CQL1;P61327	Protein mago nashi homolog 2;Protein mago nashi homolog	Magohb;Magoh	tr|G3UZW7|G3UZW7_MOUSE Protein mago nashi homolog 2 OS=Mus musculus OX=10090 GN=Magohb PE=4 SV=1;tr|A0A023T778|A0A023T778_MOUSE Mago nashi protein OS=Mus musculus OX=10090 GN=Magohb PE=1 SV=1;sp|Q9CQL1|MGN2_MOUSE Protein mago nashi homolog 2 OS=Mus musculu	0	4	3	3	3	30.4	30.4	30.4	11.799	0	20.763	7	18.1533	18.0865	17.9238	18.1216	18.0831	17.9489	18.039	17.8997	18.0166	18.0734	18.0729	18.0368	18.1548	18.2436	18.3132	1.79329	0.0476081	0.252108
A0A067XG53;O70589;F7CD87;F6ZQR2;B1AUH5;F6Y9I5	Peripheral plasma membrane protein CASK	Cask	tr|A0A067XG53|A0A067XG53_MOUSE Peripheral plasma membrane protein CASK (Fragment) OS=Mus musculus OX=10090 GN=Cask PE=1 SV=1;sp|O70589|CSKP_MOUSE Peripheral plasma membrane protein CASK OS=Mus musculus OX=10090 GN=Cask PE=1 SV=2	1	6	7	7	7	8	8	8	99.226	0	19.968	12	18.3315	18.3294	18.4703	18.5039	18.3604	18.4786	18.2926	18.4348	18.3905	18.2665	18.5129	18.4217	18.6626	18.5926	18.5581	1.95002	0.0383295	0.231803
P59644;A0A075B6D7;V9GXL7	Phosphatidylinositol 4,5-bisphosphate 5-phosphatase A	Inpp5j	sp|P59644|PI5PA_MOUSE Phosphatidylinositol 4,5-bisphosphate 5-phosphatase A OS=Mus musculus OX=10090 GN=Inpp5j PE=1 SV=2;tr|A0A075B6D7|A0A075B6D7_MOUSE Phosphatidylinositol 4,5-bisphosphate 5-phosphatase A OS=Mus musculus OX=10090 GN=Inpp5j PE=1 SV=1;tr|V9	2	3	6	6	6	8.7	8.7	8.7	107.54	0	31.843	6	16.5738	16.5959	16.7543	16.8425	16.6713	16.7147	16.5656	16.6882	16.8438	16.6841	16.8722	16.8139	16.8023	16.7083	16.8044	0.347583	0.538805	0.0725002
A0A087WP63;A0A087WNX7;A0A087WNL7;A0A087WQ44;A0A087WQY5	0	Srcap	tr|A0A087WP63|A0A087WP63_MOUSE Predicted gene 42715 (Fragment) OS=Mus musculus OX=10090 GN=Gm42715 PE=1 SV=1;tr|A0A087WNX7|A0A087WNX7_MOUSE Snf2-related CREBBP activator protein OS=Mus musculus OX=10090 GN=Srcap PE=1 SV=1;tr|A0A087WNL7|A0A087WNL7_MOUSE Snf	4	5	4	4	4	1.3	1.3	1.3	331.54	0	16.119	4	15.3804	15.2316	15.2927	15.1697	15.2905	15.2157	15.3685	15.153	15.269	15.3044	15.1285	15.2978	15.0854	15.1591	15.1895	0.789351	0.24423	-0.118858
A0A087WNM1;Q91Z67;A0A087WSQ1;A0A087WS59;A0A087WRV4;A0A087WS73;D3YZW1;Q91Z69	SLIT-ROBO Rho GTPase-activating protein 2	Srgap2	tr|A0A087WNM1|A0A087WNM1_MOUSE SLIT-ROBO Rho GTPase-activating protein 2 OS=Mus musculus OX=10090 GN=Srgap2 PE=1 SV=1;sp|Q91Z67|SRGP2_MOUSE SLIT-ROBO Rho GTPase-activating protein 2 OS=Mus musculus OX=10090 GN=Srgap2 PE=1 SV=2;tr|A0A087WSQ1|A0A087WSQ1_MOUS	5	8	14	14	14	20.7	20.7	20.7	98.278	0	292.25	23	20.0519	19.9736	20.0226	20.0081	19.9461	19.911	19.9076	19.901	19.8429	19.9468	19.9206	19.9466	19.9649	20.0423	20.0045	1.77695	0.048708	0.120113
Q61263;A0A087WNN8;A0A087WSJ5	Sterol O-acyltransferase 1	Soat1	sp|Q61263|SOAT1_MOUSE Sterol O-acyltransferase 1 OS=Mus musculus OX=10090 GN=Soat1 PE=1 SV=2;tr|A0A087WNN8|A0A087WNN8_MOUSE Sterol O-acyltransferase 1 (Fragment) OS=Mus musculus OX=10090 GN=Soat1 PE=1 SV=1	6	3	3	3	3	8.3	8.3	8.3	63.798	0	14.156	7	17.0207	17.1651	17.294	17.331	17.2605	16.9188	17.237	17.2119	17.0197	17.3098	17.0296	17.3225	17.1917	17.3313	17.1497	0.316904	0.569808	0.0680364
Q4VAA2;A0A087WNP6;A0A087WRM0	Protein CDV3	Cdv3	sp|Q4VAA2|CDV3_MOUSE Protein CDV3 OS=Mus musculus OX=10090 GN=Cdv3 PE=1 SV=2;tr|A0A087WNP6|A0A087WNP6_MOUSE Protein CDV3 OS=Mus musculus OX=10090 GN=Cdv3 PE=1 SV=1	7	3	8	8	8	29.9	29.9	29.9	29.729	0	54.952	13	19.1912	19.3861	19.2394	19.435	19.404	19.4614	19.2298	19.2157	19.204	19.1987	19.2882	19.0369	19.3082	19.1266	19.0417	0.296168	0.591795	-0.0576572
A0A087WQE6;A0A087WNT1;P83940;A0A087WPE4	Transcription elongation factor B polypeptide 1	Tceb1	tr|A0A087WQE6|A0A087WQE6_MOUSE Elongin-C (Fragment) OS=Mus musculus OX=10090 GN=Eloc PE=1 SV=1;tr|A0A087WNT1|A0A087WNT1_MOUSE Elongin-C OS=Mus musculus OX=10090 GN=Eloc PE=1 SV=1;sp|P83940|ELOC_MOUSE Elongin-C OS=Mus musculus OX=10090 GN=Eloc PE=1 SV=1	9	4	3	3	3	45.3	45.3	45.3	10.657	0	240.62	13	18.2978	17.9326	17.9164	17.4955	17.7507	17.5896	18.035	17.9762	17.8684	17.8354	18.0592	17.8624	18.1132	17.9294	18.0795	0.468569	0.434623	0.0808093
A0A087WNV1;A0A087WSR7;A0A087WR52;Q8K2K6	Arf-GAP domain and FG repeat-containing protein 1	Agfg1	tr|A0A087WNV1|A0A087WNV1_MOUSE Arf-GAP domain and FG repeat-containing protein 1 OS=Mus musculus OX=10090 GN=Agfg1 PE=1 SV=1;tr|A0A087WSR7|A0A087WSR7_MOUSE Arf-GAP domain and FG repeat-containing protein 1 OS=Mus musculus OX=10090 GN=Agfg1 PE=1 SV=1;tr|A0A	11	4	7	7	2	12.5	12.5	5	53.974	0	67.039	13	19.7484	19.8111	19.686	20.0302	19.9595	19.7073	19.9088	19.7666	19.975	19.9849	20.0751	19.7763	19.9827	20.2988	20.2572	1.19293	0.121485	0.296096
A0A087WQF1;A0A087WRK0;A0A087WQ31;E9QKH0;A0A087WRE8;E9QNY9;E9Q6L0;J3QP81;A0A087WS18;A0A087WP42;A0A087WQ95;A0A087WNW8;Q80TV8;A0A0A6YXZ1;A0A0A6YWK1;A0A0N4SVH2;A0A0N4SUT7;A0A087WRU7	CLIP-associating protein 1	Clasp1	tr|A0A087WQF1|A0A087WQF1_MOUSE CLIP-associating protein 1 OS=Mus musculus OX=10090 GN=Clasp1 PE=1 SV=2;tr|A0A087WRK0|A0A087WRK0_MOUSE CLIP-associating protein 1 OS=Mus musculus OX=10090 GN=Clasp1 PE=1 SV=2;tr|A0A087WQ31|A0A087WQ31_MOUSE CLIP-associating pr	12	18	19	19	16	15.5	15.5	13.4	162.14	0	323.31	31	20.7087	20.6946	20.7235	20.6332	20.7922	20.7013	20.6603	20.7248	20.7194	20.686	20.8121	20.7735	20.6726	20.7946	20.8057	0.520517	0.395107	0.0561358
Q3ZAQ4;A0A087WP33;A0A087WPL8;Q68FE2	Autophagy-related protein 9A	Atg9a	tr|Q3ZAQ4|Q3ZAQ4_MOUSE Autophagy-related protein 9 OS=Mus musculus OX=10090 GN=Atg9a PE=1 SV=1;tr|A0A087WP33|A0A087WP33_MOUSE Autophagy-related protein 9 (Fragment) OS=Mus musculus OX=10090 GN=Atg9a PE=1 SV=1;tr|A0A087WPL8|A0A087WPL8_MOUSE Autophagy-relate	14	4	2	2	2	2.6	2.6	2.6	94.424	0	5.7046	4	16.2405	16.2526	16.1878	16.175	16.1948	16.3115	16.2469	16.5323	16.2185	16.3477	16.2956	16.2075	16.0208	15.9853	16.069	1.39123	0.08776	-0.307508
E0CY18;A0A087WPF5;Q91X58	AN1-type zinc finger protein 2B	Zfand2b	tr|E0CY18|E0CY18_MOUSE AN1-type zinc finger protein 2B (Fragment) OS=Mus musculus OX=10090 GN=Zfand2b PE=1 SV=1;tr|A0A087WPF5|A0A087WPF5_MOUSE AN1-type zinc finger protein 2B (Fragment) OS=Mus musculus OX=10090 GN=Zfand2b PE=1 SV=1;sp|Q91X58|ZFN2B_MOUSE AN	15	3	4	4	4	23.4	23.4	23.4	23.698	0	165.6	5	18.0669	17.9585	17.9619	18.2286	18.3143	17.972	17.9271	17.8858	18.0537	18.0903	18.1312	18.0118	18.1563	18.1273	18.0939	1.47212	0.0770093	0.170261
A0A087WRJ2;A0A087WPF8;A0A087WSR2;E9QN99;A0A087WP24;Q8VCR7;A0A1L1SRH5;A0A1L1SUX1	Alpha/beta hydrolase domain-containing protein 14B	Abhd14b	tr|A0A087WRJ2|A0A087WRJ2_MOUSE Protein ABHD14B (Fragment) OS=Mus musculus OX=10090 GN=Abhd14b PE=1 SV=1;tr|A0A087WPF8|A0A087WPF8_MOUSE Protein ABHD14B (Fragment) OS=Mus musculus OX=10090 GN=Abhd14b PE=1 SV=1;tr|A0A087WSR2|A0A087WSR2_MOUSE Protein ABHD14B (	16	8	6	6	6	43	43	43	15.896	0	20.361	11	18.5607	18.5699	18.4564	18.4221	18.5474	18.569	18.2503	18.5254	18.4969	18.4241	18.6741	18.5171	18.6821	18.6932	18.5462	1.02271	0.16235	0.216327
Q8VC60;A0A087WPH5;A0A087WRY5	Beta-galactosidase-1-like protein	Glb1l	sp|Q8VC60|GLB1L_MOUSE Beta-galactosidase-1-like protein OS=Mus musculus OX=10090 GN=Glb1l PE=1 SV=1;tr|A0A087WPH5|A0A087WPH5_MOUSE Beta-galactosidase-1-like protein (Fragment) OS=Mus musculus OX=10090 GN=Glb1l PE=1 SV=1	18	3	5	5	5	9.4	9.4	9.4	73.278	0	8.1165	5	17.7733	17.9639	17.8463	18.0022	17.8228	17.9624	17.668	17.8883	17.917	17.953	17.8919	17.9727	18.0513	18.1299	18.1097	1.53156	0.0702879	0.272525
A0A087WPL5;E9QNN1;O70133;Q3UR42;A0A0R4J2C3;A0A087WRT3	ATP-dependent RNA helicase A	Dhx9	tr|A0A087WPL5|A0A087WPL5_MOUSE ATP-dependent RNA helicase A OS=Mus musculus OX=10090 GN=Dhx9 PE=1 SV=1;tr|E9QNN1|E9QNN1_MOUSE ATP-dependent RNA helicase A OS=Mus musculus OX=10090 GN=Dhx9 PE=1 SV=1;sp|O70133|DHX9_MOUSE ATP-dependent RNA helicase A OS=Mus m	20	6	30	30	30	26.2	26.2	26.2	149.62	0	323.31	127	23.2876	23.3121	23.288	23.2802	23.2821	23.3747	23.1971	23.2955	23.3133	23.2846	23.3482	23.3181	23.473	23.5257	23.4203	1.90655	0.0407439	0.204309
Q6P549;A0A087WPT7;A0A1B0GR64	Phosphatidylinositol 3,4,5-trisphosphate 5-phosphatase 2	Inppl1	sp|Q6P549|SHIP2_MOUSE Phosphatidylinositol 3,4,5-trisphosphate 5-phosphatase 2 OS=Mus musculus OX=10090 GN=Inppl1 PE=1 SV=1;tr|A0A087WPT7|A0A087WPT7_MOUSE Phosphatidylinositol 3,4,5-trisphosphate 5-phosphatase 2 (Fragment) OS=Mus musculus OX=10090 GN=Inppl	21	3	5	3	3	5	3.7	3.7	138.97	0	133.96	4	13.6489	13.8515	13.5108	13.7575	13.3448	13.3751	13.4087	13.6979	13.594	13.3613	13.4167	13.4542	13.625	13.842	13.8363	0.842504	0.221717	0.200912
A0A087WQ04;F6UND7;P08103	Non-specific protein-tyrosine kinase;Tyrosine-protein kinase HCK	Hck	tr|A0A087WQ04|A0A087WQ04_MOUSE Tyrosine-protein kinase OS=Mus musculus OX=10090 GN=Hck PE=1 SV=1;tr|F6UND7|F6UND7_MOUSE Tyrosine-protein kinase OS=Mus musculus OX=10090 GN=Hck PE=1 SV=1;sp|P08103|HCK_MOUSE Tyrosine-protein kinase HCK OS=Mus musculus OX=100	23	3	10	9	9	21.9	20.4	20.4	59.129	0	99.23	17	19.377	19.5086	19.4513	19.484	19.4184	19.4316	19.4465	19.4894	19.5292	19.4389	19.4765	19.3557	19.4849	19.5536	19.5067	0.355198	0.531324	0.0267277
A0A087WQ16;E9QPY6;P13705	DNA mismatch repair protein Msh3	Msh3	tr|A0A087WQ16|A0A087WQ16_MOUSE DNA mismatch repair protein OS=Mus musculus OX=10090 GN=Msh3 PE=1 SV=1;tr|E9QPY6|E9QPY6_MOUSE DNA mismatch repair protein OS=Mus musculus OX=10090 GN=Msh3 PE=1 SV=2;sp|P13705|MSH3_MOUSE DNA mismatch repair protein Msh3 OS=Mus	24	3	4	4	4	4.5	4.5	4.5	123.4	0	8.9333	6	14.1458	13.9948	14.3202	14.4183	14.3026	14.305	14.6111	14.4512	14.3097	14.3148	14.0646	14.3315	13.7366	13.9055	13.9234	2.33222	0.0229406	-0.602115
A0A087WS03;A0A087WQ32;G3X9F1;Q9R1S3	GPI ethanolamine phosphate transferase 1	Pign	tr|A0A087WS03|A0A087WS03_MOUSE GPI ethanolamine phosphate transferase 1 OS=Mus musculus OX=10090 GN=Pign PE=1 SV=1;tr|A0A087WQ32|A0A087WQ32_MOUSE GPI ethanolamine phosphate transferase 1 OS=Mus musculus OX=10090 GN=Pign PE=1 SV=1;tr|G3X9F1|G3X9F1_MOUSE GPI	25	4	3	3	3	4.5	4.5	4.5	90.454	0	103.44	4	15.3925	15.5723	15.5285	15.6786	15.4264	15.8124	15.5951	15.5569	15.5299	15.789	15.3526	15.697	15.2735	15.3892	15.2124	2.08593	0.0316796	-0.268912
Q07235;A0A087WQ70;A0A087WQM1	Glia-derived nexin	Serpine2	sp|Q07235|GDN_MOUSE Glia-derived nexin OS=Mus musculus OX=10090 GN=Serpine2 PE=1 SV=2;tr|A0A087WQ70|A0A087WQ70_MOUSE Glia-derived nexin (Fragment) OS=Mus musculus OX=10090 GN=Serpine2 PE=1 SV=1	26	3	4	4	4	9.8	9.8	9.8	44.207	0	27.367	8	17.5265	17.6795	17.7522	17.9264	17.7244	17.6476	17.5974	17.5185	17.7232	17.7361	17.8141	17.7388	17.7541	18.0156	18.1124	1.32853	0.0974387	0.347687
A0A087WQ86;E9QM99;A0A087WRP5;Q8BZN6;A0A0R4J2B7;A0A087WQA1;A0A087WS26;Q8BLX9	Dedicator of cytokinesis protein 10	Dock10	tr|A0A087WQ86|A0A087WQ86_MOUSE Dedicator of cytokinesis protein 10 OS=Mus musculus OX=10090 GN=Dock10 PE=1 SV=1;tr|E9QM99|E9QM99_MOUSE Dedicator of cytokinesis protein 10 OS=Mus musculus OX=10090 GN=Dock10 PE=1 SV=1;tr|A0A087WRP5|A0A087WRP5_MOUSE Dedicator	27	8	18	18	18	10.4	10.4	10.4	248.57	0	178.91	21	19.8331	19.6935	19.9461	19.7394	19.8055	19.6764	19.9667	19.8281	19.8526	19.7318	19.6143	19.7301	19.3773	19.3414	19.58	2.19957	0.0271158	-0.449563
A0A087WQH8	0	Slc35a4	tr|A0A087WQH8|A0A087WQH8_MOUSE Probable UDP-sugar transporter protein SLC35A4 OS=Mus musculus OX=10090 GN=Slc35a4 PE=1 SV=1	31	1	2	2	2	31.1	31.1	31.1	11.157	0	22.2	9	18.7839	18.7382	18.6957	18.5054	18.4669	18.4383	18.5229	18.5927	18.717	18.5165	19.0273	18.8448	19.1051	18.9453	18.7952	1.47748	0.0763375	0.337635
A0A087WQN7;F8VQ87;P97789;A0A087WNV6	5-3 exoribonuclease 1	Xrn1	tr|A0A087WQN7|A0A087WQN7_MOUSE 5-3 exoribonuclease 1 OS=Mus musculus OX=10090 GN=Xrn1 PE=1 SV=1;tr|F8VQ87|F8VQ87_MOUSE 5-3 exoribonuclease 1 OS=Mus musculus OX=10090 GN=Xrn1 PE=1 SV=1;sp|P97789|XRN1_MOUSE 5-3 exoribonuclease 1 OS=Mus musculus OX=1009	33	4	11	11	11	6.6	6.6	6.6	194.3	0	29.857	13	18.1135	17.9682	18.0058	18.1378	18.0933	17.943	18.076	18.0104	18.1027	18.1696	17.926	18.0273	17.5956	17.7369	17.6094	2.8562	0.0127565	-0.415759
F8VQC7;A0A087WQQ5;A0A087WPX0;A0A087WP85;Q61595;A0A087WP14;A0A087WS29;A0A087WNW3;A0A087WQ25;A0A087WRS1;A0A087WQI3;A0A087WS04;A0A087WQD0;A0A087WS23;A0A087WPW5;A0A087WQG4;A0A087WP48;A0A087WQF8;A0A087WPY8;A0A087WR91	Kinectin	Ktn1	tr|F8VQC7|F8VQC7_MOUSE Kinectin OS=Mus musculus OX=10090 GN=Ktn1 PE=1 SV=1;tr|A0A087WQQ5|A0A087WQQ5_MOUSE Kinectin OS=Mus musculus OX=10090 GN=Ktn1 PE=1 SV=1;tr|A0A087WPX0|A0A087WPX0_MOUSE Kinectin OS=Mus musculus OX=10090 GN=Ktn1 PE=1 SV=1;tr|A0A087WP85|A	34	20	51	51	51	41.2	41.2	41.2	152.54	0	321.62	93	22.2319	22.2154	22.3447	22.4026	22.2879	22.2366	22.2126	22.1382	22.2907	22.2831	22.4088	22.3375	22.568	22.5371	22.5872	2.78238	0.0136735	0.350271
A0A087WR70;A0A087WQS1;Q9ERE3;Q9QZS5	Serine/threonine-protein kinase Sgk3;Serine/threonine-protein kinase Sgk2	Sgk3;Sgk2	tr|A0A087WR70|A0A087WR70_MOUSE MCG131353, isoform CRA_b OS=Mus musculus OX=10090 GN=Sgk3 PE=1 SV=1;tr|A0A087WQS1|A0A087WQS1_MOUSE Serine/threonine-protein kinase Sgk3 OS=Mus musculus OX=10090 GN=Sgk3 PE=1 SV=1;sp|Q9ERE3|SGK3_MOUSE Serine/threonine-protein	36	4	2	2	2	6	6	6	38.545	0	35.993	3	13.8638	13.9108	14.0087	14.2163	14.1774	14.1433	14.4035	14.2111	14.0273	14.1907	14.1466	14.2212	13.8925	13.9468	14.2023	0.622155	0.32805	-0.200082
A0A087WQS2;Q9CQC6;A0A087WPF9;A0A087WS48	Basic leucine zipper and W2 domain-containing protein 1	Bzw1	tr|A0A087WQS2|A0A087WQS2_MOUSE Basic leucine zipper and W2 domain-containing protein 1 OS=Mus musculus OX=10090 GN=Bzw1 PE=1 SV=1;sp|Q9CQC6|BZW1_MOUSE Basic leucine zipper and W2 domain-containing protein 1 OS=Mus musculus OX=10090 GN=Bzw1 PE=1 SV=1;tr|A0A	37	4	10	9	9	18.8	17.3	17.3	51.209	0	25.877	14	20.1516	20.0126	20.082	19.9872	20.1023	20.0978	20.152	20.0779	20.1074	20.0632	20.0736	20.0993	20.0583	20.1314	19.9909	0.496195	0.413255	-0.0522079
A0A087WQT6;O89110	Caspase-8;Caspase-8 subunit p18;Caspase-8 subunit p10	Casp8	tr|A0A087WQT6|A0A087WQT6_MOUSE Caspase-8 OS=Mus musculus OX=10090 GN=Casp8 PE=1 SV=1;sp|O89110|CASP8_MOUSE Caspase-8 OS=Mus musculus OX=10090 GN=Casp8 PE=1 SV=1	38	2	18	18	18	41.2	41.2	41.2	57.82	0	323.31	52	21.6442	21.6858	21.8313	21.6921	21.6125	21.578	21.7044	21.6778	21.6537	21.8007	21.6351	21.7057	21.9143	21.8902	21.807	2.23873	0.0261638	0.19186
A0A087WR24;Q2HXL6;B7ZNP0;A0A087WQK5	alpha-1,2-Mannosidase;ER degradation-enhancing alpha-mannosidase-like protein 3	Edem3	tr|A0A087WR24|A0A087WR24_MOUSE alpha-1,2-Mannosidase OS=Mus musculus OX=10090 GN=Edem3 PE=1 SV=1;sp|Q2HXL6|EDEM3_MOUSE ER degradation-enhancing alpha-mannosidase-like protein 3 OS=Mus musculus OX=10090 GN=Edem3 PE=1 SV=2;tr|B7ZNP0|B7ZNP0_MOUSE alpha-1,2-Ma	39	4	13	13	13	17.4	17.4	17.4	105.9	0	56.447	20	18.7565	18.7855	18.73	18.708	18.6708	18.6392	18.739	18.7675	18.7247	18.8429	18.7367	18.7745	18.781	18.8277	18.7056	0.297632	0.590447	0.0276788
B7ZNJ1;A0A087WS56;B9EHT6;A0A087WSN6;Q3UHL6;A0A087WR50;P11276;A0A087WS99;A0A087WSU6;A0A087WQE0	Fibronectin;Anastellin	Fn1	tr|B7ZNJ1|B7ZNJ1_MOUSE Fibronectin OS=Mus musculus OX=10090 GN=Fn1 PE=1 SV=1;tr|A0A087WS56|A0A087WS56_MOUSE Fibronectin OS=Mus musculus OX=10090 GN=Fn1 PE=1 SV=1;tr|B9EHT6|B9EHT6_MOUSE Fibronectin OS=Mus musculus OX=10090 GN=Fn1 PE=1 SV=1;tr|A0A087WSN6|A0A	40	10	22	22	22	14.2	14.2	14.2	239.72	0	323.31	32	18.6187	18.6899	18.619	18.6653	18.7482	18.6913	18.6232	18.6224	18.7653	18.6551	18.9385	18.7494	19.0052	18.9204	18.9018	2.05022	0.0332704	0.272144
A0A087WRE5;Q6P3D0;A0A087WSB5;E9Q9G1	U8 snoRNA-decapping enzyme	Nudt16	tr|A0A087WRE5|A0A087WRE5_MOUSE U8 snoRNA-decapping enzyme (Fragment) OS=Mus musculus OX=10090 GN=Nudt16 PE=1 SV=1;sp|Q6P3D0|NUD16_MOUSE U8 snoRNA-decapping enzyme OS=Mus musculus OX=10090 GN=Nudt16 PE=1 SV=1;tr|A0A087WSB5|A0A087WSB5_MOUSE U8 snoRNA-decappi	41	4	5	5	4	28.3	28.3	22.5	21.248	0	46.44	12	18.3332	18.2997	18.4586	18.3525	18.4474	18.3798	18.3273	18.3124	18.4602	18.3065	18.3189	18.2928	18.2844	18.2133	18.1392	1.15267	0.130012	-0.154311
A0A087WRE7;Q8R0N6	Hydroxyacid-oxoacid transhydrogenase, mitochondrial	Adhfe1	tr|A0A087WRE7|A0A087WRE7_MOUSE Hydroxyacid-oxoacid transhydrogenase, mitochondrial (Fragment) OS=Mus musculus OX=10090 GN=Adhfe1 PE=1 SV=1;sp|Q8R0N6|HOT_MOUSE Hydroxyacid-oxoacid transhydrogenase, mitochondrial OS=Mus musculus OX=10090 GN=Adhfe1 PE=1 SV=2	42	2	4	4	4	10.9	10.9	10.9	49.039	0	6.8807	5	15.6381	15.7461	15.7531	15.6752	15.7579	15.6753	15.6805	15.7043	15.84	15.7164	15.7419	15.5429	15.9026	15.7846	15.8554	0.811887	0.23402	0.105924
A0A087WRE9;Q9CQJ4;A0A087WP87;A0A087WQQ3	E3 ubiquitin-protein ligase RING2	Rnf2	tr|A0A087WRE9|A0A087WRE9_MOUSE E3 ubiquitin-protein ligase RING2 OS=Mus musculus OX=10090 GN=Rnf2 PE=1 SV=1;sp|Q9CQJ4|RING2_MOUSE E3 ubiquitin-protein ligase RING2 OS=Mus musculus OX=10090 GN=Rnf2 PE=1 SV=1;tr|A0A087WP87|A0A087WP87_MOUSE E3 ubiquitin-prote	43	4	5	5	5	17.8	17.8	17.8	29.225	0	189	14	18.4343	18.383	18.3837	18.2489	18.4501	18.4061	18.264	18.3095	18.4772	18.4205	18.3668	18.3278	18.5195	18.5436	18.5169	1.26618	0.108024	0.176434
A0A087WRF2;Q8BXK8;E9Q3K3;A0A0G2JDW1	Arf-GAP with GTPase, ANK repeat and PH domain-containing protein 1	Agap1	tr|A0A087WRF2|A0A087WRF2_MOUSE Arf-GAP with GTPase, ANK repeat and PH domain-containing protein 1 OS=Mus musculus OX=10090 GN=Agap1 PE=1 SV=1;sp|Q8BXK8|AGAP1_MOUSE Arf-GAP with GTPase, ANK repeat and PH domain-containing protein 1 OS=Mus musculus OX=10090	44	4	5	3	3	8.1	5.1	5.1	89.02	0	7.0326	4	15.4351	15.3367	15.5728	15.4123	15.4226	15.4175	15.3768	15.5537	15.6214	15.5309	15.5652	15.3871	15.5055	15.5312	15.6519	0.20541	0.696379	0.045592
B2Z893;B2Z892;Q6GTL7;A0A087WRG0;A0A087WRM7;P70265;B2Z894	6-phosphofructo-2-kinase/fructose-2,6-bisphosphatase 2;6-phosphofructo-2-kinase;Fructose-2,6-bisphosphatase	Pfkfb2	tr|B2Z893|B2Z893_MOUSE 6-phosphofructo-2-kinase/fructose-2, 6-biphosphatase 2, isoform CRA_a OS=Mus musculus OX=10090 GN=Pfkfb2 PE=1 SV=1;tr|B2Z892|B2Z892_MOUSE 6-phosphofructo-2-kinase/fructose-2, 6-bisphosphatase 2 variant 4 OS=Mus musculus OX=10090 GN=P	45	7	7	5	5	17.5	13.3	13.3	54.72	0	31.695	7	16.5106	16.6767	16.6131	16.4651	16.5217	16.4625	16.4877	16.5155	16.5026	16.4634	16.5653	16.5019	16.6234	16.6187	16.5011	0.904325	0.199195	0.0790908
A0A087WRH2;D3Z3C1;Q9WUD8;J3QPY3	Fas apoptotic inhibitory molecule 1	Faim;Gm6432	tr|A0A087WRH2|A0A087WRH2_MOUSE Fas apoptotic inhibitory molecule 1 (Fragment) OS=Mus musculus OX=10090 GN=Faim PE=1 SV=6;tr|D3Z3C1|D3Z3C1_MOUSE Fas apoptotic inhibitory molecule 1 OS=Mus musculus OX=10090 GN=Faim PE=1 SV=2;sp|Q9WUD8|FAIM1_MOUSE Fas apoptot	47	4	3	3	3	16.1	16.1	16.1	19.632	0	7.8671	6	19.4016	19.3822	19.3581	19.21	19.3262	19.2368	19.2846	19.3721	19.3389	19.3672	19.3454	19.28	19.3507	19.233	19.1821	0.613285	0.333703	-0.0766099
A0A0R4J2B5;A0A087WRI8;G5E8E3;Q8R3Y5;A0A087WSU8;A0A087WPA4	Uncharacterized protein C19orf47 homolog	2310022A10Rik	tr|A0A0R4J2B5|A0A0R4J2B5_MOUSE RIKEN cDNA 2310022A10 gene OS=Mus musculus OX=10090 GN=2310022A10Rik PE=1 SV=1;tr|A0A087WRI8|A0A087WRI8_MOUSE RIKEN cDNA 2310022A10 gene OS=Mus musculus OX=10090 GN=2310022A10Rik PE=1 SV=1;tr|G5E8E3|G5E8E3_MOUSE RIKEN cDNA 23	48	6	3	3	3	7.4	7.4	7.4	42.269	0	31.127	4	14.293	14.676	14.6729	14.9755	14.7117	14.673	14.6524	14.7815	14.8389	14.9933	14.6321	14.718	14.6732	14.7174	14.5679	0.671728	0.300708	-0.104775
A0A087WRY3;Q80XU3	Nuclear ubiquitous casein and cyclin-dependent kinase substrate 1	Nucks1	tr|A0A087WRY3|A0A087WRY3_MOUSE Nuclear ubiquitous casein and cyclin-dependent kinase substrate 1 OS=Mus musculus OX=10090 GN=Nucks1 PE=1 SV=1;sp|Q80XU3|NUCKS_MOUSE Nuclear ubiquitous casein and cyclin-dependent kinase substrate 1 OS=Mus musculus OX=10090 G	51	2	4	4	4	15.9	15.9	15.9	26.184	0	23.408	6	18.6402	19.004	18.5312	18.9074	18.6091	18.9345	18.3134	18.7173	19.5387	18.6548	18.3297	19.4959	18.4809	18.1884	18.2857	0.657417	0.308285	-0.538188
A0A087WS27;D3Z5S8	0	Fam46a	tr|A0A087WS27|A0A087WS27_MOUSE Terminal nucleotidyltransferase 5A OS=Mus musculus OX=10090 GN=Tent5a PE=1 SV=1;tr|D3Z5S8|D3Z5S8_MOUSE MCG11933 OS=Mus musculus OX=10090 GN=Tent5a PE=1 SV=2	52	2	3	3	3	9.1	9.1	9.1	48.481	0	31.319	4	14.3724	14.5684	14.5351	14.1335	14.428	14.293	14.402	14.263	14.5852	14.2743	14.4424	14.3927	13.996	13.9191	14.1878	1.44655	0.0802771	-0.382416
P51949;A0A087WSG5;A0A087WSQ7	CDK-activating kinase assembly factor MAT1	Mnat1	sp|P51949|MAT1_MOUSE CDK-activating kinase assembly factor MAT1 OS=Mus musculus OX=10090 GN=Mnat1 PE=1 SV=2;tr|A0A087WSG5|A0A087WSG5_MOUSE CDK-activating kinase assembly factor MAT1 OS=Mus musculus OX=10090 GN=Mnat1 PE=1 SV=1	55	3	6	6	6	15.2	15.2	15.2	35.848	0	15.565	6	18.435	18.3333	18.3461	18.3256	18.4063	18.2994	18.2256	18.248	18.3831	18.3169	18.4849	18.3188	18.7172	18.5587	18.6333	2.19277	0.0273193	0.350831
Q99K94;Q8C3V4;A0A087WSP5;P42225;A0A087WSQ5;A0A087WRI1;Q8CFQ1	Signal transducer and activator of transcription;Signal transducer and activator of transcription 1	Stat1	tr|Q99K94|Q99K94_MOUSE Signal transducer and activator of transcription OS=Mus musculus OX=10090 GN=Stat1 PE=1 SV=1;tr|Q8C3V4|Q8C3V4_MOUSE Signal transducer and activator of transcription OS=Mus musculus OX=10090 GN=Stat1 PE=1 SV=1;tr|A0A087WSP5|A0A087WSP5	56	7	13	13	12	21.5	21.5	20.1	83.106	0	169.38	24	19.8591	19.9765	20.0493	19.9522	20.0657	20.0532	20.0642	20.1825	19.9445	19.9955	19.9164	19.9303	19.7965	19.5608	19.4875	1.74704	0.0510172	-0.448819
A0A087WST2;A0A0R4J2B6;Q8BX09;A0A087WRV7;A0A087WQU2	Retinoblastoma-binding protein 5	Rbbp5	tr|A0A087WST2|A0A087WST2_MOUSE Retinoblastoma-binding protein 5 OS=Mus musculus OX=10090 GN=Rbbp5 PE=1 SV=1;tr|A0A0R4J2B6|A0A0R4J2B6_MOUSE Retinoblastoma-binding protein 5 OS=Mus musculus OX=10090 GN=Rbbp5 PE=1 SV=1;sp|Q8BX09|RBBP5_MOUSE Retinoblastoma-bin	57	5	8	8	8	22.7	22.7	22.7	44.763	0	120.65	15	18.4196	18.4149	18.3698	18.2618	18.2141	18.3324	18.3493	18.3077	18.4019	18.3418	18.3976	18.3939	18.5406	18.4705	18.5614	1.9404	0.0388879	0.171204
A0A0A0MQ68;Q60759	Glutaryl-CoA dehydrogenase, mitochondrial	Gcdh	tr|A0A0A0MQ68|A0A0A0MQ68_MOUSE Glutaryl-CoA dehydrogenase, mitochondrial OS=Mus musculus OX=10090 GN=Gcdh PE=1 SV=1;sp|Q60759|GCDH_MOUSE Glutaryl-CoA dehydrogenase, mitochondrial OS=Mus musculus OX=10090 GN=Gcdh PE=1 SV=2	58	2	3	3	3	7.6	7.6	7.6	49.57	0	76.834	5	14.5013	14.4602	14.5454	14.3753	14.5105	14.5883	14.6408	14.8048	14.523	14.4529	14.2922	14.4009	13.7365	13.9695	14.3047	1.62195	0.0618574	-0.652611
Q6PDK2;A0A0A0MQ73;A0A0A6YY77	Histone-lysine N-methyltransferase 2D;Histone-lysine N-methyltransferase	Kmt2d	sp|Q6PDK2|KMT2D_MOUSE Histone-lysine N-methyltransferase 2D OS=Mus musculus OX=10090 GN=Kmt2d PE=1 SV=2;tr|A0A0A0MQ73|A0A0A0MQ73_MOUSE Histone-lysine N-methyltransferase OS=Mus musculus OX=10090 GN=Kmt2d PE=1 SV=1	59	3	7	7	7	2.1	2.1	2.1	600.24	0	24.945	11	16.6682	16.6986	16.8876	17.1276	16.8778	16.8814	16.8926	16.8932	16.9279	16.9272	17.0041	17.0458	17.0237	17.102	17.0209	2.11607	0.0304225	0.144321
S4R294;S4R2J9;A0A0A0MQ79;Q3TLH4;S4R2E2;S4R298;S4R2L9;S4R209	Protein PRRC2C	Prrc2c	tr|S4R294|S4R294_MOUSE Protein PRRC2C OS=Mus musculus OX=10090 GN=Prrc2c PE=1 SV=1;tr|S4R2J9|S4R2J9_MOUSE Protein PRRC2C OS=Mus musculus OX=10090 GN=Prrc2c PE=1 SV=1;tr|A0A0A0MQ79|A0A0A0MQ79_MOUSE Protein PRRC2C OS=Mus musculus OX=10090 GN=Prrc2c PE=1 SV=1	60	8	14	14	14	6.2	6.2	6.2	298.11	0	135.07	20	18.1052	18.3597	18.4422	18.6857	18.5047	18.3144	18.3562	18.3857	18.4147	18.3458	18.3833	18.4944	18.3808	18.4328	18.218	0.24662	0.647296	-0.0416902
A0A0A0MQ80;Q3UMC0;A0A0G2JFY0;D3Z0U5;D6RGM7;D3Z4J2;Q9D3R6	Spermatogenesis-associated protein 5	Spata5	tr|A0A0A0MQ80|A0A0A0MQ80_MOUSE ATPase family protein 2 homolog OS=Mus musculus OX=10090 GN=Spata5 PE=1 SV=1;sp|Q3UMC0|AFG2H_MOUSE ATPase family protein 2 homolog OS=Mus musculus OX=10090 GN=Spata5 PE=1 SV=2;tr|A0A0G2JFY0|A0A0G2JFY0_MOUSE ATPase family prot	61	7	6	6	6	8.4	8.4	8.4	97.156	0	30.779	13	17.5447	17.5747	17.4525	17.2312	17.8199	17.5168	17.5397	17.7423	17.2937	17.4197	17.7567	17.5939	17.594	17.7187	17.8325	0.575615	0.356555	0.189853
S4R2C4;A0A0A0MQ87;Q02384	Son of sevenless homolog 2	Sos2	tr|S4R2C4|S4R2C4_MOUSE Son of sevenless homolog 2 OS=Mus musculus OX=10090 GN=Sos2 PE=1 SV=1;tr|A0A0A0MQ87|A0A0A0MQ87_MOUSE Son of sevenless homolog 2 OS=Mus musculus OX=10090 GN=Sos2 PE=1 SV=1;sp|Q02384|SOS2_MOUSE Son of sevenless homolog 2 OS=Mus musculu	62	3	7	6	6	5.9	5.2	5.2	149.15	0	18.955	7	15.9622	15.9247	15.8973	16.0741	16.063	16.2632	15.9441	16.2258	15.9722	16.0072	15.6754	15.8794	15.6137	15.5108	15.497	2.19587	0.0272257	-0.506883
Q80US4;A0A0A0MQ89;V9GXE4	Actin-related protein 5	Actr5	sp|Q80US4|ARP5_MOUSE Actin-related protein 5 OS=Mus musculus OX=10090 GN=Actr5 PE=1 SV=3;tr|A0A0A0MQ89|A0A0A0MQ89_MOUSE Actin-related protein 5 OS=Mus musculus OX=10090 GN=Actr5 PE=1 SV=1;tr|V9GXE4|V9GXE4_MOUSE Actin-related protein 5 OS=Mus musculus OX=10	63	3	4	4	4	8.3	8.3	8.3	67.844	0	9.1532	5	15.5972	15.4337	15.2966	15.7618	15.4805	15.5138	15.4618	15.5406	15.4325	15.6437	15.3995	15.3712	15.4536	15.3869	15.2631	0.791034	0.243724	-0.110452
A0A0A0MQ90;P97352	Protein S100-A13	S100a13	tr|A0A0A0MQ90|A0A0A0MQ90_MOUSE Protein S100-A13 OS=Mus musculus OX=10090 GN=S100a13 PE=1 SV=1;sp|P97352|S10AD_MOUSE Protein S100-A13 OS=Mus musculus OX=10090 GN=S100a13 PE=1 SV=1	64	2	5	5	5	25.6	25.6	25.6	17.744	0	31.289	7	18.484	18.1489	18.6062	18.6313	18.952	18.7096	18.841	18.7414	18.6878	18.9462	18.7512	18.9698	19.2886	19.2814	19.1685	2.92655	0.0118913	0.489433
A0A0A0MQA5;P68368;A0A087WRB4;A0A087WQS4;A0A087WSB0;A0A087WSL5;A0A087WS35	Tubulin alpha-4A chain	Tuba4a	tr|A0A0A0MQA5|A0A0A0MQA5_MOUSE Tubulin alpha chain (Fragment) OS=Mus musculus OX=10090 GN=Tuba4a PE=1 SV=1;sp|P68368|TBA4A_MOUSE Tubulin alpha-4A chain OS=Mus musculus OX=10090 GN=Tuba4a PE=1 SV=1	65	7	13	3	3	35.6	9.4	9.4	52.793	0	8.4039	5	18.5337	18.7533	18.8057	18.844	18.95	19.1328	18.9531	18.8512	18.969	18.9119	18.2634	18.777	18.3055	18.1253	18.3654	2.90481	0.0121175	-0.659019
A0A0A0MQD1;Q8K1H1	Tudor domain-containing protein 7	Tdrd7	tr|A0A0A0MQD1|A0A0A0MQD1_MOUSE Tudor domain-containing protein 7 OS=Mus musculus OX=10090 GN=Tdrd7 PE=1 SV=1;sp|Q8K1H1|TDRD7_MOUSE Tudor domain-containing protein 7 OS=Mus musculus OX=10090 GN=Tdrd7 PE=1 SV=1	66	2	5	5	5	6.6	6.6	6.6	125.84	0	323.31	6	14.8143	14.8473	14.7814	14.7595	14.652	14.8676	14.9145	14.9585	14.778	14.8598	14.7328	14.8034	14.7519	14.6665	14.7301	1.30654	0.101147	-0.16751
A0A0A0MQD7;A0A2I3BPN8;A3KGS3;F7AI67;F7CGP0	Ral GTPase-activating protein subunit alpha-2	Ralgapa2	tr|A0A0A0MQD7|A0A0A0MQD7_MOUSE Ral GTPase-activating protein subunit alpha-2 OS=Mus musculus OX=10090 GN=Ralgapa2 PE=1 SV=1;tr|A0A2I3BPN8|A0A2I3BPN8_MOUSE Ral GTPase-activating protein subunit alpha-2 OS=Mus musculus OX=10090 GN=Ralgapa2 PE=1 SV=1;sp|A3KGS	67	5	4	4	4	2.8	2.8	2.8	214.06	0	69.415	4	14.7042	14.581	14.0708	14.7123	14.2975	14.6436	14.6835	14.583	14.2496	14.6017	14.438	14.5191	14.2779	14.5276	14.2888	0.38287	0.504971	-0.140549
A0A0A0MQM6;I1E4X2;A0A0A0MQE0;E9Q6Z8;F8VQL7;A0A0R4J1Z4;P25425;Q3U5D1;H3BJT4;H3BKB7;P31362	POU domain protein;POU domain, class 2, transcription factor 1	Pou2f1	tr|A0A0A0MQM6|A0A0A0MQM6_MOUSE POU domain protein (Fragment) OS=Mus musculus OX=10090 GN=Pou2f1 PE=1 SV=1;tr|I1E4X2|I1E4X2_MOUSE POU domain protein OS=Mus musculus OX=10090 GN=Pou2f1 PE=1 SV=1;tr|A0A0A0MQE0|A0A0A0MQE0_MOUSE POU domain protein OS=Mus muscul	68	11	6	6	5	15.7	15.7	13.4	61.017	0	323.31	14	15.5712	15.9504	15.7291	15.7256	15.6143	15.9295	15.546	15.7598	15.8929	15.8216	15.8161	15.661	16.1949	16.0666	15.6279	0.50577	0.406349	0.230238
A0A0A0MQF6;P16858;S4R1W1;A0A1D5RLD8;S4R257;V9GX06;S4R1W8;S4R1N5;V9GXA7;V9GXK0;A0A0R4J0X7;S4R2G5;Q64467	Glyceraldehyde-3-phosphate dehydrogenase	Gapdh;Gm3839	tr|A0A0A0MQF6|A0A0A0MQF6_MOUSE Glyceraldehyde-3-phosphate dehydrogenase OS=Mus musculus OX=10090 GN=Gapdh PE=1 SV=1;sp|P16858|G3P_MOUSE Glyceraldehyde-3-phosphate dehydrogenase OS=Mus musculus OX=10090 GN=Gapdh PE=1 SV=2;tr|S4R1W1|S4R1W1_MOUSE Glyceraldehy	70	13	17	17	17	53.5	53.5	53.5	38.653	0	323.31	111	23.7081	23.7092	23.8212	23.7566	23.8036	23.7984	23.8779	23.5894	23.8129	23.7509	23.4427	23.6266	23.3824	23.1663	23.3017	1.93979	0.0389198	-0.476577
D6RIQ3;D6RI61;A0A0A0MQG9;A2AQZ5;A2AQZ2;A2AQZ7;A0A0R4J137;Q9DB26	Phytanoyl-CoA dioxygenase domain-containing protein 1	Phyhd1	tr|D6RIQ3|D6RIQ3_MOUSE Phytanoyl-CoA dioxygenase domain-containing protein 1 OS=Mus musculus OX=10090 GN=Phyhd1 PE=1 SV=1;tr|D6RI61|D6RI61_MOUSE Phytanoyl-CoA dioxygenase domain-containing protein 1 OS=Mus musculus OX=10090 GN=Phyhd1 PE=1 SV=1;tr|A0A0A0MQG	71	8	2	2	2	16.4	16.4	16.4	17.984	0	323.31	2	12.0801	12.325	10.9313	12.1558	12.1419	12.6834	12.2107	12.1419	12.0989	12.3712	12.0288	12.1951	12.7503	12.4519	12.065	0.606136	0.337861	0.271863
A0A0A0MQM0;P63242;J3QPS8;Q8BGY2	Eukaryotic translation initiation factor 5A;Eukaryotic translation initiation factor 5A-1	Eif5a	tr|A0A0A0MQM0|A0A0A0MQM0_MOUSE Eukaryotic translation initiation factor 5A (Fragment) OS=Mus musculus OX=10090 GN=Eif5a PE=1 SV=1;sp|P63242|IF5A1_MOUSE Eukaryotic translation initiation factor 5A-1 OS=Mus musculus OX=10090 GN=Eif5a PE=1 SV=2;tr|J3QPS8|J3QP	74	4	8	8	8	46.3	46.3	46.3	16.302	0	61.288	35	25.2347	25.1726	25.2429	25.2827	25.3385	25.1302	25.1825	25.2279	25.2129	25.3219	25.2623	25.1763	25.5861	25.6945	25.6228	3.60898	0.00750455	0.426702
A0A0A0MQN4;Q9D906;S4R2D5;S4R2T5;S4R2P7;S4R1T0;S4R1N8	Ubiquitin-like modifier-activating enzyme ATG7	Atg7	tr|A0A0A0MQN4|A0A0A0MQN4_MOUSE Ubiquitin-like modifier-activating enzyme ATG7 OS=Mus musculus OX=10090 GN=Atg7 PE=1 SV=1;sp|Q9D906|ATG7_MOUSE Ubiquitin-like modifier-activating enzyme ATG7 OS=Mus musculus OX=10090 GN=Atg7 PE=1 SV=1;tr|S4R2D5|S4R2D5_MOUSE U	75	7	15	15	15	25.8	25.8	25.8	82.276	0	133.97	26	21.9181	21.8031	21.9436	21.8196	21.9268	21.8426	21.944	21.8092	22.0223	21.828	21.7525	21.7854	21.5254	21.3225	21.5384	2.1096	0.0307205	-0.463069
A0A0A6YVS2;Q921L3	Transmembrane and coiled-coil domain-containing protein 1	Tmco1	tr|A0A0A6YVS2|A0A0A6YVS2_MOUSE Calcium load-activated calcium channel (Fragment) OS=Mus musculus OX=10090 GN=Tmco1 PE=1 SV=1;sp|Q921L3|TMCO1_MOUSE Calcium load-activated calcium channel OS=Mus musculus OX=10090 GN=Tmco1 PE=1 SV=1	76	2	2	2	2	11.5	11.5	11.5	22.283	0	5.2056	2	15.259	15.2565	15.3797	15.1482	15.5	15.2838	15.5377	15.2841	15.3281	14.9864	14.9047	14.9737	15.3321	15.5248	15.472	0.242626	0.65237	0.0596781
A0A0A6YVT1;A0A0A6YXN9;A0A0A6YY75;Q64735;A0A0A6YXR6	Complement component receptor 1-like protein	Cr1l	tr|A0A0A6YVT1|A0A0A6YVT1_MOUSE Complement component receptor 1-like protein (Fragment) OS=Mus musculus OX=10090 GN=Cr1l PE=1 SV=1;tr|A0A0A6YXN9|A0A0A6YXN9_MOUSE Complement component receptor 1-like protein OS=Mus musculus OX=10090 GN=Cr1l PE=1 SV=1;tr|A0A0	77	5	3	3	3	12.2	12.2	12.2	28.522	0	109.61	8	16.4094	16.5324	16.2893	16.45	16.4391	16.4961	16.3215	16.3717	16.3953	16.4428	16.5422	16.3679	16.55	16.6769	16.6504	2.39152	0.0210595	0.262924
Q9JKV1;A0A0A6YVU8;D3YUD8	Proteasomal ubiquitin receptor ADRM1	Adrm1;Gm9774	sp|Q9JKV1|ADRM1_MOUSE Proteasomal ubiquitin receptor ADRM1 OS=Mus musculus OX=10090 GN=Adrm1 PE=1 SV=2;tr|A0A0A6YVU8|A0A0A6YVU8_MOUSE MCG119397 OS=Mus musculus OX=10090 GN=Gm9774 PE=4 SV=1;tr|D3YUD8|D3YUD8_MOUSE Predicted pseudogene 9774 OS=Mus musculus OX	78	3	8	8	8	22.6	22.6	22.6	42.06	0	233.79	15	22.0103	21.8677	21.9883	22.0855	22.0168	22.1407	21.8763	21.9595	21.9911	22.0738	22.0856	22.3027	22.1803	22.1649	22.0383	1.51647	0.0718143	0.185535
A0A0A6YVV3;A0A0A6YWP9;A0A0A6YXY0;Q9CQ79	Thioredoxin domain-containing protein 9	Txndc9	tr|A0A0A6YVV3|A0A0A6YVV3_MOUSE Thioredoxin domain-containing protein 9 OS=Mus musculus OX=10090 GN=Txndc9 PE=1 SV=1;tr|A0A0A6YWP9|A0A0A6YWP9_MOUSE Thioredoxin domain-containing protein 9 (Fragment) OS=Mus musculus OX=10090 GN=Txndc9 PE=1 SV=1;tr|A0A0A6YXY0	79	4	2	2	2	17.7	17.7	17.7	16.442	0	24.77	6	15.6409	15.6365	15.3593	15.7996	15.6683	15.4476	15.5718	15.546	15.6402	15.6462	15.8048	15.6188	15.571	15.8825	15.7187	0.664209	0.30454	0.138086
A0A0A6YXP3;A0A0A6YXE3;A0A0A6YWB0;G3X9Q0;A0A0A6YVV8;Q9JKP5;A0A2K6EDM5;Q8C181;A0A0A6YXL7;S4R267;Q8R003	Muscleblind-like protein 1;Muscleblind-like protein 2	Mbnl1;Mbnl2	tr|A0A0A6YXP3|A0A0A6YXP3_MOUSE Muscleblind-like protein 1 (Fragment) OS=Mus musculus OX=10090 GN=Mbnl1 PE=1 SV=1;tr|A0A0A6YXE3|A0A0A6YXE3_MOUSE Muscleblind-like protein 1 OS=Mus musculus OX=10090 GN=Mbnl1 PE=1 SV=1;tr|A0A0A6YWB0|A0A0A6YWB0_MOUSE Muscleblin	80	11	3	3	3	14.8	14.8	14.8	19.667	0	4.3756	3	17.7778	17.76	18.0764	17.6815	17.7194	17.5349	17.697	17.5541	17.7452	17.9018	17.9015	17.8561	17.9983	18.1934	18.2198	2.19127	0.0273734	0.471744
A0A0A6YWD3;A0A0A6YVZ7;Q8C735;A0A0A6YWF7	Protein lin-9 homolog	Lin9	tr|A0A0A6YWD3|A0A0A6YWD3_MOUSE Protein lin-9 homolog (Fragment) OS=Mus musculus OX=10090 GN=Lin9 PE=1 SV=1;tr|A0A0A6YVZ7|A0A0A6YVZ7_MOUSE Protein lin-9 homolog OS=Mus musculus OX=10090 GN=Lin9 PE=1 SV=1;sp|Q8C735|LIN9_MOUSE Protein lin-9 homolog OS=Mus mus	81	4	7	7	7	17.2	17.2	17.2	58.886	0	44.462	10	16.0285	15.8484	16.1395	16.3288	16.0937	16.0778	16.1241	16.2226	16.1457	16.1307	16.2124	16.2995	16.2367	16.4424	16.318	1.18268	0.123449	0.168233
A0A0A6YXC8;E9QKR1;A0A0A6YW06;J3QNM3;E9QKQ9;E9QLZ9;Q03173	Protein enabled homolog	Enah	tr|A0A0A6YXC8|A0A0A6YXC8_MOUSE Protein enabled homolog OS=Mus musculus OX=10090 GN=Enah PE=1 SV=1;tr|E9QKR1|E9QKR1_MOUSE Protein enabled homolog OS=Mus musculus OX=10090 GN=Enah PE=1 SV=2;tr|A0A0A6YW06|A0A0A6YW06_MOUSE Protein enabled homolog OS=Mus muscul	82	7	4	4	4	9.2	9.2	9.2	58.35	0	6.3855	6	17.5557	17.5288	17.5488	17.8775	17.507	17.718	17.6514	17.5318	17.5202	17.6441	17.8224	17.7409	17.6044	17.6887	17.6199	0.63957	0.318581	0.0698598
A0A0A6YW28;P35123;A0A0A6YVY7;A0A0A6YWM7;A0A0A6YW63;Q99K46	Ubiquitin carboxyl-terminal hydrolase;Ubiquitin carboxyl-terminal hydrolase 4	Usp4	tr|A0A0A6YW28|A0A0A6YW28_MOUSE Ubiquitin carboxyl-terminal hydrolase OS=Mus musculus OX=10090 GN=Usp4 PE=1 SV=1;sp|P35123|UBP4_MOUSE Ubiquitin carboxyl-terminal hydrolase 4 OS=Mus musculus OX=10090 GN=Usp4 PE=1 SV=3;tr|A0A0A6YVY7|A0A0A6YVY7_MOUSE Ubiquitin	83	6	15	15	15	21.7	21.7	21.7	103.72	0	204.76	18	20.0797	20.0627	20.2354	20.1882	20.1882	20.2153	20.0293	20.1679	20.0742	20.039	19.9797	19.9566	19.81	19.8212	19.9727	1.54342	0.069356	-0.222556
A0A0A6YWM8;E9PVG7;P97820;B7ZNR9;B2RUE8;A0A0A6YWR8;F8VPL5;A0A0A6YW53;B9EKN8;E9PUL9;E0CY98;E0CXD6;P83510;E0CZD7;E0CZF8;B2RQ80;A0A0A6YVZ8;A0A0A6YWJ2;E0CYV5	Mitogen-activated protein kinase kinase kinase kinase 4;Traf2 and NCK-interacting protein kinase	Map4k4;Tnik	tr|A0A0A6YWM8|A0A0A6YWM8_MOUSE Mitogen-activated protein kinase kinase kinase kinase 4 OS=Mus musculus OX=10090 GN=Map4k4 PE=1 SV=1;tr|E9PVG7|E9PVG7_MOUSE Mitogen-activated protein kinase kinase kinase kinase 4 OS=Mus musculus OX=10090 GN=Map4k4 PE=1 SV=2;	84	19	8	8	3	5.8	5.8	2.3	144.69	0	14.52	11	19.0171	18.9358	19.1361	18.9258	19.0236	18.8862	19.0542	18.8826	19.1305	18.974	19.0797	18.8541	19.1134	18.8243	18.9726	0.179019	0.7296	-0.052316
A0A0A6YWG5;H9KV07;Q7TNH6	Nephrocystin-3	Nphp3	tr|A0A0A6YWG5|A0A0A6YWG5_MOUSE Nephrocystin-3 OS=Mus musculus OX=10090 GN=Nphp3 PE=1 SV=1;tr|H9KV07|H9KV07_MOUSE Nephrocystin-3 OS=Mus musculus OX=10090 GN=Nphp3 PE=1 SV=2;sp|Q7TNH6|NPHP3_MOUSE Nephrocystin-3 OS=Mus musculus OX=10090 GN=Nphp3 PE=1 SV=2	88	3	2	2	2	4.6	4.6	4.6	60.511	0.00016297	3.378	2	13.3744	13.4666	13.7307	13.3889	13.582	13.4454	13.6414	13.7637	13.5319	13.5152	13.2921	13.1423	13.2707	13.0568	13.2254	2.1073	0.0307573	-0.461353
A0A0A6YWG7;E9QNQ4;Q8CHG7	Rap guanine nucleotide exchange factor 2	Rapgef2	tr|A0A0A6YWG7|A0A0A6YWG7_MOUSE Rap guanine nucleotide exchange factor 2 OS=Mus musculus OX=10090 GN=Rapgef2 PE=1 SV=1;tr|E9QNQ4|E9QNQ4_MOUSE Rap guanine nucleotide exchange factor 2 OS=Mus musculus OX=10090 GN=Rapgef2 PE=1 SV=1;sp|Q8CHG7|RPGF2_MOUSE Rap gu	89	3	6	4	4	4.9	3.2	3.2	184.11	0	9.4636	6	16.6988	16.8469	16.6542	16.8414	16.7667	16.7812	16.5306	16.7714	16.9217	16.7799	16.6593	16.7226	16.8976	16.9527	17.0395	0.851358	0.218768	0.222047
A0A0A6YWH1;Q9CYU6;A0A0A6YY05;A0A0A6YY79	Diphthine methyltransferase	Dph7	tr|A0A0A6YWH1|A0A0A6YWH1_MOUSE Diphthine methyltransferase OS=Mus musculus OX=10090 GN=Dph7 PE=1 SV=1;sp|Q9CYU6|DPH7_MOUSE Diphthine methyltransferase OS=Mus musculus OX=10090 GN=Dph7 PE=2 SV=1	90	4	3	3	2	33.3	33.3	23.7	10.314	0.00063654	2.9002	3	17.0016	16.7342	16.9907	16.8186	16.9416	16.8025	16.921	16.7915	17.2779	16.8019	17.1159	16.6924	17.1799	16.956	17.0829	0.18214	0.726664	0.0761553
A0A0A6YWK3;E9QMA6;P70191	TNF receptor-associated factor 5	Traf5	tr|A0A0A6YWK3|A0A0A6YWK3_MOUSE TNF receptor-associated factor 5 (Fragment) OS=Mus musculus OX=10090 GN=Traf5 PE=1 SV=1;tr|E9QMA6|E9QMA6_MOUSE TNF receptor-associated factor OS=Mus musculus OX=10090 GN=Traf5 PE=1 SV=2;sp|P70191|TRAF5_MOUSE TNF receptor-asso	91	3	3	3	3	10.4	10.4	10.4	28.349	0	5.316	3	14.9295	15.0562	14.8972	15.2374	15.0196	14.9248	15.0131	15.1845	15.0058	14.9463	15.1071	15.0025	14.9314	15.2337	15.3837	0.325685	0.560592	0.115138
E9QKE4;A0A0A6YWM5;Q8BMG7	Rab3 GTPase-activating protein non-catalytic subunit	Rab3gap2	tr|E9QKE4|E9QKE4_MOUSE Rab3 GTPase-activating protein non-catalytic subunit OS=Mus musculus OX=10090 GN=Rab3gap2 PE=1 SV=1;tr|A0A0A6YWM5|A0A0A6YWM5_MOUSE Rab3 GTPase-activating protein non-catalytic subunit OS=Mus musculus OX=10090 GN=Rab3gap2 PE=1 SV=1;sp	92	3	15	15	15	12	12	12	154.64	0	58.807	23	20.0321	20.0363	20.0488	20.0166	19.9433	20.0245	20.0262	20.0468	19.9671	20.0267	19.8628	20.0143	19.8588	19.796	19.7148	2.01554	0.0348883	-0.223451
A0A0A6YWP7;A0A0A6YXM5;A0A0A6YXP4;A0A0A6YWY4;Q6PGA0;A0A0A6YXI3;A0A0R4J1I0;Q8C796	REST corepressor 3	Rcor3	tr|A0A0A6YWP7|A0A0A6YWP7_MOUSE REST corepressor 3 OS=Mus musculus OX=10090 GN=Rcor3 PE=1 SV=1;tr|A0A0A6YXM5|A0A0A6YXM5_MOUSE REST corepressor 3 OS=Mus musculus OX=10090 GN=Rcor3 PE=1 SV=1;tr|A0A0A6YXP4|A0A0A6YXP4_MOUSE REST corepressor 3 (Fragment) OS=Mus	94	8	7	5	5	18.1	14.3	14.3	49.931	0	24.831	6	16.0797	16.1019	15.9714	15.87	15.9547	15.9772	15.8158	16.0723	15.9065	16.0613	16.0309	15.9157	15.9336	15.9263	15.8573	0.119131	0.811287	-0.0258125
A0A0A6YWS6;A0A0R4J114;Q8BTT6;A0A0A6YXM9	Digestive organ expansion factor homolog	Diexf	tr|A0A0A6YWS6|A0A0A6YWS6_MOUSE UTP25 small subunit processome component OS=Mus musculus OX=10090 GN=Utp25 PE=1 SV=1;tr|A0A0R4J114|A0A0R4J114_MOUSE Expressed sequence AA408296 OS=Mus musculus OX=10090 GN=Utp25 PE=1 SV=1;sp|Q8BTT6|DIEXF_MOUSE Digestive organ	95	4	3	3	3	6.4	6.4	6.4	72.541	0	5.6128	3	14.5861	14.4064	14.525	14.5503	14.5566	14.3036	14.7722	14.6831	14.7438	14.4888	14.4506	14.2926	14.3687	14.3649	14.7037	1.03401	0.159382	-0.253933
A0A0A6YY35;A0A0A6YWT4;A0A3Q4L343	0	Rabgap1l	tr|A0A0A6YY35|A0A0A6YY35_MOUSE Rab GTPase-activating protein 1-like (Fragment) OS=Mus musculus OX=10090 GN=Rabgap1l PE=1 SV=1;tr|A0A0A6YWT4|A0A0A6YWT4_MOUSE Rab GTPase-activating protein 1-like (Fragment) OS=Mus musculus OX=10090 GN=Rabgap1l PE=1 SV=1;tr|A	96	3	3	2	2	16.2	9.4	9.4	26.816	0.00016176	3.1989	4	17.2845	17.411	16.8199	17.9361	17.8059	17.2561	17.4192	17.5415	17.422	17.6866	17.3254	17.3321	17.4513	18.0993	17.8019	0.777922	0.248914	0.323279
E9Q9M5;A0A0A6YWX1;J3KMM1;Q3UJD6;A0A0A6YWN9;A0A0A6YX42	Ubiquitin carboxyl-terminal hydrolase;Ubiquitin carboxyl-terminal hydrolase 19	Usp19	tr|E9Q9M5|E9Q9M5_MOUSE Ubiquitin carboxyl-terminal hydrolase 19 OS=Mus musculus OX=10090 GN=Usp19 PE=1 SV=1;tr|A0A0A6YWX1|A0A0A6YWX1_MOUSE Ubiquitin carboxyl-terminal hydrolase 19 OS=Mus musculus OX=10090 GN=Usp19 PE=1 SV=1;tr|J3KMM1|J3KMM1_MOUSE Ubiquitin	97	6	14	14	14	14.9	14.9	14.9	143.45	0	323.31	19	19.3382	19.4487	19.3853	19.4111	19.4214	19.508	19.3728	19.3837	19.4449	19.4234	19.4206	19.412	19.4809	19.4173	19.3684	0.213831	0.68634	0.0217787
A0A0A6YWY1;Q9Z1A9	TBC1 domain family member 8	Tbc1d8	tr|A0A0A6YWY1|A0A0A6YWY1_MOUSE TBC1 domain family member 8 OS=Mus musculus OX=10090 GN=Tbc1d8 PE=1 SV=1;sp|Q9Z1A9|TBCD8_MOUSE TBC1 domain family member 8 OS=Mus musculus OX=10090 GN=Tbc1d8 PE=1 SV=2	98	2	7	7	7	10	10	10	115.86	0	18.393	9	14.9354	15.1743	15.3481	15.4095	15.1254	15.2099	15.5008	15.2827	15.0681	15.3218	15.0747	15.3203	14.8249	15.1117	14.9642	0.991532	0.171078	-0.316908
A0A0A6YX21;A0A0A6YY20;Q8VD57	Vesicle transport protein SFT2B	Sft2d2	tr|A0A0A6YX21|A0A0A6YX21_MOUSE Vesicle transport protein OS=Mus musculus OX=10090 GN=Sft2d2 PE=1 SV=1;tr|A0A0A6YY20|A0A0A6YY20_MOUSE Vesicle transport protein OS=Mus musculus OX=10090 GN=Sft2d2 PE=1 SV=1;sp|Q8VD57|SFT2B_MOUSE Vesicle transport protein SFT2	100	3	2	2	2	43.1	43.1	43.1	6.9339	0	5.1553	2	16.0009	16.1068	16.1139	16.197	16.0679	16.2159	15.9326	15.863	16.2571	15.9918	16.0402	15.8071	16.2476	16.3126	16.2865	1.0104	0.166081	0.264658
P62900;A0A0A6YX26;A0A0A6YXL3	60S ribosomal protein L31	Rpl31	sp|P62900|RL31_MOUSE 60S ribosomal protein L31 OS=Mus musculus OX=10090 GN=Rpl31 PE=1 SV=1;tr|A0A0A6YX26|A0A0A6YX26_MOUSE 60S ribosomal protein L31 OS=Mus musculus OX=10090 GN=Rpl31 PE=1 SV=1;tr|A0A0A6YXL3|A0A0A6YXL3_MOUSE 60S ribosomal protein L31 OS=Mus	101	3	2	2	2	14.4	14.4	14.4	14.463	0	10.521	3	16.9257	16.543	17.3188	17.5715	17.5381	16.7716	17.4368	16.6855	17.3326	17.3434	17.4497	17.1359	17.2336	17.2191	17.5548	0.286754	0.601381	0.184191
Q3U390;A0A0A6YXN8;A0A0A6YWF8;F6UP26	0	Sirpb1b	tr|Q3U390|Q3U390_MOUSE Signal-regulatory protein beta 1B OS=Mus musculus OX=10090 GN=Sirpb1b PE=2 SV=1;tr|A0A0A6YXN8|A0A0A6YXN8_MOUSE Signal-regulatory protein beta 1B OS=Mus musculus OX=10090 GN=Sirpb1b PE=4 SV=1;tr|A0A0A6YWF8|A0A0A6YWF8_MOUSE Signal-regu	102	4	10	10	4	32.2	32.2	10.2	43.364	0	114.44	18	18.2081	18.2434	18.2394	18.3476	18.4687	18.284	18.3004	18.1659	18.4357	18.2612	18.2888	18.1689	18.4437	18.629	18.484	1.0678	0.149817	0.218248
A0A0A6YXR4;P47199;A0A0A6YVS7;V9GXY8;D3YWU6;D3Z4Q4;D3Z2X0;D3YUG9;A0A0G2JFU5	Quinone oxidoreductase	Cryz	tr|A0A0A6YXR4|A0A0A6YXR4_MOUSE Quinone oxidoreductase (Fragment) OS=Mus musculus OX=10090 GN=Cryz PE=1 SV=5;sp|P47199|QOR_MOUSE Quinone oxidoreductase OS=Mus musculus OX=10090 GN=Cryz PE=1 SV=1;tr|A0A0A6YVS7|A0A0A6YVS7_MOUSE Quinone oxidoreductase (Fragmen	103	9	7	7	7	33.2	33.2	33.2	32.079	0	323.31	13	18.5885	18.8114	18.4393	18.2685	18.2942	18.317	18.6001	18.7431	18.311	18.6665	18.3452	18.5688	18.5129	18.5961	18.4377	0.0947767	0.846771	-0.0358251
A0A0A6YXW7;A0A0B4J1E5;Q99PM9;A0A0A6YVQ3;A0A0A6YXG9	Uridine-cytidine kinase 2	Uck2	tr|A0A0A6YXW7|A0A0A6YXW7_MOUSE Uridine-cytidine kinase 2 (Fragment) OS=Mus musculus OX=10090 GN=Uck2 PE=1 SV=1;tr|A0A0B4J1E5|A0A0B4J1E5_MOUSE Uridine-cytidine kinase 2 (Fragment) OS=Mus musculus OX=10090 GN=Uck2 PE=1 SV=1;sp|Q99PM9|UCK2_MOUSE Uridine-cytid	105	5	3	3	3	21.4	21.4	21.4	21.265	0	8.1614	6	17.0529	17.0733	17.093	16.9821	17.0308	17.0512	17.0879	16.9929	16.9944	17.0941	16.9391	17.0071	16.7117	16.6688	16.7128	3.15718	0.00965304	-0.32729
A0A0A6YXY1;A2APZ3;Q8R2U4;A0A0A6YX97;A2APZ2;A0A0A6YVQ9	N-terminal Xaa-Pro-Lys N-methyltransferase 1;N-terminal Xaa-Pro-Lys N-methyltransferase 1, N-terminally processed	Ntmt1	tr|A0A0A6YXY1|A0A0A6YXY1_MOUSE N-terminal Xaa-Pro-Lys N-methyltransferase 1 (Fragment) OS=Mus musculus OX=10090 GN=Ntmt1 PE=1 SV=1;tr|A2APZ3|A2APZ3_MOUSE N-terminal Xaa-Pro-Lys N-methyltransferase 1 (Fragment) OS=Mus musculus OX=10090 GN=Ntmt1 PE=1 SV=1;sp	107	6	4	4	4	43.2	43.2	43.2	13.305	0	74.951	4	14.9845	14.816	14.7168	15.167	14.8491	14.8615	15.0648	14.9844	14.7771	14.8299	14.743	14.7113	14.2925	14.5301	14.6243	1.6107	0.0630553	-0.459803
A0A0A6YY47;E9QB01;E9Q589;A0A0A6YY91;P13595;A0A0A6YWU2	Neural cell adhesion molecule 1	Ncam1	tr|A0A0A6YY47|A0A0A6YY47_MOUSE Neural cell adhesion molecule 1 OS=Mus musculus OX=10090 GN=Ncam1 PE=1 SV=1;tr|E9QB01|E9QB01_MOUSE Neural cell adhesion molecule 1 OS=Mus musculus OX=10090 GN=Ncam1 PE=1 SV=2;tr|E9Q589|E9Q589_MOUSE Neural cell adhesion molecu	108	6	5	5	5	9.1	9.1	9.1	93.491	0	32.667	8	15.7875	15.9672	15.8698	15.875	15.8196	15.8541	15.9367	15.842	15.8625	15.8504	15.9732	15.788	16.1192	16.1013	16.1571	2.75203	0.0139867	0.24548
A0A0A6YY64;A2AUP1;Q3U3S6;A7UAK4;A2AUP3;A2AUP5;Q7TS91;A2AUP4;A7UAK8;A7UAK5;A0A0A6YW89;B2Z891	0	Pfkfb3	tr|A0A0A6YY64|A0A0A6YY64_MOUSE 6-phosphofructo-2-kinase/fructose-2,6-biphosphatase 3 OS=Mus musculus OX=10090 GN=Pfkfb3 PE=1 SV=1;tr|A2AUP1|A2AUP1_MOUSE 6-phosphofructo-2-kinase/fructose-2,6-biphosphatase 3 OS=Mus musculus OX=10090 GN=Pfkfb3 PE=1 SV=1;tr|Q	109	12	12	12	10	25.8	25.8	21.8	57.349	0	178.24	18	19.1061	19.0227	18.9208	18.9164	19.0168	18.9771	18.9527	19.0058	18.9368	18.9725	19.0504	19.1251	19.141	19.1255	19.1948	2.5067	0.0181967	0.188667
A0A0B4J1E2;Q9CSN1	SNW domain-containing protein 1	Snw1	tr|A0A0B4J1E2|A0A0B4J1E2_MOUSE SNW domain-containing protein 1 OS=Mus musculus OX=10090 GN=Snw1 PE=1 SV=1;sp|Q9CSN1|SNW1_MOUSE SNW domain-containing protein 1 OS=Mus musculus OX=10090 GN=Snw1 PE=1 SV=3	111	2	4	4	4	14.2	14.2	14.2	61.461	0	24.278	9	15.7317	15.405	15.6239	15.657	15.3424	15.4986	15.7007	15.6004	15.4921	16.0683	16.1915	16.2508	16.6241	16.593	16.4171	3.37019	0.00851743	0.947039
P40694;A0A0B4J1E3;D3Z5P5	DNA-binding protein SMUBP-2	Ighmbp2	sp|P40694|SMBP2_MOUSE DNA-binding protein SMUBP-2 OS=Mus musculus OX=10090 GN=Ighmbp2 PE=1 SV=1;tr|A0A0B4J1E3|A0A0B4J1E3_MOUSE DNA-binding protein SMUBP-2 OS=Mus musculus OX=10090 GN=Ighmbp2 PE=1 SV=1;tr|D3Z5P5|D3Z5P5_MOUSE DNA-binding protein SMUBP-2 OS=M	112	3	5	5	5	5.2	5.2	5.2	109.46	0	17.814	7	16.8879	16.9097	16.9691	17.0128	16.8975	16.9368	16.8393	16.8501	16.7727	16.8142	16.9386	16.8752	16.9049	16.8327	16.6692	0.0888572	0.855215	-0.0184434
O35343;A0A0B4J1E7;D3YTN1	Importin subunit alpha-3	Kpna4	sp|O35343|IMA3_MOUSE Importin subunit alpha-3 OS=Mus musculus OX=10090 GN=Kpna4 PE=1 SV=1;tr|A0A0B4J1E7|A0A0B4J1E7_MOUSE Importin subunit alpha-3 OS=Mus musculus OX=10090 GN=Kpna4 PE=1 SV=1;tr|D3YTN1|D3YTN1_MOUSE Importin subunit alpha-3 (Fragment) OS=Mus	114	3	12	12	7	34.4	34.4	26.1	57.922	0	323.31	21	21.3647	21.2584	21.285	21.0314	21.17	21.3394	21.1916	21.2026	21.2086	21.1916	21.2904	21.3191	21.546	21.4812	21.5565	3.76967	0.00708512	0.326991
A0A0B4J1F3;E9Q6M9;A0A0U1RP96	0	Lilra6	tr|A0A0B4J1F3|A0A0B4J1F3_MOUSE Leukocyte immunoglobulin-like receptor, subfamily A (with TM domain), member 6 OS=Mus musculus OX=10090 GN=Lilra6 PE=1 SV=1;tr|E9Q6M9|E9Q6M9_MOUSE Leukocyte immunoglobulin-like receptor, subfamily A (with TM domain), member 6	115	3	6	2	2	11.3	3.2	3.2	73.573	0	7.8066	3	14.5461	14.8521	14.6115	14.313	14.4769	14.3281	14.4181	14.5006	14.5328	14.5097	14.608	14.4053	14.7143	14.6743	14.6453	2.09557	0.0312992	0.194146
A0A0B4J1G0	0	Fcgr4	sp|A0A0B4J1G0|FCGR4_MOUSE Low affinity immunoglobulin gamma Fc region receptor IV OS=Mus musculus OX=10090 GN=Fcgr4 PE=1 SV=1	116	1	4	4	4	19.3	19.3	19.3	28.398	0	130.7	5	16.1954	16.1436	16.1826	15.9424	16.0779	16.083	16.2005	16.1439	16.1976	16.2027	16.2097	16.2097	16.1542	16.2522	16.1235	0.0320993	0.945853	-0.00408872
A0A0B4J1G1	0	Fcgr2b	tr|A0A0B4J1G1|A0A0B4J1G1_MOUSE Fc receptor, IgG, low affinity IIb OS=Mus musculus OX=10090 GN=Fcgr2b PE=1 SV=1	117	1	5	5	2	15.4	15.4	5.1	32.976	0	86.005	18	18.3078	18.3142	18.1018	18.3099	18.3565	18.2968	18.466	18.2577	18.372	18.1529	18.5524	18.313	18.6419	18.5203	18.6774	1.49545	0.0740702	0.248
Q9DC42;A0A0D9SEG8;E9QMJ5;E9QJS7;Q9Z0M6	CD97 antigen	Adgre5;Cd97	tr|Q9DC42|Q9DC42_MOUSE Adhesion G protein-coupled receptor E5 OS=Mus musculus OX=10090 GN=Adgre5 PE=1 SV=1;tr|A0A0D9SEG8|A0A0D9SEG8_MOUSE Adhesion G protein-coupled receptor E5 OS=Mus musculus OX=10090 GN=Adgre5 PE=1 SV=1;tr|E9QMJ5|E9QMJ5_MOUSE Adhesion G	120	5	7	7	7	12.3	12.3	12.3	80.202	0	323.31	10	18.3278	18.3248	18.1945	18.157	18.2464	18.116	18.2373	18.3266	18.2771	18.177	18.3757	18.3351	18.5457	18.293	18.2997	0.497375	0.412413	0.0991694
A0A1W2P7T7;A0A1W2P7C8;A0A0F6AIX5;A0A0F6AIX6;Q8BVA5;A0A1W2P820;A0A1W2P6H0;A0A1W2P6L7	UPF0554 protein C2orf43 homolog	0	tr|A0A1W2P7T7|A0A1W2P7T7_MOUSE Lipid droplet-associated hydrolase (Fragment) OS=Mus musculus OX=10090 GN=Ldah PE=1 SV=1;tr|A0A1W2P7C8|A0A1W2P7C8_MOUSE Lipid droplet-associated hydrolase OS=Mus musculus OX=10090 GN=Ldah PE=1 SV=1;tr|A0A0F6AIX5|A0A0F6AIX5_MO	121	8	4	4	4	27.4	27.4	27.4	21.634	0	231.48	8	17.8789	18.1707	18.059	17.903	18.016	18.3172	18.0131	18.1398	18.1024	18.1748	17.7793	17.8845	17.7084	17.8854	17.6952	1.95798	0.0379329	-0.322095
Q8CDK8;A0A0G2JDH9;Q8R056;G3X9J8;G5E8G5;O54990;A0A0G2JE50;A0A0R4J0B0;A0A0G2JE90	Prominin-1	Prom1	tr|Q8CDK8|Q8CDK8_MOUSE Prominin-1 OS=Mus musculus OX=10090 GN=Prom1 PE=1 SV=1;tr|A0A0G2JDH9|A0A0G2JDH9_MOUSE Prominin-1 OS=Mus musculus OX=10090 GN=Prom1 PE=1 SV=1;tr|Q8R056|Q8R056_MOUSE Prom1 protein OS=Mus musculus OX=10090 GN=Prom1 PE=1 SV=1;tr|G3X9J8|G	122	9	10	10	10	15.7	15.7	15.7	92.714	0	323.31	13	17.5923	17.5877	17.5321	17.5752	17.63	17.6716	17.5222	17.602	17.7365	17.6159	17.7409	17.5991	17.8897	17.7776	17.7582	1.18354	0.123326	0.188257
A0A0G2JDL3;P49615	Cyclin-dependent-like kinase 5	Cdk5	tr|A0A0G2JDL3|A0A0G2JDL3_MOUSE Cyclin-dependent-like kinase 5 OS=Mus musculus OX=10090 GN=Cdk5 PE=1 SV=1;sp|P49615|CDK5_MOUSE Cyclin-dependent-like kinase 5 OS=Mus musculus OX=10090 GN=Cdk5 PE=1 SV=1	124	2	8	7	7	33.1	30	30	29.528	0	28.37	9	18.4287	18.3588	18.2526	18.4452	18.4715	18.3536	18.433	18.439	18.5042	18.4126	18.4258	18.3677	18.2855	18.3666	18.3603	1.60394	0.063703	-0.121233
A0A0G2JE03;Q3TWF7;A0A0G2JDM7;Q8BTZ4;A0A0G2JDE8;A0A0G2JFH0;A0A0G2JGE5;A0A0G2JF12	Anaphase-promoting complex subunit 5	Anapc5	tr|A0A0G2JE03|A0A0G2JE03_MOUSE Anaphase-promoting complex subunit 5 OS=Mus musculus OX=10090 GN=Anapc5 PE=1 SV=1;tr|Q3TWF7|Q3TWF7_MOUSE Anaphase-promoting complex subunit 5 OS=Mus musculus OX=10090 GN=Anapc5 PE=1 SV=1;tr|A0A0G2JDM7|A0A0G2JDM7_MOUSE Anaphas	125	8	8	8	8	14.5	14.5	14.5	80.831	0	163.64	12	18.5864	18.4868	18.5749	18.65	18.5034	18.7949	18.5164	18.5407	18.6786	18.5581	18.3691	18.5645	18.1189	18.2189	18.1241	2.67549	0.0149571	-0.42461
A0A0H2UH17;A0A0G2JDV6;Q80X50;A0A0G2JG47;A0A0G2JGD0	Ubiquitin-associated protein 2-like	Ubap2l	tr|A0A0H2UH17|A0A0H2UH17_MOUSE Ubiquitin associated protein 2-like, isoform CRA_b OS=Mus musculus OX=10090 GN=Ubap2l PE=1 SV=1;tr|A0A0G2JDV6|A0A0G2JDV6_MOUSE Ubiquitin associated protein 2-like, isoform CRA_g OS=Mus musculus OX=10090 GN=Ubap2l PE=1 SV=1;sp	127	5	4	4	4	5.1	5.1	5.1	103.94	0	139.65	6	16.5921	16.7907	17.1974	17.4712	17.3084	16.9848	17.337	16.8813	17.1345	17.1226	17.0312	16.8536	16.89	17.1145	17.1865	0.123874	0.804458	-0.0539303
E9QKG6;A0A0G2JDZ9;E9Q804;Q99NH0;A0A1W2P6X1	Ankyrin repeat domain-containing protein 17	Ankrd17	tr|E9QKG6|E9QKG6_MOUSE Ankyrin repeat domain-containing protein 17 OS=Mus musculus OX=10090 GN=Ankrd17 PE=1 SV=1;tr|A0A0G2JDZ9|A0A0G2JDZ9_MOUSE Ankyrin repeat domain-containing protein 17 OS=Mus musculus OX=10090 GN=Ankrd17 PE=1 SV=1;tr|E9Q804|E9Q804_MOUSE	128	5	16	16	12	8	8	5.9	246.62	0	93.907	21	18.5802	18.3633	18.5004	18.1736	18.3531	18.1451	18.4533	18.2905	18.2835	18.3363	18.4934	18.3111	18.5672	18.4009	18.5491	1.00114	0.168467	0.163277
A0A0G2JE26;Q6DFX2	Anthrax toxin receptor 2	Antxr2	tr|A0A0G2JE26|A0A0G2JE26_MOUSE Anthrax toxin receptor OS=Mus musculus OX=10090 GN=Antxr2 PE=1 SV=1;sp|Q6DFX2|ANTR2_MOUSE Anthrax toxin receptor 2 OS=Mus musculus OX=10090 GN=Antxr2 PE=1 SV=1	129	2	3	3	3	7.5	7.5	7.5	56.928	0	104.62	4	16.8774	16.957	17.0535	16.4824	16.7145	16.9381	16.8584	16.7532	16.6919	16.7823	16.7256	16.7728	16.9769	16.7108	16.4915	0.10007	0.838048	-0.0414155
P62835;A0A0G2JE52;A0A0G2JDL9	Ras-related protein Rap-1A	Rap1a	sp|P62835|RAP1A_MOUSE Ras-related protein Rap-1A OS=Mus musculus OX=10090 GN=Rap1a PE=1 SV=1;tr|A0A0G2JE52|A0A0G2JE52_MOUSE Ras-related protein Rap-1A OS=Mus musculus OX=10090 GN=Rap1a PE=1 SV=1;tr|A0A0G2JDL9|A0A0G2JDL9_MOUSE MCG10748, isoform CRA_b OS=Mus	130	3	8	3	3	42.9	15.2	15.2	20.987	0	228.3	15	20.8436	20.8558	20.9145	20.8993	20.9421	21.0522	20.9435	20.9264	20.8145	20.9999	20.6669	20.796	20.4803	20.3773	20.1334	2.15805	0.0286133	-0.564445
A0A0G2JEQ6;A0A0G2JE97;A0A0G2JEX0;A0A0G2JGX7;A6H6N9;E9PXW3;G3X9T5;Q9CSP9;A0A0G2JF90;A0A0G2JFH4	Tetratricopeptide repeat protein 14	Ttc14	tr|A0A0G2JEQ6|A0A0G2JEQ6_MOUSE Tetratricopeptide repeat protein 14 (Fragment) OS=Mus musculus OX=10090 GN=Ttc14 PE=1 SV=1;tr|A0A0G2JE97|A0A0G2JE97_MOUSE MCG123425, isoform CRA_a OS=Mus musculus OX=10090 GN=Ttc14 PE=1 SV=1;tr|A0A0G2JEX0|A0A0G2JEX0_MOUSE MCG	131	10	4	4	4	15.5	15.5	15.5	38.299	0	9.4339	5	15.2922	15.1301	15.3316	15.0585	15.1248	15.2333	15.3191	15.275	15.2107	15.3232	15.2643	15.2982	15.0747	15.0292	15.2056	1.25971	0.10924	-0.165134
A0A0G2JEG2;Q3TCX3	UPF0469 protein KIAA0907	Kiaa0907	tr|A0A0G2JEG2|A0A0G2JEG2_MOUSE KH homology domain-containing protein 4 OS=Mus musculus OX=10090 GN=Khdc4 PE=1 SV=1;sp|Q3TCX3|KHDC4_MOUSE KH homology domain-containing protein 4 OS=Mus musculus OX=10090 GN=Khdc4 PE=1 SV=1	134	2	2	2	2	4.6	4.6	4.6	45.423	0.00016672	3.8619	3	15.6404	15.6215	15.5957	15.8839	15.7098	15.5832	15.7119	15.6162	15.7123	15.6585	15.8841	15.9482	15.991	16.0555	15.9385	2.60289	0.0162388	0.314846
A0A0G2JEG7;Q7TND5	Ribosome production factor 1	Rpf1	tr|A0A0G2JEG7|A0A0G2JEG7_MOUSE Ribosome production factor 1 (Fragment) OS=Mus musculus OX=10090 GN=Rpf1 PE=1 SV=1;sp|Q7TND5|RPF1_MOUSE Ribosome production factor 1 OS=Mus musculus OX=10090 GN=Rpf1 PE=2 SV=2	135	2	3	3	3	23.8	23.8	23.8	17.158	0	6.064	4	15.9664	15.7349	16.0709	16.0458	15.9252	16.1335	15.9701	15.9071	16.2041	16.2066	16.2784	16.3855	16.3675	16.104	16.2882	0.882464	0.207001	0.226135
A0A0G2JEP0;Q61584;A0A0H2UH27;A0A0G2JGL6;A0A0G2JGH0	Fragile X mental retardation syndrome-related protein 1	Fxr1	tr|A0A0G2JEP0|A0A0G2JEP0_MOUSE Fragile X mental retardation syndrome-related protein 1 OS=Mus musculus OX=10090 GN=Fxr1 PE=1 SV=1;sp|Q61584|FXR1_MOUSE Fragile X mental retardation syndrome-related protein 1 OS=Mus musculus OX=10090 GN=Fxr1 PE=1 SV=2;tr|A0A	136	5	13	13	10	22	22	17.8	63.915	0	54.2	27	20.3744	20.3804	20.261	20.3045	20.4	20.3612	20.3406	20.3356	20.4046	20.3178	20.4414	20.2882	20.5699	20.4764	20.484	1.79782	0.0473338	0.149801
A0A0R4J169;E9QN52;A0A0G2JEP4;A0A0G2JFV5;A0A1L1SVG1;Q91WK0;A0A1L1SQW1;A0A0G2JDR6;A0A1L1SSC0;A0A0G2JGZ1;A0A0G2JEF6	Leucine-rich repeat flightless-interacting protein 2	Lrrfip2	tr|A0A0R4J169|A0A0R4J169_MOUSE Leucine-rich repeat flightless-interacting protein 2 OS=Mus musculus OX=10090 GN=Lrrfip2 PE=1 SV=1;tr|E9QN52|E9QN52_MOUSE Leucine-rich repeat flightless-interacting protein 2 OS=Mus musculus OX=10090 GN=Lrrfip2 PE=1 SV=1;tr|A	137	11	12	11	11	32.5	29.5	29.5	45.524	0	136.84	14	19.455	19.3826	19.3727	19.3623	19.4604	19.4622	19.2674	19.3502	19.5054	19.3366	19.5521	19.2305	19.7943	19.8229	19.733	2.26835	0.0250819	0.40907
Q8C078;A0A0G2JET2;A0A0G2JEC5	Calcium/calmodulin-dependent protein kinase kinase 2	Camkk2	sp|Q8C078|KKCC2_MOUSE Calcium/calmodulin-dependent protein kinase kinase 2 OS=Mus musculus OX=10090 GN=Camkk2 PE=1 SV=2;tr|A0A0G2JET2|A0A0G2JET2_MOUSE Calcium/calmodulin-dependent protein kinase kinase 2 (Fragment) OS=Mus musculus OX=10090 GN=Camkk2 PE=1 S	138	3	4	4	4	11.9	11.9	11.9	64.617	0	46.829	5	15.4784	15.478	15.3864	15.5407	15.1676	15.5969	15.2929	15.3789	15.2251	15.4129	15.4358	15.6355	15.2972	15.4652	15.4321	0.660996	0.306277	0.0992015
A0A0G2JEY1;P51943	Cyclin-A2	Ccna2	tr|A0A0G2JEY1|A0A0G2JEY1_MOUSE Cyclin-A2 OS=Mus musculus OX=10090 GN=Ccna2 PE=1 SV=1;sp|P51943|CCNA2_MOUSE Cyclin-A2 OS=Mus musculus OX=10090 GN=Ccna2 PE=1 SV=2	139	2	4	4	4	16.1	16.1	16.1	32.543	0	20.651	8	19.985	19.9197	19.685	19.8045	19.8187	19.8652	19.7427	19.9499	19.8419	19.8322	19.8699	19.8495	20.0884	20.1557	20.0629	1.75839	0.0501489	0.257524
A0A0G2JF30;G3UW75;Q8BUL5	Kelch-like protein 7	Klhl7	tr|A0A0G2JF30|A0A0G2JF30_MOUSE Kelch-like 7 (Drosophila), isoform CRA_c OS=Mus musculus OX=10090 GN=Klhl7 PE=1 SV=1;tr|G3UW75|G3UW75_MOUSE Kelch-like 7 (Drosophila), isoform CRA_a OS=Mus musculus OX=10090 GN=Klhl7 PE=1 SV=1;sp|Q8BUL5|KLHL7_MOUSE Kelch-like	141	3	2	2	2	5.5	5.5	5.5	47.81	0.00016872	4.1164	2	13.5679	13.5566	13.1224	13.2574	12.9728	13.2125	13.5805	13.2717	13.0988	13.3565	13.3345	13.5339	13.8581	13.6866	13.5638	1.10123	0.141693	0.385796
A0A0G2JF44;Q9DAI2;A0A0G2JDJ1;A0A0H2UKB7	Intraflagellar transport protein 22 homolog	Ift22	tr|A0A0G2JF44|A0A0G2JF44_MOUSE Intraflagellar transport protein 22 homolog (Fragment) OS=Mus musculus OX=10090 GN=Ift22 PE=1 SV=1;sp|Q9DAI2|IFT22_MOUSE Intraflagellar transport protein 22 homolog OS=Mus musculus OX=10090 GN=Ift22 PE=1 SV=1;tr|A0A0G2JDJ1|A0	142	4	4	4	4	45.2	45.2	45.2	17.523	0	14.189	9	17.8808	17.8515	18.2114	18.0117	17.9974	17.8564	18.1241	17.982	18.0905	17.9003	18.1844	18.2465	18.2509	17.9841	18.2073	0.367942	0.518455	0.0818946
A0A0G2JF55;Q4JK59	Methylcytosine dioxygenase TET2	Tet2	tr|A0A0G2JF55|A0A0G2JF55_MOUSE Methylcytosine dioxygenase TET2 OS=Mus musculus OX=10090 GN=Tet2 PE=1 SV=1;sp|Q4JK59|TET2_MOUSE Methylcytosine dioxygenase TET2 OS=Mus musculus OX=10090 GN=Tet2 PE=1 SV=3	143	2	2	2	2	1.3	1.3	1.3	213.01	0.00016263	3.329	2	15.3859	15.2539	15.5542	15.4406	15.4968	15.4506	15.3024	15.2364	15.3464	15.3659	15.545	15.1911	15.6061	15.2686	15.4903	0.700842	0.285201	0.159902
Q2YFS1;A0A0G2JF84;A0A0G2JEM6	Paired immunoglobulin-like type 2 receptor beta-2	Pilrb2	sp|Q2YFS1|PILB2_MOUSE Paired immunoglobulin-like type 2 receptor beta-2 OS=Mus musculus OX=10090 GN=Pilrb2 PE=2 SV=1;tr|A0A0G2JF84|A0A0G2JF84_MOUSE Paired immunoglobulin-like type 2 receptor beta-2 OS=Mus musculus OX=10090 GN=Pilrb2 PE=4 SV=1;tr|A0A0G2JEM6	144	3	3	2	2	17.3	10.7	10.7	25.512	0.0023317	2.5221	2	#NUM!	#NUM!	#NUM!	#NUM!	#NUM!	#NUM!	#NUM!	#NUM!	10.4597	#NUM!	#NUM!	#NUM!	#NUM!	#NUM!	#NUM!	NaN	NaN	0
A0A0G2JFC9;Q80UK7	Spindle assembly abnormal protein 6 homolog	Sass6	tr|A0A0G2JFC9|A0A0G2JFC9_MOUSE Spindle assembly abnormal protein 6 homolog OS=Mus musculus OX=10090 GN=Sass6 PE=1 SV=1;sp|Q80UK7|SAS6_MOUSE Spindle assembly abnormal protein 6 homolog OS=Mus musculus OX=10090 GN=Sass6 PE=2 SV=2	146	2	11	11	11	17	17	17	70.09	0	32.015	12	18.1964	18.0582	18.2549	18.1769	18.1197	18.0466	18.2165	18.0362	18.289	18.1421	18.2047	18.2235	18.465	18.3209	18.5193	1.24895	0.111098	0.254494
A0A0G2JFE5;D3YWH7;P53368	7,8-dihydro-8-oxoguanine triphosphatase	Nudt1	tr|A0A0G2JFE5|A0A0G2JFE5_MOUSE 7,8-dihydro-8-oxoguanine triphosphatase (Fragment) OS=Mus musculus OX=10090 GN=Nudt1 PE=1 SV=1;tr|D3YWH7|D3YWH7_MOUSE 7,8-dihydro-8-oxoguanine triphosphatase OS=Mus musculus OX=10090 GN=Nudt1 PE=1 SV=1;sp|P53368|8ODP_MOUSE 7,	147	3	2	2	2	24.1	24.1	24.1	12.55	0	20.282	3	16.306	16.4522	16.1051	16.5269	16.3369	16.2673	16.1104	16.3319	16.3127	16.4119	16.3857	16.2931	16.46	16.7058	16.1103	0.39268	0.496217	0.173728
A0A0G2JFJ6;Q7TPD0	Integrator complex subunit 3	Ints3	tr|A0A0G2JFJ6|A0A0G2JFJ6_MOUSE Integrator complex subunit 3 OS=Mus musculus OX=10090 GN=Ints3 PE=1 SV=1;sp|Q7TPD0|INT3_MOUSE Integrator complex subunit 3 OS=Mus musculus OX=10090 GN=Ints3 PE=1 SV=2	149	2	12	12	12	18.1	18.1	18.1	117.25	0	323.31	25	20.8751	20.7282	20.9889	20.8327	20.8114	20.7591	20.8243	20.7812	20.8845	20.7684	20.7446	20.7429	20.8855	20.7961	20.8655	0.179162	0.729561	0.0190423
A0A0G2JFN1;Q6NXI6	Regulation of nuclear pre-mRNA domain-containing protein 2	Rprd2	tr|A0A0G2JFN1|A0A0G2JFN1_MOUSE Regulation of nuclear pre-mRNA domain-containing protein 2 OS=Mus musculus OX=10090 GN=Rprd2 PE=1 SV=1;sp|Q6NXI6|RPRD2_MOUSE Regulation of nuclear pre-mRNA domain-containing protein 2 OS=Mus musculus OX=10090 GN=Rprd2 PE=1 SV	151	2	13	13	4	27.3	27.3	7.8	51.949	0	265.03	22	19.5269	19.4114	19.2782	19.1393	19.2231	19.1417	19.3246	19.3272	19.2724	19.2892	19.3045	19.2931	19.3383	19.3063	19.3095	0.185456	0.722107	0.00999387
A0A0G2JFP4;Q8K385;A0A0G2JEJ3	Ferric-chelate reductase 1	FRRS1	tr|A0A0G2JFP4|A0A0G2JFP4_MOUSE Ferric-chelate reductase 1 OS=Mus musculus OX=10090 GN=Frrs1 PE=1 SV=1;sp|Q8K385|FRRS1_MOUSE Ferric-chelate reductase 1 OS=Mus musculus OX=10090 GN=FRRS1 PE=1 SV=1	152	3	6	6	6	11.1	11.1	11.1	66.066	0	37.358	8	18.4121	18.4788	18.5158	18.5115	18.5125	18.5308	18.3814	18.1623	18.5546	18.2853	18.3623	18.3594	18.3355	18.4613	18.4223	0.123302	0.805176	0.0402851
A0A0G2JFQ4;E9Q9L6;Q6ZQA0;F6VTL9;F6ZZB1;D3Z2K6	Neurobeachin-like protein 2	Nbeal2	tr|A0A0G2JFQ4|A0A0G2JFQ4_MOUSE Neurobeachin-like protein 2 OS=Mus musculus OX=10090 GN=Nbeal2 PE=1 SV=1;tr|E9Q9L6|E9Q9L6_MOUSE Neurobeachin-like protein 2 OS=Mus musculus OX=10090 GN=Nbeal2 PE=1 SV=1;sp|Q6ZQA0|NBEL2_MOUSE Neurobeachin-like protein 2 OS=Mus	153	6	24	24	24	12.6	12.6	12.6	299.04	0	184.63	34	20.0356	20.1083	20.24	20.1878	20.0941	20.1995	20.2281	20.1222	20.1302	20.1223	20.0006	20.0856	19.7483	19.8442	19.8379	2.79542	0.0135309	-0.350021
A0A0G2JFT8;Q9D394;REV__Q3UHH8;REV__D3Z6W7	Protein RUFY3	Rufy3	tr|A0A0G2JFT8|A0A0G2JFT8_MOUSE Protein RUFY3 OS=Mus musculus OX=10090 GN=Rufy3 PE=1 SV=1;sp|Q9D394|RUFY3_MOUSE Protein RUFY3 OS=Mus musculus OX=10090 GN=Rufy3 PE=1 SV=1	154	4	12	12	12	18.1	18.1	18.1	74.769	0	44.937	13	17.8661	18.0626	17.9186	17.8378	17.8691	17.8578	17.7351	17.819	17.8919	17.975	18.0329	17.9888	18.1921	18.0279	18.0769	1.88626	0.0420198	0.283632
A0A0G2JFY6;B0V3P3;B0V3P4;Q9WV76	AP complex subunit beta;AP-4 complex subunit beta-1	Ap4b1	tr|A0A0G2JFY6|A0A0G2JFY6_MOUSE AP complex subunit beta OS=Mus musculus OX=10090 GN=Ap4b1 PE=1 SV=1;tr|B0V3P3|B0V3P3_MOUSE AP complex subunit beta OS=Mus musculus OX=10090 GN=Ap4b1 PE=1 SV=1;tr|B0V3P4|B0V3P4_MOUSE AP complex subunit beta OS=Mus musculus OX=	158	4	5	5	5	10.4	10.4	10.4	64.332	0	9.1422	6	15.9658	15.7041	15.9922	15.9247	15.9875	16.0008	16.113	15.9882	16.0607	15.9975	16.012	16.0881	15.9661	15.889	15.8758	1.45546	0.0792046	-0.143671
A0A0G2JG79;Q3TVF4;P53612;Q6PFA1;A0A0G2JDK3;A0A0G2JGU4;Q9JIF6;A0A0G2JF29	Geranylgeranyl transferase type-2 subunit beta	Rabggtb	tr|A0A0G2JG79|A0A0G2JG79_MOUSE Geranylgeranyl transferase type-2 subunit beta OS=Mus musculus OX=10090 GN=Rabggtb PE=1 SV=1;tr|Q3TVF4|Q3TVF4_MOUSE Geranylgeranyl transferase type-2 subunit beta OS=Mus musculus OX=10090 GN=Rabggtb PE=1 SV=1;sp|P53612|PGTB2_	159	8	5	5	5	22.4	22.4	22.4	22.765	0	9.1232	5	16.7569	16.5331	16.574	16.6432	16.7467	16.5822	16.7195	16.5998	16.7033	16.6293	16.7022	16.5904	16.5584	16.4966	16.5998	1.20004	0.120304	-0.12256
A0A0G2JGD2;P07091	Protein S100-A4	S100a4	tr|A0A0G2JGD2|A0A0G2JGD2_MOUSE Protein S100-A4 (Fragment) OS=Mus musculus OX=10090 GN=S100a4 PE=1 SV=1;sp|P07091|S10A4_MOUSE Protein S100-A4 OS=Mus musculus OX=10090 GN=S100a4 PE=1 SV=1	160	2	5	5	5	48.7	48.7	48.7	9.0621	0	10.888	13	22.1298	22.1475	22.0932	22.1785	22.237	22.1811	22.2905	22.1687	22.0704	22.3993	22.1967	22.258	22.4951	22.4587	22.4281	1.88743	0.0419546	0.284089
A0A0G2JGL8;Q99PU8;A0A0G2JGL1;A0A0G2JEY7	Putative ATP-dependent RNA helicase DHX30	Dhx30	tr|A0A0G2JGL8|A0A0G2JGL8_MOUSE ATP-dependent RNA helicase DHX30 OS=Mus musculus OX=10090 GN=Dhx30 PE=1 SV=1;sp|Q99PU8|DHX30_MOUSE ATP-dependent RNA helicase DHX30 OS=Mus musculus OX=10090 GN=Dhx30 PE=1 SV=1	161	4	15	15	15	14.8	14.8	14.8	133.03	0	58.123	19	18.6388	18.6611	18.4651	18.3598	18.4884	18.4262	18.4147	18.4911	18.486	18.4943	18.5413	18.5662	18.2439	18.2513	18.0888	2.00132	0.0356041	-0.269256
A0A0G2JGP4;Q9D091;Q61411;P08556;A0A0G2JE25;A0A0G2JGM2;C0H5X4;B2KGV5;E9Q8V2;E9PVD5;A0A0N4SVY1	GTPase HRas;GTPase HRas, N-terminally processed;GTPase NRas	Nras;Hras	tr|A0A0G2JGP4|A0A0G2JGP4_MOUSE GTPase NRas (Fragment) OS=Mus musculus OX=10090 GN=Nras PE=1 SV=1;tr|Q9D091|Q9D091_MOUSE GTPase NRas OS=Mus musculus OX=10090 GN=Nras PE=1 SV=1;sp|Q61411|RASH_MOUSE GTPase HRas OS=Mus musculus OX=10090 GN=Hras PE=1 SV=2;sp|P0	162	11	6	6	3	35	35	14.8	20.586	0	71.321	12	18.6443	18.6006	18.6582	18.5314	18.6169	18.5873	18.6624	18.6152	18.6028	18.6256	18.6263	18.4911	18.1225	18.1469	18.1203	4.80287	0.00387619	-0.496905
A0A0G2JGQ4;P54729	NEDD8 ultimate buster 1	Nub1	tr|A0A0G2JGQ4|A0A0G2JGQ4_MOUSE NEDD8 ultimate buster 1 OS=Mus musculus OX=10090 GN=Nub1 PE=1 SV=1;sp|P54729|NUB1_MOUSE NEDD8 ultimate buster 1 OS=Mus musculus OX=10090 GN=Nub1 PE=1 SV=2	163	2	10	10	10	16.3	16.3	16.3	73.116	0	323.31	14	20.7571	20.5531	20.8754	20.9262	20.8355	20.7182	20.7721	20.7434	20.6975	20.8546	20.7038	20.8206	20.9105	20.9726	20.9849	2.63526	0.0157188	0.218348
E9Q1T1;A0A0G2JGS4;Q6PHZ2;E9Q1W0;E9Q1V9;Q8CCM0;E9PXV3;F6RWZ9;F8WIS9;P11798;E9QAJ4;D6RDQ8;F6WHR9;D3Z7K9	Calcium/calmodulin-dependent protein kinase type II subunit delta	Camk2d	tr|E9Q1T1|E9Q1T1_MOUSE Calcium/calmodulin-dependent protein kinase type II subunit delta OS=Mus musculus OX=10090 GN=Camk2d PE=1 SV=1;tr|A0A0G2JGS4|A0A0G2JGS4_MOUSE Calcium/calmodulin-dependent protein kinase type II subunit delta OS=Mus musculus OX=10090	164	14	14	14	11	33.8	33.8	26.6	60.004	0	164.02	22	20.1665	20.1391	20.2872	20.1578	20.1708	20.2039	20.2296	20.2693	20.2465	20.1381	20.4004	20.2238	20.5653	20.5112	20.3964	2.04586	0.0335047	0.242551
A0A140T8R8;A0A0G2JGV7;Q3UT23;A0A1Y7VP24;Q9QZ73;A0A0G2JEA2;A0A0G2JDN9;A0A1B0GXL7;A0A0G2JDM0	DCN1-like protein;DCN1-like protein 1	Dcun1d1	tr|A0A140T8R8|A0A140T8R8_MOUSE DCN1-like protein (Fragment) OS=Mus musculus OX=10090 GN=Dcun1d1 PE=1 SV=1;tr|A0A0G2JGV7|A0A0G2JGV7_MOUSE DCN1-like protein (Fragment) OS=Mus musculus OX=10090 GN=Dcun1d1 PE=1 SV=1;tr|Q3UT23|Q3UT23_MOUSE DCN1-like protein OS=	165	9	3	3	3	21.5	21.5	21.5	24.94	0	216.57	6	15.8267	15.4211	15.5956	15.2654	15.3742	15.2906	15.3092	15.5019	15.6085	15.537	15.7923	15.8171	15.8999	15.9838	15.9748	2.19782	0.0271844	0.479649
A0A0G2JGX4;Q6PIC6;Q8VCE0;Q91WH7;E9QNX7;Q64436	Sodium/potassium-transporting ATPase subunit alpha-3	Atp1a3	tr|A0A0G2JGX4|A0A0G2JGX4_MOUSE Sodium/potassium-transporting ATPase subunit alpha OS=Mus musculus OX=10090 GN=Atp1a3 PE=1 SV=1;sp|Q6PIC6|AT1A3_MOUSE Sodium/potassium-transporting ATPase subunit alpha-3 OS=Mus musculus OX=10090 GN=Atp1a3 PE=1 SV=1;tr|Q8VCE0	166	6	26	14	13	30	14.8	13.7	112.99	0	320.46	21	19.4544	19.5514	19.4348	19.346	19.4738	19.4312	19.575	19.5367	19.4436	19.4934	19.3745	19.4738	19.1626	19.2394	19.1974	2.68175	0.0148813	-0.318595
A0A0G2JH04;P63073;A0A0G2JGT5;A0A0G2JFB4;A0A0G2JG98	Eukaryotic translation initiation factor 4E	Eif4e	tr|A0A0G2JH04|A0A0G2JH04_MOUSE Eukaryotic translation initiation factor 4E OS=Mus musculus OX=10090 GN=Eif4e PE=1 SV=1;sp|P63073|IF4E_MOUSE Eukaryotic translation initiation factor 4E OS=Mus musculus OX=10090 GN=Eif4e PE=1 SV=1;tr|A0A0G2JGT5|A0A0G2JGT5_MOU	168	5	7	7	7	46.5	46.5	46.5	21.009	0	177.56	14	20.3223	20.2974	20.1697	20.0008	20.0879	20.084	20.1323	20.2661	20.0409	20.1306	20.1096	20.0917	20.0128	20.0865	19.9401	0.790092	0.244069	-0.133276
A0A0G2JH11;Q3U1T9	DENN domain-containing protein 1B	Dennd1b	tr|A0A0G2JH11|A0A0G2JH11_MOUSE DENN domain-containing protein 1B OS=Mus musculus OX=10090 GN=Dennd1b PE=1 SV=1;sp|Q3U1T9|DEN1B_MOUSE DENN domain-containing protein 1B OS=Mus musculus OX=10090 GN=Dennd1b PE=1 SV=3	169	2	2	2	2	7.7	7.7	7.7	39.943	0.00016827	4.0522	2	11.0432	10.3359	10.9145	10.4	10.6838	10.84	10.681	9.97339	11.1354	10.5621	10.1084	10.5435	10.4934	10.5315	10.4714	0.104062	0.832058	-0.09784
A0A0G2JH17;K3W4P2;Q6P4S8	Integrator complex subunit 1	Ints1	tr|A0A0G2JH17|A0A0G2JH17_MOUSE Integrator complex subunit 1 OS=Mus musculus OX=10090 GN=Ints1 PE=1 SV=1;tr|K3W4P2|K3W4P2_MOUSE Integrator complex subunit 1 OS=Mus musculus OX=10090 GN=Ints1 PE=1 SV=2;sp|Q6P4S8|INT1_MOUSE Integrator complex subunit 1 OS=Mus	170	3	15	15	15	7.5	7.5	7.5	247.96	0	75.104	18	18.9801	19.0196	19.0322	19.1373	19.1867	19.1555	19.0572	19.1065	19.0749	19.0906	18.8238	18.9394	18.6806	18.8145	18.8995	1.90044	0.0411799	-0.281356
A0A0H2UH13;Q8BK75;A0A0G2JGK0;A0A0G2JGM4	Elongator complex protein 6	Elp6	tr|A0A0H2UH13|A0A0H2UH13_MOUSE Elongator complex protein 6 OS=Mus musculus OX=10090 GN=Elp6 PE=1 SV=1;sp|Q8BK75|ELP6_MOUSE Elongator complex protein 6 OS=Mus musculus OX=10090 GN=Elp6 PE=2 SV=1;tr|A0A0G2JGK0|A0A0G2JGK0_MOUSE Elongator complex protein 6 OS=	171	4	5	5	5	23.2	23.2	23.2	28.722	0	17.587	6	18.1899	18.2677	18.1996	18.0433	18.1206	18.2008	18.1102	18.256	18.2378	18.177	18.408	18.2764	18.4091	18.4202	18.3506	1.71417	0.053699	0.191963
E9Q5A3;Z4YJZ7;A0A0H2UH19;Q5DW34;A0A0A6YWA0;A0A0A6YXD1	Histone-lysine N-methyltransferase EHMT1	Ehmt1	tr|E9Q5A3|E9Q5A3_MOUSE Histone-lysine N-methyltransferase EHMT1 OS=Mus musculus OX=10090 GN=Ehmt1 PE=1 SV=2;tr|Z4YJZ7|Z4YJZ7_MOUSE Histone-lysine N-methyltransferase EHMT1 OS=Mus musculus OX=10090 GN=Ehmt1 PE=1 SV=2;tr|A0A0H2UH19|A0A0H2UH19_MOUSE Histone-l	172	6	5	5	5	5.4	5.4	5.4	136.66	0	64.583	9	17.8162	17.8336	17.9625	17.9341	17.9262	17.9776	17.8816	17.8383	17.7717	17.9471	17.7397	18.006	17.6122	17.6685	17.6901	1.93059	0.039271	-0.17359
A0A0H2UKB8;Q8R5K2	Ubiquitin carboxyl-terminal hydrolase 33	Usp33	tr|A0A0H2UKB8|A0A0H2UKB8_MOUSE Ubiquitin carboxyl-terminal hydrolase OS=Mus musculus OX=10090 GN=Usp33 PE=1 SV=1;sp|Q8R5K2|UBP33_MOUSE Ubiquitin carboxyl-terminal hydrolase 33 OS=Mus musculus OX=10090 GN=Usp33 PE=1 SV=2	173	2	3	3	3	3.6	3.6	3.6	101.48	0	6.2275	4	17.8651	17.5887	17.7456	17.999	17.7076	17.7238	17.8112	17.6117	17.7792	17.9154	17.764	17.7677	18.0151	18.1636	18.085	2.03136	0.0342148	0.353837
A0A0H2UKC2;Q9CZL2	Uncharacterized protein C4orf32 homolog	0	tr|A0A0H2UKC2|A0A0H2UKC2_MOUSE Uncharacterized protein FAM241A OS=Mus musculus OX=10090 GN=Fam241a PE=1 SV=1;sp|Q9CZL2|F241A_MOUSE Uncharacterized protein FAM241A OS=Mus musculus OX=10090 GN=Fam241a PE=1 SV=1	174	2	2	2	2	50	50	50	6.6493	0	227.61	2	15.8894	16.1875	15.7205	16.0381	15.7435	15.8968	15.5506	16.1105	15.7268	15.9937	15.9142	16.1514	16.1027	16.3722	16.1567	1.05491	0.153582	0.41457
A0A0J9YV86;A0A0J9YUF8;A0A0J9YUR2;A0A0J9YTU3;Q5SXY1;A0A0J9YV47;A0A0J9YUG8	Cytospin-B	Specc1	tr|A0A0J9YV86|A0A0J9YV86_MOUSE Cytospin-B OS=Mus musculus OX=10090 GN=Specc1 PE=1 SV=1;tr|A0A0J9YUF8|A0A0J9YUF8_MOUSE Cytospin-B OS=Mus musculus OX=10090 GN=Specc1 PE=1 SV=1;tr|A0A0J9YUR2|A0A0J9YUR2_MOUSE Cytospin-B OS=Mus musculus OX=10090 GN=Specc1 PE=1	176	7	13	13	12	21.8	21.8	20.8	79.486	0	45.425	18	19.3977	19.5309	19.5053	19.7426	19.6196	19.4739	19.4352	19.4766	19.4583	19.5989	19.6383	19.5739	19.7864	19.8561	19.7518	3.31025	0.00865087	0.341353
Q69Z99;A0A0J9YTU9;A0A0J9YU29	Zinc finger protein 512	Znf512	sp|Q69Z99|ZN512_MOUSE Zinc finger protein 512 OS=Mus musculus OX=10090 GN=Znf512 PE=2 SV=2;tr|A0A0J9YTU9|A0A0J9YTU9_MOUSE Zinc finger protein 512 OS=Mus musculus OX=10090 GN=Zfp512 PE=1 SV=1;tr|A0A0J9YU29|A0A0J9YU29_MOUSE Zinc finger protein 512 (Fragment)	177	3	2	2	2	4.3	4.3	4.3	63.908	0	4.7847	2	15.4958	15.569	15.6613	16.1399	15.9544	15.9667	16.0953	15.6296	15.9648	16.1602	15.9677	15.8738	15.8946	16.096	15.9055	0.169439	0.742806	0.0687819
Q3U6F1;E9Q7W0;A0A0J9YTV5;P31266;A0A0J9YVE0	Recombining binding protein suppressor of hairless	Rbpj	tr|Q3U6F1|Q3U6F1_MOUSE Recombining-binding protein suppressor of hairless OS=Mus musculus OX=10090 GN=Rbpj PE=1 SV=1;tr|E9Q7W0|E9Q7W0_MOUSE Recombining-binding protein suppressor of hairless OS=Mus musculus OX=10090 GN=Rbpj PE=1 SV=1;tr|A0A0J9YTV5|A0A0J9YT	178	5	10	10	10	24.1	24.1	24.1	51.926	0	219.96	21	19.9211	19.9565	20.1003	19.9695	20.0059	20.2837	19.9822	20.1654	20.1146	19.9576	20.0215	20.1253	20.5759	20.3739	20.1979	1.13708	0.133243	0.295202
A0A0J9YTX7;Q6PD35;Q9JI57;A0A0J9YV59;A0A0J9YV72;A0A0J9YUK2;A0A0J9YUW7;A0A0J9YV21	General transcription factor II-I repeat domain-containing protein 1	Gtf2ird1	tr|A0A0J9YTX7|A0A0J9YTX7_MOUSE General transcription factor II-I repeat domain-containing protein 1 OS=Mus musculus OX=10090 GN=Gtf2ird1 PE=1 SV=1;tr|Q6PD35|Q6PD35_MOUSE General transcription factor II I repeat domain-containing 1 OS=Mus musculus OX=10090	179	8	2	2	2	3.5	3.5	3.5	105.29	0.00016402	3.4974	2	9.729	#NUM!	#NUM!	#NUM!	#NUM!	9.40207	#NUM!	9.54055	9.34003	9.62069	9.62008	9.32777	10.1794	10.0775	9.27032	0.436306	0.459963	0.402136
A0A0J9YTY0;A0A0J9YUL3;Q8C1B7;A0A0J9YVA6;A0A0J9YUV6	Septin-11	45180	tr|A0A0J9YTY0|A0A0J9YTY0_MOUSE Septin 11 OS=Mus musculus OX=10090 GN=Sept11 PE=1 SV=1;tr|A0A0J9YUL3|A0A0J9YUL3_MOUSE Septin 11 OS=Mus musculus OX=10090 GN=Sept11 PE=1 SV=1;sp|Q8C1B7|SEP11_MOUSE Septin-11 OS=Mus musculus OX=10090 GN=Septin11 PE=1 SV=4	180	5	15	7	6	38.1	23.8	19.3	48.978	0	323.31	15	18.7517	18.5218	18.5067	18.3216	18.5398	18.2976	18.5801	18.3572	18.7022	18.4593	18.8839	18.3097	18.8095	18.7828	18.8451	1.2178	0.116761	0.265958
A0A0J9YUM4;A0A0J9YU62;O88712;A0A0J9YUR5;A0A0J9YU66;A0A0J9YVI3;A0A0J9YTW3;A0A0J9YVC3	C-terminal-binding protein 1	Ctbp1	tr|A0A0J9YUM4|A0A0J9YUM4_MOUSE C-terminal-binding protein 1 OS=Mus musculus OX=10090 GN=Ctbp1 PE=1 SV=1;tr|A0A0J9YU62|A0A0J9YU62_MOUSE C-terminal-binding protein 1 OS=Mus musculus OX=10090 GN=Ctbp1 PE=1 SV=1;sp|O88712|CTBP1_MOUSE C-terminal-binding protein	181	8	9	9	5	29.7	29.7	19.6	37.006	0	188.74	13	18.6815	18.6534	18.7296	18.5704	18.8113	18.7669	18.7437	18.7112	18.7223	18.5869	18.4728	18.5248	18.4755	18.4069	18.4917	3.1945	0.0092184	-0.267703
A0A0J9YUA8;E9QLJ3;Q6JPI3	Mediator of RNA polymerase II transcription subunit 13-like	Med13l	tr|A0A0J9YUA8|A0A0J9YUA8_MOUSE Mediator of RNA polymerase II transcription subunit 13 OS=Mus musculus OX=10090 GN=Med13l PE=1 SV=1;tr|E9QLJ3|E9QLJ3_MOUSE Mediator of RNA polymerase II transcription subunit 13 OS=Mus musculus OX=10090 GN=Med13l PE=1 SV=2;sp	182	3	4	4	4	2.5	2.5	2.5	242.79	0	17.61	6	16.9899	16.8668	16.9407	16.6993	16.7884	16.8065	16.9867	16.9071	16.7747	16.8407	16.8982	16.9008	16.9407	16.9335	16.9271	0.28883	0.598987	0.0442918
A0A0J9YUD5;B9EJ54;E9Q880	0	Nup205	tr|A0A0J9YUD5|A0A0J9YUD5_MOUSE Nucleoporin 205 OS=Mus musculus OX=10090 GN=Nup205 PE=1 SV=1;tr|B9EJ54|B9EJ54_MOUSE MCG21756, isoform CRA_b OS=Mus musculus OX=10090 GN=Nup205 PE=1 SV=1	183	3	25	25	25	16.6	16.6	16.6	233.1	0	321.51	36	20.1954	20.2542	20.336	20.3687	20.3988	20.4452	20.3802	20.3388	20.4026	20.3264	20.1626	20.28	19.9519	19.9867	19.9453	4.27219	0.00513571	-0.41258
A0A0J9YUD8;A0A0J9YUZ4;P63158;D3YVC6;D3YZ18	High mobility group protein B1	Hmgb1	tr|A0A0J9YUD8|A0A0J9YUD8_MOUSE High mobility group protein B1 OS=Mus musculus OX=10090 GN=Hmgb1 PE=1 SV=1;tr|A0A0J9YUZ4|A0A0J9YUZ4_MOUSE High mobility group protein B1 (Fragment) OS=Mus musculus OX=10090 GN=Hmgb1 PE=1 SV=1;sp|P63158|HMGB1_MOUSE High mobili	184	5	4	4	4	24	24	24	19.774	0	20.517	8	17.9476	17.8312	18.1724	18.0366	18.2805	18.0397	18.1437	17.7624	18.2894	17.9089	18.2107	17.776	18.0235	17.8004	18.174	0.1264	0.800942	-0.0658824
Q8BY07;A0A0J9YUG5;Q8BGM4;F6RCZ2;D3Z271	0	Wbscr27	tr|Q8BY07|Q8BY07_MOUSE Methyltransferase-like 27 OS=Mus musculus OX=10090 GN=Mettl27 PE=1 SV=1;tr|A0A0J9YUG5|A0A0J9YUG5_MOUSE Methyltransferase-like 27 (Fragment) OS=Mus musculus OX=10090 GN=Mettl27 PE=1 SV=3;tr|Q8BGM4|Q8BGM4_MOUSE Methyltransferase-like 2	185	5	3	3	3	17.9	17.9	17.9	22.701	0	17.039	4	16.4598	16.346	16.288	16.3505	16.2059	16.0143	16.4893	16.3758	16.2493	16.4867	16.5123	16.3406	16.2978	16.4126	16.2794	0.197557	0.706889	-0.0415497
F6ZM03;A0A0J9YUM0;G3UWY0;Q8C3X4	Translation factor Guf1, mitochondrial	Guf1	tr|F6ZM03|F6ZM03_MOUSE Translation factor Guf1, mitochondrial (Fragment) OS=Mus musculus OX=10090 GN=Guf1 PE=1 SV=2;tr|A0A0J9YUM0|A0A0J9YUM0_MOUSE Translation factor Guf1, mitochondrial OS=Mus musculus OX=10090 GN=Guf1 PE=1 SV=1;tr|G3UWY0|G3UWY0_MOUSE Tran	186	4	5	5	5	19.3	19.3	19.3	32.623	0	32.136	10	16.0849	15.8714	16.0785	16.0014	16.1162	15.8401	16.2368	16.032	16.1068	16.0977	16.0648	16.0357	15.9501	15.6816	15.8876	1.32566	0.0978502	-0.285417
A0A0J9YUN2;Q9Z255;A0A0J9YUW6;Q3TQ27;A0A0J9YUR7;A0A0J9YTT1	Ubiquitin-conjugating enzyme E2 A	Ube2a	tr|A0A0J9YUN2|A0A0J9YUN2_MOUSE Ubiquitin-conjugating enzyme E2 A OS=Mus musculus OX=10090 GN=Ube2a PE=1 SV=1;sp|Q9Z255|UBE2A_MOUSE Ubiquitin-conjugating enzyme E2 A OS=Mus musculus OX=10090 GN=Ube2a PE=1 SV=1;tr|A0A0J9YUW6|A0A0J9YUW6_MOUSE Ubiquitin-conjug	187	6	3	2	2	39.5	22.7	22.7	13.635	0	6.5461	8	19.3448	19.5934	19.0732	19.4089	19.2598	19.1736	19.4611	19.3031	19.3029	19.2337	19.4593	19.3311	19.3987	19.3522	19.4707	0.337706	0.54891	0.0514812
A0A0J9YUS5;E9PVC6;E9Q9E1;E9PVC5;Q6NZJ6;A0A0J9YVC1;A0A0J9YUC1;E9Q770	Eukaryotic translation initiation factor 4 gamma 1	Eif4g1	tr|A0A0J9YUS5|A0A0J9YUS5_MOUSE Eukaryotic translation initiation factor 4 gamma 1 OS=Mus musculus OX=10090 GN=Eif4g1 PE=1 SV=1;tr|E9PVC6|E9PVC6_MOUSE Eukaryotic translation initiation factor 4 gamma 1 OS=Mus musculus OX=10090 GN=Eif4g1 PE=1 SV=1;tr|E9Q9E1|	188	8	29	29	26	21.2	21.2	18.9	145.31	0	323.31	39	21.9889	21.9218	21.8358	21.7818	21.8104	21.918	21.8765	21.9511	21.8105	22.0028	21.7355	21.911	21.9244	22.0757	22.0385	1.02774	0.161155	0.133514
A0A0J9YUT8;Q8R3C6	Probable RNA-binding protein 19	Rbm19	tr|A0A0J9YUT8|A0A0J9YUT8_MOUSE Probable RNA-binding protein 19 OS=Mus musculus OX=10090 GN=Rbm19 PE=1 SV=1;sp|Q8R3C6|RBM19_MOUSE Probable RNA-binding protein 19 OS=Mus musculus OX=10090 GN=Rbm19 PE=1 SV=1	189	2	4	4	4	6.6	6.6	6.6	96.654	0	206.01	6	16.0843	15.984	15.8299	16.0145	15.9573	15.833	15.8584	15.967	15.9222	15.9663	16.2432	15.9536	16.0077	16.1509	16.1146	1.51915	0.0714603	0.175195
A0A0J9YUX0;F6TWM7;P97808;F8WJA1;E0CXN1	FXYD domain-containing ion transport regulator 5	Fxyd5	tr|A0A0J9YUX0|A0A0J9YUX0_MOUSE FXYD domain-containing ion transport regulator 5 (Fragment) OS=Mus musculus OX=10090 GN=Fxyd5 PE=1 SV=3;tr|F6TWM7|F6TWM7_MOUSE FXYD domain-containing ion transport regulator (Fragment) OS=Mus musculus OX=10090 GN=Fxyd5 PE=1 S	190	5	2	2	2	25	25	25	11.473	0	4.478	4	18.5353	18.948	18.6246	18.734	18.8571	18.7928	18.4612	18.795	18.7693	18.7352	18.5596	18.7109	18.5688	18.951	18.7592	0.213123	0.687325	0.0844765
A0A0J9YV20;A0A0R4J0B7;Q80UZ2	Protein SDA1 homolog	Sdad1	tr|A0A0J9YV20|A0A0J9YV20_MOUSE Protein SDA1 OS=Mus musculus OX=10090 GN=Sdad1 PE=1 SV=1;tr|A0A0R4J0B7|A0A0R4J0B7_MOUSE Protein SDA1 OS=Mus musculus OX=10090 GN=Sdad1 PE=1 SV=1;sp|Q80UZ2|SDA1_MOUSE Protein SDA1 homolog OS=Mus musculus OX=10090 GN=Sdad1 PE=1	191	3	2	2	2	3.9	3.9	3.9	79.458	0	5.8107	2	13.4246	13.8849	13.4569	14.1089	13.7857	13.1694	13.72	13.9656	13.4715	13.7939	13.9495	13.843	13.6588	13.8889	13.9996	0.303449	0.583888	0.130084
A0A0J9YV30;F8VQ28;Q8VI36;A0A1D5RMM8	Paxillin	Pxn	tr|A0A0J9YV30|A0A0J9YV30_MOUSE Paxillin OS=Mus musculus OX=10090 GN=Pxn PE=1 SV=1;tr|F8VQ28|F8VQ28_MOUSE Paxillin OS=Mus musculus OX=10090 GN=Pxn PE=1 SV=1;sp|Q8VI36|PAXI_MOUSE Paxillin OS=Mus musculus OX=10090 GN=Pxn PE=1 SV=1	192	4	6	6	6	14.9	14.9	14.9	46.54	0	22.889	6	14.8245	15.5493	15.7765	15.5299	15.533	15.2555	15.8343	15.2946	15.9302	15.8761	15.2204	14.8526	15.1327	14.7912	15.009	1.48209	0.0757123	-0.70873
A0A0J9YV40;Q3V2L1;P97440;Q8K2W7	Histone RNA hairpin-binding protein	Slbp	tr|A0A0J9YV40|A0A0J9YV40_MOUSE Histone RNA hairpin-binding protein OS=Mus musculus OX=10090 GN=Slbp PE=1 SV=1;tr|Q3V2L1|Q3V2L1_MOUSE Histone RNA hairpin-binding protein OS=Mus musculus OX=10090 GN=Slbp PE=1 SV=1;sp|P97440|SLBP_MOUSE Histone RNA hairpin-bin	193	4	3	3	3	13.2	13.2	13.2	25.513	0	97.68	4	15.984	16.1588	16.0798	16.3568	15.886	16.0466	15.9002	15.9593	15.9674	15.9567	15.9669	15.882	15.9995	16.0338	15.7647	0.0374929	0.937831	-0.00963847
A0A0J9YVE6	0	0	tr|A0A0J9YVE6|A0A0J9YVE6_MOUSE Maltase-glucoamylase OS=Mus musculus OX=10090 GN=Mgam PE=1 SV=1	194	1	22	3	3	23.9	2.9	2.9	137.7	0	13.287	6	19.5644	19.721	19.6102	19.8747	19.7363	19.9182	19.5932	19.6857	19.8332	19.7361	19.7988	19.865	19.8405	19.9156	19.8386	1.01564	0.164623	0.160885
A0A0M3HEP7;P70704;A0A0J9YV34;Q3U9N5;F6Q8P7;E9Q4J5;P98200	Phospholipid-transporting ATPase IA	Atp8a1	tr|A0A0M3HEP7|A0A0M3HEP7_MOUSE Phospholipid-transporting ATPase OS=Mus musculus OX=10090 GN=Atp8a1 PE=1 SV=1;sp|P70704|AT8A1_MOUSE Phospholipid-transporting ATPase IA OS=Mus musculus OX=10090 GN=Atp8a1 PE=1 SV=2	197	7	21	21	21	20.3	20.3	20.3	131.51	0	260.69	37	20.337	20.5533	20.4041	20.436	20.4584	20.4452	20.3968	20.404	20.4849	20.483	20.5522	20.4292	20.6903	20.6752	20.6005	2.3371	0.0228496	0.226767
D3Z0K8;J3QMN4;A0A0U1RPV8;A0A0U1RQA4;J3QMQ8;A0A0M3HEQ0;Q9JLT4;A0A0M3HEP9;A0A0U1RPC6;A0A0U1RPY5;Q9D8I4;A0A0U1RPS1	Thioredoxin reductase 2, mitochondrial	Txnrd2	tr|D3Z0K8|D3Z0K8_MOUSE Thioredoxin reductase 2, mitochondrial OS=Mus musculus OX=10090 GN=Txnrd2 PE=1 SV=3;tr|J3QMN4|J3QMN4_MOUSE Thioredoxin reductase 2, mitochondrial OS=Mus musculus OX=10090 GN=Txnrd2 PE=1 SV=1;tr|A0A0U1RPV8|A0A0U1RPV8_MOUSE Thioredoxin	198	12	12	11	11	36.5	33.3	33.3	50.487	0	62.945	15	21.6135	21.6105	21.7143	21.741	21.7072	21.7646	21.6153	21.5023	21.6021	21.629	21.7803	21.7861	21.9852	21.735	21.9833	1.65312	0.0588993	0.327913
A0A0N4SUH4;Q8BKS9;A0A494BBI7;A0A494BB98;A0A494B9B8	Pumilio domain-containing protein KIAA0020	Kiaa0020	tr|A0A0N4SUH4|A0A0N4SUH4_MOUSE Pumilio homolog 3 OS=Mus musculus OX=10090 GN=Pum3 PE=1 SV=1;sp|Q8BKS9|PUM3_MOUSE Pumilio homolog 3 OS=Mus musculus OX=10090 GN=Pum3 PE=1 SV=2;tr|A0A494BBI7|A0A494BBI7_MOUSE Pumilio homolog 3 (Fragment) OS=Mus musculus OX=100	199	5	11	11	11	17.9	17.9	17.9	72.93	0	70.071	23	18.6391	18.525	18.8302	18.7836	18.7116	18.7358	18.7376	18.7112	18.8141	18.6729	18.7524	18.693	18.6062	18.523	18.6508	1.5311	0.0702879	-0.160985
Q9QZ23;A0A0N4SUH8;D3Z285	NFU1 iron-sulfur cluster scaffold homolog, mitochondrial	Nfu1	sp|Q9QZ23|NFU1_MOUSE NFU1 iron-sulfur cluster scaffold homolog, mitochondrial OS=Mus musculus OX=10090 GN=Nfu1 PE=1 SV=2;tr|A0A0N4SUH8|A0A0N4SUH8_MOUSE NFU1 iron-sulfur cluster scaffold homolog, mitochondrial OS=Mus musculus OX=10090 GN=Nfu1 PE=1 SV=1;tr|D	200	3	2	2	2	8.2	8.2	8.2	28.567	0.00016186	3.2244	3	18.5293	18.5641	18.9104	18.5044	18.7812	18.4965	18.3114	18.4386	18.65	18.3705	18.6967	18.4067	18.6841	18.437	18.5079	0.245062	0.649235	0.0763245
A0A0N4SUM0;P37217	Early activation antigen CD69	Cd69	tr|A0A0N4SUM0|A0A0N4SUM0_MOUSE CD69 antigen OS=Mus musculus OX=10090 GN=Cd69 PE=1 SV=1;sp|P37217|CD69_MOUSE Early activation antigen CD69 OS=Mus musculus OX=10090 GN=Cd69 PE=2 SV=1	202	2	4	4	4	18.4	18.4	18.4	18.049	0	7.0358	5	16.7325	16.7136	16.0796	16.4122	16.5609	16.403	16.5799	16.6402	16.6207	16.5568	16.9025	16.4931	16.8742	16.9029	16.8203	2.95893	0.011529	0.25222
A0A0N4SUM8;Q69ZQ2;A0A0N4SV90;A0A0N4SUJ7;A0A0N4SV52	Pre-mRNA-splicing factor ISY1 homolog	Isy1	tr|A0A0N4SUM8|A0A0N4SUM8_MOUSE Predicted gene 45140 OS=Mus musculus OX=10090 GN=Gm45140 PE=4 SV=1;sp|Q69ZQ2|ISY1_MOUSE Pre-mRNA-splicing factor ISY1 homolog OS=Mus musculus OX=10090 GN=Isy1 PE=1 SV=2;tr|A0A0N4SV90|A0A0N4SV90_MOUSE Pre-mRNA-splicing factor	204	5	7	7	7	25	25	25	25.698	0	53.435	16	18.2286	17.9316	18.5764	18.5435	18.4147	18.3596	18.6219	18.4156	18.4768	18.6337	18.6725	18.8136	19.0714	19.0137	18.9766	2.81217	0.0133372	0.515802
A0A0N4SUS4;B2RRD7;A0A0N4SVG7;E9PXP1;Q80XK2;Q3U109;A0A0N4SUT9;Q3TRM7;A0A3B2WD05;A0A3B2W3T2;A0A3B2WD39;B2KF05	0	Brpf1	tr|A0A0N4SUS4|A0A0N4SUS4_MOUSE Peregrin OS=Mus musculus OX=10090 GN=Brpf1 PE=1 SV=1;sp|B2RRD7|BRPF1_MOUSE Peregrin OS=Mus musculus OX=10090 GN=Brpf1 PE=1 SV=1;tr|A0A0N4SVG7|A0A0N4SVG7_MOUSE Peregrin OS=Mus musculus OX=10090 GN=Brpf1 PE=1 SV=1;tr|E9PXP1|E9P	207	12	3	3	3	3.1	3.1	3.1	127.27	0	6.4367	3	16.3338	16.4934	16.0816	16.2612	16.3266	16.375	16.1821	16.325	16.3589	16.2577	16.2271	16.2678	16.4128	16.3196	16.4349	0.709445	0.280918	0.100433
A0A0N4SUV6;Q9JHW4;A0A0N4SWB3;A0A0N4SWD9;A0A0N4SUU3	Selenocysteine-specific elongation factor	Eefsec	tr|A0A0N4SUV6|A0A0N4SUV6_MOUSE Selenocysteine-specific elongation factor OS=Mus musculus OX=10090 GN=Eefsec PE=1 SV=1;sp|Q9JHW4|SELB_MOUSE Selenocysteine-specific elongation factor OS=Mus musculus OX=10090 GN=Eefsec PE=1 SV=2;tr|A0A0N4SWB3|A0A0N4SWB3_MOUSE	208	5	2	2	2	6.2	6.2	6.2	58.016	0	19.08	5	14.8936	15.019	15.1227	15.2808	15.4001	15.4002	15.1765	15.119	15.1616	15.2561	14.9709	15.0882	14.7585	14.9278	14.7901	2.40276	0.0207648	-0.326903
Q9WV72;A0A0N4SV07;A8Y5I6	Ankyrin repeat and SOCS box protein 3	Asb3	sp|Q9WV72|ASB3_MOUSE Ankyrin repeat and SOCS box protein 3 OS=Mus musculus OX=10090 GN=Asb3 PE=1 SV=2;tr|A0A0N4SV07|A0A0N4SV07_MOUSE Ankyrin repeat and SOCS box protein 3 OS=Mus musculus OX=10090 GN=Asb3 PE=1 SV=1;tr|A8Y5I6|A8Y5I6_MOUSE Ankyrin repeat and	210	3	2	2	2	6.1	6.1	6.1	58.282	0	19.442	2	12.2565	12.0732	12.0888	12.0889	12.0155	12.1781	12.0664	12.174	12.3785	12.2528	12.0036	12.3626	12.0796	11.1299	11.5075	1.02335	0.162295	-0.633964
A0A0N4SV10;A0A0N4SVC4;Q9D4V0	Ethanolamine kinase 1	Etnk1	tr|A0A0N4SV10|A0A0N4SV10_MOUSE Ethanolamine kinase 1 OS=Mus musculus OX=10090 GN=Etnk1 PE=1 SV=1;tr|A0A0N4SVC4|A0A0N4SVC4_MOUSE Ethanolamine kinase 1 OS=Mus musculus OX=10090 GN=Etnk1 PE=1 SV=1;sp|Q9D4V0|EKI1_MOUSE Ethanolamine kinase 1 OS=Mus musculus OX=	211	3	3	3	3	10.4	10.4	10.4	38.32	0	20.185	7	15.6348	15.5548	15.5355	15.4129	15.535	15.6634	15.6194	15.5008	15.7713	15.6421	15.6105	15.6818	15.5183	15.5761	15.521	0.499141	0.411202	-0.0920436
Q80V62;A0A0N4SV29;F7CAP1	Fanconi anemia group D2 protein homolog	Fancd2	sp|Q80V62|FACD2_MOUSE Fanconi anemia group D2 protein homolog OS=Mus musculus OX=10090 GN=Fancd2 PE=1 SV=2;tr|A0A0N4SV29|A0A0N4SV29_MOUSE Fanconi anemia group D2 protein homolog OS=Mus musculus OX=10090 GN=Fancd2 PE=1 SV=1	212	3	7	7	7	5.9	5.9	5.9	163.62	0	323.31	14	16.1546	16.1612	16.2843	16.288	16.3678	16.3989	16.2232	16.3638	16.3602	16.3092	16.1425	16.2467	16.0422	16.1288	16.0794	1.93685	0.0390004	-0.232255
A0A0N4SV66;C0HKE2;C0HKE9;C0HKE7;C0HKE5;C0HKE3;C0HKE4;C0HKE1;C0HKE6;Q8CGP4;C0HKE8;Q8CGP6;Q8R1M2;Q8BFU2;Q8CGP5;Q8CGP7;Q64523;Q6GSS7	Histone H2A;Histone H2A type 1-H;Histone H2A.J;Histone H2A type 3;Histone H2A type 1-F;Histone H2A type 1-K;Histone H2A type 2-C;Histone H2A type 2-A	Hist1h2aa;Hist1h2ah;H2afj;Hist3h2a;Hist1h2af;Hist1h2ak;Hist2h2ac;Hist2h2aa1	tr|A0A0N4SV66|A0A0N4SV66_MOUSE Histone H2A OS=Mus musculus OX=10090 GN=H2afj PE=1 SV=1;sp|C0HKE2|H2A1C_MOUSE Histone H2A type 1-C OS=Mus musculus OX=10090 GN=Hist1h2ac PE=1 SV=1;sp|C0HKE9|H2A1P_MOUSE Histone H2A type 1-P OS=Mus musculus OX=10090 GN=Hist1h2	213	18	6	6	2	36.5	36.5	23.8	13.66	0	18.124	30	23.7741	23.7761	23.8955	23.7972	23.8156	23.9154	23.7828	23.6689	23.9007	23.8622	24.0097	23.8751	24.0066	23.9798	23.8141	0.763861	0.254995	0.149381
A0A0N4SV80;E9QML5;Q61464;A0A0N4SV38;A0A0N4SVI8;E9QKZ7;Q3TZK9;A0A0N4SVM8;A0A0N4SUP3	Zinc finger protein 638	Zfml;Znf638	tr|A0A0N4SV80|A0A0N4SV80_MOUSE Zinc finger protein 638 OS=Mus musculus OX=10090 GN=Zfp638 PE=1 SV=1;tr|E9QML5|E9QML5_MOUSE Zinc finger protein 638 OS=Mus musculus OX=10090 GN=Zfp638 PE=1 SV=2;sp|Q61464|ZN638_MOUSE Zinc finger protein 638 OS=Mus musculus OX	214	9	19	19	19	10.5	10.5	10.5	214.46	0	323.31	28	19.438	19.3474	19.4155	19.3846	19.4112	19.3487	19.4931	19.3551	19.478	19.4166	19.4893	19.4043	19.6416	19.4472	19.5494	0.662147	0.30569	0.103964
A0A0N4SVC2;E9QP00;Q6PFR5	Transformer-2 protein homolog alpha	Tra2a	tr|A0A0N4SVC2|A0A0N4SVC2_MOUSE Transformer-2 protein homolog alpha OS=Mus musculus OX=10090 GN=Tra2a PE=1 SV=1;tr|E9QP00|E9QP00_MOUSE Transformer-2 protein homolog alpha OS=Mus musculus OX=10090 GN=Tra2a PE=1 SV=1;sp|Q6PFR5|TRA2A_MOUSE Transformer-2 protei	215	3	4	3	3	18.9	15.7	15.7	32.259	0	4.4919	4	17.6088	17.6921	17.2192	17.241	17.3292	17.2317	17.5298	17.4419	17.2007	17.5115	17.3203	17.1593	17.1254	17.2492	17.1506	0.958567	0.180929	-0.215745
A0A0N4SVH4	0	0	tr|A0A0N4SVH4|A0A0N4SVH4_MOUSE Rho GDP-dissociation inhibitor 2 (Fragment) OS=Mus musculus OX=10090 GN=Arhgdib PE=1 SV=1	217	1	8	2	2	60.7	12.4	12.4	10.22	0	7.0859	5	15.1829	14.9123	15.1531	15.0957	15.1511	15.2282	14.8879	14.6474	14.7795	15.1001	15.4635	15.1997	14.9131	15.5928	15.2932	1.11548	0.138236	0.49478
A2AMI7;Z4YKC4;A0A0R4J112;A2AMI2;A0A0N4SVL0;Q80XI3	Eukaryotic translation initiation factor 4 gamma 3	Eif4g3	tr|A2AMI7|A2AMI7_MOUSE Eukaryotic translation initiation factor 4 gamma 3 (Fragment) OS=Mus musculus OX=10090 GN=Eif4g3 PE=1 SV=1;tr|Z4YKC4|Z4YKC4_MOUSE Eukaryotic translation initiation factor 4 gamma 3 OS=Mus musculus OX=10090 GN=Eif4g3 PE=1 SV=1;tr|A0A0	219	6	12	9	9	14.3	11.3	11.3	113.16	0	162.4	10	17.0876	17.0562	17.1402	17.0976	17.0873	17.0832	17.1739	17.1744	16.9425	17.1387	16.9072	17.0512	16.9743	16.9127	16.948	0.893884	0.202965	-0.151936
A0A0R3P9C5;A0A0N4SVP3;B6A8R8	T-cell-interacting, activating receptor on myeloid cells protein 1	Tarm1	tr|A0A0R3P9C5|A0A0R3P9C5_MOUSE T-cell-interacting,-activating receptor on myeloid cells protein 1 OS=Mus musculus OX=10090 GN=Tarm1 PE=4 SV=1;tr|A0A0N4SVP3|A0A0N4SVP3_MOUSE T-cell-interacting,-activating receptor on myeloid cells protein 1 OS=Mus musculus	220	3	2	2	2	7.6	7.6	7.6	30.164	0	4.8095	3	17.2834	17.1989	17.0622	17.0873	17.2324	17.0798	17.1728	17.1117	17.0193	17.0901	17.096	17.064	17.7114	17.5824	17.6355	3.12924	0.00982508	0.541858
A0A0N4SVS6;P53996	Cellular nucleic acid-binding protein	Cnbp	tr|A0A0N4SVS6|A0A0N4SVS6_MOUSE Cellular nucleic acid-binding protein OS=Mus musculus OX=10090 GN=Cnbp PE=1 SV=1;sp|P53996|CNBP_MOUSE Cellular nucleic acid-binding protein OS=Mus musculus OX=10090 GN=Cnbp PE=1 SV=2	221	2	3	3	3	17.5	17.5	17.5	18.799	0	6.1127	4	18.7204	18.4336	18.4727	18.1552	18.4096	18.3632	18.2908	18.4236	18.2618	18.3337	18.632	18.3613	18.979	18.721	18.9122	2.39227	0.021042	0.545348
F6QKD2;A0A0N4SVT1;Q9CWX9;A0A0N4SVK2;A0A0N4SV55;A0A0N4SWC5	Probable ATP-dependent RNA helicase DDX47	Ddx47	tr|F6QKD2|F6QKD2_MOUSE Probable ATP-dependent RNA helicase DDX47 (Fragment) OS=Mus musculus OX=10090 GN=Ddx47 PE=1 SV=1;tr|A0A0N4SVT1|A0A0N4SVT1_MOUSE Probable ATP-dependent RNA helicase DDX47 (Fragment) OS=Mus musculus OX=10090 GN=Ddx47 PE=1 SV=1;sp|Q9CWX	222	6	7	7	7	22.5	22.5	22.5	39.913	0	18.191	11	18.0812	18.0208	18.1148	18.0525	18.2008	18.1815	18.2034	18.0963	18.2125	18.0902	17.9117	17.9356	18.0381	18.0031	18.0139	1.76888	0.0493219	-0.152409
Q3TWL5;A0A0N4SW06;Q91WI7	Integrin-alpha FG-GAP repeat-containing protein 2	Itfg2	tr|Q3TWL5|Q3TWL5_MOUSE KICSTOR complex protein ITFG2 OS=Mus musculus OX=10090 GN=Itfg2 PE=1 SV=1;tr|A0A0N4SW06|A0A0N4SW06_MOUSE KICSTOR complex protein ITFG2 OS=Mus musculus OX=10090 GN=Itfg2 PE=1 SV=1;sp|Q91WI7|ITFG2_MOUSE KICSTOR complex protein ITFG2 OS	224	3	2	2	2	10.9	10.9	10.9	38.823	0	10.488	3	12.3381	12.8938	12.3096	12.9434	12.7956	12.7277	12.7986	12.6098	12.709	12.5602	12.803	12.8472	11.9584	12.3246	12.2227	1.9336	0.0391321	-0.537235
Q9DAS9;A0A0N4SW28;A0A0N4SVT3	Guanine nucleotide-binding protein G(I)/G(S)/G(O) subunit gamma-12	Gng12	sp|Q9DAS9|GBG12_MOUSE Guanine nucleotide-binding protein G(I)/G(S)/G(O) subunit gamma-12 OS=Mus musculus OX=10090 GN=Gng12 PE=1 SV=3;tr|A0A0N4SW28|A0A0N4SW28_MOUSE Guanine nucleotide-binding protein subunit gamma OS=Mus musculus OX=10090 GN=Gng12 PE=1 SV=1	225	3	4	4	4	50	50	50	7.9972	0	81.476	18	19.4621	19.4699	19.6653	19.1954	19.4283	19.5784	19.4256	19.4643	19.3337	19.5324	19.3655	19.4933	19.1995	19.1696	19.2482	1.96255	0.0376416	-0.202127
A0A0N4SW73;Q8R361	Rab11 family-interacting protein 5	Rab11fip5	tr|A0A0N4SW73|A0A0N4SW73_MOUSE Rab11 family-interacting protein 5 OS=Mus musculus OX=10090 GN=Rab11fip5 PE=1 SV=1;sp|Q8R361|RFIP5_MOUSE Rab11 family-interacting protein 5 OS=Mus musculus OX=10090 GN=Rab11fip5 PE=1 SV=2	228	2	4	4	4	3.5	3.5	3.5	139.55	0	283.87	4	16.6705	16.964	16.5384	16.3782	16.5375	16.6762	16.5738	16.5104	16.6229	16.7155	16.7705	16.6984	16.4175	16.3832	16.4015	2.10838	0.0307437	-0.16831
E9Q026;A0A0N4SW93;Q7TPS5;A0A0N4SVN0;A0A0N4SW69;A0A0N4SW58	C2 domain-containing protein 5	C2cd5	tr|E9Q026|E9Q026_MOUSE C2 domain-containing protein 5 OS=Mus musculus OX=10090 GN=C2cd5 PE=1 SV=1;tr|A0A0N4SW93|A0A0N4SW93_MOUSE C2 domain-containing protein 5 OS=Mus musculus OX=10090 GN=C2cd5 PE=1 SV=1;sp|Q7TPS5|C2CD5_MOUSE C2 domain-containing protein 5	229	6	5	5	5	5.3	5.3	5.3	109.9	0	41.368	6	17.7904	17.8891	17.8147	17.7946	17.8023	17.7823	17.9662	17.668	17.8961	17.6819	17.6203	17.7787	17.4667	17.4601	17.6397	1.39333	0.0875988	-0.32126
A0A0N4SWB9;F8WJ98;Q69ZZ6;Q3T9T1;Q3TZY4;Q80W04	Transmembrane and coiled-coil domains protein 1	Tmcc1	tr|A0A0N4SWB9|A0A0N4SWB9_MOUSE Transmembrane and coiled-coil domains protein 1 OS=Mus musculus OX=10090 GN=Tmcc1 PE=1 SV=1;tr|F8WJ98|F8WJ98_MOUSE Transmembrane and coiled-coil domains protein 1 (Fragment) OS=Mus musculus OX=10090 GN=Tmcc1 PE=1 SV=2;sp|Q69Z	231	6	8	8	8	23.4	23.4	23.4	52.252	0	91.752	8	16.5962	16.3948	16.5641	16.7714	16.667	16.6354	16.7058	16.6387	16.7412	16.5789	16.5695	16.6009	16.7156	16.813	16.587	0.047493	0.920902	0.00998878
A0A0N5E9G7;G3X8Z6;Q5U4B1;G3UWX1;P35601;A0A0N4SVN6	Replication factor C subunit 1	Rfc1	tr|A0A0N5E9G7|A0A0N5E9G7_MOUSE Replication factor C subunit 1 OS=Mus musculus OX=10090 GN=Rfc1 PE=1 SV=1;tr|G3X8Z6|G3X8Z6_MOUSE Replication factor C subunit 1 OS=Mus musculus OX=10090 GN=Rfc1 PE=1 SV=1;tr|Q5U4B1|Q5U4B1_MOUSE Replication factor C subunit 1	233	6	10	10	10	10	10	10	125.86	0	205.53	12	19.7751	19.8788	19.9464	19.8383	19.8404	19.8192	19.8372	19.7632	19.8335	19.8995	19.9486	19.8267	19.9682	19.9896	19.9924	2.61476	0.0160552	0.172125
A0A0R3P9C8;Q9DC69	NADH dehydrogenase [ubiquinone] 1 alpha subcomplex subunit 9, mitochondrial	Ndufa9	tr|A0A0R3P9C8|A0A0R3P9C8_MOUSE NADH dehydrogenase [ubiquinone] 1 alpha subcomplex subunit 9, mitochondrial OS=Mus musculus OX=10090 GN=Ndufa9 PE=1 SV=1;sp|Q9DC69|NDUA9_MOUSE NADH dehydrogenase [ubiquinone] 1 alpha subcomplex subunit 9, mitochondrial OS=Mus	234	2	6	6	6	20.6	20.6	20.6	42.121	0	23.472	9	18.9009	18.8811	18.6806	18.6621	18.9249	18.777	18.8689	18.8517	18.6523	18.8185	18.644	18.7483	18.0813	18.0453	18.2021	2.89783	0.0121518	-0.681427
A0A0R4IZW5;P09803	Cadherin-1;E-Cad/CTF1;E-Cad/CTF2;E-Cad/CTF3	Cdh1	tr|A0A0R4IZW5|A0A0R4IZW5_MOUSE Cadherin 1, isoform CRA_b OS=Mus musculus OX=10090 GN=Cdh1 PE=1 SV=1;sp|P09803|CADH1_MOUSE Cadherin-1 OS=Mus musculus OX=10090 GN=Cdh1 PE=1 SV=1	235	2	6	6	6	8.8	8.8	8.8	98.283	0	18.195	8	18.3375	18.4054	17.8469	18.5248	18.3273	18.2062	18.1858	18.2168	18.1537	18.3785	18.4802	18.3546	18.072	18.6519	18.4248	0.509645	0.403561	0.197442
H3BKS8;E9PWD4;A0A0R4IZW7;Q3TX08;H3BK68;D3Z413;H3BL70;H3BKB8;H3BKV3;D6RFC0;D6RG86;G3V019	tRNA (guanine(26)-N(2))-dimethyltransferase	Trmt1	tr|H3BKS8|H3BKS8_MOUSE tRNA (guanine(26)-N(2))-dimethyltransferase OS=Mus musculus OX=10090 GN=Trmt1 PE=1 SV=1;tr|E9PWD4|E9PWD4_MOUSE tRNA (guanine(26)-N(2))-dimethyltransferase OS=Mus musculus OX=10090 GN=Trmt1 PE=1 SV=1;tr|A0A0R4IZW7|A0A0R4IZW7_MOUSE tRN	236	12	10	10	10	22.7	22.7	22.7	69.432	0	132.28	17	18.5079	18.4767	18.5561	18.399	18.437	18.3536	18.4539	18.5629	18.492	18.5944	18.5727	18.6156	18.3907	18.273	18.0806	1.24794	0.111282	-0.254819
A0A0R4IZX1;Q8C2K1;A0A3B2W417;A0A3B2W860;A0A3B2WCX4	Differentially expressed in FDCP 6	Def6	tr|A0A0R4IZX1|A0A0R4IZX1_MOUSE Differentially-expressed in FDCP 6 OS=Mus musculus OX=10090 GN=Def6 PE=1 SV=1;sp|Q8C2K1|DEFI6_MOUSE Differentially expressed in FDCP 6 OS=Mus musculus OX=10090 GN=Def6 PE=1 SV=1;tr|A0A3B2W417|A0A3B2W417_MOUSE Differentially-e	238	5	17	17	17	26	26	26	73.452	0	299.68	25	19.8962	19.6489	19.7895	19.686	19.8455	19.675	19.7315	19.6459	19.83	19.7988	19.9492	19.7729	19.9334	19.7512	19.7254	0.329635	0.556664	0.067557
Q921D4;A0A0R4IZX3;E0CXQ3	Mediator of RNA polymerase II transcription subunit 6	Med6	sp|Q921D4|MED6_MOUSE Mediator of RNA polymerase II transcription subunit 6 OS=Mus musculus OX=10090 GN=Med6 PE=1 SV=2;tr|A0A0R4IZX3|A0A0R4IZX3_MOUSE Mediator of RNA polymerase II transcription subunit 6 OS=Mus musculus OX=10090 GN=Med6 PE=1 SV=1;tr|E0CXQ3|	240	3	2	2	2	6.5	6.5	6.5	28.433	0.0048788	2.2793	2	15.5992	15.4194	15.2844	15.4092	15.5248	15.1879	15.4998	15.5227	15.3943	15.4189	15.1168	15.2413	14.9836	15.1905	15.2739	1.56511	0.0672379	-0.322958
A0A0R4IZX6;A0A0R4J1L4;Q9WVP1;A0A1L1SQU9;A0A1L1SUA0	AP-1 complex subunit mu-2	Ap1m2	tr|A0A0R4IZX6|A0A0R4IZX6_MOUSE AP-1 complex subunit mu-2 OS=Mus musculus OX=10090 GN=Ap1m2 PE=1 SV=1;tr|A0A0R4J1L4|A0A0R4J1L4_MOUSE AP-1 complex subunit mu-2 OS=Mus musculus OX=10090 GN=Ap1m2 PE=1 SV=1;sp|Q9WVP1|AP1M2_MOUSE AP-1 complex subunit mu-2 OS=Mus	241	5	4	2	2	11.1	7.3	7.3	48.15	0.0012523	2.6328	2	10.2013	10.497	10.47	9.90516	9.78807	10.5613	11.3557	10.9856	10.166	9.48726	11.1898	10.566	11.2254	10.5325	9.98687	0.194299	0.710975	-0.254155
A0A0R4IZY0;Q8C1A5	Thimet oligopeptidase	Thop1	tr|A0A0R4IZY0|A0A0R4IZY0_MOUSE Thimet oligopeptidase OS=Mus musculus OX=10090 GN=Thop1 PE=1 SV=1;sp|Q8C1A5|THOP1_MOUSE Thimet oligopeptidase OS=Mus musculus OX=10090 GN=Thop1 PE=1 SV=1	242	2	19	19	18	31.7	31.7	30.6	78.026	0	323.31	50	21.28	21.2596	21.184	21.109	21.3196	21.2235	21.1349	21.1299	21.3038	21.2338	21.2903	21.1318	21.4052	21.3585	21.3458	1.40165	0.0865865	0.180302
Q61096;A0A0R4IZY6;F6ZK01	Myeloblastin	Prtn3	sp|Q61096|PRTN3_MOUSE Myeloblastin OS=Mus musculus OX=10090 GN=Prtn3 PE=1 SV=2;tr|A0A0R4IZY6|A0A0R4IZY6_MOUSE Myeloblastin OS=Mus musculus OX=10090 GN=Prtn3 PE=1 SV=1	243	3	7	7	7	43.3	43.3	43.3	27.625	0	20.777	12	20.2874	20.3393	20.2288	20.4609	20.267	20.3123	20.2883	20.2033	20.4052	20.2354	20.3278	20.4167	20.5053	20.3413	20.5517	0.900207	0.200588	0.167132
A0A0R4IZY9;Q91XI1	tRNA-dihydrouridine(47) synthase [NAD(P)(+)]-like	Dus3l	tr|A0A0R4IZY9|A0A0R4IZY9_MOUSE tRNA-dihydrouridine(47) synthase [NAD(P)(+)] OS=Mus musculus OX=10090 GN=Dus3l PE=1 SV=1;sp|Q91XI1|DUS3L_MOUSE tRNA-dihydrouridine(47) synthase [NAD(P)(+)]-like OS=Mus musculus OX=10090 GN=Dus3l PE=1 SV=1	244	2	3	3	3	6.4	6.4	6.4	71.15	0	14.921	4	16.2102	16.0046	16.1023	16.1479	16.1455	15.9712	16.228	16.0514	16.2301	16.344	16.2139	16.1422	15.9644	15.947	15.9089	1.69618	0.0551705	-0.229745
A0A0R4IZZ6;Q6ZQ03	Formin-binding protein 4	Fnbp4	tr|A0A0R4IZZ6|A0A0R4IZZ6_MOUSE Formin-binding protein 4 OS=Mus musculus OX=10090 GN=Fnbp4 PE=1 SV=1;sp|Q6ZQ03|FNBP4_MOUSE Formin-binding protein 4 OS=Mus musculus OX=10090 GN=Fnbp4 PE=1 SV=2	245	2	10	10	10	9.1	9.1	9.1	116.31	0	323.31	14	20.0758	20.0294	19.8846	20.0889	20.0448	19.8735	20.2195	20.1232	19.8863	20.0629	20.2373	20.0653	20.5017	20.3702	20.5025	1.61376	0.0627524	0.381803
A0A0R4J005;E9QP62;Q99JW4;Q9D7B2;Q91XD2	LIM and senescent cell antigen-like-containing domain protein 1	Lims1	tr|A0A0R4J005|A0A0R4J005_MOUSE LIM and senescent cell antigen-like-containing domain protein OS=Mus musculus OX=10090 GN=Lims1 PE=1 SV=1;tr|E9QP62|E9QP62_MOUSE LIM and senescent cell antigen-like-containing domain protein OS=Mus musculus OX=10090 GN=Lims1	246	5	6	6	6	19.3	19.3	19.3	38.387	0	122.47	10	20.9574	20.6836	20.9454	20.634	20.7324	20.5445	20.8728	20.6752	20.7023	20.6889	20.7642	20.7525	21.1629	21.004	21.2611	1.80735	0.0468138	0.392597
A0A0R4J007;P70261	Paladin	Pald1	tr|A0A0R4J007|A0A0R4J007_MOUSE Paladin OS=Mus musculus OX=10090 GN=Pald1 PE=1 SV=1;sp|P70261|PALD_MOUSE Paladin OS=Mus musculus OX=10090 GN=Pald1 PE=1 SV=1	247	2	8	8	8	11.5	11.5	11.5	96.763	0	68.274	12	16.8599	16.7093	16.9205	16.7047	16.7498	16.6243	16.9235	16.8551	16.7453	16.7518	16.805	16.871	16.6874	16.6436	16.8278	0.7337	0.269245	-0.121702
P70288;A0A0R4J008;Q8BQ10	Histone deacetylase 2	Hdac2	sp|P70288|HDAC2_MOUSE Histone deacetylase 2 OS=Mus musculus OX=10090 GN=Hdac2 PE=1 SV=1;tr|A0A0R4J008|A0A0R4J008_MOUSE Histone deacetylase OS=Mus musculus OX=10090 GN=Hdac2 PE=1 SV=1;tr|Q8BQ10|Q8BQ10_MOUSE Histone deacetylase 2 OS=Mus musculus OX=10090 GN=	248	3	9	6	6	21.5	13.9	13.9	55.302	0	51.912	12	19.4512	19.557	19.4328	19.3874	19.4202	19.3988	19.4397	19.648	19.4338	19.4841	19.5172	19.6058	19.6134	19.6643	19.544	0.565607	0.36351	0.100077
D3Z217;D6RIK3;D3YWK6;D3Z380;A0A0R4J018;O55060;D3Z0R1	Thiopurine S-methyltransferase	Tpmt	tr|D3Z217|D3Z217_MOUSE Thiopurine S-methyltransferase (Fragment) OS=Mus musculus OX=10090 GN=Tpmt PE=1 SV=1;tr|D6RIK3|D6RIK3_MOUSE Thiopurine S-methyltransferase (Fragment) OS=Mus musculus OX=10090 GN=Tpmt PE=1 SV=2;tr|D3YWK6|D3YWK6_MOUSE Thiopurine S-meth	250	7	4	4	4	24.2	24.2	24.2	20.846	0	9.435	6	18.7242	18.7294	18.8562	18.5733	18.5887	18.4643	18.8765	18.6539	18.5436	18.6004	18.5876	18.5885	18.486	18.3957	18.3945	1.21919	0.116542	-0.265953
F6R307;F6RT60;A0A0R4J023;Q9JLZ3;A0A0R4J1L8	Methylglutaconyl-CoA hydratase, mitochondrial	Auh	tr|F6R307|F6R307_MOUSE Methylglutaconyl-CoA hydratase, mitochondrial (Fragment) OS=Mus musculus OX=10090 GN=Auh PE=1 SV=1;tr|F6RT60|F6RT60_MOUSE Methylglutaconyl-CoA hydratase, mitochondrial (Fragment) OS=Mus musculus OX=10090 GN=Auh PE=1 SV=1;tr|A0A0R4J02	251	5	4	4	4	19.6	19.6	19.6	22.915	0	167.07	7	17.6966	17.8007	17.7642	17.6591	17.6546	17.9065	17.4388	17.6746	17.6501	17.6547	17.6388	17.6396	18.0761	18.1211	18.1501	2.60711	0.0161497	0.527983
A0A0R4J027;P54987	Cis-aconitate decarboxylase	Irg1	tr|A0A0R4J027|A0A0R4J027_MOUSE Cis-aconitate decarboxylase OS=Mus musculus OX=10090 GN=Acod1 PE=1 SV=1;sp|P54987|IRG1_MOUSE Cis-aconitate decarboxylase OS=Mus musculus OX=10090 GN=Acod1 PE=1 SV=2	252	2	3	3	3	6.1	6.1	6.1	53.746	0	4.7169	3	17.2438	17.1382	17.485	17.3163	17.4228	17.3581	17.4443	17.2951	17.368	17.4309	17.3287	17.4746	16.9877	16.9429	17.1936	1.68409	0.0560861	-0.32772
Q8R1P4;A0A0R4J029;A0A286YD93	Ubiquitin-like-conjugating enzyme ATG10	Atg10	sp|Q8R1P4|ATG10_MOUSE Ubiquitin-like-conjugating enzyme ATG10 OS=Mus musculus OX=10090 GN=Atg10 PE=1 SV=1;tr|A0A0R4J029|A0A0R4J029_MOUSE Autophagy-related 10 (Yeast), isoform CRA_a OS=Mus musculus OX=10090 GN=Atg10 PE=1 SV=1;tr|A0A286YD93|A0A286YD93_MOUSE	253	3	2	2	2	8.8	8.8	8.8	24.577	0	4.6857	2	13.2463	13.5945	13.4286	13.4754	13.3852	13.2016	13.0143	13.4807	13.5085	13.5495	13.3933	13.2844	13.5506	13.2183	13.0828	0.0845157	0.861809	-0.0506175
A0A0R4J034;Q99K01;D3YZA7	Pyridoxal-dependent decarboxylase domain-containing protein 1	Pdxdc1	tr|A0A0R4J034|A0A0R4J034_MOUSE MCG129810, isoform CRA_c OS=Mus musculus OX=10090 GN=Pdxdc1 PE=1 SV=1;sp|Q99K01|PDXD1_MOUSE Pyridoxal-dependent decarboxylase domain-containing protein 1 OS=Mus musculus OX=10090 GN=Pdxdc1 PE=1 SV=2;tr|D3YZA7|D3YZA7_MOUSE Pyr	254	3	12	12	11	18.8	18.8	17.9	87.479	0	37.387	15	17.9736	17.9838	18.0096	17.9765	17.9636	18.0513	17.973	18.0474	17.8194	18.115	17.7249	18.0881	17.6226	17.5869	17.5009	2.10644	0.0307971	-0.376423
A0A0R4J041;Q8C3P7;G3UZP3;G3UYB5;G3UZP2;G5E922	N6-adenosine-methyltransferase subunit METTL3	Mettl3	tr|A0A0R4J041|A0A0R4J041_MOUSE N6-adenosine-methyltransferase subunit METTL3 OS=Mus musculus OX=10090 GN=Mettl3 PE=1 SV=1;sp|Q8C3P7|MTA70_MOUSE N6-adenosine-methyltransferase subunit METTL3 OS=Mus musculus OX=10090 GN=Mettl3 PE=1 SV=2	256	6	4	4	4	13.3	13.3	13.3	64.629	0	13.25	6	14.524	14.6358	14.6654	14.9521	14.6281	14.8106	14.5431	14.8733	14.5501	14.8899	14.7143	14.829	14.8975	15.0648	14.8243	0.985045	0.173148	0.27338
A0A0R4J046;P53569;A0A3B2WCE8	CCAAT/enhancer-binding protein zeta	Cebpz	tr|A0A0R4J046|A0A0R4J046_MOUSE CCAAT/enhancer-binding protein zeta OS=Mus musculus OX=10090 GN=Cebpz PE=1 SV=1;sp|P53569|CEBPZ_MOUSE CCAAT/enhancer-binding protein zeta OS=Mus musculus OX=10090 GN=Cebpz PE=1 SV=2;tr|A0A3B2WCE8|A0A3B2WCE8_MOUSE CCAAT/enhanc	257	3	6	6	6	5.7	5.7	5.7	120.37	0	323.31	9	16.911	16.874	16.8931	16.9991	17.235	17.0384	16.9756	16.8437	17.0848	16.8819	16.9118	16.6587	16.8359	16.7662	16.7738	1.13251	0.134182	-0.176052
A0A0R4J047;Q9CYI4;D3Z765;F6QU81	Putative RNA-binding protein Luc7-like 1	Luc7l	tr|A0A0R4J047|A0A0R4J047_MOUSE Luc7 homolog (S. cerevisiae)-like, isoform CRA_c OS=Mus musculus OX=10090 GN=Luc7l PE=1 SV=1;sp|Q9CYI4|LUC7L_MOUSE Putative RNA-binding protein Luc7-like 1 OS=Mus musculus OX=10090 GN=Luc7l PE=1 SV=2;tr|D3Z765|D3Z765_MOUSE Pu	258	4	9	9	6	27.7	27.7	18.5	38.465	0	323.31	16	21.8099	21.7432	21.6683	21.5018	21.6181	21.6362	21.5243	21.5345	21.718	21.6256	21.7492	21.6148	21.8088	21.9337	21.9525	1.77547	0.0488241	0.306039
A0A0R4J049;Q8CIG8;F6QQQ6;A0A2I3BRG2;S4R295	Protein arginine N-methyltransferase 5	Prmt5	tr|A0A0R4J049|A0A0R4J049_MOUSE Protein arginine N-methyltransferase 5 OS=Mus musculus OX=10090 GN=Prmt5 PE=1 SV=1;sp|Q8CIG8|ANM5_MOUSE Protein arginine N-methyltransferase 5 OS=Mus musculus OX=10090 GN=Prmt5 PE=1 SV=3	259	5	17	17	17	30.3	30.3	30.3	72.737	0	145.49	33	20.7902	20.6826	20.7783	20.4193	20.5971	20.703	20.6658	20.6428	20.6739	20.6618	20.7558	20.8233	20.8322	20.6282	20.5829	0.0937161	0.848531	0.0202726
A0A1L1SS90;A0A0R4J050;Q99JW2;A0A1L1SRW7;A0A1L1SRC1;A0A1L1SRL5;A0A087WPX1;A0A1L1SSU4	Aminoacylase-1	Acy1	tr|A0A1L1SS90|A0A1L1SS90_MOUSE Aminoacylase-1 OS=Mus musculus OX=10090 GN=Acy1 PE=1 SV=1;tr|A0A0R4J050|A0A0R4J050_MOUSE Aminoacylase-1 OS=Mus musculus OX=10090 GN=Acy1 PE=1 SV=1;sp|Q99JW2|ACY1_MOUSE Aminoacylase-1 OS=Mus musculus OX=10090 GN=Acy1 PE=1 SV=1	260	8	13	13	13	42.4	42.4	42.4	42.067	0	182.2	27	23.2451	23.2273	23.3277	23.3027	23.3139	23.2336	23.2626	23.1757	23.3858	23.1889	23.3544	23.3433	23.5585	23.4464	23.5518	1.58074	0.0659085	0.24419
A0A1D5RMB5;A0A0R4J055;Q6TXD4;A0A1D5RLL6;A0A1D5RLY0	Dynamin-binding protein	Dnmbp	tr|A0A1D5RMB5|A0A1D5RMB5_MOUSE Dynamin-binding protein OS=Mus musculus OX=10090 GN=Dnmbp PE=1 SV=1;tr|A0A0R4J055|A0A0R4J055_MOUSE Dynamin-binding protein OS=Mus musculus OX=10090 GN=Dnmbp PE=1 SV=1;sp|Q6TXD4|DNMBP_MOUSE Dynamin-binding protein OS=Mus muscu	261	5	4	4	4	3.6	3.6	3.6	177.04	0	84.19	5	14.2999	14.3607	14.5263	14.6045	14.2373	14.4072	14.3628	14.4129	14.3184	14.5636	14.4018	14.4969	14.468	14.1529	14.4915	0.0180325	0.969439	0.00610479
A0A1B0GSH5;D3YWG2;G8JL55;A0A0R4J058;A0A0R4J242;Q922Q9	Chitinase domain-containing protein 1	Chid1	tr|A0A1B0GSH5|A0A1B0GSH5_MOUSE Chitinase domain-containing protein 1 OS=Mus musculus OX=10090 GN=Chid1 PE=1 SV=1;tr|D3YWG2|D3YWG2_MOUSE Chitinase domain-containing protein 1 (Fragment) OS=Mus musculus OX=10090 GN=Chid1 PE=1 SV=1;tr|G8JL55|G8JL55_MOUSE Chit	262	6	7	7	7	41.1	41.1	41.1	21.968	0	180.73	10	20.6406	20.6817	20.5847	20.5942	20.5727	20.525	20.4812	20.5153	20.5921	20.4542	20.5617	20.6168	20.5637	20.7115	20.6237	0.892848	0.203282	0.103429
A0A3B2W707;A0A0R4J059;Q3TA59;F6Q269	JmjC domain-containing protein 8	Jmjd8	tr|A0A3B2W707|A0A3B2W707_MOUSE JmjC domain-containing protein 8 OS=Mus musculus OX=10090 GN=Jmjd8 PE=1 SV=2;tr|A0A0R4J059|A0A0R4J059_MOUSE JmjC domain-containing protein 8 OS=Mus musculus OX=10090 GN=Jmjd8 PE=1 SV=1;sp|Q3TA59|JMJD8_MOUSE JmjC domain-contai	263	4	3	3	3	16.7	16.7	16.7	30.387	0	5.3531	4	13.8006	14.0746	13.9319	14.0141	13.8597	13.8172	13.9008	13.9546	13.8258	13.9726	13.9669	13.7355	14.027	14.1201	14.0553	1.69851	0.0549012	0.173741
E9PYL0;E9Q045;A0A0R4J062;Q3U309;O08983	Hermansky-Pudlak syndrome 1 protein homolog	Hps1	tr|E9PYL0|E9PYL0_MOUSE Hermansky-Pudlak syndrome 1 protein homolog OS=Mus musculus OX=10090 GN=Hps1 PE=1 SV=1;tr|E9Q045|E9Q045_MOUSE Hermansky-Pudlak syndrome 1 protein homolog OS=Mus musculus OX=10090 GN=Hps1 PE=1 SV=1;tr|A0A0R4J062|A0A0R4J062_MOUSE Herma	265	5	6	6	6	12	12	12	70.707	0	171.38	8	16.0245	16.0468	16.0623	15.7768	15.7984	15.8967	16.0974	15.9411	15.9006	16.0969	16.0243	16.0413	16.0708	16.0994	16.1204	0.884715	0.20627	0.117185
A0A0R4J065;Q8BGE6;A0A087WNY2;A0A087WRT0;D3YZP6	Cysteine protease ATG4B	Atg4b	tr|A0A0R4J065|A0A0R4J065_MOUSE Cysteine protease OS=Mus musculus OX=10090 GN=Atg4b PE=1 SV=1;sp|Q8BGE6|ATG4B_MOUSE Cysteine protease ATG4B OS=Mus musculus OX=10090 GN=Atg4b PE=1 SV=2	266	5	3	3	3	12.5	12.5	12.5	44.403	0	47.559	6	16.062	16.1864	16.0336	15.9852	15.9383	15.8463	16.1822	16.0216	16.0517	15.9978	15.9014	16.0492	15.6243	15.4859	15.5032	2.94381	0.0116714	-0.54732
A0A0R4J069;Q9JLI6;F6ZFP8;F7BB44;F7D651;M0QWF1;D3Z3I6	Selenocysteine lyase	Scly	tr|A0A0R4J069|A0A0R4J069_MOUSE Selenocysteine lyase OS=Mus musculus OX=10090 GN=Scly PE=1 SV=1;sp|Q9JLI6|SCLY_MOUSE Selenocysteine lyase OS=Mus musculus OX=10090 GN=Scly PE=1 SV=1;tr|F6ZFP8|F6ZFP8_MOUSE Selenocysteine lyase (Fragment) OS=Mus musculus OX=10	267	7	11	11	5	34	34	13.7	47.203	0	125.59	40	20.3619	20.3472	20.3277	20.3341	20.4545	20.397	20.3103	20.2971	20.4767	20.3319	20.3276	20.1936	20.5376	20.5385	20.4611	1.12314	0.136375	0.151035
E9PWM5;E9Q577;A0A0R4J073;Q5U5Q9;A0A0R4J183	BRCA1-A complex subunit RAP80	Uimc1	tr|E9PWM5|E9PWM5_MOUSE BRCA1-A complex subunit RAP80 OS=Mus musculus OX=10090 GN=Uimc1 PE=1 SV=1;tr|E9Q577|E9Q577_MOUSE BRCA1-A complex subunit RAP80 OS=Mus musculus OX=10090 GN=Uimc1 PE=1 SV=1;tr|A0A0R4J073|A0A0R4J073_MOUSE BRCA1-A complex subunit RAP80 O	268	5	3	3	3	8.6	8.6	8.6	45.589	0	6.1613	3	15.3637	15.4436	15.5861	15.3851	15.2615	15.6777	15.1848	15.3584	15.4234	15.142	15.4721	15.6172	15.7381	15.4687	15.1682	0.309616	0.577553	0.1361
A0A0R4J078;Q8VCH8;A0A087WSK5	UBX domain-containing protein 4	Ubxn4	tr|A0A0R4J078|A0A0R4J078_MOUSE UBX domain containing 2, isoform CRA_a OS=Mus musculus OX=10090 GN=Ubxn4 PE=1 SV=1;sp|Q8VCH8|UBXN4_MOUSE UBX domain-containing protein 4 OS=Mus musculus OX=10090 GN=Ubxn4 PE=1 SV=1	269	3	8	8	8	22.1	22.1	22.1	56.459	0	323.31	19	20.5523	20.6993	20.4903	20.9849	20.7985	20.7235	20.5701	20.8102	20.5946	20.8372	20.7345	20.5809	20.7278	20.9349	20.7249	0.596308	0.343814	0.137585
A0A0R4J079;Q8BMP6	Golgi resident protein GCP60	Acbd3	tr|A0A0R4J079|A0A0R4J079_MOUSE Acyl-Coenzyme A binding domain containing 3, isoform CRA_b OS=Mus musculus OX=10090 GN=Acbd3 PE=1 SV=1;sp|Q8BMP6|GCP60_MOUSE Golgi resident protein GCP60 OS=Mus musculus OX=10090 GN=Acbd3 PE=1 SV=3	270	2	12	12	12	29.3	29.3	29.3	60.181	0	97.851	21	19.6979	19.6436	19.7334	19.6189	19.5722	19.7085	19.6701	19.7254	19.5755	19.6401	19.5089	19.7319	19.5433	19.5451	19.5113	1.28595	0.104864	-0.123803
A0A0R4J081;A2AQ17;Q9CWX2	Complex I intermediate-associated protein 30, mitochondrial	Ndufaf1	tr|A0A0R4J081|A0A0R4J081_MOUSE Complex I intermediate-associated protein 30, mitochondrial OS=Mus musculus OX=10090 GN=Ndufaf1 PE=1 SV=1;tr|A2AQ17|A2AQ17_MOUSE Complex I intermediate-associated protein 30, mitochondrial OS=Mus musculus OX=10090 GN=Ndufaf1	271	3	4	4	4	13.6	13.6	13.6	37.985	0	155.92	6	17.0041	17.0209	17.0707	17.2275	16.9969	17.2072	17.2506	17.2181	17.2118	17.0802	17.0523	17.2223	16.8543	16.7372	16.7699	3.54658	0.00766191	-0.439721
A0A0R4J083;P51174	Long-chain specific acyl-CoA dehydrogenase, mitochondrial	Acadl	tr|A0A0R4J083|A0A0R4J083_MOUSE Long-chain-specific acyl-CoA dehydrogenase, mitochondrial OS=Mus musculus OX=10090 GN=Acadl PE=1 SV=1;sp|P51174|ACADL_MOUSE Long-chain specific acyl-CoA dehydrogenase, mitochondrial OS=Mus musculus OX=10090 GN=Acadl PE=1 SV=2	272	2	12	12	12	33.3	33.3	33.3	47.896	0	259.39	22	19.2266	19.0965	19.181	19.129	19.2813	19.2206	19.2447	19.1651	19.1334	19.1514	19.1466	19.0108	19.1858	19.107	19.0859	0.538009	0.382208	-0.0548204
A0A0R4J1F6;A0A0R4J085;Q3UHZ7;Q91YN5	UDP-N-acetylhexosamine pyrophosphorylase;UDP-N-acetylgalactosamine pyrophosphorylase;UDP-N-acetylglucosamine pyrophosphorylase	Uap1	tr|A0A0R4J1F6|A0A0R4J1F6_MOUSE UDP-N-acetylhexosamine pyrophosphorylase OS=Mus musculus OX=10090 GN=Uap1 PE=1 SV=1;tr|A0A0R4J085|A0A0R4J085_MOUSE UDP-N-acetylhexosamine pyrophosphorylase OS=Mus musculus OX=10090 GN=Uap1 PE=1 SV=1;tr|Q3UHZ7|Q3UHZ7_MOUSE UDP	273	4	11	10	10	24.6	22	22	56.871	0	231.14	16	19.7845	19.8038	19.6656	19.3038	19.4539	19.5905	19.6919	19.6367	19.6199	19.6581	19.8071	19.689	19.613	19.6265	19.6371	0.451962	0.447389	-0.0239817
A0A0R4J090;P11609;E9QLX1;P11610;E9Q395	Antigen-presenting glycoprotein CD1d1;Antigen-presenting glycoprotein CD1d2	Cd1d1;Cd1d2	tr|A0A0R4J090|A0A0R4J090_MOUSE Antigen-presenting glycoprotein CD1d1 OS=Mus musculus OX=10090 GN=Cd1d1 PE=1 SV=1;sp|P11609|CD1D1_MOUSE Antigen-presenting glycoprotein CD1d1 OS=Mus musculus OX=10090 GN=Cd1d1 PE=1 SV=3;tr|E9QLX1|E9QLX1_MOUSE Antigen-presenti	274	5	4	4	4	11.6	11.6	11.6	38.576	0	15.713	9	21.2224	21.1934	21.3713	21.2567	21.3568	21.2707	21.1973	21.1804	21.3874	21.3326	21.3259	21.223	21.5063	21.4757	21.5289	1.66195	0.0581429	0.248571
A0A0R4J091;Q9JKP7;D6RDT4	DNA polymerase epsilon subunit 3	Pole3	tr|A0A0R4J091|A0A0R4J091_MOUSE DNA polymerase epsilon subunit 3 OS=Mus musculus OX=10090 GN=Pole3 PE=1 SV=1;sp|Q9JKP7|DPOE3_MOUSE DNA polymerase epsilon subunit 3 OS=Mus musculus OX=10090 GN=Pole3 PE=1 SV=1	275	3	6	6	6	43.4	43.4	43.4	16.672	0	28.209	7	18.6924	18.5543	18.429	18.5416	18.5995	18.3106	18.3339	18.3458	18.4975	18.3985	18.6375	18.3949	18.829	18.9733	19.0245	2.65524	0.0153556	0.549829
A0A0R4J092;Q8K2I4;D6RGR1	Beta-mannosidase	Manba	tr|A0A0R4J092|A0A0R4J092_MOUSE Beta-mannosidase OS=Mus musculus OX=10090 GN=Manba PE=1 SV=1;sp|Q8K2I4|MANBA_MOUSE Beta-mannosidase OS=Mus musculus OX=10090 GN=Manba PE=1 SV=1	276	3	21	21	21	28.7	28.7	28.7	100.85	0	323.31	41	23.3222	23.4874	23.3742	23.626	23.4736	23.423	23.2797	23.4683	23.4901	23.3638	23.4251	23.472	23.5782	23.7496	23.639	1.35843	0.0928086	0.242878
A0A0R4J094;Q3TC72	Fumarylacetoacetate hydrolase domain-containing protein 2A	Fahd2	tr|A0A0R4J094|A0A0R4J094_MOUSE Fumarylacetoacetate hydrolase domain-containing 2A OS=Mus musculus OX=10090 GN=Fahd2a PE=1 SV=1;sp|Q3TC72|FAHD2_MOUSE Fumarylacetoacetate hydrolase domain-containing protein 2A OS=Mus musculus OX=10090 GN=Fahd2 PE=1 SV=1	277	2	7	7	7	33.9	33.9	33.9	34.676	0	218.26	17	17.4432	17.3363	17.3635	17.4883	17.361	17.3612	17.4341	17.3852	17.4198	17.3798	17.4443	17.5216	17.3889	17.4776	17.3935	0.076152	0.875063	0.00699107
A0A0R4J0B2;Q8VCI0	Phospholipase B-like 1;Phospholipase B-like 1 chain A;Phospholipase B-like 1 chain B;Phospholipase B-like 1 chain C	Plbd1	tr|A0A0R4J0B2|A0A0R4J0B2_MOUSE Phospholipase B-like OS=Mus musculus OX=10090 GN=Plbd1 PE=1 SV=1;sp|Q8VCI0|PLBL1_MOUSE Phospholipase B-like 1 OS=Mus musculus OX=10090 GN=Plbd1 PE=1 SV=1	280	2	3	3	3	6.7	6.7	6.7	63.018	0	5.561	4	15.7496	16.0411	15.708	15.6858	15.9323	15.801	15.7694	15.7634	15.9048	15.8329	15.8577	15.6491	15.9405	16.0888	15.9653	1.33461	0.0964311	0.185637
A0A0R4J0B4;Q99KK2	N-acylneuraminate cytidylyltransferase	Cmas	tr|A0A0R4J0B4|A0A0R4J0B4_MOUSE Cytidine monophospho-N-acetylneuraminic acid synthetase OS=Mus musculus OX=10090 GN=Cmas PE=1 SV=1;sp|Q99KK2|NEUA_MOUSE N-acylneuraminate cytidylyltransferase OS=Mus musculus OX=10090 GN=Cmas PE=1 SV=2	281	2	11	11	11	26.6	26.6	26.6	48.029	0	322.23	25	20.1255	20.1121	20.0781	19.6272	19.8126	19.7816	20.1195	20.1406	19.936	20.0568	19.9964	20.0674	20.1444	20.065	20.0097	0.0345431	0.942441	0.00774701
A0A0R4J0B5;D6RDS0;Q91W34;F6ZSG8	RUS1 family protein C16orf58 homolog	BC017158	tr|A0A0R4J0B5|A0A0R4J0B5_MOUSE cDNA sequence BC017158 OS=Mus musculus OX=10090 GN=BC017158 PE=1 SV=1;tr|D6RDS0|D6RDS0_MOUSE cDNA sequence BC017158 OS=Mus musculus OX=10090 GN=BC017158 PE=1 SV=1;sp|Q91W34|RUS1_MOUSE RUS1 family protein C16orf58 homolog OS=M	282	4	4	4	4	11.4	11.4	11.4	50.53	0	51.665	9	15.0404	15.3416	15.6143	15.5448	15.5353	15.5345	15.6654	15.3603	15.726	15.5091	15.1524	15.1467	14.7663	14.7076	14.9087	2.45618	0.019406	-0.789677
Q9D720;A0A0R4J0C0;F6VZ99	Non-structural maintenance of chromosomes element 1 homolog	Nsmce1	sp|Q9D720|NSE1_MOUSE Non-structural maintenance of chromosomes element 1 homolog OS=Mus musculus OX=10090 GN=Nsmce1 PE=1 SV=1;tr|A0A0R4J0C0|A0A0R4J0C0_MOUSE Non-SMC element 1 homolog (S. cerevisiae), isoform CRA_b OS=Mus musculus OX=10090 GN=Nsmce1 PE=1 SV	283	3	6	6	6	21.8	21.8	21.8	30.708	0	12.287	10	18.8251	18.8678	18.6775	18.7475	18.7505	18.7637	18.8868	18.8599	18.6722	18.7713	18.5129	18.6681	18.4596	18.6395	18.688	1.02042	0.163065	-0.210599
A0A0R4J0D1;Q8R3Q0	Store-operated calcium entry-associated regulatory factor	Saraf	tr|A0A0R4J0D1|A0A0R4J0D1_MOUSE Store-operated calcium entry-associated regulatory factor OS=Mus musculus OX=10090 GN=Saraf PE=1 SV=1;sp|Q8R3Q0|SARAF_MOUSE Store-operated calcium entry-associated regulatory factor OS=Mus musculus OX=10090 GN=Saraf PE=1 SV=2	284	2	3	3	3	9.1	9.1	9.1	38.705	0	72.283	4	17.5157	17.2353	17.242	17.3353	17.3303	17.2515	17.2877	17.4076	17.4939	17.1341	17.386	17.4003	17.6262	17.5544	17.4844	1.02756	0.161173	0.158593
A0A0R4J0D3;Q3TDQ1	Dolichyl-diphosphooligosaccharide--protein glycosyltransferase subunit STT3B	Stt3b	tr|A0A0R4J0D3|A0A0R4J0D3_MOUSE Dolichyl-diphosphooligosaccharide--protein glycosyltransferase subunit STT3B OS=Mus musculus OX=10090 GN=Stt3b PE=1 SV=1;sp|Q3TDQ1|STT3B_MOUSE Dolichyl-diphosphooligosaccharide--protein glycosyltransferase subunit STT3B OS=Mu	285	2	7	7	7	7.2	7.2	7.2	93.314	0	183.23	12	20.0144	20.0699	19.9738	19.9619	20.0695	20.1462	20.1179	19.9089	19.9511	19.9945	19.9365	19.9658	19.7609	19.7704	19.8161	1.47592	0.0765215	-0.210152
A0A0R4J2D4;A0A0R4J0D5;Q6PDG8	Vacuolar fusion protein MON1 homolog A	Mon1a	tr|A0A0R4J2D4|A0A0R4J2D4_MOUSE Vacuolar fusion protein MON1 homolog A OS=Mus musculus OX=10090 GN=Mon1a PE=1 SV=1;tr|A0A0R4J0D5|A0A0R4J0D5_MOUSE Vacuolar fusion protein MON1 homolog A OS=Mus musculus OX=10090 GN=Mon1a PE=1 SV=1;sp|Q6PDG8|MON1A_MOUSE Vacuol	286	3	2	2	2	5	5	5	51.138	0.0001616	3.181	3	12.2299	12.3064	11.7815	12.2784	12.1193	12.046	12.4645	12.5312	12.1431	12.1507	12.0523	12.0099	11.8858	11.9633	12.1049	1.35804	0.0928463	-0.394938
A0A0R4J0E0;Q91W78	U6 snRNA phosphodiesterase	Usb1	tr|A0A0R4J0E0|A0A0R4J0E0_MOUSE U6 snRNA phosphodiesterase OS=Mus musculus OX=10090 GN=Usb1 PE=1 SV=1;sp|Q91W78|USB1_MOUSE U6 snRNA phosphodiesterase OS=Mus musculus OX=10090 GN=Usb1 PE=2 SV=1	287	2	2	2	2	11.6	11.6	11.6	30.236	0	10.039	5	16.7737	16.9193	16.2271	16.1708	16.274	16.4157	16.9516	16.7959	16.395	16.705	16.5126	16.6146	16.3427	16.3403	16.5552	0.769148	0.252363	-0.301434
A0A0R4J0E4;Q7TQK1	Integrator complex subunit 7	Ints7	tr|A0A0R4J0E4|A0A0R4J0E4_MOUSE Integrator complex subunit 7 OS=Mus musculus OX=10090 GN=Ints7 PE=1 SV=1;sp|Q7TQK1|INT7_MOUSE Integrator complex subunit 7 OS=Mus musculus OX=10090 GN=Ints7 PE=1 SV=1	288	2	8	8	8	9.6	9.6	9.6	106.87	0	278.57	9	18.8646	18.8489	18.9498	19.0858	19.0128	18.9675	18.9714	18.9798	19.0157	18.9596	18.8334	18.8267	18.4768	18.3836	18.4624	4.16602	0.00571501	-0.54807
A0A0R4J0F6;Q99KY4;F6SLK1;D6RHK5;F7BG02;A0A0G2JGP6;A0A0G2JEW6;A0A0G2JFZ0	Cyclin-G-associated kinase	Gak	tr|A0A0R4J0F6|A0A0R4J0F6_MOUSE Cyclin-G-associated kinase OS=Mus musculus OX=10090 GN=Gak PE=1 SV=1;sp|Q99KY4|GAK_MOUSE Cyclin-G-associated kinase OS=Mus musculus OX=10090 GN=Gak PE=1 SV=2	289	8	17	17	15	15.6	15.6	14	143.67	0	323.31	30	22.3067	22.3054	22.2964	22.2023	22.3588	22.365	22.0657	22.3096	22.2835	22.2234	22.2463	22.2861	22.3462	22.2845	22.1471	0.152543	0.764546	0.0396868
A0A2I3BQL9;A0A0R4J0G0;Q8BH04;A0A2I3BS39;A0A2I3BRX1;A0A2I3BQC6;Q9Z2V4	Phosphoenolpyruvate carboxykinase [GTP], mitochondrial	Pck2	tr|A0A2I3BQL9|A0A2I3BQL9_MOUSE Phosphoenolpyruvate carboxykinase [GTP], mitochondrial (Fragment) OS=Mus musculus OX=10090 GN=Pck2 PE=1 SV=1;tr|A0A0R4J0G0|A0A0R4J0G0_MOUSE Phosphoenolpyruvate carboxykinase [GTP], mitochondrial OS=Mus musculus OX=10090 GN=Pc	290	7	11	11	11	24.5	24.5	24.5	65.936	0	323.31	20	20.2766	20.2207	20.3328	20.3198	20.3657	20.4624	20.4135	20.4145	20.3526	20.2818	20.1555	20.2459	19.8135	19.7668	19.9129	3.52827	0.00766191	-0.56248
Q6VN19;A0A0R4J0G4;A0A1Y7VLC4	Ran-binding protein 10	Ranbp10	sp|Q6VN19|RBP10_MOUSE Ran-binding protein 10 OS=Mus musculus OX=10090 GN=Ranbp10 PE=1 SV=2;tr|A0A0R4J0G4|A0A0R4J0G4_MOUSE Ran-binding protein 10 OS=Mus musculus OX=10090 GN=Ranbp10 PE=1 SV=1	292	3	5	4	4	11	8.2	8.2	67.188	0	12.023	5	16.2512	16.5247	16.4137	16.5061	16.312	16.4416	16.3982	16.3712	16.3051	16.7063	16.1968	16.4822	16.345	16.3748	16.1527	0.377435	0.509212	-0.0673478
A0A2I3BQS1;A0A2I3BPW9;A0A0R4J0G7;E9QQ48;Q8K4R9	Disks large-associated protein 5	Dlgap5	tr|A0A2I3BQS1|A0A2I3BQS1_MOUSE Disks large-associated protein 5 OS=Mus musculus OX=10090 GN=Dlgap5 PE=1 SV=1;tr|A0A2I3BPW9|A0A2I3BPW9_MOUSE Disks large-associated protein 5 OS=Mus musculus OX=10090 GN=Dlgap5 PE=1 SV=1;tr|A0A0R4J0G7|A0A0R4J0G7_MOUSE Disks l	293	5	5	5	5	10.6	10.6	10.6	68.292	0	13.664	7	18.1863	18.1947	18.2224	18.3886	18.4588	18.1764	18.2205	18.0951	18.2636	18.3122	18.2595	18.1022	18.5428	18.4287	18.4744	2.05664	0.033138	0.288865
Q8C1A3;A0A0R4J0G9;A0A1Y7VLV0	Methionine synthase reductase	Mtrr	sp|Q8C1A3|MTRR_MOUSE Methionine synthase reductase OS=Mus musculus OX=10090 GN=Mtrr PE=1 SV=2;tr|A0A0R4J0G9|A0A0R4J0G9_MOUSE Methionine synthase reductase OS=Mus musculus OX=10090 GN=Mtrr PE=1 SV=1	294	3	3	3	3	6	6	6	77.517	0	21.596	3	15.3621	15.2561	15.1468	14.9091	14.9427	14.9821	15.218	14.9472	15.1289	15.1893	15.0815	15.0166	15.0844	15.1351	15.1615	0.128504	0.797517	0.029007
A0A140T8R4;A0A0R4J0H5;Q6S5C2	N-acetylglucosamine-1-phosphotransferase subunit gamma	Gnptg	tr|A0A140T8R4|A0A140T8R4_MOUSE N-acetylglucosamine-1-phosphotransferase subunit gamma OS=Mus musculus OX=10090 GN=Gnptg PE=1 SV=1;tr|A0A0R4J0H5|A0A0R4J0H5_MOUSE N-acetylglucosamine-1-phosphotransferase subunit gamma OS=Mus musculus OX=10090 GN=Gnptg PE=1 S	295	3	3	3	3	10.2	10.2	10.2	34.89	0	20.867	3	16.2882	16.3325	16.4072	16.1201	16.1222	16.0428	16.292	16.3316	16.2564	16.2521	16.4063	16.1765	16.3045	16.3321	16.4516	0.622833	0.327695	0.0693868
E9PUG6;A0A0R4J0H6;E9QAN9;O35368	Interferon-activable protein 203	Ifi203	tr|E9PUG6|E9PUG6_MOUSE Interferon-activable protein 203 OS=Mus musculus OX=10090 GN=Ifi203 PE=1 SV=1;tr|A0A0R4J0H6|A0A0R4J0H6_MOUSE Interferon-activable protein 203 OS=Mus musculus OX=10090 GN=Ifi203 PE=1 SV=1;tr|E9QAN9|E9QAN9_MOUSE Interferon-activable pr	296	4	2	2	2	4.4	4.4	4.4	46.364	0	310.44	4	15.2919	15.2738	15.4686	15.7716	15.337	15.4785	15.4163	15.1889	15.5036	15.5138	15.5361	15.3787	15.573	15.3933	15.1435	0.000687223	0.998592	0.0003287
A0A0R4J0H7;Q8K2Z4;A0A087WNQ1;A0A087WRK6	Condensin complex subunit 1	Ncapd2	tr|A0A0R4J0H7|A0A0R4J0H7_MOUSE Condensin complex subunit 1 OS=Mus musculus OX=10090 GN=Ncapd2 PE=1 SV=1;sp|Q8K2Z4|CND1_MOUSE Condensin complex subunit 1 OS=Mus musculus OX=10090 GN=Ncapd2 PE=1 SV=2	297	4	27	27	27	23.5	23.5	23.5	155.59	0	112.93	48	21.2806	21.3474	21.4477	21.3441	21.4344	21.3644	21.3789	21.4672	21.344	21.3502	21.35	21.4426	21.2876	21.3766	21.3163	0.707801	0.281578	-0.069863
A0A0R4J0H8;Q6NWW9	Fibronectin type III domain-containing protein 3B	Fndc3b	tr|A0A0R4J0H8|A0A0R4J0H8_MOUSE Fibronectin type III domain-containing protein 3B OS=Mus musculus OX=10090 GN=Fndc3b PE=1 SV=1;sp|Q6NWW9|FND3B_MOUSE Fibronectin type III domain-containing protein 3B OS=Mus musculus OX=10090 GN=Fndc3b PE=1 SV=1	298	2	4	4	4	4.1	4.1	4.1	132.77	0	323.31	6	14.8388	14.941	14.6824	14.5996	14.6208	14.7503	14.8284	14.6777	14.7945	14.8017	14.9685	14.8569	14.913	14.918	14.9713	1.56011	0.067668	0.167253
D3YTQ5;A0A0R4J0I6;Q80XL6;A0A087WSI8	Acyl-CoA dehydrogenase family member 11	Acad11	tr|D3YTQ5|D3YTQ5_MOUSE Acyl-CoA dehydrogenase family member 11 OS=Mus musculus OX=10090 GN=Acad11 PE=1 SV=1;tr|A0A0R4J0I6|A0A0R4J0I6_MOUSE Acyl-CoA dehydrogenase family member 11 OS=Mus musculus OX=10090 GN=Acad11 PE=1 SV=1;sp|Q80XL6|ACD11_MOUSE Acyl-CoA d	300	4	4	4	4	7.6	7.6	7.6	74.088	0	146.11	4	16.7734	16.7227	16.3664	16.4083	16.7779	16.8072	16.6235	16.7159	16.6818	16.88	16.9363	16.8032	16.8735	17.0372	16.988	2.20723	0.0270792	0.29254
Q91ZX7;A0A0R4J0I9;Q3U5J2	Prolow-density lipoprotein receptor-related protein 1;Low-density lipoprotein receptor-related protein 1 85 kDa subunit;Low-density lipoprotein receptor-related protein 1 515 kDa subunit;Low-density lipoprotein receptor-related protein 1 intracellular domain	Lrp1	sp|Q91ZX7|LRP1_MOUSE Prolow-density lipoprotein receptor-related protein 1 OS=Mus musculus OX=10090 GN=Lrp1 PE=1 SV=1;tr|A0A0R4J0I9|A0A0R4J0I9_MOUSE Low density lipoprotein receptor-related protein 1 OS=Mus musculus OX=10090 GN=Lrp1 PE=1 SV=1	301	3	37	37	37	8.9	8.9	8.9	504.74	0	196.44	54	21.2306	21.3167	21.2932	21.2385	21.1722	21.2933	21.1727	21.3064	21.213	21.2807	21.1571	21.2867	21.237	21.2957	21.2119	0.138665	0.783112	0.0175285
A0A0R4J0J5;Q8K114	Integrator complex subunit 9	Ints9	tr|A0A0R4J0J5|A0A0R4J0J5_MOUSE Integrator complex subunit 9 OS=Mus musculus OX=10090 GN=Ints9 PE=1 SV=1;sp|Q8K114|INT9_MOUSE Integrator complex subunit 9 OS=Mus musculus OX=10090 GN=Ints9 PE=1 SV=1	302	2	2	2	2	3.8	3.8	3.8	77.426	0	4.8446	3	17.4863	17.5114	17.2529	17.0885	17.0949	17.1592	17.3817	17.2822	17.0722	17.2336	17.0881	17.2083	17.0661	16.8875	17.0527	1.06056	0.15201	-0.243252
A0A0R4J0J6;Q8BKT7;Q5SVF9;Q5SVF8	THO complex subunit 5 homolog	Thoc5	tr|A0A0R4J0J6|A0A0R4J0J6_MOUSE THO complex subunit 5 homolog OS=Mus musculus OX=10090 GN=Thoc5 PE=1 SV=1;sp|Q8BKT7|THOC5_MOUSE THO complex subunit 5 homolog OS=Mus musculus OX=10090 GN=Thoc5 PE=1 SV=2;tr|Q5SVF9|Q5SVF9_MOUSE THO complex subunit 5 homolog OS	303	4	9	9	9	12.2	12.2	12.2	78.699	0	22.192	17	18.2161	18.3569	18.424	18.3119	18.4332	18.3778	18.5271	18.4039	18.4046	18.3285	18.3427	18.3865	18.3526	18.3693	18.3736	0.900566	0.200549	-0.0800412
A0A0R4J0J8;Q2KN98	Cytospin-A	Specc1l	tr|A0A0R4J0J8|A0A0R4J0J8_MOUSE Cytospin-A OS=Mus musculus OX=10090 GN=Specc1l PE=1 SV=1;sp|Q2KN98|CYTSA_MOUSE Cytospin-A OS=Mus musculus OX=10090 GN=Specc1l PE=1 SV=1	304	2	11	10	10	9.3	8.6	8.6	126.55	0	60.962	13	17.6581	17.9033	17.9412	18.1572	17.953	17.8806	17.9772	17.8687	17.9884	17.9797	18.0866	18.0102	18.1985	18.2387	18.1596	2.33342	0.0229163	0.25414
A0A0R4J0K1;Q9ERR7;A0A0G2JEF3;A0A1C7ZMY4	15 kDa selenoprotein	45184	tr|A0A0R4J0K1|A0A0R4J0K1_MOUSE Selenoprotein F OS=Mus musculus OX=10090 GN=Selenof PE=1 SV=1;sp|Q9ERR7|SEP15_MOUSE Selenoprotein F OS=Mus musculus OX=10090 GN=Selenof PE=1 SV=3	305	4	3	3	3	25.3	25.3	25.3	17.731	0	323.31	10	17.4486	17.3978	17.3292	17.1454	17.2059	17.1264	17.3199	17.2552	17.0687	17.1191	17.2961	17.222	17.5092	17.3294	17.487	1.13496	0.133621	0.227311
Z4YL78;A0A0R4J0K2;K3W4R5;A2AGT5	Cytoskeleton-associated protein 5	Ckap5	tr|Z4YL78|Z4YL78_MOUSE Cytoskeleton-associated protein 5 OS=Mus musculus OX=10090 GN=Ckap5 PE=1 SV=1;tr|A0A0R4J0K2|A0A0R4J0K2_MOUSE Cytoskeleton-associated protein 5 OS=Mus musculus OX=10090 GN=Ckap5 PE=1 SV=1;tr|K3W4R5|K3W4R5_MOUSE Cytoskeleton-associated	306	4	40	40	39	21.9	21.9	21.2	218.71	0	243.79	57	21.3752	21.4564	21.5651	21.4851	21.5127	21.5291	21.5005	21.4653	21.508	21.4672	21.3928	21.4079	21.4545	21.4148	21.4007	1.5097	0.0726338	-0.0679347
A0A0R4J0K4;Q9CRG1	Transmembrane 7 superfamily member 3	Tm7sf3	tr|A0A0R4J0K4|A0A0R4J0K4_MOUSE Transmembrane 7 superfamily member 3 OS=Mus musculus OX=10090 GN=Tm7sf3 PE=1 SV=1;sp|Q9CRG1|TM7S3_MOUSE Transmembrane 7 superfamily member 3 OS=Mus musculus OX=10090 GN=Tm7sf3 PE=2 SV=2	307	2	2	2	2	3.9	3.9	3.9	63.229	0	6.6228	3	15.4076	15.1471	15.4828	15.3629	15.305	15.1987	15.4833	15.3088	15.2923	15.2571	15.3587	15.2403	15.1655	15.0633	15.1832	1.45344	0.0793728	-0.224115
Q18PI6;A0A0R4J0K5;A0A0R4J1S4	SLAM family member 5	Cd84	sp|Q18PI6|SLAF5_MOUSE SLAM family member 5 OS=Mus musculus OX=10090 GN=Cd84 PE=1 SV=1;tr|A0A0R4J0K5|A0A0R4J0K5_MOUSE SLAM family member 5 OS=Mus musculus OX=10090 GN=Cd84 PE=1 SV=1	308	3	10	10	2	26.4	26.4	3.3	37.378	0	316.73	21	19.6298	19.6467	19.5484	19.4348	19.5338	19.5907	19.4971	19.6861	19.5063	19.5766	19.3896	19.4011	19.468	19.4806	19.2718	0.789536	0.24423	-0.156349
A0A2I3BPF2;A0A0R4J0K9;Q8BJ63;A0A2I3BQ42;A0A2I3BQF1;A0A2I3BQK6	AP-5 complex subunit mu-1	Ap5m1	tr|A0A2I3BPF2|A0A2I3BPF2_MOUSE AP-5 complex subunit mu-1 OS=Mus musculus OX=10090 GN=Ap5m1 PE=1 SV=1;tr|A0A0R4J0K9|A0A0R4J0K9_MOUSE AP-5 complex subunit mu-1 OS=Mus musculus OX=10090 GN=Ap5m1 PE=1 SV=1;sp|Q8BJ63|AP5M1_MOUSE AP-5 complex subunit mu-1 OS=Mus	309	6	2	2	2	6.3	6.3	6.3	44.206	0.00016499	3.6346	3	16.1319	16.0331	15.9389	16.1131	15.9351	16.026	16.1712	15.8188	15.8497	15.8473	15.9654	16.094	15.7645	15.8959	15.8691	0.36054	0.525929	-0.103429
Q8BRB0;A0A0R4J0L5;Q8R3I3;A0A0A6YWW6	Conserved oligomeric Golgi complex subunit 6	Cog6	tr|Q8BRB0|Q8BRB0_MOUSE Conserved oligomeric Golgi complex subunit 6 OS=Mus musculus OX=10090 GN=Cog6 PE=1 SV=1;tr|A0A0R4J0L5|A0A0R4J0L5_MOUSE Conserved oligomeric Golgi complex subunit 6 OS=Mus musculus OX=10090 GN=Cog6 PE=1 SV=1;sp|Q8R3I3|COG6_MOUSE Conse	310	4	3	3	3	4.6	4.6	4.6	69.413	0.00016756	3.9842	3	15.5044	15.308	15.2832	15.5828	15.5248	15.6163	15.5926	15.5242	15.3841	15.6797	15.41	15.4553	15.1365	15.3602	15.3507	1.07304	0.1487	-0.21782
A0A0R4J0L6;Q8BJZ4	28S ribosomal protein S35, mitochondrial	Mrps35	tr|A0A0R4J0L6|A0A0R4J0L6_MOUSE 28S ribosomal protein S35, mitochondrial OS=Mus musculus OX=10090 GN=Mrps35 PE=1 SV=1;sp|Q8BJZ4|RT35_MOUSE 28S ribosomal protein S35, mitochondrial OS=Mus musculus OX=10090 GN=Mrps35 PE=1 SV=2	311	2	5	5	5	14.4	14.4	14.4	35.917	0	13.862	6	17.2865	17.2821	17.1054	17.0474	17.0179	17.0419	17.1509	17.1302	17.0299	17.2558	17.0961	17.1503	17.1757	17.282	17.2483	1.26622	0.108024	0.131633
A0A0R4J0M1;Q8VCN9	Tubulin-specific chaperone C	Tbcc	tr|A0A0R4J0M1|A0A0R4J0M1_MOUSE Tubulin-specific Chaperone C OS=Mus musculus OX=10090 GN=Tbcc PE=1 SV=1;sp|Q8VCN9|TBCC_MOUSE Tubulin-specific chaperone C OS=Mus musculus OX=10090 GN=Tbcc PE=1 SV=1	312	2	10	10	10	34.3	34.3	34.3	38.094	0	223.13	18	19.2782	19.3289	19.4172	19.4678	19.4136	19.3021	19.3329	19.3551	19.3825	19.4009	19.4021	19.2532	19.3919	19.4951	19.3184	0.350875	0.535518	0.0449613
Q9CPV1;A0A0R4J0M5;A0A494BA00	Spindle and kinetochore-associated protein 1	Ska1	sp|Q9CPV1|SKA1_MOUSE Spindle and kinetochore-associated protein 1 OS=Mus musculus OX=10090 GN=Ska1 PE=2 SV=2;tr|A0A0R4J0M5|A0A0R4J0M5_MOUSE Spindle and kinetochore-associated protein 1 OS=Mus musculus OX=10090 GN=Ska1 PE=1 SV=1;tr|A0A494BA00|A0A494BA00_MOU	313	3	2	2	2	10.6	10.6	10.6	29.445	0	55.978	2	15.3572	15.3325	15.3089	15.3102	15.1354	15.2413	15.2508	15.3127	15.1153	15.2899	15.1881	15.2407	15.3477	15.3768	15.277	0.756461	0.258445	0.107621
A0A0R4J0M9;Q8CDG3	Deubiquitinating protein VCIP135	Vcpip1	tr|A0A0R4J0M9|A0A0R4J0M9_MOUSE Deubiquitinating protein VCIP135 OS=Mus musculus OX=10090 GN=Vcpip1 PE=1 SV=1;sp|Q8CDG3|VCIP1_MOUSE Deubiquitinating protein VCIP135 OS=Mus musculus OX=10090 GN=Vcpip1 PE=1 SV=1	314	2	17	17	17	19.2	19.2	19.2	134.44	0	323.31	24	19.8645	20.2426	19.956	20.0267	19.9494	20.0501	19.9211	20.0196	19.9343	19.893	19.9743	19.793	19.8808	19.9062	19.8441	1.0684	0.149748	-0.0812728
P46718;A0A0R4J0N5;A2T4N6	Programmed cell death protein 2	Pdcd2	sp|P46718|PDCD2_MOUSE Programmed cell death protein 2 OS=Mus musculus OX=10090 GN=Pdcd2 PE=2 SV=2;tr|A0A0R4J0N5|A0A0R4J0N5_MOUSE Programmed cell death 2, isoform CRA_b OS=Mus musculus OX=10090 GN=Pdcd2 PE=1 SV=1;tr|A2T4N6|A2T4N6_MOUSE Programmed cell death	315	3	3	3	3	7	7	7	38.341	0.0001665	3.8487	3	16.3381	16.4337	16.0112	16.5618	16.27	16.2548	16.121	16.3365	16.1049	16.5461	16.3175	16.4887	16.0345	16.3305	15.8845	0.278019	0.610869	-0.104316
A0A0R4J0N9;A0A0R4J147;A0A0R4J1L9;Q5HZI1;D3Z7B3	Microtubule-associated tumor suppressor 1 homolog	Mtus1	tr|A0A0R4J0N9|A0A0R4J0N9_MOUSE Microtubule-associated tumor suppressor 1 homolog OS=Mus musculus OX=10090 GN=Mtus1 PE=1 SV=1;tr|A0A0R4J147|A0A0R4J147_MOUSE Microtubule-associated tumor suppressor 1 homolog OS=Mus musculus OX=10090 GN=Mtus1 PE=1 SV=1;tr|A0A	317	5	7	7	7	17.7	17.7	17.7	50.767	0	221.19	9	17.262	17.4533	17.3324	17.4165	17.293	17.5302	17.3331	17.2251	17.4054	17.3699	17.3883	17.4023	17.5353	17.5871	17.4871	1.64318	0.0597684	0.215309
Q9D7B6;A0A0R4J0P1;D3YTT4	Isobutyryl-CoA dehydrogenase, mitochondrial	Acad8	sp|Q9D7B6|ACAD8_MOUSE Isobutyryl-CoA dehydrogenase, mitochondrial OS=Mus musculus OX=10090 GN=Acad8 PE=1 SV=2;tr|A0A0R4J0P1|A0A0R4J0P1_MOUSE Acyl-Coenzyme A dehydrogenase family, member 8 OS=Mus musculus OX=10090 GN=Acad8 PE=1 SV=1;tr|D3YTT4|D3YTT4_MOUSE I	318	3	6	6	6	20.1	20.1	20.1	45.019	0	16.814	7	17.5989	17.7781	17.5992	17.7616	17.4962	17.6548	17.6874	17.7216	17.5959	17.764	17.6336	17.7073	17.4397	17.5415	17.4152	1.70506	0.0544283	-0.202803
A0A0R4J0P5;P97814	Proline-serine-threonine phosphatase-interacting protein 1	Pstpip1	tr|A0A0R4J0P5|A0A0R4J0P5_MOUSE Proline-serine-threonine phosphatase-interacting protein 1 OS=Mus musculus OX=10090 GN=Pstpip1 PE=1 SV=1;sp|P97814|PPIP1_MOUSE Proline-serine-threonine phosphatase-interacting protein 1 OS=Mus musculus OX=10090 GN=Pstpip1 PE=	319	2	10	10	10	24.6	24.6	24.6	47.576	0	131.85	15	19.6513	19.7298	19.9285	19.5809	19.5411	19.6778	19.6289	19.5191	19.5987	19.6259	19.7809	19.635	19.8473	19.7085	19.8486	1.73963	0.0515407	0.219275
Q8VDG3;A0A0R4J0P6;A0A2R8VKA3	Poly(A)-specific ribonuclease PARN	Parn	sp|Q8VDG3|PARN_MOUSE Poly(A)-specific ribonuclease PARN OS=Mus musculus OX=10090 GN=Parn PE=1 SV=1;tr|A0A0R4J0P6|A0A0R4J0P6_MOUSE Poly(A)-specific ribonuclease PARN OS=Mus musculus OX=10090 GN=Parn PE=1 SV=1	320	3	8	8	8	13.1	13.1	13.1	71.558	0	67.834	16	18.347	18.2803	18.4437	18.3564	18.4399	18.3952	18.3322	18.2713	18.4815	18.4516	18.4942	18.3699	18.4318	18.3476	18.2679	0.0554928	0.907497	-0.012598
A0A0R4J0Q5;P21619	Lamin-B2	Lmnb2	tr|A0A0R4J0Q5|A0A0R4J0Q5_MOUSE Lamin-B2 OS=Mus musculus OX=10090 GN=Lmnb2 PE=1 SV=1;sp|P21619|LMNB2_MOUSE Lamin-B2 OS=Mus musculus OX=10090 GN=Lmnb2 PE=1 SV=2	321	2	26	23	23	43.3	38.9	38.9	69.084	0	323.31	51	20.2175	20.3709	20.3723	20.4167	20.4387	20.311	20.2854	20.3187	20.3489	20.3047	20.3495	20.232	20.4353	20.4876	20.4901	2.40873	0.0206888	0.153368
Q80VI1;A0A0R4J0Q6;D3YVX5	E3 ubiquitin-protein ligase TRIM56	Trim56	sp|Q80VI1|TRI56_MOUSE E3 ubiquitin-protein ligase TRIM56 OS=Mus musculus OX=10090 GN=Trim56 PE=1 SV=1;tr|A0A0R4J0Q6|A0A0R4J0Q6_MOUSE E3 ubiquitin-protein ligase TRIM56 OS=Mus musculus OX=10090 GN=Trim56 PE=1 SV=1	322	3	7	7	7	11.7	11.7	11.7	79.512	0	45.639	7	17.116	17.1033	17.2444	17.3392	17.3793	17.2914	17.2869	17.2521	17.1715	17.3218	17.0295	17.1069	16.7877	16.9948	16.8532	2.16137	0.0285331	-0.358259
Q3TR20;A0A0R4J0Q9;Q3UM29	Conserved oligomeric Golgi complex subunit 7	Cog7	tr|Q3TR20|Q3TR20_MOUSE Conserved oligomeric Golgi complex subunit 7 OS=Mus musculus OX=10090 GN=Cog7 PE=1 SV=1;tr|A0A0R4J0Q9|A0A0R4J0Q9_MOUSE Conserved oligomeric Golgi complex subunit 7 OS=Mus musculus OX=10090 GN=Cog7 PE=1 SV=1;sp|Q3UM29|COG7_MOUSE Conse	323	3	6	6	6	9.4	9.4	9.4	80.581	0	26.392	7	16.8539	16.6326	17.1342	17.0044	16.9963	16.8388	17.0721	16.7848	17.0675	16.8798	16.9463	16.8048	16.5571	16.3229	16.6314	1.62109	0.061953	-0.471038
O70404;A0A0R4J0R1;A0A0U1RPE8	Vesicle-associated membrane protein 8	Vamp8	sp|O70404|VAMP8_MOUSE Vesicle-associated membrane protein 8 OS=Mus musculus OX=10090 GN=Vamp8 PE=1 SV=1;tr|A0A0R4J0R1|A0A0R4J0R1_MOUSE Vesicle-associated membrane protein 8 OS=Mus musculus OX=10090 GN=Vamp8 PE=1 SV=1	324	3	4	4	4	38.6	38.6	38.6	11.451	0	12.69	7	19.1197	19.1595	19.1482	19.1522	19.3045	19.0439	19.1666	18.8963	19.513	19.0577	19.3422	19.2068	19.4537	19.4761	19.6752	0.828832	0.227102	0.34307
A0A0R4J0R7;Q62137	Tyrosine-protein kinase JAK3	Jak3	tr|A0A0R4J0R7|A0A0R4J0R7_MOUSE Tyrosine-protein kinase OS=Mus musculus OX=10090 GN=Jak3 PE=1 SV=1;sp|Q62137|JAK3_MOUSE Tyrosine-protein kinase JAK3 OS=Mus musculus OX=10090 GN=Jak3 PE=1 SV=2	325	2	3	3	3	2.4	2.4	2.4	122.52	0	5.0236	4	18.1666	18.4384	18.4362	18.6212	18.3674	18.5287	18.5965	18.6259	18.5618	18.6174	18.2014	18.4832	17.9767	17.9093	17.9248	4.74013	0.00387619	-0.657805
Q924D0;A0A0R4J0S3;D3Z792	Reticulon-4-interacting protein 1, mitochondrial	Rtn4ip1	sp|Q924D0|RT4I1_MOUSE Reticulon-4-interacting protein 1, mitochondrial OS=Mus musculus OX=10090 GN=Rtn4ip1 PE=1 SV=2;tr|A0A0R4J0S3|A0A0R4J0S3_MOUSE Reticulon 4 interacting protein 1 OS=Mus musculus OX=10090 GN=Rtn4ip1 PE=1 SV=1	326	3	3	3	3	8.6	8.6	8.6	43.371	0	5.7418	5	17.4409	17.4161	17.1951	17.0356	17.0743	16.9849	17.3258	17.3209	17.191	17.1799	17.5299	17.1776	17.2435	17.2134	17.1448	0.675092	0.29905	-0.0786877
A0A0R4J0S4;Q80Y17	Lethal(2) giant larvae protein homolog 1	Llgl1	tr|A0A0R4J0S4|A0A0R4J0S4_MOUSE Lethal(2) giant larvae protein homolog 1 OS=Mus musculus OX=10090 GN=Llgl1 PE=1 SV=1;sp|Q80Y17|L2GL1_MOUSE Lethal(2) giant larvae protein homolog 1 OS=Mus musculus OX=10090 GN=Llgl1 PE=1 SV=1	327	2	2	2	2	3	3	3	115.56	0	8.5608	3	14.7865	14.7945	14.6333	14.4092	14.5801	14.4628	14.7048	14.4673	14.5469	14.5121	14.4977	14.626	14.4679	14.6902	14.7781	0.247534	0.646576	0.0723848
A0A0R4J0T0;Q8K3A0;F6WN43;F6UL52	Iron-sulfur cluster co-chaperone protein HscB, mitochondrial	Hscb	tr|A0A0R4J0T0|A0A0R4J0T0_MOUSE Iron-sulfur cluster co-chaperone protein HscB OS=Mus musculus OX=10090 GN=Hscb PE=1 SV=1;sp|Q8K3A0|HSC20_MOUSE Iron-sulfur cluster co-chaperone protein HscB OS=Mus musculus OX=10090 GN=Hscb PE=1 SV=2	328	4	5	5	5	31.2	31.2	31.2	26.673	0	22.632	9	17.8679	18.0274	17.9887	18.1311	18.0371	18.0406	18.0318	18.0646	17.9786	18.2225	18.2407	18.145	18.391	18.2964	18.1889	1.86502	0.0429671	0.267104
A0A0R4J0T2;Q504P2;D3YXD8	C-type lectin domain family 12 member A	Clec12a	tr|A0A0R4J0T2|A0A0R4J0T2_MOUSE C-type lectin domain family 12 member A OS=Mus musculus OX=10090 GN=Clec12a PE=1 SV=1;sp|Q504P2|CL12A_MOUSE C-type lectin domain family 12 member A OS=Mus musculus OX=10090 GN=Clec12a PE=2 SV=1	329	3	7	7	7	24.7	24.7	24.7	30.697	0	105.06	10	19.9628	19.9099	19.9656	20.0028	19.9704	19.9967	19.8841	20.1275	19.9542	19.9738	20.0644	19.9281	20.2734	20.1368	20.1336	1.05567	0.153406	0.192687
A0A0R4J0T5;P28659	CUGBP Elav-like family member 1	Celf1	tr|A0A0R4J0T5|A0A0R4J0T5_MOUSE CUG triplet repeat, RNA binding protein 1, isoform CRA_b OS=Mus musculus OX=10090 GN=Celf1 PE=1 SV=1;sp|P28659|CELF1_MOUSE CUGBP Elav-like family member 1 OS=Mus musculus OX=10090 GN=Celf1 PE=1 SV=2	330	2	6	4	4	14.2	10.5	10.5	52.178	0	68.666	6	17.4867	17.4766	17.3925	17.4106	17.4186	17.4896	17.1484	17.318	17.558	17.2702	17.5724	17.526	17.6797	17.6711	17.7281	1.36683	0.0914345	0.35149
A0A0R4J0T8;Q9D8S3	ADP-ribosylation factor GTPase-activating protein 3	Arfgap3	tr|A0A0R4J0T8|A0A0R4J0T8_MOUSE ADP-ribosylation factor GTPase-activating protein 3 OS=Mus musculus OX=10090 GN=Arfgap3 PE=1 SV=1;sp|Q9D8S3|ARFG3_MOUSE ADP-ribosylation factor GTPase-activating protein 3 OS=Mus musculus OX=10090 GN=Arfgap3 PE=1 SV=2	331	2	5	5	5	11.5	11.5	11.5	57.542	0	16.909	6	19.3906	19.4426	19.4996	19.4719	19.4812	19.2937	19.3233	19.3819	19.3743	19.372	19.4158	19.4139	19.5376	19.6731	19.5661	2.17038	0.0281604	0.232485
Q0VGB7;A0A0R4J0U2;A0A0N4SVH3	Serine/threonine-protein phosphatase 4 regulatory subunit 2	Ppp4r2	sp|Q0VGB7|PP4R2_MOUSE Serine/threonine-protein phosphatase 4 regulatory subunit 2 OS=Mus musculus OX=10090 GN=Ppp4r2 PE=1 SV=1;tr|A0A0R4J0U2|A0A0R4J0U2_MOUSE Serine/threonine-protein phosphatase 4 regulatory subunit 2 OS=Mus musculus OX=10090 GN=Ppp4r2 PE=	332	3	9	9	5	24.7	24.7	14.4	46.478	0	29.735	19	17.8947	17.8021	17.7718	17.8546	17.9305	17.7713	17.8439	17.8555	17.8122	17.812	18.0193	17.9624	17.81	17.897	17.8898	0.389021	0.499366	0.0283718
A0A0R4J0U5;Q61285	ATP-binding cassette sub-family D member 2	Abcd2	tr|A0A0R4J0U5|A0A0R4J0U5_MOUSE ATP-binding cassette sub-family D member 2 OS=Mus musculus OX=10090 GN=Abcd2 PE=1 SV=1;sp|Q61285|ABCD2_MOUSE ATP-binding cassette sub-family D member 2 OS=Mus musculus OX=10090 GN=Abcd2 PE=1 SV=1	333	2	16	16	13	25.1	25.1	19.3	83.456	0	196.02	22	19.8406	19.6755	19.7053	19.8012	19.8736	19.8868	19.8357	19.8894	19.7768	19.6719	19.497	19.6118	19.3527	19.3462	19.4039	3.6289	0.00748604	-0.466321
A0A0R4J0U7;Q8R395	COMM domain-containing protein 5	Commd5	tr|A0A0R4J0U7|A0A0R4J0U7_MOUSE COMM domain-containing protein 5 OS=Mus musculus OX=10090 GN=Commd5 PE=1 SV=1;sp|Q8R395|COMD5_MOUSE COMM domain-containing protein 5 OS=Mus musculus OX=10090 GN=Commd5 PE=1 SV=1	334	2	3	3	3	13.8	13.8	13.8	24.467	0	5.3316	5	18.5701	18.5348	18.309	18.1504	18.1593	18.1371	18.4019	18.4943	18.2176	18.306	18.3315	18.2528	18.3369	18.3481	18.2831	0.226823	0.671222	-0.0485751
A0A0R4J0U8;A2RSY6	TRMT1-like protein	Trmt1l	tr|A0A0R4J0U8|A0A0R4J0U8_MOUSE RIKEN cDNA 1190005F20, isoform CRA_a OS=Mus musculus OX=10090 GN=Trmt1l PE=1 SV=1;sp|A2RSY6|TRM1L_MOUSE TRMT1-like protein OS=Mus musculus OX=10090 GN=Trmt1l PE=1 SV=1	335	2	5	5	5	8.8	8.8	8.8	80.919	0	19.05	6	16.6778	16.6439	16.6909	16.5976	16.6905	16.7902	16.6283	16.5189	16.5627	16.4943	16.5463	16.7311	16.1629	16.3341	16.2448	2.27075	0.0250138	-0.32274
E9Q361;E9Q360;A0A0R4J0V1;Q8K2A7	Integrator complex subunit 10	Ints10	tr|E9Q361|E9Q361_MOUSE Integrator complex subunit 10 OS=Mus musculus OX=10090 GN=Ints10 PE=1 SV=1;tr|E9Q360|E9Q360_MOUSE Integrator complex subunit 10 OS=Mus musculus OX=10090 GN=Ints10 PE=1 SV=1;tr|A0A0R4J0V1|A0A0R4J0V1_MOUSE Integrator complex subunit 10	336	4	5	5	5	9	9	9	76.129	0	33.755	8	15.95	16.0145	15.758	15.6444	15.8137	15.8176	15.9244	15.9647	15.8776	15.7765	15.7882	15.6876	15.4978	15.4715	15.405	3.61706	0.00750062	-0.464156
A0A0R4J0V5;P08775	DNA-directed RNA polymerase II subunit RPB1	Polr2a	tr|A0A0R4J0V5|A0A0R4J0V5_MOUSE DNA-directed RNA polymerase subunit OS=Mus musculus OX=10090 GN=Polr2a PE=1 SV=1;sp|P08775|RPB1_MOUSE DNA-directed RNA polymerase II subunit RPB1 OS=Mus musculus OX=10090 GN=Polr2a PE=1 SV=3	337	2	21	21	21	12.2	12.2	12.2	213.48	0	68.244	25	19.9331	19.8771	19.9735	19.9584	20.0313	20.0385	19.9942	19.876	19.8326	19.8083	19.5705	19.7405	19.3334	19.2737	19.3131	3.49611	0.00777805	-0.59421
A0A0R4J0W6;Q9CRC8;F6RDA7;D6RHB1;D6RFC5;A0A0G2JGC9;F6RGS7	Leucine-rich repeat-containing protein 40	Lrrc40	tr|A0A0R4J0W6|A0A0R4J0W6_MOUSE Leucine rich repeat containing 40, isoform CRA_a OS=Mus musculus OX=10090 GN=Lrrc40 PE=1 SV=1;sp|Q9CRC8|LRC40_MOUSE Leucine-rich repeat-containing protein 40 OS=Mus musculus OX=10090 GN=Lrrc40 PE=1 SV=2	338	7	10	10	10	21.4	21.4	21.4	68.048	0	323.31	14	18.8606	18.7771	18.9949	18.9925	18.929	18.916	19.075	18.9741	18.865	18.9188	18.6785	18.7116	18.509	18.3722	18.494	2.63167	0.0157314	-0.512958
A0A0R4J0X2;Q8VC19;A2AFM1;P08680	5-aminolevulinate synthase, nonspecific, mitochondrial	Alas1	tr|A0A0R4J0X2|A0A0R4J0X2_MOUSE 5-aminolevulinate synthase OS=Mus musculus OX=10090 GN=Alas1 PE=1 SV=1;sp|Q8VC19|HEM1_MOUSE 5-aminolevulinate synthase, nonspecific, mitochondrial OS=Mus musculus OX=10090 GN=Alas1 PE=1 SV=2	339	4	3	3	3	5	5	5	70.96	0	5.0711	4	18.2572	18.0955	18.4301	18.3775	18.2906	18.3645	18.3111	18.1981	18.1645	18.2538	18.1063	18.0625	18.0511	17.9584	17.9768	1.91611	0.0401539	-0.229112
A0A0R4J0Z1;P08003	Protein disulfide-isomerase A4	Pdia4	tr|A0A0R4J0Z1|A0A0R4J0Z1_MOUSE Protein disulfide-isomerase A4 OS=Mus musculus OX=10090 GN=Pdia4 PE=1 SV=1;sp|P08003|PDIA4_MOUSE Protein disulfide-isomerase A4 OS=Mus musculus OX=10090 GN=Pdia4 PE=1 SV=3	340	2	32	32	32	47.9	47.9	47.9	72.369	0	323.31	107	23.438	23.3776	23.2527	23.0454	23.2158	23.1873	23.3237	23.3138	23.1401	23.2276	23.2014	23.1524	23.4701	23.3583	23.3167	0.748749	0.262076	0.122547
A0A0R4J100;Q8CIM5	G-protein coupled receptor 84	Gpr84	tr|A0A0R4J100|A0A0R4J100_MOUSE G-protein-coupled receptor 84 OS=Mus musculus OX=10090 GN=Gpr84 PE=1 SV=1;sp|Q8CIM5|GPR84_MOUSE G-protein coupled receptor 84 OS=Mus musculus OX=10090 GN=Gpr84 PE=1 SV=1	341	2	3	3	3	12.4	12.4	12.4	43.731	0	11.353	4	18.2595	18.4424	18.1727	18.159	18.2156	18.273	18.2067	18.4706	18.228	18.3471	18.2017	18.2746	18.058	18.2873	18.2654	0.367092	0.519361	-0.0981903
A0A0R4J104;P98078;E9QL31;Q9DCE6;E0CXT5;E9PX84;Q3TRE6;E0CZ53;F6TQN9;E0CYJ2	Disabled homolog 2	Dab2	tr|A0A0R4J104|A0A0R4J104_MOUSE Disabled homolog 2 OS=Mus musculus OX=10090 GN=Dab2 PE=1 SV=1;sp|P98078|DAB2_MOUSE Disabled homolog 2 OS=Mus musculus OX=10090 GN=Dab2 PE=1 SV=2;tr|E9QL31|E9QL31_MOUSE Disabled homolog 2 OS=Mus musculus OX=10090 GN=Dab2 PE=1	343	10	10	10	10	17.1	17.1	17.1	82.212	0	147.87	13	20.2312	20.3396	20.1373	20.3448	20.3109	20.3348	20.1815	20.1857	20.213	20.269	20.2056	20.2255	20.4363	20.5227	20.3651	2.22094	0.0266502	0.247964
A0A0R4J107;Q8R146	Acylamino-acid-releasing enzyme	Apeh	tr|A0A0R4J107|A0A0R4J107_MOUSE Acylamino-acid-releasing enzyme (Fragment) OS=Mus musculus OX=10090 GN=Apeh PE=1 SV=1;sp|Q8R146|APEH_MOUSE Acylamino-acid-releasing enzyme OS=Mus musculus OX=10090 GN=Apeh PE=1 SV=3	344	2	19	19	12	35.3	35.3	26	79.704	0	323.31	42	21.3601	21.3143	21.282	21.3467	21.3463	21.365	21.2616	21.2768	21.4371	21.2746	21.4582	21.3487	21.5865	21.5842	21.5574	1.93475	0.0390778	0.250858
G3UYZ1;A0A0R4J117;Q8R366;D3Z4Q8	Immunoglobulin superfamily member 8	Igsf8	tr|G3UYZ1|G3UYZ1_MOUSE Immunoglobulin superfamily member 8 OS=Mus musculus OX=10090 GN=Igsf8 PE=1 SV=1;tr|A0A0R4J117|A0A0R4J117_MOUSE Immunoglobulin superfamily member 8 OS=Mus musculus OX=10090 GN=Igsf8 PE=1 SV=1;sp|Q8R366|IGSF8_MOUSE Immunoglobulin super	345	4	5	5	5	14.6	14.6	14.6	58.131	0	64.218	7	17.0392	17.0696	16.9839	17.0529	16.9825	16.9685	17.0291	16.85	17.1121	17.1541	17.1666	17.0984	17.1168	17.1446	16.993	0.413168	0.478551	0.0877342
A0A0R4J124;O54781;Q6P5E1;A0A0G2JG74	SRSF protein kinase 2;SRSF protein kinase 2 N-terminal;SRSF protein kinase 2 C-terminal	Srpk2	tr|A0A0R4J124|A0A0R4J124_MOUSE SRSF protein kinase 2 OS=Mus musculus OX=10090 GN=Srpk2 PE=1 SV=1;sp|O54781|SRPK2_MOUSE SRSF protein kinase 2 OS=Mus musculus OX=10090 GN=Srpk2 PE=1 SV=2;tr|Q6P5E1|Q6P5E1_MOUSE SRSF protein kinase 2 OS=Mus musculus OX=10090 G	346	4	11	11	10	18	18	16.9	76.884	0	94.917	21	19.1475	18.9834	19.1603	19.1881	19.0198	19.1488	19.0622	19.0915	19.0611	19.2065	19.1683	19.1592	19.1372	19.3675	19.2138	1.15385	0.129762	0.16791
A0A0R4J131;Q8CIF4	Biotinidase	Btd	tr|A0A0R4J131|A0A0R4J131_MOUSE Biotinidase OS=Mus musculus OX=10090 GN=Btd PE=1 SV=1;sp|Q8CIF4|BTD_MOUSE Biotinidase OS=Mus musculus OX=10090 GN=Btd PE=1 SV=2	347	2	3	3	3	6.8	6.8	6.8	59.278	0	6.9691	4	18.7856	18.9799	18.7899	18.8633	18.881	18.9004	18.5881	18.6263	18.82	18.9256	18.8474	18.7107	19.0645	19.1586	18.8486	1.38469	0.0887578	0.345787
A0A0R4J138;P50429;Q32KI9	Arylsulfatase B	Arsb	tr|A0A0R4J138|A0A0R4J138_MOUSE Arylsulfatase B OS=Mus musculus OX=10090 GN=Arsb PE=1 SV=1;sp|P50429|ARSB_MOUSE Arylsulfatase B OS=Mus musculus OX=10090 GN=Arsb PE=1 SV=3	348	3	8	8	8	15.4	15.4	15.4	59.704	0	61.75	19	20.3336	20.3465	20.2006	20.3599	20.4226	20.2694	20.3137	20.2622	20.3362	20.341	20.3661	20.3324	20.7821	20.7549	20.7632	4.41807	0.00457707	0.462683
Z4YLI8;A0A0R4J140;Q5SW19	Clustered mitochondria protein homolog	Cluh	tr|Z4YLI8|Z4YLI8_MOUSE Clustered mitochondria protein homolog OS=Mus musculus OX=10090 GN=Cluh PE=1 SV=1;tr|A0A0R4J140|A0A0R4J140_MOUSE Clustered mitochondria protein homolog OS=Mus musculus OX=10090 GN=Cluh PE=1 SV=1;sp|Q5SW19|CLU_MOUSE Clustered mitochon	349	3	15	15	15	14.4	14.4	14.4	146.02	0	323.31	25	20.0462	20.0587	19.9167	19.7523	19.8372	19.7906	19.9681	20.0388	19.8528	19.977	20.0033	19.9525	19.7833	19.8916	19.8699	0.760417	0.256628	-0.104963
A0A0R4J150;B9EJ86	Oxysterol-binding protein	Osbpl8	tr|A0A0R4J150|A0A0R4J150_MOUSE Oxysterol-binding protein OS=Mus musculus OX=10090 GN=Osbpl8 PE=1 SV=1;sp|B9EJ86|OSBL8_MOUSE Oxysterol-binding protein-related protein 8 OS=Mus musculus OX=10090 GN=Osbpl8 PE=1 SV=1	351	2	21	21	21	26.6	26.6	26.6	96.98	0	323.31	38	20.5613	20.476	20.4897	20.1077	20.3375	20.3464	20.4418	20.3602	20.2625	20.3279	20.3064	20.3204	20.0884	19.9534	19.9266	2.14708	0.0290798	-0.365383
Q3TKT4;A0A0R4J170;G3UX35	Transcription activator BRG1	Smarca4	sp|Q3TKT4|SMCA4_MOUSE Transcription activator BRG1 OS=Mus musculus OX=10090 GN=Smarca4 PE=1 SV=1;tr|A0A0R4J170|A0A0R4J170_MOUSE Transcription activator BRG1 OS=Mus musculus OX=10090 GN=Smarca4 PE=1 SV=1;tr|G3UX35|G3UX35_MOUSE Transcription activator BRG1 (	352	3	21	21	17	15.4	15.4	12.6	181.43	0	273.35	31	18.7056	18.8745	18.717	19.0024	18.8841	18.8526	18.7904	18.7972	18.8676	18.8353	18.8422	18.8648	18.727	18.8882	18.7711	0.159268	0.755366	-0.0229441
A0A0R4J172;Q3U1Y4;F6RXE7;F6RPS8;F6W646	DENN domain-containing protein 4B	Dennd4b	tr|A0A0R4J172|A0A0R4J172_MOUSE DENN domain-containing protein 4B OS=Mus musculus OX=10090 GN=Dennd4b PE=1 SV=1;sp|Q3U1Y4|DEN4B_MOUSE DENN domain-containing protein 4B OS=Mus musculus OX=10090 GN=Dennd4b PE=1 SV=2	353	5	7	7	7	5.6	5.6	5.6	165.84	0	323.31	11	16.9461	17.1237	17.1514	17.3346	17.058	17.0094	17.175	17.1655	17.0455	17.0888	17.1829	17.1299	17.0484	17.0939	17.0739	0.57704	0.355802	-0.0566107
Q9QZH6;A0A0R4J174;J3KMM6	Evolutionarily conserved signaling intermediate in Toll pathway, mitochondrial	Ecsit	sp|Q9QZH6|ECSIT_MOUSE Evolutionarily conserved signaling intermediate in Toll pathway, mitochondrial OS=Mus musculus OX=10090 GN=Ecsit PE=1 SV=2;tr|A0A0R4J174|A0A0R4J174_MOUSE Evolutionarily conserved-signaling intermediate in Toll pathway, mitochondrial O	354	3	3	3	3	7.4	7.4	7.4	49.798	0	8.8613	3	14.9503	14.8224	15.1994	15.0203	15.0667	14.9817	15.05	15.0983	14.9734	14.9072	14.9098	15.0911	14.6076	14.3761	14.7771	1.69097	0.0554925	-0.453666
A0A0R4J175;Q3UQU0;A0A1Y7VN62;A0A1Y7VJ63	Bromodomain-containing protein 9	Brd9	tr|A0A0R4J175|A0A0R4J175_MOUSE Bromodomain-containing protein 9 OS=Mus musculus OX=10090 GN=Brd9 PE=1 SV=1;sp|Q3UQU0|BRD9_MOUSE Bromodomain-containing protein 9 OS=Mus musculus OX=10090 GN=Brd9 PE=1 SV=1;tr|A0A1Y7VN62|A0A1Y7VN62_MOUSE Bromodomain-containin	355	4	4	4	4	10.7	10.7	10.7	66.968	0	11.394	5	16.9814	16.8885	17.1297	17.2341	17.1733	17.127	16.8983	16.914	16.9302	16.857	16.9987	16.6688	17.0946	17.1909	17.2608	2.26232	0.0252379	0.26794
A0A0R4J187;P23475;A0A2R8VHZ9;E9Q4A4;E9PZD4;E9Q163	X-ray repair cross-complementing protein 6	Xrcc6	tr|A0A0R4J187|A0A0R4J187_MOUSE X-ray repair cross-complementing protein 6 OS=Mus musculus OX=10090 GN=Xrcc6 PE=1 SV=1;sp|P23475|XRCC6_MOUSE X-ray repair cross-complementing protein 6 OS=Mus musculus OX=10090 GN=Xrcc6 PE=1 SV=5;tr|A0A2R8VHZ9|A0A2R8VHZ9_MOUS	356	6	9	9	9	16.8	16.8	16.8	69.484	0	107.95	11	17.7035	17.5235	17.663	17.5335	17.3971	17.3406	17.4309	17.5242	17.6207	17.5871	17.5621	17.611	17.4759	17.8043	17.744	0.580081	0.354312	0.14948
A0A0R4J190;Q64277	ADP-ribosyl cyclase/cyclic ADP-ribose hydrolase 2	Bst1	tr|A0A0R4J190|A0A0R4J190_MOUSE ADP-ribosyl cyclase/cyclic ADP-ribose hydrolase 2 OS=Mus musculus OX=10090 GN=Bst1 PE=1 SV=1;sp|Q64277|BST1_MOUSE ADP-ribosyl cyclase/cyclic ADP-ribose hydrolase 2 OS=Mus musculus OX=10090 GN=Bst1 PE=1 SV=1	357	2	4	4	4	21.2	21.2	21.2	34.561	0	9.717	4	17.5985	17.2136	17.6775	17.5585	17.6072	17.7209	17.7102	17.2088	17.6935	17.6818	18.0758	17.9998	18.2232	17.8505	17.8823	1.03553	0.159191	0.44784
A0A0R4J195;Q9CSU0;F6YB25;F7DAY5	Regulation of nuclear pre-mRNA domain-containing protein 1B	Rprd1b	tr|A0A0R4J195|A0A0R4J195_MOUSE Regulation of nuclear pre-mRNA domain-containing protein 1B OS=Mus musculus OX=10090 GN=Rprd1b PE=1 SV=1;sp|Q9CSU0|RPR1B_MOUSE Regulation of nuclear pre-mRNA domain-containing protein 1B OS=Mus musculus OX=10090 GN=Rprd1b PE=	358	4	10	10	10	33.8	33.8	33.8	36.812	0	323.31	25	18.6703	18.5483	18.5142	18.2845	18.3135	18.3415	18.6715	18.5748	18.3866	18.4634	18.5057	18.6469	18.5713	18.6161	18.6283	0.288097	0.599645	0.0609156
A0A0R4J199;Q08EC4	Cas scaffolding protein family member 4	Cass4	tr|A0A0R4J199|A0A0R4J199_MOUSE Cas-scaffolding protein family member 4 OS=Mus musculus OX=10090 GN=Cass4 PE=1 SV=1;sp|Q08EC4|CASS4_MOUSE Cas scaffolding protein family member 4 OS=Mus musculus OX=10090 GN=Cass4 PE=1 SV=1	359	2	3	3	3	6.2	6.2	6.2	85.709	0	52.827	3	16.9099	16.9917	16.8117	16.8347	16.7496	16.7188	16.9075	16.8946	16.9335	16.6663	16.7013	16.806	16.5354	16.7911	16.7652	1.22827	0.114902	-0.214645
Q9QZD5;A0A0R4J1A1;A0A1B0GS21	Rab proteins geranylgeranyltransferase component A 2	Chml	sp|Q9QZD5|RAE2_MOUSE Rab proteins geranylgeranyltransferase component A 2 OS=Mus musculus OX=10090 GN=Chml PE=2 SV=2;tr|A0A0R4J1A1|A0A0R4J1A1_MOUSE Rab proteins geranylgeranyltransferase component A OS=Mus musculus OX=10090 GN=Chml PE=1 SV=1;tr|A0A1B0GS21|	360	3	6	5	5	12.2	11.1	11.1	70.009	0	76.753	6	16.3592	16.6134	16.6387	16.3796	16.5314	16.5909	16.8039	16.6666	16.4793	16.5653	16.5861	16.6063	16.2339	16.2363	16.0235	1.83789	0.0447643	-0.485393
A0A0R4J1A7;Q62431;B7ZP08;A6PWV5	AT-rich interactive domain-containing protein 3A	Arid3a	tr|A0A0R4J1A7|A0A0R4J1A7_MOUSE AT-rich interactive domain-containing protein 3A OS=Mus musculus OX=10090 GN=Arid3a PE=1 SV=1;sp|Q62431|ARI3A_MOUSE AT-rich interactive domain-containing protein 3A OS=Mus musculus OX=10090 GN=Arid3a PE=1 SV=1	361	4	6	6	6	10	10	10	63.914	0	116.43	9	17.8858	17.7138	17.7477	17.8023	17.8297	17.7385	17.7662	17.8485	17.7866	17.7663	17.9032	17.6885	18.0088	17.9647	18.1164	1.95369	0.038143	0.22953
A0A0R4J1B6;Q6PAL8	DENN domain-containing protein 5A	Dennd5a	tr|A0A0R4J1B6|A0A0R4J1B6_MOUSE DENN domain-containing protein 5A OS=Mus musculus OX=10090 GN=Dennd5a PE=1 SV=1;sp|Q6PAL8|DEN5A_MOUSE DENN domain-containing protein 5A OS=Mus musculus OX=10090 GN=Dennd5a PE=1 SV=1	363	2	2	2	2	2.2	2.2	2.2	144.12	0	6.9631	3	17.2579	17.1286	17.2883	17.1185	17.3595	17.2411	17.3411	17.1663	17.3251	17.0417	17.0406	17.0336	16.7536	16.4895	16.7725	2.31803	0.0232333	-0.605644
A0A0R4J1B9;G3X9M0;Q9ER88;G3UWJ4;G3UZC0;G3UWM7;G3UWZ6;G3UYM6;G3UWR5	28S ribosomal protein S29, mitochondrial	Dap3	tr|A0A0R4J1B9|A0A0R4J1B9_MOUSE 28S ribosomal protein S29, mitochondrial OS=Mus musculus OX=10090 GN=Dap3 PE=1 SV=1;tr|G3X9M0|G3X9M0_MOUSE 28S ribosomal protein S29, mitochondrial OS=Mus musculus OX=10090 GN=Dap3 PE=1 SV=1;sp|Q9ER88|RT29_MOUSE 28S ribosomal	364	9	5	5	5	16.9	16.9	16.9	42.123	0	43.979	6	17.906	17.7855	18.049	17.9907	17.9061	18.1019	18.0479	17.8224	18.0395	17.9232	17.6887	17.8424	17.4221	17.4603	17.564	2.33868	0.0228404	-0.487797
A0A0R4J1C5;Q91YY4	ATP synthase mitochondrial F1 complex assembly factor 2	Atpaf2	tr|A0A0R4J1C5|A0A0R4J1C5_MOUSE ATP synthase mitochondrial F1 complex assembly factor 2 OS=Mus musculus OX=10090 GN=Atpaf2 PE=1 SV=1;sp|Q91YY4|ATPF2_MOUSE ATP synthase mitochondrial F1 complex assembly factor 2 OS=Mus musculus OX=10090 GN=Atpaf2 PE=1 SV=1	366	2	4	4	4	18.1	18.1	18.1	34.287	0	20.924	6	16.8321	17.1781	16.8763	17.048	16.881	16.9947	16.9774	17.2559	16.9119	17.146	16.8142	17.1164	16.5941	16.6348	16.7882	1.4454	0.0804276	-0.375993
A0A0R4J1C8;P31996	Macrosialin	Cd68	tr|A0A0R4J1C8|A0A0R4J1C8_MOUSE Macrosialin OS=Mus musculus OX=10090 GN=Cd68 PE=1 SV=1;sp|P31996|CD68_MOUSE Macrosialin OS=Mus musculus OX=10090 GN=Cd68 PE=1 SV=1	367	2	2	2	2	5.4	5.4	5.4	35.927	0.00016661	3.8541	6	19.6277	19.5776	19.5072	19.4508	19.6764	19.5929	19.5937	19.583	19.5867	19.409	19.5927	19.2649	19.8575	19.8155	19.8439	4.40356	0.00463592	0.251144
A0A0R4J1D0;P59108	Copine-2	Cpne2	tr|A0A0R4J1D0|A0A0R4J1D0_MOUSE Copine-2 OS=Mus musculus OX=10090 GN=Cpne2 PE=1 SV=1;sp|P59108|CPNE2_MOUSE Copine-2 OS=Mus musculus OX=10090 GN=Cpne2 PE=1 SV=1	368	2	9	8	8	18.5	16.8	16.8	60.907	0	180.18	14	20.5341	20.5177	20.4855	20.1404	20.3706	20.3177	20.3813	20.3643	20.3945	20.2875	20.3096	20.2285	20.2849	20.3208	20.3352	1.73123	0.0522364	-0.0663973
Q80T06;A0A0R4J1E2;A0A0R4J1L2;Q91VK2;F6ZFU0;P57776;D3YY68;E9QN08;D3YUQ9;D3YZT9;D3Z7N2	Elongation factor 1-delta	Eef1d	tr|Q80T06|Q80T06_MOUSE Elongation factor 1-delta OS=Mus musculus OX=10090 GN=Eef1d PE=1 SV=1;tr|A0A0R4J1E2|A0A0R4J1E2_MOUSE Elongation factor 1-delta OS=Mus musculus OX=10090 GN=Eef1d PE=1 SV=1;tr|A0A0R4J1L2|A0A0R4J1L2_MOUSE Elongation factor 1-delta OS=Mu	370	11	14	14	12	52.3	52.3	52.3	31.292	0	323.31	29	19.3579	19.3729	19.2877	19.389	19.2659	19.196	19.2891	19.3453	19.363	19.2577	19.3978	19.2855	19.3546	19.5459	19.485	1.0002	0.168681	0.129391
A0A0R4J1E8;Q6P8M1;A0A2I3BPH0;A0A2I3BQ56	Putative deoxyribonuclease TATDN1	Tatdn1	tr|A0A0R4J1E8|A0A0R4J1E8_MOUSE Putative deoxyribonuclease TATDN1 OS=Mus musculus OX=10090 GN=Tatdn1 PE=1 SV=1;sp|Q6P8M1|TATD1_MOUSE Putative deoxyribonuclease TATDN1 OS=Mus musculus OX=10090 GN=Tatdn1 PE=1 SV=1	371	4	6	6	6	26.5	26.5	26.5	29.802	0	22.804	9	18.155	18.2282	17.9385	18.056	18.033	18.1295	17.9244	18.1775	18.0557	17.8786	18.0972	18.0951	18.227	18.223	18.2625	1.17307	0.125598	0.18498
A2AGR1;A2AGQ3;A0A0R4J1F4;A2AGQ8;A2AGR0;A2AGQ6;E9QN47;Q80U28;A6PWP8;A2AGQ2;A2AGQ7;A2AGQ9;A2AGQ5;A2AGQ4	MAP kinase-activating death domain protein	Madd	tr|A2AGR1|A2AGR1_MOUSE MAP kinase-activating death domain protein OS=Mus musculus OX=10090 GN=Madd PE=1 SV=1;tr|A2AGQ3|A2AGQ3_MOUSE MAP kinase-activating death domain protein OS=Mus musculus OX=10090 GN=Madd PE=1 SV=1;tr|A0A0R4J1F4|A0A0R4J1F4_MOUSE MAP kin	372	14	6	6	6	5.2	5.2	5.2	163.29	0	18.171	7	15.9431	15.8072	16.0479	16.1621	15.8586	16.0421	15.9013	15.9923	15.9022	15.9965	16.006	16.0519	16.1458	16.2264	16.2948	2.27946	0.0247175	0.290369
A0A0R4J1F8;A0A2K6EDP7;P59328;A0A2I3BQ38	WD repeat and HMG-box DNA-binding protein 1	Wdhd1	tr|A0A0R4J1F8|A0A0R4J1F8_MOUSE WD repeat and HMG-box DNA-binding protein 1 OS=Mus musculus OX=10090 GN=Wdhd1 PE=1 SV=1;tr|A0A2K6EDP7|A0A2K6EDP7_MOUSE WD repeat and HMG-box DNA-binding protein 1 OS=Mus musculus OX=10090 GN=Wdhd1 PE=1 SV=1;sp|P59328|WDHD1_MO	373	4	14	14	14	15.8	15.8	15.8	120.34	0	49.542	20	18.8558	18.7856	18.8088	18.6047	18.6874	18.6713	18.7815	18.8056	18.8041	18.7983	18.8075	18.7465	18.9745	18.8015	18.8972	0.863025	0.214353	0.0939916
A0A0R4J1H1;A0A0R4J1G4;Q8C551;A0A0J9YUS9;D3Z7I5	RAD51-associated protein 1	Rad51ap1	tr|A0A0R4J1H1|A0A0R4J1H1_MOUSE RAD51-associated protein 1 OS=Mus musculus OX=10090 GN=Rad51ap1 PE=1 SV=1;tr|A0A0R4J1G4|A0A0R4J1G4_MOUSE RAD51-associated protein 1 OS=Mus musculus OX=10090 GN=Rad51ap1 PE=1 SV=1;sp|Q8C551|R51A1_MOUSE RAD51-associated protein	374	5	2	2	2	7.7	7.7	7.7	36.091	0	6.2331	2	14.3839	14.2472	15.1528	15.3267	15.427	15.062	14.5363	14.865	14.6198	14.9266	14.8625	15.0994	14.6978	14.9302	14.8429	0.555135	0.370127	0.149927
A0A0R4J1H6;E9QP99;P55937	Golgin subfamily A member 3	Golga3	tr|A0A0R4J1H6|A0A0R4J1H6_MOUSE Golgin subfamily A member 3 OS=Mus musculus OX=10090 GN=Golga3 PE=1 SV=1;tr|E9QP99|E9QP99_MOUSE Golgin subfamily A member 3 OS=Mus musculus OX=10090 GN=Golga3 PE=1 SV=1;sp|P55937|GOGA3_MOUSE Golgin subfamily A member 3 OS=Mus	375	3	51	51	51	38.4	38.4	38.4	162.89	0	323.31	93	21.8581	21.9747	21.8999	22.0003	22.0019	21.984	21.7797	21.9224	21.949	21.9122	21.8817	21.8407	22.1611	22.1534	22.1222	2.08177	0.0317709	0.261847
D3YZC2;F8WHD9;A0A0R4J1I3;O88559;E9PV51;A0A494BB64	Menin	Men1	tr|D3YZC2|D3YZC2_MOUSE Menin OS=Mus musculus OX=10090 GN=Men1 PE=1 SV=1;tr|F8WHD9|F8WHD9_MOUSE Menin OS=Mus musculus OX=10090 GN=Men1 PE=1 SV=1;tr|A0A0R4J1I3|A0A0R4J1I3_MOUSE Menin OS=Mus musculus OX=10090 GN=Men1 PE=1 SV=1;sp|O88559|MEN1_MOUSE Menin OS=Mu	376	6	2	2	2	5.9	5.9	5.9	63.751	0	86.472	2	14.4094	14.0417	14.6251	14.1548	14.46	14.5876	14.6464	14.3762	14.3845	14.3637	14.2213	14.4103	14.0287	13.8821	13.8477	2.20146	0.0271158	-0.549572
Q9QY81;A0A0R4J1I6;F6XGN0	Nuclear pore membrane glycoprotein 210	Nup210	sp|Q9QY81|PO210_MOUSE Nuclear pore membrane glycoprotein 210 OS=Mus musculus OX=10090 GN=Nup210 PE=1 SV=2;tr|A0A0R4J1I6|A0A0R4J1I6_MOUSE Nuclear pore membrane glycoprotein 210 OS=Mus musculus OX=10090 GN=Nup210 PE=1 SV=1;tr|F6XGN0|F6XGN0_MOUSE Nuclear pore	377	3	26	26	26	19.4	19.4	19.4	204.1	0	323.31	67	20.7204	20.736	20.6175	20.4495	20.5915	20.5543	20.7202	20.7839	20.6201	20.679	20.5049	20.6287	20.487	20.4756	20.4865	2.03318	0.0341659	-0.225036
Q05BG1;E9QA19;A0A0R4J1K1;Q8BT14	CCR4-NOT transcription complex subunit 4	Cnot4	tr|Q05BG1|Q05BG1_MOUSE CCR4-NOT transcription complex subunit 4 OS=Mus musculus OX=10090 GN=Cnot4 PE=1 SV=1;tr|E9QA19|E9QA19_MOUSE CCR4-NOT transcription complex subunit 4 OS=Mus musculus OX=10090 GN=Cnot4 PE=1 SV=1;tr|A0A0R4J1K1|A0A0R4J1K1_MOUSE CCR4-NOT	379	4	4	4	4	7.4	7.4	7.4	70.332	0	6.4855	6	17.2348	17.3143	17.196	17.2972	17.1135	17.1915	17.2593	17.206	17.3659	17.3429	17.6658	17.4819	17.6399	17.6157	17.5206	2.21513	0.0268629	0.31499
A0A0R4J1M3;Q8BYK4	Retinol dehydrogenase 12	Rdh12	tr|A0A0R4J1M3|A0A0R4J1M3_MOUSE Retinol dehydrogenase 12 OS=Mus musculus OX=10090 GN=Rdh12 PE=1 SV=1;sp|Q8BYK4|RDH12_MOUSE Retinol dehydrogenase 12 OS=Mus musculus OX=10090 GN=Rdh12 PE=2 SV=1	381	2	2	2	2	4.9	4.9	4.9	33.888	0.007946	2.0412	2	19.844	19.5654	19.8352	19.7823	19.7519	19.8377	19.7515	19.7336	19.8092	19.6326	19.7012	19.6894	19.4753	19.1953	19.4844	1.75274	0.0505277	-0.379784
A0A0R4J1N2;Q9D2L1	Arylsulfatase K	Arsk	tr|A0A0R4J1N2|A0A0R4J1N2_MOUSE Arylsulfatase K OS=Mus musculus OX=10090 GN=Arsk PE=1 SV=1;sp|Q9D2L1|ARSK_MOUSE Arylsulfatase K OS=Mus musculus OX=10090 GN=Arsk PE=2 SV=2	383	2	2	2	2	2.5	2.5	2.5	63.099	0.0072355	2.1021	2	15.6437	15.5877	15.5863	15.6039	15.8094	15.6358	15.6833	15.592	15.6355	15.6247	15.6554	15.5438	15.8784	15.9369	15.7304	1.4686	0.077391	0.211652
A0A0R4J1P8;D3Z4T5;A0A0R4J1N6;P41242	Non-specific protein-tyrosine kinase;Megakaryocyte-associated tyrosine-protein kinase	Matk	tr|A0A0R4J1P8|A0A0R4J1P8_MOUSE Tyrosine-protein kinase OS=Mus musculus OX=10090 GN=Matk PE=1 SV=1;tr|D3Z4T5|D3Z4T5_MOUSE Tyrosine-protein kinase OS=Mus musculus OX=10090 GN=Matk PE=1 SV=1;tr|A0A0R4J1N6|A0A0R4J1N6_MOUSE Tyrosine-protein kinase OS=Mus muscul	384	4	3	3	3	7.7	7.7	7.7	51.585	0	158.68	3	15.9849	15.8541	15.9301	16.1332	16.0519	16.069	15.7671	16.0571	16.0243	16.071	15.9454	16.1097	15.7193	15.9619	16.0423	0.113097	0.818991	-0.0416508
D3Z0F3;A0A0R4J1N9;P40630	Transcription factor A, mitochondrial	Tfam	tr|D3Z0F3|D3Z0F3_MOUSE Transcription factor A, mitochondrial (Fragment) OS=Mus musculus OX=10090 GN=Tfam PE=1 SV=1;tr|A0A0R4J1N9|A0A0R4J1N9_MOUSE Transcription factor A, mitochondrial OS=Mus musculus OX=10090 GN=Tfam PE=1 SV=1;sp|P40630|TFAM_MOUSE Transcri	385	3	3	3	3	19.6	19.6	19.6	16.678	0	36.065	3	17.2781	17.4863	17.7354	18.0901	17.5245	17.5509	17.7016	17.7121	17.6027	17.9414	17.8582	17.9722	18.0936	18.1857	18.0146	2.66814	0.0150875	0.425826
A0A0R4J1Q0;G5E896;Q3UJB9;D6RE33;F6ZJ27;F6V5I7	Enhancer of mRNA-decapping protein 4	Edc4	tr|A0A0R4J1Q0|A0A0R4J1Q0_MOUSE Enhancer of mRNA-decapping protein 4 OS=Mus musculus OX=10090 GN=Edc4 PE=1 SV=1;tr|G5E896|G5E896_MOUSE Enhancer of mRNA decapping 4, isoform CRA_b OS=Mus musculus OX=10090 GN=Edc4 PE=1 SV=1;sp|Q3UJB9|EDC4_MOUSE Enhancer of mR	386	6	19	19	19	18.1	18.1	18.1	150.65	0	323.31	37	20.119	20.3893	20.4665	20.4159	20.3603	20.4735	20.4	20.3321	20.4903	20.4409	20.1731	20.1654	20.3625	20.3338	20.3196	0.655095	0.309637	-0.0688051
G3X9S2;A0A0R4J1Q7;P06802;E9QQ26	Ectonucleotide pyrophosphatase/phosphodiesterase family member 1;Alkaline phosphodiesterase I;Nucleotide pyrophosphatase	Enpp1	tr|G3X9S2|G3X9S2_MOUSE Ectonucleotide pyrophosphatase/phosphodiesterase 1, isoform CRA_d OS=Mus musculus OX=10090 GN=Enpp1 PE=1 SV=1;tr|A0A0R4J1Q7|A0A0R4J1Q7_MOUSE Ectonucleotide pyrophosphatase/phosphodiesterase 1, isoform CRA_a OS=Mus musculus OX=10090 G	387	4	6	6	6	7.8	7.8	7.8	103.03	0	27.008	7	17.2723	17.3082	16.8407	17.325	17.3027	17.1117	17.259	17.2795	17.3145	17.242	17.4224	17.2497	17.2579	17.6092	17.5239	0.772107	0.251209	0.179385
E9QQ99;D3Z1Y1;A0A0R4J1R1;Q9DBY1	E3 ubiquitin-protein ligase synoviolin	Syvn1	tr|E9QQ99|E9QQ99_MOUSE E3 ubiquitin-protein ligase synoviolin OS=Mus musculus OX=10090 GN=Syvn1 PE=1 SV=1;tr|D3Z1Y1|D3Z1Y1_MOUSE E3 ubiquitin-protein ligase synoviolin OS=Mus musculus OX=10090 GN=Syvn1 PE=1 SV=1;tr|A0A0R4J1R1|A0A0R4J1R1_MOUSE E3 ubiquitin-	388	4	4	4	4	5.7	5.7	5.7	61.446	0	6.6078	5	19.023	18.9487	18.9241	18.7803	18.9116	18.9483	18.9651	18.9793	18.7918	18.9275	18.9419	19.0191	18.6055	18.5955	18.68	1.90713	0.0407128	-0.285058
A0A0R4J1R7;Q9CZL5;A0A1W2P7A4;P61458	Pterin-4-alpha-carbinolamine dehydratase 2	Pcbd2	tr|A0A0R4J1R7|A0A0R4J1R7_MOUSE Pterin-4-alpha-carbinolamine dehydratase 2 OS=Mus musculus OX=10090 GN=Pcbd2 PE=1 SV=1;sp|Q9CZL5|PHS2_MOUSE Pterin-4-alpha-carbinolamine dehydratase 2 OS=Mus musculus OX=10090 GN=Pcbd2 PE=1 SV=2	389	4	4	4	4	40.8	40.8	40.8	11.74	0	9.2113	6	19.5922	19.5919	19.2299	19.3637	19.4345	19.3022	19.3143	19.4346	19.3318	19.4072	19.3246	19.288	19.6284	19.802	19.6784	2.23619	0.0262758	0.342685
A0A0R4J1T9;Q9WU79;F6PYI8;A0A338P738;F6YFQ5	Proline dehydrogenase 1, mitochondrial	Prodh	tr|A0A0R4J1T9|A0A0R4J1T9_MOUSE Proline dehydrogenase OS=Mus musculus OX=10090 GN=Prodh PE=1 SV=1;sp|Q9WU79|PROD_MOUSE Proline dehydrogenase 1, mitochondrial OS=Mus musculus OX=10090 GN=Prodh PE=1 SV=2	391	5	8	8	8	18.1	18.1	18.1	56.734	0	85.86	11	17.2458	17.1893	17.4503	17.5894	17.4047	17.54	17.6124	17.4789	17.4921	17.6013	17.25	17.5537	17.0964	16.9465	17.0875	2.77409	0.0137673	-0.484329
G3X8W7;A0A0R4J1W7;Q8BGZ4	Cell division cycle protein 23 homolog	Cdc23	tr|G3X8W7|G3X8W7_MOUSE CDC23 (Cell division cycle 23, yeast, homolog), isoform CRA_a OS=Mus musculus OX=10090 GN=Cdc23 PE=1 SV=1;tr|A0A0R4J1W7|A0A0R4J1W7_MOUSE CDC23 (Cell division cycle 23, yeast, homolog), isoform CRA_c OS=Mus musculus OX=10090 GN=Cdc23	394	3	7	7	7	11.6	11.6	11.6	65.877	0	14.883	11	20.5776	20.3669	20.748	20.551	20.6335	20.4464	20.6803	20.4003	20.765	20.557	20.4421	20.4263	19.855	19.9038	20.1113	2.08352	0.0317495	-0.65852
A0A0R4J1Y3;Q8BWU5;E9QMF4;E0CXW7;E0CYN9;E0CYK9	Probable tRNA N6-adenosine threonylcarbamoyltransferase	Osgep	tr|A0A0R4J1Y3|A0A0R4J1Y3_MOUSE Probable tRNA N6-adenosine threonylcarbamoyltransferase OS=Mus musculus OX=10090 GN=Osgep PE=1 SV=1;sp|Q8BWU5|OSGEP_MOUSE Probable tRNA N6-adenosine threonylcarbamoyltransferase OS=Mus musculus OX=10090 GN=Osgep PE=1 SV=2;tr|	395	6	7	7	7	25.4	25.4	25.4	36.346	0	115.46	17	18.4962	18.5043	18.4721	18.1502	18.4461	18.4336	18.4333	18.377	18.4796	18.4694	18.517	18.3918	18.4337	18.4959	18.5773	0.63877	0.319014	0.0723178
A0A0R4J1Z3;Q9CR67;E0CXY5;A0A0J9YV78;Q9CZM3	Transmembrane protein 33	Tmem33	tr|A0A0R4J1Z3|A0A0R4J1Z3_MOUSE Transmembrane protein 33 OS=Mus musculus OX=10090 GN=Tmem33 PE=1 SV=1;sp|Q9CR67|TMM33_MOUSE Transmembrane protein 33 OS=Mus musculus OX=10090 GN=Tmem33 PE=1 SV=1	396	5	3	3	3	16.3	16.3	16.3	27.932	0	62.366	8	16.7105	16.6756	16.7479	16.8539	16.9503	16.7926	16.8012	16.7771	16.716	16.6927	16.5322	16.5958	16.5023	16.456	16.5553	2.61076	0.0161312	-0.260267
A0A0R4J205;Q8C1Z8;E0CZ56;E0CY61;E9Q663	tRNA methyltransferase 10 homolog A	Trmt10a	tr|A0A0R4J205|A0A0R4J205_MOUSE tRNA methyltransferase 10 homolog A OS=Mus musculus OX=10090 GN=Trmt10a PE=1 SV=1;sp|Q8C1Z8|TM10A_MOUSE tRNA methyltransferase 10 homolog A OS=Mus musculus OX=10090 GN=Trmt10a PE=2 SV=2;tr|E0CZ56|E0CZ56_MOUSE tRNA methyltrans	397	5	5	5	5	15.5	15.5	15.5	38.226	0	79.82	9	17.4949	17.5875	17.4631	17.377	17.5265	17.5046	17.479	17.5744	17.5513	17.4613	17.5595	17.4616	17.6476	17.558	17.6036	0.816539	0.232324	0.0681941
A0A0R4J212;O35177	Enhancer of filamentation 1	Nedd9	tr|A0A0R4J212|A0A0R4J212_MOUSE Enhancer of filamentation 1 OS=Mus musculus OX=10090 GN=Nedd9 PE=1 SV=1;sp|O35177|CASL_MOUSE Enhancer of filamentation 1 OS=Mus musculus OX=10090 GN=Nedd9 PE=1 SV=2	399	2	9	9	9	11.8	11.8	11.8	93.057	0	141.9	11	17.5709	17.7785	17.78	17.6516	17.7247	17.7198	17.6197	17.6718	17.6788	17.7049	17.7077	17.5312	17.7543	17.6993	17.66	0.653145	0.310652	0.047774
A0A0R4J215;Q3UFS4	G patch domain-containing protein 11	Gpatch11	tr|A0A0R4J215|A0A0R4J215_MOUSE G patch domain-containing protein 11 OS=Mus musculus OX=10090 GN=Gpatch11 PE=1 SV=1;sp|Q3UFS4|GPT11_MOUSE G patch domain-containing protein 11 OS=Mus musculus OX=10090 GN=Gpatch11 PE=1 SV=2	400	2	2	2	2	6.8	6.8	6.8	30.825	0	4.3868	3	14.6421	14.685	14.9562	14.8245	14.7451	14.6294	14.5926	14.7429	14.7931	14.8767	14.8819	15.0106	15.3911	15.4282	15.3972	3.46381	0.00798389	0.695961
A0A0R4J217;D3YTV3;Q9DBV3	Probable ATP-dependent RNA helicase DHX34	Dhx34	tr|A0A0R4J217|A0A0R4J217_MOUSE Probable ATP-dependent RNA helicase DHX34 OS=Mus musculus OX=10090 GN=Dhx34 PE=1 SV=1;tr|D3YTV3|D3YTV3_MOUSE Probable ATP-dependent RNA helicase DHX34 OS=Mus musculus OX=10090 GN=Dhx34 PE=1 SV=1;sp|Q9DBV3|DHX34_MOUSE Probable	401	3	2	2	2	3.6	3.6	3.6	128.62	0	18.164	3	14.6632	14.6473	14.7448	14.5827	14.7575	14.6205	14.7144	14.635	14.7627	14.6296	14.754	14.6523	14.5891	14.5427	14.4018	1.33638	0.0962134	-0.192845
A0A0R4J233;A0A1W2P6J7;Q8C650;A0A1W2P866	Septin-10	45179	tr|A0A0R4J233|A0A0R4J233_MOUSE Septin 10 OS=Mus musculus OX=10090 GN=Sept10 PE=1 SV=1;tr|A0A1W2P6J7|A0A1W2P6J7_MOUSE Septin 10 OS=Mus musculus OX=10090 GN=Sept10 PE=1 SV=1;sp|Q8C650|SEP10_MOUSE Septin-10 OS=Mus musculus OX=10090 GN=Septin10 PE=1 SV=1	402	4	3	2	2	10.8	8.7	8.7	49.829	0	140.42	2	13.2675	13.3293	12.912	13.0331	13.064	13.2944	12.8536	13.1278	13.0951	13.1928	13.1448	13.439	13.2781	13.3321	13.0507	0.730926	0.270627	0.194817
A0A0R4J243;Q8BR65	Sin3 histone deacetylase corepressor complex component SDS3	Suds3	tr|A0A0R4J243|A0A0R4J243_MOUSE Sin3 histone deacetylase corepressor complex component SDS3 OS=Mus musculus OX=10090 GN=Suds3 PE=1 SV=1;sp|Q8BR65|SDS3_MOUSE Sin3 histone deacetylase corepressor complex component SDS3 OS=Mus musculus OX=10090 GN=Suds3 PE=1 S	403	2	3	3	3	10.2	10.2	10.2	38.801	0	204.71	6	15.1248	15.0703	14.8416	15.3875	15.1583	15.2079	15.4248	15.5268	15.219	15.4433	15.3011	15.5786	15.5922	15.8739	15.5289	0.920532	0.19405	0.274769
A0A0R4J254;Q9ESJ0	Exportin-4	Xpo4	tr|A0A0R4J254|A0A0R4J254_MOUSE Exportin-4 OS=Mus musculus OX=10090 GN=Xpo4 PE=1 SV=1;sp|Q9ESJ0|XPO4_MOUSE Exportin-4 OS=Mus musculus OX=10090 GN=Xpo4 PE=1 SV=2	404	2	14	14	14	16.4	16.4	16.4	129.96	0	39.667	20	18.5178	18.6132	18.5974	18.6346	18.5992	18.6971	18.6149	18.6325	18.586	18.6304	18.4652	18.6121	18.3607	18.4379	18.4627	2.32378	0.0231481	-0.19069
A0A0R4J256;P28076	Proteasome subunit beta type-9	Psmb9	tr|A0A0R4J256|A0A0R4J256_MOUSE Proteasome subunit beta OS=Mus musculus OX=10090 GN=Psmb9 PE=1 SV=1;sp|P28076|PSB9_MOUSE Proteasome subunit beta type-9 OS=Mus musculus OX=10090 GN=Psmb9 PE=1 SV=1	405	2	4	4	3	23.7	23.7	19.2	23.325	0	23.964	17	20.0847	20.1387	20.0776	20.0101	20.1449	20.1817	20.0851	20.0276	20.0705	20.0427	20.0868	19.8751	20.371	20.2587	20.2926	2.55742	0.017074	0.246393
A0A0R4J259;Q7TMK9;G3UZI2;G3V018;G3UZ48;G3UXJ6;G3UWM1;G3XA76;G3UXU5	Heterogeneous nuclear ribonucleoprotein Q	Syncrip	tr|A0A0R4J259|A0A0R4J259_MOUSE Heterogeneous nuclear ribonucleoprotein Q OS=Mus musculus OX=10090 GN=Syncrip PE=1 SV=1;sp|Q7TMK9|HNRPQ_MOUSE Heterogeneous nuclear ribonucleoprotein Q OS=Mus musculus OX=10090 GN=Syncrip PE=1 SV=2;tr|G3UZI2|G3UZI2_MOUSE Hete	406	9	21	21	17	43.7	43.7	36.7	62.543	0	323.31	85	21.7023	21.6372	21.4788	21.2784	21.5578	21.3891	21.4993	21.5419	21.538	21.4647	21.7084	21.3869	21.7376	21.7088	21.6771	2.91656	0.01202	0.181454
A0A0R4J260;B2RRE7	OTU domain-containing protein 4	Otud4	tr|A0A0R4J260|A0A0R4J260_MOUSE OTU domain-containing protein 4 OS=Mus musculus OX=10090 GN=Otud4 PE=1 SV=1;sp|B2RRE7|OTUD4_MOUSE OTU domain-containing protein 4 OS=Mus musculus OX=10090 GN=Otud4 PE=1 SV=1	407	2	12	12	12	14	14	14	122.93	0	145.62	16	18.0039	18.1106	17.7888	17.9151	17.8299	17.7873	17.921	18.0148	17.7049	17.9207	17.9044	17.9177	17.9165	18.0591	17.8799	0.268164	0.622643	0.071593
A0A0R4J269;Q9R007	C-type lectin domain family 5 member A	Clec5a	tr|A0A0R4J269|A0A0R4J269_MOUSE C-type lectin domain family 5 member A OS=Mus musculus OX=10090 GN=Clec5a PE=1 SV=1;sp|Q9R007|CLC5A_MOUSE C-type lectin domain family 5 member A OS=Mus musculus OX=10090 GN=Clec5a PE=1 SV=2	408	2	5	5	5	37.2	37.2	37.2	18.926	0	12.351	6	17.2019	16.9621	17.1925	17.1478	17.0252	17.0384	17.1951	16.918	17.1102	17.1952	17.4196	17.3539	17.7373	17.6375	17.7865	2.64729	0.0155025	0.645978
G3UX82;G3UZ39;A0A0R4J288;O70348;G3UZP8;G3UYP2;G3UWP7	Decapping and exoribonuclease protein	Dxo	tr|G3UX82|G3UX82_MOUSE Decapping and exoribonuclease protein OS=Mus musculus OX=10090 GN=Dxo PE=1 SV=1;tr|G3UZ39|G3UZ39_MOUSE Decapping and exoribonuclease protein (Fragment) OS=Mus musculus OX=10090 GN=Dxo PE=1 SV=1;tr|A0A0R4J288|A0A0R4J288_MOUSE DOM-3 ho	409	7	3	3	3	17.1	17.1	17.1	28.292	0	6.7621	4	16.0039	16.2662	16.1876	16.127	16.0316	16.0623	16.0798	16.0525	16.278	16.322	16.1909	15.9591	16.2575	16.0898	16.089	0.0323436	0.945853	0.00867526
A0A0R4J293;Q9JLF6;A0A2I3BS02;A0A2I3BQN2;A0A2I3BRW9	Protein-glutamine gamma-glutamyltransferase K	Tgm1	tr|A0A0R4J293|A0A0R4J293_MOUSE Protein-glutamine gamma-glutamyltransferase K OS=Mus musculus OX=10090 GN=Tgm1 PE=1 SV=1;sp|Q9JLF6|TGM1_MOUSE Protein-glutamine gamma-glutamyltransferase K OS=Mus musculus OX=10090 GN=Tgm1 PE=1 SV=2	410	5	12	12	12	18.4	18.4	18.4	89.795	0	96.01	17	19.534	19.7094	19.6309	19.625	19.6883	19.7652	19.6511	19.6658	19.6284	19.5788	19.6855	19.6558	19.7645	19.7625	19.7819	3.19836	0.00917789	0.121208
E9PUG7;A0A0R4J298;Q61211;Q8C8I3;M0QWK9	Eukaryotic translation initiation factor 2D	Eif2d	tr|E9PUG7|E9PUG7_MOUSE Eukaryotic translation initiation factor 2D OS=Mus musculus OX=10090 GN=Eif2d PE=1 SV=1;tr|A0A0R4J298|A0A0R4J298_MOUSE Eukaryotic translation initiation factor 2D OS=Mus musculus OX=10090 GN=Eif2d PE=1 SV=1;sp|Q61211|EIF2D_MOUSE Euka	411	5	8	8	8	22.3	22.3	22.3	60.877	0	39.688	15	18.4914	18.3752	18.3396	18.2885	18.2387	18.2745	18.3052	18.3681	18.4047	18.3933	18.5256	18.5433	18.6533	18.7039	18.6235	2.88982	0.012311	0.300868
A0A0R4J2B0;V9GX43;S4R2U7;S4R1S7;E9QA47;Q9Z0H4;S4R2L5;S4R2J2;A3KGT0;S4R2S7	CUGBP Elav-like family member 2	Celf2	tr|A0A0R4J2B0|A0A0R4J2B0_MOUSE CUGBP Elav-like family member 2 OS=Mus musculus OX=10090 GN=Celf2 PE=1 SV=1;tr|V9GX43|V9GX43_MOUSE CUGBP Elav-like family member 2 (Fragment) OS=Mus musculus OX=10090 GN=Celf2 PE=1 SV=1;tr|S4R2U7|S4R2U7_MOUSE CUGBP Elav-like	412	10	8	8	5	21.1	21.1	13.2	46.607	0	302.43	24	20.9902	21.0362	20.8646	20.9462	20.9376	20.9122	20.8598	20.979	20.9579	20.8141	21.1106	21.1625	21.2816	21.2796	21.1809	2.50399	0.0182453	0.31513
A0A0R4J2B2;Q6WVG3;Q8C7J6;Q50H33	BTB/POZ domain-containing protein KCTD12	Kctd12	tr|A0A0R4J2B2|A0A0R4J2B2_MOUSE BTB/POZ domain-containing protein KCTD12 OS=Mus musculus OX=10090 GN=Kctd12 PE=1 SV=1;sp|Q6WVG3|KCD12_MOUSE BTB/POZ domain-containing protein KCTD12 OS=Mus musculus OX=10090 GN=Kctd12 PE=1 SV=1	414	4	7	7	7	29.1	29.1	29.1	35.888	0	69.529	14	19.9352	19.8052	19.9994	19.8075	19.7108	19.7181	19.8999	19.7224	19.8132	19.8641	19.9505	19.7528	19.5751	19.5519	19.6939	1.41297	0.0848739	-0.204894
A0A0U1RNK7;E9PX48;A2A9M5;A2A9M4;Q8R1A4;A0A0U1RNY4;A2AW79;F6ZJ55;A0A0U1RP53	Dedicator of cytokinesis protein 7	Dock7	tr|A0A0U1RNK7|A0A0U1RNK7_MOUSE Dedicator of cytokinesis protein 7 OS=Mus musculus OX=10090 GN=Dock7 PE=1 SV=1;tr|E9PX48|E9PX48_MOUSE Dedicator of cytokinesis protein 7 OS=Mus musculus OX=10090 GN=Dock7 PE=1 SV=2;tr|A2A9M5|A2A9M5_MOUSE Dedicator of cytokine	417	9	17	15	14	9.5	8.6	8.3	238.09	0	76.178	18	19.2962	19.1466	19.2868	19.2306	19.1846	19.3015	19.2638	19.3184	19.2434	19.2139	19.1334	19.2813	19.1034	19.032	19.0424	2.62157	0.0159105	-0.215965
A0A0U1RNL7;A0A0U1RPT4;O55028;D3Z7R0;A0A0U1RQ97;A0A0U1RQ50	[3-methyl-2-oxobutanoate dehydrogenase [lipoamide]] kinase, mitochondrial	Bckdk	tr|A0A0U1RNL7|A0A0U1RNL7_MOUSE Protein-serine/threonine kinase OS=Mus musculus OX=10090 GN=Bckdk PE=1 SV=1;tr|A0A0U1RPT4|A0A0U1RPT4_MOUSE Protein-serine/threonine kinase OS=Mus musculus OX=10090 GN=Bckdk PE=1 SV=1;sp|O55028|BCKD_MOUSE [3-methyl-2-oxobutano	419	6	3	3	3	11.3	11.3	11.3	37.98	0.0001681	4.0421	3	17.3752	17.4621	17.5837	17.4104	17.4405	17.5328	17.5086	17.2864	17.5482	17.3621	16.9718	17.2624	17.4102	17.5596	17.7362	0.412814	0.478635	0.120963
A0A0U1RNN5;P15702	Leukosialin	Spn	tr|A0A0U1RNN5|A0A0U1RNN5_MOUSE Leukosialin (Fragment) OS=Mus musculus OX=10090 GN=Spn PE=1 SV=1;sp|P15702|LEUK_MOUSE Leukosialin OS=Mus musculus OX=10090 GN=Spn PE=1 SV=1	420	2	2	2	2	19.3	19.3	19.3	14.547	0	97.922	5	14.8362	15.3322	14.5274	15.8495	14.7497	15.4372	15.0945	15.1322	15.3196	14.3195	14.685	14.7554	15.3362	14.8817	14.7653	0.427619	0.466795	-0.18772
A0A0U1RNN7;A0A0U1RPW3;Q8BMB0;A0A0U1RPK1	Protein EMSY	Emsy	tr|A0A0U1RNN7|A0A0U1RNN7_MOUSE BRCA2-interacting transcriptional repressor EMSY (Fragment) OS=Mus musculus OX=10090 GN=Emsy PE=1 SV=2;tr|A0A0U1RPW3|A0A0U1RPW3_MOUSE BRCA2-interacting transcriptional repressor EMSY (Fragment) OS=Mus musculus OX=10090 GN=Ems	421	4	3	3	3	7.3	7.3	7.3	33.767	0.00016639	3.8395	3	15.8138	15.6484	16.0597	15.941	15.8034	15.7889	16.0477	15.7667	15.9345	15.9917	16.0275	16.1145	15.9036	15.9415	16.0638	0.218969	0.680043	0.0533291
A0A0U1RPG9;A0A0U1RNX4;Q3TLD5	Unconventional prefoldin RPB5 interactor	Uri1	tr|A0A0U1RPG9|A0A0U1RPG9_MOUSE Unconventional prefoldin RPB5 interactor (Fragment) OS=Mus musculus OX=10090 GN=Uri1 PE=1 SV=1;tr|A0A0U1RNX4|A0A0U1RNX4_MOUSE Unconventional prefoldin RPB5 interactor (Fragment) OS=Mus musculus OX=10090 GN=Uri1 PE=1 SV=1;sp|Q	424	3	5	5	5	11.6	11.6	11.6	58.488	0	21.86	7	18.5269	18.2737	18.4072	18.464	18.3388	18.3117	18.4743	18.4047	18.3462	18.6504	18.627	18.7219	18.9335	18.9905	18.8706	3.3036	0.00865087	0.523151
A0A0U1RP06;P51612	DNA repair protein complementing XP-C cells homolog	Xpc	tr|A0A0U1RP06|A0A0U1RP06_MOUSE DNA repair protein-complementing XP-C cells homolog (Fragment) OS=Mus musculus OX=10090 GN=Xpc PE=1 SV=1;sp|P51612|XPC_MOUSE DNA repair protein complementing XP-C cells homolog OS=Mus musculus OX=10090 GN=Xpc PE=1 SV=2	425	2	2	2	2	3.4	3.4	3.4	77.898	0.00016753	3.9831	3	12.0949	11.8715	11.4298	11.3622	11.4877	11.73	11.4995	11.3724	11.8689	11.3591	11.6382	12.1881	11.9358	11.464	11.9449	0.389832	0.498844	0.201275
A0A0U1RP13;Q8VDP6;A0A0U1RP60;A0A0U1RNI6;A0A0U1RPV3;A0A0U1RQ57	CDP-diacylglycerol--inositol 3-phosphatidyltransferase	Cdipt	tr|A0A0U1RP13|A0A0U1RP13_MOUSE CDP-diacylglycerol--inositol 3-phosphatidyltransferase OS=Mus musculus OX=10090 GN=Cdipt PE=1 SV=1;sp|Q8VDP6|CDIPT_MOUSE CDP-diacylglycerol--inositol 3-phosphatidyltransferase OS=Mus musculus OX=10090 GN=Cdipt PE=1 SV=1	426	6	3	3	3	18.4	18.4	18.4	20.292	0.00016485	3.6038	3	17.0433	17.153	16.9729	16.9773	17.1607	17.1679	17.0314	17.2625	17.059	16.9878	17.0357	16.9599	16.6847	16.7546	16.6837	2.23194	0.0263481	-0.40998
A0A0U1RP47;A0A0U1RQ85;P22682;A0A0X1KG61;A0A0U1RP17;A0A0U1RP95	E3 ubiquitin-protein ligase CBL	Cbl	tr|A0A0U1RP47|A0A0U1RP47_MOUSE E3 ubiquitin-protein ligase CBL OS=Mus musculus OX=10090 GN=Cbl PE=1 SV=1;tr|A0A0U1RQ85|A0A0U1RQ85_MOUSE E3 ubiquitin-protein ligase CBL OS=Mus musculus OX=10090 GN=Cbl PE=1 SV=1;sp|P22682|CBL_MOUSE E3 ubiquitin-protein ligas	427	6	7	7	7	10.5	10.5	10.5	98.317	0	141.09	12	18.6344	18.5314	18.3298	18.1501	18.4012	18.2546	18.4307	18.2962	18.4425	18.4411	18.4067	18.4574	18.6542	18.34	18.3435	0.187881	0.719471	0.0561447
A0A0U1RP59;Q9JL16	Interferon-stimulated gene 20 kDa protein	Isg20	tr|A0A0U1RP59|A0A0U1RP59_MOUSE Interferon-stimulated gene 20 kDa protein OS=Mus musculus OX=10090 GN=Isg20 PE=1 SV=1;sp|Q9JL16|ISG20_MOUSE Interferon-stimulated gene 20 kDa protein OS=Mus musculus OX=10090 GN=Isg20 PE=1 SV=1	428	2	2	2	2	12.4	12.4	12.4	16.501	0	5.8159	3	18.9866	18.8182	19.006	18.7503	18.8744	18.8359	18.8264	18.8074	18.9652	18.7803	18.8622	18.7747	18.8736	18.8256	18.8626	0.0847925	0.861417	-0.012399
A0A0U1RP62;Q9BCZ4;A0A0U1RPI8;A0A0U1RQ25	Selenoprotein S	Vimp	tr|A0A0U1RP62|A0A0U1RP62_MOUSE Histocompatibility 47, isoform CRA_b OS=Mus musculus OX=10090 GN=Selenos PE=1 SV=1;sp|Q9BCZ4|SELS_MOUSE Selenoprotein S OS=Mus musculus OX=10090 GN=Selenos PE=1 SV=3;tr|A0A0U1RPI8|A0A0U1RPI8_MOUSE Selenoprotein S OS=Mus muscu	429	4	4	4	4	31.6	31.6	31.6	21.188	0	32.772	6	14.9522	14.7127	15.2839	15.5167	15.0928	14.9849	15.1436	15.1211	15.1101	15.1629	15.229	15.2744	15.2407	15.1784	15.2112	1.84722	0.0442796	0.085186
A0A0U1RP81;A0A1B0GX08;E9PVS5	0	0	tr|A0A0U1RP81|A0A0U1RP81_MOUSE MICOS complex subunit MIC60 OS=Mus musculus OX=10090 GN=Immt PE=1 SV=1	430	3	20	2	2	39.5	7.8	7.8	53.717	0	15.517	6	17.8553	17.7696	18.0257	17.7352	18.056	17.6588	17.7312	17.8324	18.1183	17.8207	17.9462	17.8376	17.9538	17.8372	18.0428	0.144218	0.775827	0.0506217
A0A0U1RPD8;Q8K284;A0A0U1RNV0;A0A0U1RNK8;A0A0U1RP70	General transcription factor 3C polypeptide 1	Gtf3c1	tr|A0A0U1RPD8|A0A0U1RPD8_MOUSE General transcription factor 3C polypeptide 1 OS=Mus musculus OX=10090 GN=Gtf3c1 PE=1 SV=1;sp|Q8K284|TF3C1_MOUSE General transcription factor 3C polypeptide 1 OS=Mus musculus OX=10090 GN=Gtf3c1 PE=1 SV=2	431	5	5	5	5	2.7	2.7	2.7	226.76	0	9.1507	5	16.0223	16.1503	16.1341	16.3003	16.1397	16.0788	16.2511	16.2553	16.0154	16.2427	16.136	16.25	15.7799	15.8946	15.9255	1.55811	0.0678932	-0.307284
A0A0U1RPF3;Q9Z0F4;A0A0U1RNH3;D3YY46;Q8C2K4	Calcium and integrin-binding protein 1	Cib1	tr|A0A0U1RPF3|A0A0U1RPF3_MOUSE Calcium and integrin binding 1 (Calmyrin), isoform CRA_a OS=Mus musculus OX=10090 GN=Cib1 PE=1 SV=1;sp|Q9Z0F4|CIB1_MOUSE Calcium and integrin-binding protein 1 OS=Mus musculus OX=10090 GN=Cib1 PE=1 SV=3	432	5	3	3	3	22	22	22	21.206	0	26.153	3	14.1207	14.0655	14.6038	14.5707	14.2481	14.3326	14.3656	14.685	14.266	14.302	13.7976	14.2908	14.2613	14.1343	13.8072	0.937982	0.187885	-0.371293
A0A0U1RPL0;Q7TQH0;E9Q5Q0;Q3TGG2;J3QP59	Ataxin-2-like protein	Atxn2l	tr|A0A0U1RPL0|A0A0U1RPL0_MOUSE Ataxin-2-like protein OS=Mus musculus OX=10090 GN=Atxn2l PE=1 SV=1;sp|Q7TQH0|ATX2L_MOUSE Ataxin-2-like protein OS=Mus musculus OX=10090 GN=Atxn2l PE=1 SV=1;tr|E9Q5Q0|E9Q5Q0_MOUSE Ataxin-2-like protein (Fragment) OS=Mus muscul	434	5	16	16	16	15.6	15.6	15.6	115.26	0	38.641	27	21.1763	21.1909	21.2369	21.1533	21.0828	21.1585	21.0333	21.2003	21.153	21.1469	21.3403	21.3756	21.2066	21.1456	21.0449	0.0167485	0.971627	0.00345802
A0A0U1RPM2;P16879;A0A0U1RNL3;A0A0U1RPB9;A0A0U1RQ80	Tyrosine-protein kinase Fes/Fps	Fes	tr|A0A0U1RPM2|A0A0U1RPM2_MOUSE Tyrosine-protein kinase OS=Mus musculus OX=10090 GN=Fes PE=1 SV=1;sp|P16879|FES_MOUSE Tyrosine-protein kinase Fes/Fps OS=Mus musculus OX=10090 GN=Fes PE=1 SV=2;tr|A0A0U1RNL3|A0A0U1RNL3_MOUSE Feline sarcoma oncogene, isoform C	435	5	12	12	12	17.4	17.4	17.4	93.52	0	57.448	18	20.7477	20.4264	20.7567	20.6497	20.8455	20.7127	20.8109	20.3808	20.777	20.4745	20.4678	20.5323	20.3651	20.1816	20.3488	1.1215	0.136718	-0.357745
A0A0U1RPN1;Q8BHL3	TBC1 domain family member 10B	Tbc1d10b	tr|A0A0U1RPN1|A0A0U1RPN1_MOUSE TBC1 domain family member 10B (Fragment) OS=Mus musculus OX=10090 GN=Tbc1d10b PE=1 SV=1;sp|Q8BHL3|TB10B_MOUSE TBC1 domain family member 10B OS=Mus musculus OX=10090 GN=Tbc1d10b PE=1 SV=2	436	2	2	2	2	11.6	11.6	11.6	22.063	0.00063573	2.8772	4	15.7988	15.7097	15.8003	15.9188	15.8245	16.0888	15.8474	15.919	15.8364	15.7974	15.7496	15.9346	16.4359	16.26	16.1519	2.05877	0.033058	0.415053
A0A0U1RPV7;Q3TZX8	Polynucleotide 5-hydroxyl-kinase NOL9	Nol9	tr|A0A0U1RPV7|A0A0U1RPV7_MOUSE Polynucleotide 5-hydroxyl-kinase NOL9 (Fragment) OS=Mus musculus OX=10090 GN=Nol9 PE=1 SV=1;sp|Q3TZX8|NOL9_MOUSE Polynucleotide 5-hydroxyl-kinase NOL9 OS=Mus musculus OX=10090 GN=Nol9 PE=1 SV=1	437	2	2	2	2	5	5	5	40.905	0.0003198	2.9849	2	15.2471	15.2158	15.1658	15.199	15.2022	15.2666	15.3292	15.2573	15.0459	15.2935	15.2613	15.2978	14.8364	15.0671	14.8877	1.19739	0.12072	-0.280417
Q921J4;A0A0U1RQ37;A0A0U1RQ22	Ubiquitin-conjugating enzyme E2 S	Ube2s	sp|Q921J4|UBE2S_MOUSE Ubiquitin-conjugating enzyme E2 S OS=Mus musculus OX=10090 GN=Ube2s PE=1 SV=1;tr|A0A0U1RQ37|A0A0U1RQ37_MOUSE MCG20927, isoform CRA_b OS=Mus musculus OX=10090 GN=Ube2s PE=1 SV=1	439	3	4	4	4	32.7	32.7	32.7	24.183	0	93.465	8	16.3492	16.4239	16.4066	16.3215	16.3141	16.4282	16.2194	16.4653	16.3498	16.4528	16.4494	16.4321	16.5612	16.6933	16.4841	1.17771	0.124585	0.234683
A0A0U1RQ65;Q3UHK8;B7ZC94;B1ATC3;Q3UHC0	Trinucleotide repeat-containing gene 6A protein	Tnrc6a	tr|A0A0U1RQ65|A0A0U1RQ65_MOUSE Trinucleotide repeat-containing gene 6A protein (Fragment) OS=Mus musculus OX=10090 GN=Tnrc6a PE=1 SV=1;sp|Q3UHK8|TNR6A_MOUSE Trinucleotide repeat-containing gene 6A protein OS=Mus musculus OX=10090 GN=Tnrc6a PE=1 SV=2	440	5	4	4	4	3.6	3.6	3.6	150.29	0	165.57	5	16.0543	16.284	16.2534	16.2802	16.2877	16.2817	16.026	16.2802	16.2642	15.9755	16.2862	16.2659	16.4399	16.2959	16.3823	0.924542	0.192536	0.182536
A0A0U1RQB6;F8VPR5;P45481;A0A0U1RPL2;A0A0U1RP23	CREB-binding protein	Crebbp	tr|A0A0U1RQB6|A0A0U1RQB6_MOUSE CREB-binding protein OS=Mus musculus OX=10090 GN=Crebbp PE=1 SV=1;tr|F8VPR5|F8VPR5_MOUSE CREB-binding protein OS=Mus musculus OX=10090 GN=Crebbp PE=1 SV=1;sp|P45481|CBP_MOUSE CREB-binding protein OS=Mus musculus OX=10090 GN=C	441	5	9	6	5	4.3	3.2	2.8	261.21	0	107.35	7	15.7242	15.6699	15.7871	15.7066	15.5135	15.3158	15.8131	15.4005	15.6984	15.8716	16.0801	15.8866	15.8526	15.9817	16.0083	1.10478	0.141075	0.310175
A0A0X1KG66;A0A0X1KG67;Q3TAS6;D3Z665	ER membrane protein complex subunit 10	Emc10	tr|A0A0X1KG66|A0A0X1KG66_MOUSE ER membrane protein complex subunit 10 OS=Mus musculus OX=10090 GN=Emc10 PE=1 SV=1;tr|A0A0X1KG67|A0A0X1KG67_MOUSE ER membrane protein complex subunit 10 OS=Mus musculus OX=10090 GN=Emc10 PE=1 SV=1;sp|Q3TAS6|EMC10_MOUSE ER mem	442	4	2	2	2	6.4	6.4	6.4	27.821	0.00016442	3.5543	2	15.4584	15.2215	14.7964	14.4771	14.8099	14.5072	15.0525	15.2491	14.7318	15.2878	14.7744	14.9619	15.1999	15.2442	15.2659	0.673581	0.299824	0.225529
A0A140LHA2;Q9WVA3;A0A140LIM5;A0A140LJ21;A0A140LI47	Mitotic checkpoint protein BUB3	Bub3	tr|A0A140LHA2|A0A140LHA2_MOUSE Mitotic checkpoint protein BUB3 OS=Mus musculus OX=10090 GN=Bub3 PE=1 SV=1;sp|Q9WVA3|BUB3_MOUSE Mitotic checkpoint protein BUB3 OS=Mus musculus OX=10090 GN=Bub3 PE=1 SV=2	443	5	13	13	12	40.1	40.1	40.1	36.766	0	220.61	31	21.6819	21.6883	21.5971	21.5608	21.6818	21.6774	21.5508	21.6063	21.6556	21.642	21.6597	21.6082	21.7755	21.8076	21.6356	1.04486	0.156297	0.135369
A0A140LIH0;A0A140LHQ0;A0A140LHG7;Q8VCB2;A0A140LHI1	Mediator of RNA polymerase II transcription subunit 25	Med25	tr|A0A140LIH0|A0A140LIH0_MOUSE Mediator of RNA polymerase II transcription subunit 25 (Fragment) OS=Mus musculus OX=10090 GN=Med25 PE=1 SV=1;tr|A0A140LHQ0|A0A140LHQ0_MOUSE Mediator of RNA polymerase II transcription subunit 25 OS=Mus musculus OX=10090 GN=M	444	5	2	2	2	4.8	4.8	4.8	63.378	0	4.7882	3	18.0674	17.9863	18.2061	18.2019	17.9378	18.0945	17.9824	17.9695	17.9321	18.0995	18.0412	18.1525	18.0919	17.9415	18.0825	0.69103	0.290129	0.0773023
A0A140LJ01;A0A140LHG8;Q9CYN2;A0A140LIK0;A0A140LHR3;A0A140LJG6;A0A140LHW5	Signal peptidase complex subunit 2	Spcs2	tr|A0A140LJ01|A0A140LJ01_MOUSE Signal peptidase complex subunit 2 (Fragment) OS=Mus musculus OX=10090 GN=Spcs2 PE=1 SV=1;tr|A0A140LHG8|A0A140LHG8_MOUSE Signal peptidase complex subunit 2 OS=Mus musculus OX=10090 GN=Spcs2 PE=1 SV=1;sp|Q9CYN2|SPCS2_MOUSE Sig	445	7	6	6	6	34.1	34.1	34.1	28.078	0	105.23	13	20.2761	20.2687	20.1477	20.231	20.2733	20.2461	20.2479	20.3692	20.1876	20.2014	20.0737	20.1432	19.7834	19.8983	19.8863	2.50758	0.0181967	-0.412205
A0A140LHL5;Q8VDQ8	NAD-dependent protein deacetylase sirtuin-2	Sirt2	tr|A0A140LHL5|A0A140LHL5_MOUSE NAD-dependent protein deacetylase OS=Mus musculus OX=10090 GN=Sirt2 PE=1 SV=1;sp|Q8VDQ8|SIR2_MOUSE NAD-dependent protein deacetylase sirtuin-2 OS=Mus musculus OX=10090 GN=Sirt2 PE=1 SV=2	446	2	8	8	8	28.5	28.5	28.5	39.425	0	85.891	14	18.2334	18.1392	18.0697	17.7262	17.7856	17.8354	18.2161	18.1703	17.9093	18.04	18.091	18.196	18.1007	18.1748	17.9615	0.0593914	0.901164	-0.0195802
Q91VM3;A0A140LHZ1;A0A140LJJ0;A0A140LJ16;F6YHS5;F7CAT9;A0A140LHM4;F6Q8K5;A0A0A0MQH0;F6QP00;A2AEV2;A0A140LJ78;A0A140LHK6;A0A140LJ74;A0A140LHQ5;S4R186;A0A140LIN0;A0A140LJC8;A0A140LI37;A0A140LHC1;A2AEV5;A0A140LJG8	WD repeat domain phosphoinositide-interacting protein 4	Wdr45	sp|Q91VM3|WIPI4_MOUSE WD repeat domain phosphoinositide-interacting protein 4 OS=Mus musculus OX=10090 GN=Wdr45 PE=1 SV=1;tr|A0A140LHZ1|A0A140LHZ1_MOUSE WD repeat domain phosphoinositide-interacting protein 4 (Fragment) OS=Mus musculus OX=10090 GN=Wdr45 PE	448	22	4	4	4	16.4	16.4	16.4	39.787	0	37.279	6	17.8239	17.8299	17.5133	17.5794	17.7197	17.8218	17.9793	17.9133	17.8392	17.7324	18.1657	17.8325	17.7794	18.1647	17.9768	0.20577	0.695937	0.0630302
Q70IV5;A0A140LHQ9;A0A140LJ79	Synemin	Synm	sp|Q70IV5|SYNEM_MOUSE Synemin OS=Mus musculus OX=10090 GN=Synm PE=1 SV=2;tr|A0A140LHQ9|A0A140LHQ9_MOUSE Synemin OS=Mus musculus OX=10090 GN=Synm PE=1 SV=1;tr|A0A140LJ79|A0A140LJ79_MOUSE Synemin OS=Mus musculus OX=10090 GN=Synm PE=1 SV=1	450	3	2	2	2	2.8	2.8	2.8	173.21	0.0034003	2.4513	2	16.7883	16.6794	16.8452	16.6978	16.7208	16.506	16.8112	16.7413	16.7219	16.8244	16.7186	16.8983	16.6907	16.7665	16.7556	0.222734	0.675975	-0.0205301
A0A140LHT6;E9QPQ8;A0A140LI38;A0A140LHD4;Q8JZS9;A0A140LI40	39S ribosomal protein L48, mitochondrial	Mrpl48	tr|A0A140LHT6|A0A140LHT6_MOUSE 39S ribosomal protein L48, mitochondrial OS=Mus musculus OX=10090 GN=Mrpl48 PE=1 SV=1;tr|E9QPQ8|E9QPQ8_MOUSE 39S ribosomal protein L48, mitochondrial OS=Mus musculus OX=10090 GN=Mrpl48 PE=1 SV=1;tr|A0A140LI38|A0A140LI38_MOUSE	451	6	3	3	3	26.5	26.5	26.5	12.954	0	19.873	5	18.4938	18.4046	18.3925	18.5118	18.4672	18.2701	18.4729	18.4366	18.459	18.6171	18.5704	18.5038	18.3083	18.4738	18.3805	0.629792	0.324035	-0.0686359
E9Q638;A0A140LHU0;Q61072	Disintegrin and metalloproteinase domain-containing protein 9	Adam9	tr|E9Q638|E9Q638_MOUSE Disintegrin and metalloproteinase domain-containing protein 9 OS=Mus musculus OX=10090 GN=Adam9 PE=1 SV=1;tr|A0A140LHU0|A0A140LHU0_MOUSE Disintegrin and metalloproteinase domain-containing protein 9 OS=Mus musculus OX=10090 GN=Adam9	452	3	5	5	5	6.3	6.3	6.3	91.848	0	212.28	8	17.3232	17.3929	17.3124	17.1484	17.3254	17.3052	17.1457	17.2469	17.3989	17.2245	17.4701	17.2836	17.5859	17.5941	17.6431	1.97976	0.0367169	0.343868
A0A140LI34;Q9DAU9	0	0	tr|A0A140LI34|A0A140LI34_MOUSE Zinc finger protein 654 OS=Mus musculus OX=10090 GN=Zfp654 PE=1 SV=1	453	2	5	5	4	5.3	5.3	4.5	126.44	0	19.736	4	15.7688	15.9198	16.1388	16.0183	16.1031	16.0783	16.0391	15.9545	15.997	16.0078	16.0209	16.146	16.0019	15.9139	15.8963	0.661408	0.306062	-0.0595503
Q3TYT1;A0A140LIF0;P97478	5-demethoxyubiquinone hydroxylase, mitochondrial	Coq7	tr|Q3TYT1|Q3TYT1_MOUSE 5-demethoxyubiquinone hydroxylase, mitochondrial OS=Mus musculus OX=10090 GN=Coq7 PE=1 SV=1;tr|A0A140LIF0|A0A140LIF0_MOUSE 5-demethoxyubiquinone hydroxylase, mitochondrial OS=Mus musculus OX=10090 GN=Coq7 PE=1 SV=1;sp|P97478|COQ7_MOU	456	3	2	2	2	8	8	8	37.68	0.00016418	3.5299	4	16.5691	16.3677	16.2641	16.5049	16.2613	16.3424	16.252	16.5387	16.0891	16.3305	16.5609	16.8561	16.6398	16.7243	16.6067	1.25504	0.109928	0.363665
Q9Z1M2;A0A140LIF8	0	Irgm2	tr|Q9Z1M2|Q9Z1M2_MOUSE Immunity-related GTPase family M member 2 OS=Mus musculus OX=10090 GN=Irgm2 PE=1 SV=1;tr|A0A140LIF8|A0A140LIF8_MOUSE Immunity-related GTPase family M member 2 OS=Mus musculus OX=10090 GN=Irgm2 PE=1 SV=1	457	2	3	2	2	9.6	5.1	5.1	45.204	0.001098	2.6573	2	14.0217	13.9019	13.8534	13.8237	13.9692	13.8634	13.7857	13.5951	13.8805	13.7353	13.9536	13.8913	13.9817	13.5688	14.1119	0.294543	0.593092	0.133717
A0A140LIJ4	0	0	tr|A0A140LIJ4|A0A140LIJ4_MOUSE Dynein, axonemal, heavy chain 14 OS=Mus musculus OX=10090 GN=Dnah14 PE=1 SV=1	459	1	2	2	2	0.6	0.6	0.6	516.94	0.00032253	3.1511	3	#NUM!	#NUM!	#NUM!	#NUM!	#NUM!	#NUM!	#NUM!	#NUM!	#NUM!	#NUM!	#NUM!	#NUM!	#NUM!	#NUM!	#NUM!	NaN	NaN	0
A0A140LIT2;O88455;A0A140LI18;D3Z7G1;D3YXR4	7-dehydrocholesterol reductase	Dhcr7	tr|A0A140LIT2|A0A140LIT2_MOUSE 7-dehydrocholesterol reductase OS=Mus musculus OX=10090 GN=Dhcr7 PE=1 SV=1;sp|O88455|DHCR7_MOUSE 7-dehydrocholesterol reductase OS=Mus musculus OX=10090 GN=Dhcr7 PE=1 SV=1;tr|A0A140LI18|A0A140LI18_MOUSE 7-dehydrocholesterol r	460	5	2	2	2	4.6	4.6	4.6	54.219	0	11.489	2	15.8069	15.3037	15.5151	15.6806	15.4397	15.6181	15.8665	15.5064	15.4478	15.4112	15.5626	15.3618	15.2922	15.3835	15.514	0.652099	0.311098	-0.21033
A0A140LJ04;E9Q5W5;Q5SSH7	Zinc finger ZZ-type and EF-hand domain-containing protein 1	Zzef1	tr|A0A140LJ04|A0A140LJ04_MOUSE Zinc finger ZZ-type and EF-hand domain-containing protein 1 OS=Mus musculus OX=10090 GN=Zzef1 PE=1 SV=1;tr|E9Q5W5|E9Q5W5_MOUSE Zinc finger ZZ-type and EF-hand domain-containing protein 1 OS=Mus musculus OX=10090 GN=Zzef1 PE=1	464	3	19	19	19	7.3	7.3	7.3	331.3	0	323.31	32	19.7435	19.7118	19.7499	19.6951	19.741	19.7261	19.7901	19.8335	19.7411	19.7575	19.5858	19.7426	19.4394	19.4532	19.4234	3.62319	0.00748604	-0.349562
A0A140LJ31;Q9D009	Putative lipoyltransferase 2, mitochondrial	Lipt2	tr|A0A140LJ31|A0A140LJ31_MOUSE Putative lipoyltransferase 2, mitochondrial (Fragment) OS=Mus musculus OX=10090 GN=Lipt2 PE=1 SV=1;sp|Q9D009|LIPT2_MOUSE Putative lipoyltransferase 2, mitochondrial OS=Mus musculus OX=10090 GN=Lipt2 PE=1 SV=2	466	2	2	2	2	26.5	26.5	26.5	7.0169	0.00047809	2.9245	2	13.5139	13.6039	13.6539	13.0879	13.4387	13.1194	13.2613	13.1661	13.4745	13.363	13.2597	13.1315	13.5713	13.1613	13.5337	0.310997	0.575954	0.121473
E9Q394;A0A140LJJ5;A0A140LHG3;A0A140LIX0	0	Akap13	sp|E9Q394|AKP13_MOUSE A-kinase anchor protein 13 OS=Mus musculus OX=10090 GN=Akap13 PE=1 SV=1;tr|A0A140LJJ5|A0A140LJJ5_MOUSE A-kinase anchor protein 13 OS=Mus musculus OX=10090 GN=Akap13 PE=1 SV=1	468	4	10	10	10	4.6	4.6	4.6	303.97	0	273.02	11	18.0115	17.938	17.987	18.1592	18.0365	17.9173	18.0533	17.9902	17.8936	18.0144	17.9315	17.8992	18.0044	17.9473	17.9875	0.00441757	0.992813	0.000666936
E9Q3L2;A0A140T8I9;A0A338P6S0	0	Pi4ka	sp|E9Q3L2|PI4KA_MOUSE Phosphatidylinositol 4-kinase alpha OS=Mus musculus OX=10090 GN=Pi4ka PE=1 SV=2;tr|A0A140T8I9|A0A140T8I9_MOUSE Phosphatidylinositol 4-kinase alpha OS=Mus musculus OX=10090 GN=Pi4ka PE=1 SV=1	469	3	20	20	20	10.8	10.8	10.8	237.04	0	287.24	26	18.4805	18.7533	18.7016	18.7279	18.6554	18.6988	18.5932	18.6764	18.6569	18.6825	18.4811	18.6243	18.2875	18.335	18.2706	3.39175	0.00842801	-0.34451
A0A140T8R7;Q8CFE3	REST corepressor 1	Rcor1	tr|A0A140T8R7|A0A140T8R7_MOUSE REST corepressor 1 OS=Mus musculus OX=10090 GN=Rcor1 PE=1 SV=1;sp|Q8CFE3|RCOR1_MOUSE REST corepressor 1 OS=Mus musculus OX=10090 GN=Rcor1 PE=1 SV=3	471	2	13	13	11	42.4	42.4	38	43.886	0	177.13	22	19.2519	19.408	19.2795	19.1351	19.1088	19.2085	19.2076	19.3384	19.1483	19.2294	19.0926	19.2536	19.1841	19.2812	19.1869	0.0764213	0.874838	-0.0140336
Q5SVL6;A0A171EBK8;A0A140LI95	Rap1 GTPase-activating protein 2	Rap1gap2	sp|Q5SVL6|RPGP2_MOUSE Rap1 GTPase-activating protein 2 OS=Mus musculus OX=10090 GN=Rap1gap2 PE=1 SV=1;tr|A0A171EBK8|A0A171EBK8_MOUSE Rap1 GTPase-activating protein 2 OS=Mus musculus OX=10090 GN=Rap1gap2 PE=1 SV=1	473	3	3	3	3	6.7	6.7	6.7	78.253	0	72.012	5	14.8418	14.5757	14.5666	14.4834	14.6305	14.4311	14.6742	14.7007	14.6222	14.5224	14.3472	14.6504	13.9281	13.7664	13.8158	4.00696	0.00604738	-0.828909
E9Q555;A0A171EBL2;Q3U0U2	E3 ubiquitin-protein ligase RNF213	Rnf213	sp|E9Q555|RN213_MOUSE E3 ubiquitin-protein ligase RNF213 OS=Mus musculus OX=10090 GN=Rnf213 PE=1 SV=2;tr|A0A171EBL2|A0A171EBL2_MOUSE E3 ubiquitin-protein ligase RNF213 OS=Mus musculus OX=10090 GN=Rnf213 PE=1 SV=1	474	3	58	58	58	12.8	12.8	12.8	584.78	0	323.31	79	21.3989	21.4542	21.5368	21.617	21.6504	21.7189	21.6581	21.5774	21.5714	21.4922	21.2398	21.3846	20.7543	20.8391	20.9421	3.61313	0.00750062	-0.757106
A0A171KXD3;Q9JIF0;A0A140LJF4;A0A140LHF7;A0A140LJ70;A0A140LHS4;A0A140LJ68;A0A140LI33;Q6PAK3;A0A140LIF7	Protein arginine N-methyltransferase 1	Prmt1	tr|A0A171KXD3|A0A171KXD3_MOUSE Protein arginine N-methyltransferase 1 OS=Mus musculus OX=10090 GN=Prmt1 PE=1 SV=1;sp|Q9JIF0|ANM1_MOUSE Protein arginine N-methyltransferase 1 OS=Mus musculus OX=10090 GN=Prmt1 PE=1 SV=1;tr|A0A140LJF4|A0A140LJF4_MOUSE Protein	475	10	16	16	16	47.2	47.2	47.2	36.567	0	323.31	31	22.6265	22.6769	22.6118	22.4769	22.4966	22.3843	22.6174	22.6466	22.4943	22.6196	22.5903	22.6847	22.5143	22.4563	22.533	0.74859	0.262097	-0.0848776
A0A1B0GQV2;Q8JZP3	Kelch-like protein 2	Klhl2	tr|A0A1B0GQV2|A0A1B0GQV2_MOUSE Kelch-like protein 2 OS=Mus musculus OX=10090 GN=Klhl2 PE=1 SV=1;sp|Q8JZP3|KLHL2_MOUSE Kelch-like protein 2 OS=Mus musculus OX=10090 GN=Klhl2 PE=1 SV=1	476	2	2	2	2	2.7	2.7	2.7	67.047	0.00016173	3.1951	3	16.0126	15.9845	15.963	16.0299	15.8787	15.9439	16.0647	15.9252	15.9531	16.0332	15.8604	15.7765	15.9382	15.6457	15.6995	1.03823	0.158299	-0.219905
A0A1B0GRM0;A0A1B0GR06;Q64700	Retinoblastoma-like protein 2	Rbl2	tr|A0A1B0GRM0|A0A1B0GRM0_MOUSE Retinoblastoma-like protein 2 OS=Mus musculus OX=10090 GN=Rbl2 PE=1 SV=1;tr|A0A1B0GR06|A0A1B0GR06_MOUSE Retinoblastoma-like protein 2 OS=Mus musculus OX=10090 GN=Rbl2 PE=1 SV=1;sp|Q64700|RBL2_MOUSE Retinoblastoma-like protein	478	3	5	5	5	6.7	6.7	6.7	122.66	0	12.788	7	17.879	17.6974	17.7332	17.7061	17.6373	17.6661	17.8416	17.8264	17.5771	17.7118	17.9312	17.9581	17.876	17.8615	17.8659	0.626175	0.325962	0.119422
A0A1B0GR08;Q921G8;A0A1B0GRD4;A0A1B0GRD0;A0A1B0GS25	Gamma-tubulin complex component 2	Tubgcp2	tr|A0A1B0GR08|A0A1B0GR08_MOUSE Gamma-tubulin complex component (Fragment) OS=Mus musculus OX=10090 GN=Tubgcp2 PE=1 SV=1;sp|Q921G8|GCP2_MOUSE Gamma-tubulin complex component 2 OS=Mus musculus OX=10090 GN=Tubgcp2 PE=1 SV=2	479	5	13	13	13	15.2	15.2	15.2	102.74	0	146.03	18	18.7064	18.8289	18.6751	18.7444	18.6621	18.7054	18.6981	18.8012	18.5396	18.7928	18.6272	18.7274	18.646	18.7608	18.6205	0.0146731	0.975127	-0.0038751
A0A1B0GR11;Q93092	Transaldolase	Taldo1	tr|A0A1B0GR11|A0A1B0GR11_MOUSE Transaldolase OS=Mus musculus OX=10090 GN=Taldo1 PE=1 SV=1;sp|Q93092|TALDO_MOUSE Transaldolase OS=Mus musculus OX=10090 GN=Taldo1 PE=1 SV=2	480	2	18	18	18	39.5	39.5	39.5	42.151	0	174.82	61	24.881	24.8417	24.6883	24.8075	24.825	24.7901	24.8423	24.8283	24.7827	24.836	24.6464	24.7559	24.6937	24.8625	24.5956	0.557309	0.368808	-0.10055
A0A1B0GR18;Q8VI63;A0A1B0GT55;A0A1B0GRX6	MOB kinase activator 2	Mob2	tr|A0A1B0GR18|A0A1B0GR18_MOUSE MOB kinase activator 2 OS=Mus musculus OX=10090 GN=Mob2 PE=1 SV=1;sp|Q8VI63|MOB2_MOUSE MOB kinase activator 2 OS=Mus musculus OX=10090 GN=Mob2 PE=1 SV=1	481	4	5	5	5	17.3	17.3	17.3	30.232	0	18.946	6	19.3608	19.3959	19.1704	19.3417	19.1741	19.3701	19.3913	19.3698	19.2851	19.3874	19.1901	19.4202	18.9781	19.0201	18.8431	2.52175	0.0179131	-0.401653
A0A1B0GT75;A0A1B0GR63;Q9DB34;A0A1B0GSH4	Charged multivesicular body protein 2a	Chmp2a	tr|A0A1B0GT75|A0A1B0GT75_MOUSE Charged multivesicular body protein 2a OS=Mus musculus OX=10090 GN=Chmp2a PE=1 SV=1;tr|A0A1B0GR63|A0A1B0GR63_MOUSE Charged multivesicular body protein 2a OS=Mus musculus OX=10090 GN=Chmp2a PE=1 SV=1;sp|Q9DB34|CHM2A_MOUSE Char	483	4	2	2	2	16	16	16	18.311	0	13.09	2	16.2107	16.1654	16.2686	16.1366	16.2638	16.3152	16.0896	15.9614	16.0903	16.0519	16.2282	15.8933	16.2485	16.377	16.2606	1.85975	0.0434199	0.248282
A0A1B0GR78;A0A1B0GRA5;P70302;A0A1B0GQZ3	Stromal interaction molecule 1	Stim1	tr|A0A1B0GR78|A0A1B0GR78_MOUSE Stromal interaction molecule 1 OS=Mus musculus OX=10090 GN=Stim1 PE=1 SV=1;tr|A0A1B0GRA5|A0A1B0GRA5_MOUSE Stromal interaction molecule 1 OS=Mus musculus OX=10090 GN=Stim1 PE=1 SV=1;sp|P70302|STIM1_MOUSE Stromal interaction mo	484	4	4	4	4	6.7	6.7	6.7	62.195	0	8.0137	4	19.5189	19.2947	19.4789	19.5448	19.4562	19.3864	19.4848	19.514	19.445	19.413	19.3237	19.469	19.4949	19.3747	19.4605	0.39011	0.49863	-0.0378869
Q3UMZ3;A0A1B0GRA3;D6RCW4	Phosphatidate phosphatase PPAPDC1B	Ppapdc1b	sp|Q3UMZ3|PLPP5_MOUSE Phospholipid phosphatase 5 OS=Mus musculus OX=10090 GN=Plpp5 PE=2 SV=1;tr|A0A1B0GRA3|A0A1B0GRA3_MOUSE MCG14513, isoform CRA_c OS=Mus musculus OX=10090 GN=Plpp5 PE=1 SV=1;tr|D6RCW4|D6RCW4_MOUSE Phospholipid phosphatase 5 OS=Mus musculu	485	3	3	3	3	13.5	13.5	13.5	29.223	0	5.2898	3	13.0101	13.4929	13.0539	13.4963	12.7001	13.6015	13.2089	13.4131	13.7746	13.4111	13.3431	13.6068	13.6407	13.7313	13.9204	0.741423	0.265644	0.298642
A0A1B0GRC2;Q64704	Syntaxin-3	Stx3	tr|A0A1B0GRC2|A0A1B0GRC2_MOUSE Syntaxin-3 OS=Mus musculus OX=10090 GN=Stx3 PE=1 SV=1;sp|Q64704|STX3_MOUSE Syntaxin-3 OS=Mus musculus OX=10090 GN=Stx3 PE=1 SV=1	486	2	4	4	4	11.4	11.4	11.4	33.203	0	6.9652	4	17.7448	18.0319	17.8584	18.2557	18.2818	18.0927	17.9359	18.014	17.9723	17.7084	18.0425	17.7263	17.9466	17.8686	17.878	1.07572	0.148102	-0.0763588
A0A1B0GRT6;A0A1B0GRH2;P49446	Receptor-type tyrosine-protein phosphatase epsilon	Ptpre	tr|A0A1B0GRT6|A0A1B0GRT6_MOUSE Receptor-type tyrosine-protein phosphatase OS=Mus musculus OX=10090 GN=Ptpre PE=1 SV=1;tr|A0A1B0GRH2|A0A1B0GRH2_MOUSE Receptor-type tyrosine-protein phosphatase OS=Mus musculus OX=10090 GN=Ptpre PE=1 SV=1;sp|P49446|PTPRE_MOUS	488	3	5	5	4	6.3	6.3	5	82.683	0	28.25	8	17.3739	17.5986	17.6468	17.619	17.7054	17.6549	17.5662	17.5146	17.6502	17.5561	17.4075	17.4958	17.2326	17.2367	17.3119	2.59092	0.0164506	-0.316626
E9Q8L9;A0A1B0GRJ0;Q9D620	Rab11 family-interacting protein 1	Rab11fip1	tr|E9Q8L9|E9Q8L9_MOUSE Rab11 family-interacting protein 1 OS=Mus musculus OX=10090 GN=Rab11fip1 PE=1 SV=1;tr|A0A1B0GRJ0|A0A1B0GRJ0_MOUSE Rab11 family-interacting protein 1 OS=Mus musculus OX=10090 GN=Rab11fip1 PE=1 SV=1;sp|Q9D620|RFIP1_MOUSE Rab11 family-i	489	3	3	3	3	3.1	3.1	3.1	125.02	0	63.895	5	13.1251	13.2073	13.0036	13.547	13.3149	13.3583	13.5759	13.2002	13.7303	13.3581	13.9058	13.6673	13.3168	13.7069	13.5208	0.0219134	0.962892	0.0127112
Q5PR72;A0A1B0GRJ9;F7D3W5;Q922S4	cGMP-dependent 3,5-cyclic phosphodiesterase	Pde2a	tr|Q5PR72|Q5PR72_MOUSE Phosphodiesterase OS=Mus musculus OX=10090 GN=Pde2a PE=1 SV=1;tr|A0A1B0GRJ9|A0A1B0GRJ9_MOUSE Phosphodiesterase OS=Mus musculus OX=10090 GN=Pde2a PE=1 SV=1;tr|F7D3W5|F7D3W5_MOUSE Phosphodiesterase OS=Mus musculus OX=10090 GN=Gm45837 P	490	4	15	15	15	19.1	19.1	19.1	105.25	0	323.31	24	20.2509	20.3306	20.3323	20.2754	20.2895	20.377	20.2994	20.3317	20.3789	20.1906	20.1259	20.2846	20.3036	20.1409	20.1364	1.12756	0.135295	-0.143007
A0A1B0GRP7;Q9Z2Y8;Q6P8V7;A0A1B0GRR5;Q80ZV3;A0A1B0GSP5;A0A1B0GQY5;A0A1B0GSA1	Proline synthase co-transcribed bacterial homolog protein	Prosc	tr|A0A1B0GRP7|A0A1B0GRP7_MOUSE Pyridoxal phosphate homeostasis protein (Fragment) OS=Mus musculus OX=10090 GN=Plpbp PE=1 SV=1;sp|Q9Z2Y8|PLPHP_MOUSE Pyridoxal phosphate homeostasis protein OS=Mus musculus OX=10090 GN=Plpbp PE=1 SV=1;tr|Q6P8V7|Q6P8V7_MOUSE P	493	8	12	12	12	40	40	40	36.061	0	100.94	24	20.2692	20.2202	20.1193	20.048	20.1146	20.1528	20.1444	20.2151	20.1375	20.1332	20.3788	20.2161	20.3941	20.4709	20.4263	2.86717	0.0126467	0.264767
A0A1B0GRU8;Q9R1C7;E9QMI6;D3Z4N6;E9QP07;A0A0R4J1S2;Q80W14	Pre-mRNA-processing factor 40 homolog A	Prpf40a	tr|A0A1B0GRU8|A0A1B0GRU8_MOUSE Pre-mRNA-processing factor 40 homolog A OS=Mus musculus OX=10090 GN=Prpf40a PE=1 SV=1;sp|Q9R1C7|PR40A_MOUSE Pre-mRNA-processing factor 40 homolog A OS=Mus musculus OX=10090 GN=Prpf40a PE=1 SV=1	494	7	23	23	23	24.5	24.5	24.5	105.53	0	292.56	38	19.9882	20.0344	20.0286	20.1608	20.0969	20.0903	20.0255	20.0734	20.1288	20.1119	19.9623	19.9405	20.0816	20.1843	20.0425	0.200004	0.703871	0.0268815
A0A1B0GRV0;Q9Z0S1;D3Z0E6;D3Z5X0	3(2),5-bisphosphate nucleotidase 1	Bpnt1	tr|A0A1B0GRV0|A0A1B0GRV0_MOUSE 3(2),5-bisphosphate nucleotidase 1 OS=Mus musculus OX=10090 GN=Bpnt1 PE=1 SV=1;sp|Q9Z0S1|BPNT1_MOUSE 3(2),5-bisphosphate nucleotidase 1 OS=Mus musculus OX=10090 GN=Bpnt1 PE=1 SV=2;tr|D3Z0E6|D3Z0E6_MOUSE 3(2),5-bispho	495	4	5	5	5	20.1	20.1	20.1	34.973	0	9.2848	5	18.5786	18.7451	18.4046	17.9939	18.3831	18.2529	18.452	18.6368	18.3587	18.4701	18.5355	18.4519	18.4282	18.392	18.2694	0.558031	0.36847	-0.119284
A0A1B0GRV3;P48377;A0A3B2WBJ0;P48379	MHC class II regulatory factor RFX1	Rfx1	tr|A0A1B0GRV3|A0A1B0GRV3_MOUSE MHC class II regulatory factor RFX1 OS=Mus musculus OX=10090 GN=Rfx1 PE=1 SV=1;sp|P48377|RFX1_MOUSE MHC class II regulatory factor RFX1 OS=Mus musculus OX=10090 GN=Rfx1 PE=1 SV=2	496	4	3	3	3	4.6	4.6	4.6	98.1	0	5.9154	3	15.704	15.7426	15.7407	15.837	15.7771	15.6007	15.701	15.6053	15.5836	15.5737	15.4478	15.6233	15.6149	15.5943	15.3944	0.532165	0.386375	-0.0954313
A0A1B0GRZ8;Q8BGF6	ELMO domain-containing protein 2	Elmod2	tr|A0A1B0GRZ8|A0A1B0GRZ8_MOUSE ELMO domain-containing protein 2 (Fragment) OS=Mus musculus OX=10090 GN=Elmod2 PE=1 SV=1;sp|Q8BGF6|ELMD2_MOUSE ELMO domain-containing protein 2 OS=Mus musculus OX=10090 GN=Elmod2 PE=1 SV=1	499	2	2	2	2	12.2	12.2	12.2	22.345	0.00032279	3.1644	2	12.8364	13.0112	12.238	12.686	12.7921	12.7455	12.8243	12.3399	12.7003	12.7474	12.5194	12.3711	12.4305	12.4062	12.4239	0.622239	0.32805	-0.201263
A0A1B0GS63;Q8K221;A0A1B0GSM3;D3Z2F3;A0A1B0GQY8	Arfaptin-2	Arfip2	tr|A0A1B0GS63|A0A1B0GS63_MOUSE ADP-ribosylation factor interacting protein 2, isoform CRA_c OS=Mus musculus OX=10090 GN=Arfip2 PE=1 SV=1;sp|Q8K221|ARFP2_MOUSE Arfaptin-2 OS=Mus musculus OX=10090 GN=Arfip2 PE=1 SV=2;tr|A0A1B0GSM3|A0A1B0GSM3_MOUSE ADP-ribosy	500	5	5	5	5	17.2	17.2	17.2	37.288	0	125.16	7	17.6413	17.4852	17.7758	17.7112	17.7666	17.7305	17.7048	17.6962	17.9083	17.7988	17.8002	17.911	17.8307	17.9182	17.6365	0.0827582	0.864977	0.0253429
A0A1B0GS72;A0A1B0GSZ7;Q3U429;Q61470;Q3U1W9;A0A1B0GST6	Tetraspanin;Leukocyte antigen CD37	Cd37	tr|A0A1B0GS72|A0A1B0GS72_MOUSE Tetraspanin (Fragment) OS=Mus musculus OX=10090 GN=Cd37 PE=1 SV=1;tr|A0A1B0GSZ7|A0A1B0GSZ7_MOUSE Tetraspanin OS=Mus musculus OX=10090 GN=Cd37 PE=1 SV=1;tr|Q3U429|Q3U429_MOUSE Tetraspanin OS=Mus musculus OX=10090 GN=Cd37 PE=1	501	6	4	4	4	11.9	11.9	11.9	26.379	0	16.425	5	17.3903	17.4415	17.5618	17.4636	17.5347	17.9188	17.4517	17.5688	17.5548	17.4623	17.423	17.5592	17.8851	17.6624	17.6954	1.32512	0.0978761	0.22252
E9Q3Z5;A0A1B0GS91;Q8K4L3;Q8K4L2;F6R6A4;F6TBK9	Supervillin	Svil	tr|E9Q3Z5|E9Q3Z5_MOUSE Supervillin OS=Mus musculus OX=10090 GN=Svil PE=1 SV=1;tr|A0A1B0GS91|A0A1B0GS91_MOUSE Supervillin OS=Mus musculus OX=10090 GN=Svil PE=1 SV=1;sp|Q8K4L3|SVIL_MOUSE Supervillin OS=Mus musculus OX=10090 GN=Svil PE=1 SV=1;tr|Q8K4L2|Q8K4L2	502	6	20	20	20	11.3	11.3	11.3	230.42	0	219.09	28	19.4407	19.4152	19.1662	19.0115	19.1928	19.1294	19.312	19.319	19.2439	19.3091	19.3885	19.261	19.4361	19.4072	19.3636	1.5903	0.0648692	0.110658
A0A1B0GSE5;Z4YJJ5;Q80TQ2	Ubiquitin carboxyl-terminal hydrolase CYLD	Cyld	tr|A0A1B0GSE5|A0A1B0GSE5_MOUSE Ubiquitin carboxyl-terminal hydrolase CYLD OS=Mus musculus OX=10090 GN=Cyld PE=1 SV=1;tr|Z4YJJ5|Z4YJJ5_MOUSE Ubiquitin carboxyl-terminal hydrolase CYLD OS=Mus musculus OX=10090 GN=Cyld PE=1 SV=1;sp|Q80TQ2|CYLD_MOUSE Ubiquitin	503	3	6	6	6	7	7	7	87.097	0	17.699	8	17.6376	17.5507	17.4654	18.1622	17.781	17.3812	17.6829	17.5153	17.6355	17.7769	17.7385	17.4819	17.6441	18.1824	18.011	0.940378	0.187169	0.334592
A0A1B0GSG5;Q91VI7;A0A1B0GRG4;A0A1B0GRY7	Ribonuclease inhibitor	Rnh1	tr|A0A1B0GSG5|A0A1B0GSG5_MOUSE Ribonuclease inhibitor OS=Mus musculus OX=10090 GN=Rnh1 PE=1 SV=1;sp|Q91VI7|RINI_MOUSE Ribonuclease inhibitor OS=Mus musculus OX=10090 GN=Rnh1 PE=1 SV=1;tr|A0A1B0GRG4|A0A1B0GRG4_MOUSE Ribonuclease inhibitor (Fragment) OS=Mus	504	4	14	14	14	35.6	35.6	35.6	53.926	0	323.31	34	20.7715	20.8386	20.8386	20.7999	20.812	20.7797	20.8349	20.8752	20.7935	20.7467	20.7241	20.8514	20.7319	20.6693	20.7535	1.54949	0.0688647	-0.116301
D3Z0B9;A0A1B0GSU0;Q571I9;A0A1B0GSN3	Aldehyde dehydrogenase family 16 member A1	Aldh16a1	tr|D3Z0B9|D3Z0B9_MOUSE Aldehyde dehydrogenase family 16 member A1 OS=Mus musculus OX=10090 GN=Aldh16a1 PE=1 SV=3;tr|A0A1B0GSU0|A0A1B0GSU0_MOUSE Aldehyde dehydrogenase family 16 member A1 OS=Mus musculus OX=10090 GN=Aldh16a1 PE=1 SV=1;sp|Q571I9|A16A1_MOUSE	505	4	11	11	11	15	15	15	79.488	0	50.086	18	22.6447	22.7431	22.6661	22.4739	22.4525	22.4947	22.5876	22.6773	22.4861	22.6288	22.686	22.6256	22.6575	22.7298	22.6345	0.656301	0.309003	0.0902799
A0A1B0GSX7;Q6PFD9;A0A1B0GRB5;A0A1B0GRA7;B2RQL0;A0A140T8J8;A0A1B0GS62	Nuclear pore complex protein Nup98-Nup96;Nuclear pore complex protein Nup98;Nuclear pore complex protein Nup96	Nup98	tr|A0A1B0GSX7|A0A1B0GSX7_MOUSE Nuclear pore complex protein Nup98-Nup96 OS=Mus musculus OX=10090 GN=Nup98 PE=1 SV=1;sp|Q6PFD9|NUP98_MOUSE Nuclear pore complex protein Nup98-Nup96 OS=Mus musculus OX=10090 GN=Nup98 PE=1 SV=2	506	7	25	25	25	18.6	18.6	18.6	197.31	0	323.31	47	20.3996	20.5866	20.5531	20.5044	20.5534	20.5762	20.6808	20.5231	20.5905	20.5318	20.2782	20.1982	20.0319	19.8965	19.9932	3.29162	0.00865087	-0.62429
Q6NZR2;A0A1B0GT46;A0A1L1SQ33	Myb/SANT-like DNA-binding domain-containing protein 2	Msantd2	sp|Q6NZR2|MSD2_MOUSE Myb/SANT-like DNA-binding domain-containing protein 2 OS=Mus musculus OX=10090 GN=Msantd2 PE=1 SV=1;tr|A0A1B0GT46|A0A1B0GT46_MOUSE Myb/SANT-like DNA-binding domain-containing protein 2 OS=Mus musculus OX=10090 GN=Msantd2 PE=1 SV=1	507	3	3	3	3	6.1	6.1	6.1	61.361	0	41.515	4	15.3278	15.3566	15.2487	15.5459	15.519	15.3256	15.4436	15.1818	15.4396	15.4376	15.409	15.5863	15.7599	15.7487	15.8329	2.03074	0.0342148	0.425476
H3BJE9;A0A1B0GT51;H3BJB4;Q99MB7	RING finger protein 141	Rnf141	tr|H3BJE9|H3BJE9_MOUSE RING finger protein 141 (Fragment) OS=Mus musculus OX=10090 GN=Rnf141 PE=1 SV=8;tr|A0A1B0GT51|A0A1B0GT51_MOUSE MCG121921, isoform CRA_d OS=Mus musculus OX=10090 GN=Rnf141 PE=1 SV=1;tr|H3BJB4|H3BJB4_MOUSE MCG121921, isoform CRA_b OS=M	508	4	2	2	2	30.7	30.7	30.7	8.2993	0	45.652	2	14.9093	15.1069	15.1429	15.3153	14.8519	15.1297	14.9695	14.9102	14.9933	15.08	15.1672	15.2528	15.1094	15.3779	15.1506	1.36781	0.0912858	0.254946
A0A1B0GT63;G3X9F4;Q8VD26;A0A1B0GR29	Transmembrane protein 143	Tmem143	tr|A0A1B0GT63|A0A1B0GT63_MOUSE Transmembrane protein 143 OS=Mus musculus OX=10090 GN=Tmem143 PE=1 SV=1;tr|G3X9F4|G3X9F4_MOUSE Transmembrane protein 143 OS=Mus musculus OX=10090 GN=Tmem143 PE=1 SV=1;sp|Q8VD26|TM143_MOUSE Transmembrane protein 143 OS=Mus mus	509	4	2	2	2	8.8	8.8	8.8	51	0	7.7761	2	13.724	13.3731	13.4326	13.2806	13.5782	13.6038	13.474	13.9117	13.3266	13.6901	13.4803	13.684	13.068	12.7604	13.3373	0.998609	0.169152	-0.515528
Q7TMK6;A0A1B0GT78;A0A1B0GSU8	Protein Hook homolog 2	Hook2	sp|Q7TMK6|HOOK2_MOUSE Protein Hook homolog 2 OS=Mus musculus OX=10090 GN=Hook2 PE=1 SV=3;tr|A0A1B0GT78|A0A1B0GT78_MOUSE Protein Hook homolog 2 OS=Mus musculus OX=10090 GN=Hook2 PE=1 SV=1;tr|A0A1B0GSU8|A0A1B0GSU8_MOUSE Protein Hook homolog 2 OS=Mus musculus	510	3	8	8	8	13	13	13	83.365	0	84.509	8	18.7394	18.4016	18.4353	18.6914	18.3655	18.0013	18.6135	17.975	18.2197	18.58	18.9686	18.8208	18.8237	18.3382	18.5327	0.561847	0.36616	0.295515
A0A1B0GT81;A0A1B0GTA4;Q07813;A0A1B0GS13;A0A1B0GT35	Apoptosis regulator BAX	Bax	tr|A0A1B0GT81|A0A1B0GT81_MOUSE Apoptosis regulator BAX OS=Mus musculus OX=10090 GN=Bax PE=1 SV=1;tr|A0A1B0GTA4|A0A1B0GTA4_MOUSE Apoptosis regulator BAX (Fragment) OS=Mus musculus OX=10090 GN=Bax PE=1 SV=1;sp|Q07813|BAX_MOUSE Apoptosis regulator BAX OS=Mus	511	5	7	7	5	47.4	47.4	35.1	18.955	0	143.04	25	18.6088	18.8017	19.0188	18.8564	18.81	18.9328	18.8223	18.7659	19.0458	18.8416	18.8957	18.8738	19.0587	18.8852	18.9147	0.301815	0.585861	0.0748761
D6RH61;A0A1B0GXH2;A2AD39;Q60988	SCL-interrupting locus protein homolog	Stil	tr|D6RH61|D6RH61_MOUSE SCL-interrupting locus protein homolog OS=Mus musculus OX=10090 GN=Stil PE=1 SV=1;tr|A0A1B0GXH2|A0A1B0GXH2_MOUSE SCL-interrupting locus protein homolog (Fragment) OS=Mus musculus OX=10090 GN=Stil PE=1 SV=1;tr|A2AD39|A2AD39_MOUSE SCL-	512	4	2	2	2	9.3	9.3	9.3	44.805	0	7.9555	2	13.8911	13.8233	14.1008	13.9349	13.4586	13.429	13.8946	13.8403	13.6694	13.8507	13.9551	14.1563	13.7871	13.5139	13.8156	0.336497	0.549985	-0.0959301
A0A1C7CYU3;Q02819;A0A1B0GR92;A0A1B0GR41;A0A1B0GS16;A0A1B0GT83	Nucleobindin-1	Nucb1	tr|A0A1C7CYU3|A0A1C7CYU3_MOUSE Nucleobindin 1, isoform CRA_b OS=Mus musculus OX=10090 GN=Nucb1 PE=1 SV=1;sp|Q02819|NUCB1_MOUSE Nucleobindin-1 OS=Mus musculus OX=10090 GN=Nucb1 PE=1 SV=2;tr|A0A1B0GR92|A0A1B0GR92_MOUSE Nucleobindin-1 (Fragment) OS=Mus muscul	513	6	12	12	12	32.5	32.5	32.5	52.997	0	50.401	15	18.4356	17.9512	18.7956	18.7102	18.9037	18.8608	18.367	18.7133	18.6458	18.4251	18.2061	18.7914	18.4297	18.62	18.3018	0.371982	0.514537	-0.124911
J3QP99;A0A1C7CYU5;Q3U2I3;F8WHJ1	FTS and Hook-interacting protein	Fam160a2	tr|J3QP99|J3QP99_MOUSE FTS and Hook-interacting protein OS=Mus musculus OX=10090 GN=Fam160a2 PE=1 SV=2;tr|A0A1C7CYU5|A0A1C7CYU5_MOUSE FTS and Hook-interacting protein OS=Mus musculus OX=10090 GN=Fam160a2 PE=1 SV=1;sp|Q3U2I3|F16A2_MOUSE FTS and Hook-interac	514	4	2	2	2	2.7	2.7	2.7	106.54	0	18.119	3	14.3507	14.3667	14.6005	14.375	14.5593	14.6372	14.596	14.5397	14.3432	14.4743	14.3425	14.5151	14.1129	14.2802	14.3536	1.09711	0.142778	-0.244053
A0A1C7CYV0;B1AX58;Q99K51;Q3V0K9	Plastin-3	Pls3	tr|A0A1C7CYV0|A0A1C7CYV0_MOUSE Plastin-3 (Fragment) OS=Mus musculus OX=10090 GN=Pls3 PE=1 SV=1;tr|B1AX58|B1AX58_MOUSE Plastin-3 OS=Mus musculus OX=10090 GN=Pls3 PE=1 SV=1;sp|Q99K51|PLST_MOUSE Plastin-3 OS=Mus musculus OX=10090 GN=Pls3 PE=1 SV=3	515	4	13	8	8	24.8	16.7	16.7	70.642	0	17.129	10	17.3084	17.6629	17.399	16.831	16.8991	16.8815	17.2377	17.3097	17.0585	17.2918	17.2842	17.2649	17.2978	17.2998	17.2953	0.568848	0.361227	0.0956173
G5E8I8;A0A1D5RL92;Q8CGZ0	Calcium homeostasis endoplasmic reticulum protein	Cherp	tr|G5E8I8|G5E8I8_MOUSE Calcium homeostasis endoplasmic reticulum protein OS=Mus musculus OX=10090 GN=Cherp PE=1 SV=2;tr|A0A1D5RL92|A0A1D5RL92_MOUSE Calcium homeostasis endoplasmic reticulum protein OS=Mus musculus OX=10090 GN=Cherp PE=1 SV=1;sp|Q8CGZ0|CHER	516	3	5	5	5	6.8	6.8	6.8	107.67	0	301.43	7	19.3704	19.4546	19.4647	19.5619	19.3744	19.5917	19.2743	19.4217	19.5971	19.4801	19.3916	19.5637	19.4106	19.4261	19.235	0.263926	0.627113	-0.073808
A0A1D5RLD1;E9QKV6;E9PWZ6;E9PZW8;Q9QY06;A0A1D5RLW4	Unconventional myosin-IXb	Myo9b	tr|A0A1D5RLD1|A0A1D5RLD1_MOUSE Unconventional myosin-IXb OS=Mus musculus OX=10090 GN=Myo9b PE=1 SV=1;tr|E9QKV6|E9QKV6_MOUSE Unconventional myosin-IXb OS=Mus musculus OX=10090 GN=Myo9b PE=1 SV=1;tr|E9PWZ6|E9PWZ6_MOUSE Unconventional myosin-IXb OS=Mus muscul	519	6	20	20	19	11	11	10.6	222.64	0	114.35	27	20.104	20.1815	20.0978	20.2286	20.1801	20.1427	20.1682	20.1638	20.1646	20.2	20.2147	20.0768	20.0467	20.1474	20.1303	0.85691	0.216808	-0.057375
A0A1D5RLJ4;A0A1D5RLS3;Q9JLG8	Calpain-15	Capn15	tr|A0A1D5RLJ4|A0A1D5RLJ4_MOUSE Calpain-15 OS=Mus musculus OX=10090 GN=Capn15 PE=1 SV=1;tr|A0A1D5RLS3|A0A1D5RLS3_MOUSE Calpain-15 OS=Mus musculus OX=10090 GN=Capn15 PE=1 SV=1;sp|Q9JLG8|CAN15_MOUSE Calpain-15 OS=Mus musculus OX=10090 GN=Capn15 PE=1 SV=1	520	3	2	2	2	2.8	2.8	2.8	103.41	0	4.8493	2	13.2687	13.0417	12.9193	12.6934	13.0582	12.9995	13.4008	12.7864	12.8021	12.8634	12.9148	12.8299	12.9523	12.9498	12.7654	0.194743	0.710796	-0.107286
Q8BG67;A0A1D5RLL3;Q8BWC5	Protein EFR3 homolog A	Efr3a	sp|Q8BG67|EFR3A_MOUSE Protein EFR3 homolog A OS=Mus musculus OX=10090 GN=Efr3a PE=1 SV=1;tr|A0A1D5RLL3|A0A1D5RLL3_MOUSE Protein EFR3 homolog A OS=Mus musculus OX=10090 GN=Efr3a PE=1 SV=1	521	3	7	7	7	9.5	9.5	9.5	92.612	0	146.87	11	16.9963	17.1356	17.0888	16.8335	17.0835	17.2442	16.9666	16.9947	17.0389	16.9631	16.9827	17.1529	17.0094	16.6947	16.7709	0.836542	0.223881	-0.175067
A0A1D5RLL4;E9PZA7;E9QLK7;E9PWT1;F7CGG2;Q80YV3;D3YY11	Transformation/transcription domain-associated protein	Trrap	tr|A0A1D5RLL4|A0A1D5RLL4_MOUSE Transformation/transcription domain-associated protein OS=Mus musculus OX=10090 GN=Trrap PE=1 SV=1;tr|E9PZA7|E9PZA7_MOUSE Transformation/transcription domain-associated protein OS=Mus musculus OX=10090 GN=Trrap PE=1 SV=1;tr|E	522	7	35	35	35	11.2	11.2	11.2	437.35	0	323.31	50	20.2932	20.2617	20.4049	20.4757	20.4619	20.4619	20.4491	20.4237	20.4451	20.325	20.1925	20.3314	19.9651	19.964	19.9943	5.48174	0.00265793	-0.464828
Z4YNA3;A0A1D5RLR7;Q9D2X5;A0A1D5RLW7	MAU2 chromatid cohesion factor homolog	Mau2	tr|Z4YNA3|Z4YNA3_MOUSE MAU2 chromatid cohesion factor homolog OS=Mus musculus OX=10090 GN=Mau2 PE=1 SV=1;tr|A0A1D5RLR7|A0A1D5RLR7_MOUSE MAU2 chromatid cohesion factor homolog OS=Mus musculus OX=10090 GN=Mau2 PE=1 SV=1;sp|Q9D2X5|SCC4_MOUSE MAU2 chromatid co	524	4	7	7	7	14.4	14.4	14.4	69.408	0	58.377	9	17.1112	17.0078	17.0646	16.9262	16.8864	16.9604	16.8159	16.9866	17.0148	16.9955	17.0648	17.0923	17.1018	16.9475	17.016	0.467373	0.435481	0.0826162
A0A1D5RLS1;Q60902	Epidermal growth factor receptor substrate 15-like 1	Eps15l1	tr|A0A1D5RLS1|A0A1D5RLS1_MOUSE Epidermal growth factor receptor substrate 15-like 1 OS=Mus musculus OX=10090 GN=Eps15l1 PE=1 SV=1;sp|Q60902|EP15R_MOUSE Epidermal growth factor receptor substrate 15-like 1 OS=Mus musculus OX=10090 GN=Eps15l1 PE=1 SV=3	525	2	26	26	25	49.9	49.9	46.1	66.204	0	323.31	44	21.1461	21.1348	21.1662	21.1752	21.3173	21.2417	20.9995	21.2273	21.1836	21.1307	21.2675	21.2284	21.4489	21.3589	21.2646	1.18171	0.123646	0.220647
A0A1L1SQ42;D3YWR0;A0A1D5RLT6;Q80TI0;A0A087WRK8;A0A087WPB6;F7BFL8	GRAM domain-containing protein 1B	Gramd1b	tr|A0A1L1SQ42|A0A1L1SQ42_MOUSE Protein Aster-B OS=Mus musculus OX=10090 GN=Gramd1b PE=1 SV=1;tr|D3YWR0|D3YWR0_MOUSE Protein Aster-B OS=Mus musculus OX=10090 GN=Gramd1b PE=1 SV=2;tr|A0A1D5RLT6|A0A1D5RLT6_MOUSE Protein Aster-B OS=Mus musculus OX=10090 GN=Gra	526	7	3	3	2	4.5	4.5	3	84.904	0	46.996	3	18.2164	18.1463	18.1738	18.1577	18.293	18.1752	18.1241	18.184	18.3192	18.1882	18.2292	17.9751	18.3097	18.3164	18.4001	0.963414	0.180001	0.132945
Q8C1D8;A0A1D5RLV0;A0A1D5RMB4	Protein IWS1 homolog	Iws1	sp|Q8C1D8|IWS1_MOUSE Protein IWS1 homolog OS=Mus musculus OX=10090 GN=Iws1 PE=1 SV=1;tr|A0A1D5RLV0|A0A1D5RLV0_MOUSE Protein IWS1 homolog OS=Mus musculus OX=10090 GN=Iws1 PE=1 SV=1	528	3	6	6	6	10.4	10.4	10.4	85.247	0	285.66	15	16.1913	16.0786	16.2359	16.1707	16.1563	16.0181	16.1438	16.133	16.2644	16.0669	16.3173	16.277	16.3561	16.3584	16.659	1.19605	0.121008	0.277438
G3UYW1;A0A1D5RLV7;Q6VNB8	WD repeat and FYVE domain-containing protein 3	Wdfy3	tr|G3UYW1|G3UYW1_MOUSE WD repeat and FYVE domain-containing protein 3 OS=Mus musculus OX=10090 GN=Wdfy3 PE=1 SV=1;tr|A0A1D5RLV7|A0A1D5RLV7_MOUSE WD repeat and FYVE domain-containing protein 3 OS=Mus musculus OX=10090 GN=Wdfy3 PE=1 SV=1;sp|Q6VNB8|WDFY3_MOUS	529	3	7	7	7	2.4	2.4	2.4	394.29	0	49.223	7	16.9486	16.7939	17.0787	16.9764	17.0253	16.9192	17.0013	16.8882	16.9687	16.9321	16.7572	16.8149	16.7956	16.598	16.7559	1.57185	0.0666612	-0.236233
A0A1D5RLW5;A0A1D5RM85;P62717;A0A1D5RME4;A0A1D5RM79;A0A1D5RMC7	60S ribosomal protein L18a	Rpl18a	tr|A0A1D5RLW5|A0A1D5RLW5_MOUSE 60S ribosomal protein L18a OS=Mus musculus OX=10090 GN=Rpl18a PE=1 SV=1;tr|A0A1D5RM85|A0A1D5RM85_MOUSE 60S ribosomal protein L18a (Fragment) OS=Mus musculus OX=10090 GN=Rpl18a PE=1 SV=1;sp|P62717|RL18A_MOUSE 60S ribosomal pro	530	6	6	6	6	38.1	38.1	38.1	17.447	0	31.447	12	21.6936	21.77	21.9306	21.7724	21.8863	21.7928	21.7413	21.6302	21.8538	21.8161	21.6428	21.4968	21.6029	21.5357	21.4643	1.28123	0.105527	-0.207471
A0A1D5RM65;Q5EBH1	Ras association domain-containing protein 5	Rassf5	tr|A0A1D5RM65|A0A1D5RM65_MOUSE Ras association domain-containing protein 5 OS=Mus musculus OX=10090 GN=Rassf5 PE=1 SV=1;sp|Q5EBH1|RASF5_MOUSE Ras association domain-containing protein 5 OS=Mus musculus OX=10090 GN=Rassf5 PE=1 SV=1	534	2	3	3	3	10.2	10.2	10.2	35.341	0	4.5857	3	16.3109	15.9053	16.0997	15.9707	16.1682	16.0227	15.9952	15.9614	16.0178	16.1497	16.1515	16.0363	16.5161	16.3069	16.1885	1.62629	0.061436	0.345701
A0A1D5RM83;E9PUA3;Q8R0S2;D3Z6V7;D3Z5I6;A4GZ26;E9QAD8;Q5DU25;Q3TES0	IQ motif and SEC7 domain-containing protein 1	Iqsec1	tr|A0A1D5RM83|A0A1D5RM83_MOUSE IQ motif and SEC7 domain-containing protein 1 OS=Mus musculus OX=10090 GN=Iqsec1 PE=1 SV=1;tr|E9PUA3|E9PUA3_MOUSE IQ motif and SEC7 domain-containing protein 1 OS=Mus musculus OX=10090 GN=Iqsec1 PE=1 SV=1;sp|Q8R0S2|IQEC1_MOUS	535	9	5	5	5	4	4	4	117.93	0	10.882	6	18.3593	18.3393	18.3496	18.4008	18.2874	18.3376	18.3006	18.1651	18.36	18.3475	18.1647	18.1916	18.4988	18.6994	18.6394	1.81834	0.0460046	0.337339
A0A1D5RM90;Q8R3L2;B2ZAC8;A0A1D5RLU0	Transcription factor 25	Tcf25	tr|A0A1D5RM90|A0A1D5RM90_MOUSE Transcription factor 25 OS=Mus musculus OX=10090 GN=Tcf25 PE=1 SV=1;sp|Q8R3L2|TCF25_MOUSE Transcription factor 25 OS=Mus musculus OX=10090 GN=Tcf25 PE=1 SV=2;tr|B2ZAC8|B2ZAC8_MOUSE Nuclear localized protein-1 isoform d (Fragm	536	4	4	4	4	5.8	5.8	5.8	71.035	0	119.37	5	19.1411	19.1581	19.184	19.3478	19.2406	19.2206	19.2264	19.1616	19.3356	19.1425	19.1892	19.0826	19.2937	19.0275	19.2255	0.246629	0.647296	-0.0589981
A0A1D5RM97;E9Q8S5;Q3U214;A0A1D5RLJ1	Microtubule-associated serine/threonine-protein kinase 3	Mast3	tr|A0A1D5RM97|A0A1D5RM97_MOUSE Microtubule-associated serine/threonine-protein kinase 3 OS=Mus musculus OX=10090 GN=Mast3 PE=1 SV=1;tr|E9Q8S5|E9Q8S5_MOUSE Microtubule-associated serine/threonine-protein kinase 3 OS=Mus musculus OX=10090 GN=Mast3 PE=1 SV=2;	537	4	3	3	2	3	3	2.4	142.55	0.00016793	4.0158	3	15.8841	15.9549	15.8484	15.8568	15.949	16.0706	15.7362	16.2112	15.9489	15.9951	15.905	15.9035	15.9266	15.8653	15.7591	0.324145	0.562004	-0.11508
A0A1D5RMC1;Q6PDL0;A0A1D5RM94	Cytoplasmic dynein 1 light intermediate chain 2	Dync1li2	tr|A0A1D5RMC1|A0A1D5RMC1_MOUSE Cytoplasmic dynein 1 light intermediate chain 2 (Fragment) OS=Mus musculus OX=10090 GN=Dync1li2 PE=1 SV=1;sp|Q6PDL0|DC1L2_MOUSE Cytoplasmic dynein 1 light intermediate chain 2 OS=Mus musculus OX=10090 GN=Dync1li2 PE=1 SV=2;tr	538	3	6	6	6	18.5	18.5	18.5	45.24	0	142.32	8	17.7021	17.5594	17.5506	17.5539	17.6041	17.5849	17.8353	17.682	17.6435	17.5447	17.588	17.5852	17.1418	17.2735	17.1128	2.68213	0.0148813	-0.544229
A0A1D5RMC8;Q3URE1	Acyl-CoA synthetase family member 3, mitochondrial	Acsf3	tr|A0A1D5RMC8|A0A1D5RMC8_MOUSE Malonate--CoA ligase ACSF3, mitochondrial OS=Mus musculus OX=10090 GN=Acsf3 PE=1 SV=1;sp|Q3URE1|ACSF3_MOUSE Malonate--CoA ligase ACSF3, mitochondrial OS=Mus musculus OX=10090 GN=Acsf3 PE=1 SV=2	539	2	6	6	6	14.7	14.7	14.7	59.932	0	31.97	7	17.2961	17.0818	16.9142	17.1151	17.1219	17.1373	17.2661	17.3212	17.2047	17.0822	16.913	17.1266	16.9653	16.8391	16.8543	2.71635	0.0144504	-0.377775
A0A1D5RML8;P97760;A0A1D5RLM9;A0A1D5RLD4	DNA-directed RNA polymerase II subunit RPB3	Polr2c	tr|A0A1D5RML8|A0A1D5RML8_MOUSE DNA-directed RNA polymerase II subunit RPB3 OS=Mus musculus OX=10090 GN=Polr2c PE=1 SV=1;sp|P97760|RPB3_MOUSE DNA-directed RNA polymerase II subunit RPB3 OS=Mus musculus OX=10090 GN=Polr2c PE=1 SV=2	541	4	7	7	7	22.6	22.6	22.6	48.359	0	130.24	14	17.7144	17.8108	17.6862	17.7913	17.7899	17.7486	17.7642	17.9522	17.8005	17.8071	17.7547	17.7263	17.6943	17.7033	17.5752	1.20343	0.119566	-0.181368
A0A1I7Q4A6;Q9CPQ5	Centromere protein Q	Cenpq	tr|A0A1I7Q4A6|A0A1I7Q4A6_MOUSE Centromere protein Q OS=Mus musculus OX=10090 GN=Cenpq PE=1 SV=1;sp|Q9CPQ5|CENPQ_MOUSE Centromere protein Q OS=Mus musculus OX=10090 GN=Cenpq PE=2 SV=2	542	2	2	2	2	11.5	11.5	11.5	30.76	0	61.357	2	11.3134	10.275	11.41	11.6878	10.7357	11.1642	11.8259	10.9043	11.0053	11.556	10.9283	11.0968	10.5641	11.4185	11.4641	0.0823957	0.865396	-0.09631
A0A1I7Q4G8;E9QMN5;Q8CHY6;A0A1D5RM07;A0A1D5RM58	Transcriptional repressor p66 alpha	Gatad2a	tr|A0A1I7Q4G8|A0A1I7Q4G8_MOUSE Transcriptional repressor p66 alpha OS=Mus musculus OX=10090 GN=Gatad2a PE=1 SV=1;tr|E9QMN5|E9QMN5_MOUSE Transcriptional repressor p66 alpha OS=Mus musculus OX=10090 GN=Gatad2a PE=1 SV=1;sp|Q8CHY6|P66A_MOUSE Transcriptional r	543	5	9	9	9	19.4	19.4	19.4	65.434	0	212.24	10	16.9066	17.084	17.1279	17.3712	17.0909	17.089	17.131	17.1105	16.9649	17.1961	17.1003	17.1996	17.0577	17.1212	17.0288	0.00253868	0.995383	0.000458399
A0A1L1SUQ2;A0A1L1SQ32;Q8JZX3;A0A1L1SR15;A0A1L1SR04;A0A1L1SRG3	POC1 centriolar protein homolog A	Poc1a	tr|A0A1L1SUQ2|A0A1L1SUQ2_MOUSE POC1 centriolar protein homolog A OS=Mus musculus OX=10090 GN=Poc1a PE=1 SV=1;tr|A0A1L1SQ32|A0A1L1SQ32_MOUSE POC1 centriolar protein homolog A (Fragment) OS=Mus musculus OX=10090 GN=Poc1a PE=1 SV=1;sp|Q8JZX3|POC1A_MOUSE POC1	545	6	3	3	3	7.6	7.6	7.6	41.002	0.00016781	4.0019	3	13.9699	14.2945	14.0585	14.4029	14.3132	14.58	13.8399	14.094	14.021	14.4249	14.2608	14.1106	13.9889	14.4245	14.1031	0.549553	0.373983	0.187163
Q4FCQ7;A0A1L1SQ41;Q9Z2A5;J3QNU1;A0A140LJ98	Arginyl-tRNA--protein transferase 1	Ate1	tr|Q4FCQ7|Q4FCQ7_MOUSE Arginyl-tRNA--protein transferase 1 OS=Mus musculus OX=10090 GN=Ate1 PE=1 SV=1;tr|A0A1L1SQ41|A0A1L1SQ41_MOUSE Arginyl-tRNA--protein transferase 1 OS=Mus musculus OX=10090 GN=Ate1 PE=1 SV=1;sp|Q9Z2A5|ATE1_MOUSE Arginyl-tRNA--protein t	546	5	6	6	6	13.8	13.8	13.8	58.319	0	35.805	9	17.0739	17.1072	16.9184	17.2299	16.941	16.9192	16.8963	17.0054	17.0105	17.0445	17.2802	17.0549	16.914	16.837	16.5296	0.788595	0.244528	-0.21051
E9PUM4;A0A1L1SQ51;Q71LX4;Q8CDM9;A0A1L1SRI1;A0A1L1SQP9	Talin-2	Tln2	tr|E9PUM4|E9PUM4_MOUSE Talin-2 OS=Mus musculus OX=10090 GN=Tln2 PE=1 SV=1;tr|A0A1L1SQ51|A0A1L1SQ51_MOUSE Talin-2 OS=Mus musculus OX=10090 GN=Tln2 PE=1 SV=1;sp|Q71LX4|TLN2_MOUSE Talin-2 OS=Mus musculus OX=10090 GN=Tln2 PE=1 SV=3;tr|Q8CDM9|Q8CDM9_MOUSE Talin	547	6	16	2	2	6.2	1	1	271.66	0	13.626	2	20.2207	20.0083	20.6766	20.3725	20.503	20.1779	20.4024	20.1777	20.2978	20.2395	20.5384	20.1982	20.4158	20.0836	20.1595	0.240716	0.654596	-0.0730362
A0A1L1SVC2;A0A1L1SQ83;Q3U2X6;Q9WTY1	Programmed cell death protein 7	Pdcd7	tr|A0A1L1SVC2|A0A1L1SVC2_MOUSE Programmed cell death protein 7 (Fragment) OS=Mus musculus OX=10090 GN=Pdcd7 PE=1 SV=1;tr|A0A1L1SQ83|A0A1L1SQ83_MOUSE Programmed cell death protein 7 (Fragment) OS=Mus musculus OX=10090 GN=Pdcd7 PE=1 SV=1;tr|Q3U2X6|Q3U2X6_MOU	548	4	4	4	4	15.4	15.4	15.4	32.997	0	15.627	5	16.4962	16.5469	16.4153	16.5071	16.5806	16.3946	16.3761	16.3553	16.4019	16.432	16.5465	16.5148	16.6847	16.5648	16.4181	1.06996	0.149436	0.178122
A0A1L1SQA8;P62852	40S ribosomal protein S25	Rps25	tr|A0A1L1SQA8|A0A1L1SQA8_MOUSE 40S ribosomal protein S25 OS=Mus musculus OX=10090 GN=Rps25 PE=1 SV=1;sp|P62852|RS25_MOUSE 40S ribosomal protein S25 OS=Mus musculus OX=10090 GN=Rps25 PE=1 SV=1	549	2	2	2	2	21.5	21.5	21.5	10.309	0	7.616	6	20.5051	20.624	20.6945	20.5784	20.6665	20.6026	20.6309	20.4834	20.4857	20.8571	20.497	20.438	20.1088	20.3617	20.0984	1.59372	0.064588	-0.343732
A0A1L1SRT0;F6TCF9;Q60739	BAG family molecular chaperone regulator 1	Bag1	tr|A0A1L1SRT0|A0A1L1SRT0_MOUSE BAG family molecular chaperone regulator 1 OS=Mus musculus OX=10090 GN=Bag1 PE=1 SV=1;tr|F6TCF9|F6TCF9_MOUSE BAG family molecular chaperone regulator 1 OS=Mus musculus OX=10090 GN=Bag1 PE=1 SV=1;sp|Q60739|BAG1_MOUSE BAG famil	552	3	14	14	14	41.1	41.1	41.1	39.714	0	169.04	29	20.0566	20.0576	20.2457	20.1718	20.3583	20.1246	20.1499	19.9579	20.2515	19.9152	20.0723	19.8748	20.2605	20.128	20.2615	0.427538	0.466795	0.0968749
A0A1L1SRW2;A0A1L1STF2;A0A1L1SRT5;Q91W67;A0A1L1SRT4;A0A1L1SRB5;A0A1L1SU68	Ubiquitin-like protein 7	Ubl7	tr|A0A1L1SRW2|A0A1L1SRW2_MOUSE Ubiquitin-like protein 7 (Fragment) OS=Mus musculus OX=10090 GN=Ubl7 PE=1 SV=1;tr|A0A1L1STF2|A0A1L1STF2_MOUSE Ubiquitin-like protein 7 (Fragment) OS=Mus musculus OX=10090 GN=Ubl7 PE=1 SV=1;tr|A0A1L1SRT5|A0A1L1SRT5_MOUSE Ubiqu	553	7	3	3	3	31.8	31.8	31.8	14.458	0	4.7016	4	16.2846	16.2775	16.5439	16.4906	16.4937	16.3806	16.4007	16.3029	16.5548	16.3664	16.0556	16.1404	16.1598	16.1183	16.0284	1.72837	0.0524534	-0.317272
A0A1L1SRX2;O08739	AMP deaminase 3	Ampd3	tr|A0A1L1SRX2|A0A1L1SRX2_MOUSE AMP deaminase OS=Mus musculus OX=10090 GN=Ampd3 PE=1 SV=1;sp|O08739|AMPD3_MOUSE AMP deaminase 3 OS=Mus musculus OX=10090 GN=Ampd3 PE=1 SV=2	554	2	5	4	4	7.6	6.5	6.5	89.567	0	39.938	6	15.6112	15.4784	15.5244	15.4454	15.4043	15.4206	15.5162	15.499	15.6678	15.5316	15.8232	15.4446	15.6283	15.5126	15.4644	0.131542	0.792844	-0.0258945
A0A1L1SU24;A0A1L1STN5;A0A1L1SRY8;A0A1L1SSY9;Q9DCU6	39S ribosomal protein L4, mitochondrial	Mrpl4	tr|A0A1L1SU24|A0A1L1SU24_MOUSE 39S ribosomal protein L4, mitochondrial OS=Mus musculus OX=10090 GN=Mrpl4 PE=1 SV=1;tr|A0A1L1STN5|A0A1L1STN5_MOUSE 39S ribosomal protein L4, mitochondrial OS=Mus musculus OX=10090 GN=Mrpl4 PE=1 SV=1;tr|A0A1L1SRY8|A0A1L1SRY8_M	555	5	2	2	2	16.9	16.9	16.9	18.081	0.00016981	4.2324	4	18.3581	18.1959	18.4238	18.3204	18.2257	18.236	18.4238	18.338	18.3055	18.4104	18.1942	18.3526	17.9879	17.9195	17.9448	3.24969	0.00872632	-0.405058
A0A1L1SS44;Q60709;Q06335	Amyloid-like protein 2	Aplp2	tr|A0A1L1SS44|A0A1L1SS44_MOUSE Amyloid-like protein 2 (Fragment) OS=Mus musculus OX=10090 GN=Aplp2 PE=1 SV=1;tr|Q60709|Q60709_MOUSE Amyloid-like protein 2 OS=Mus musculus OX=10090 GN=Aplp2 PE=1 SV=1;sp|Q06335|APLP2_MOUSE Amyloid-like protein 2 OS=Mus muscu	556	3	3	3	3	6.1	6.1	6.1	71.302	0	46.327	5	18.5497	18.3922	18.6526	18.6561	18.6652	18.6665	18.5694	18.5717	18.6685	18.5972	18.6511	18.5302	18.7994	18.667	18.7094	1.12809	0.135295	0.122097
A0A1L1SS60;Q8BH79;A0A1L1SR14;A0A1L1SV36	Anoctamin-10	Ano10	tr|A0A1L1SS60|A0A1L1SS60_MOUSE Anoctamin OS=Mus musculus OX=10090 GN=Ano10 PE=1 SV=1;sp|Q8BH79|ANO10_MOUSE Anoctamin-10 OS=Mus musculus OX=10090 GN=Ano10 PE=1 SV=1;tr|A0A1L1SR14|A0A1L1SR14_MOUSE Anoctamin-10 OS=Mus musculus OX=10090 GN=Ano10 PE=1 SV=1	557	4	5	5	5	13.7	13.7	13.7	58.204	0	323.31	8	18.6745	18.4884	18.7307	18.573	18.6866	18.5093	18.7971	18.527	18.7248	18.4485	18.415	18.3835	18.2196	17.9368	18.2709	1.83135	0.0451259	-0.540511
A0A1L1SSA3;Q9CXU9;P48024;J3QN87;J3QPZ8	Eukaryotic translation initiation factor 1b;Eukaryotic translation initiation factor 1	Eif1b;Eif1	tr|A0A1L1SSA3|A0A1L1SSA3_MOUSE Eukaryotic translation initiation factor 1b (Fragment) OS=Mus musculus OX=10090 GN=Eif1b PE=1 SV=1;sp|Q9CXU9|EIF1B_MOUSE Eukaryotic translation initiation factor 1b OS=Mus musculus OX=10090 GN=Eif1b PE=1 SV=2;sp|P48024|EIF1_M	559	5	5	5	5	57	57	57	11.358	0	132.08	14	19.4596	19.4404	19.3167	19.1496	19.3117	19.5053	19.1671	19.2621	19.2525	19.2476	19.5437	19.5361	19.9162	19.7766	19.5604	2.08147	0.0317722	0.523826
A0A1L1SUF9;D3YVU3;A0A1L1SSA4;Q5DU05	Centrosomal protein of 164 kDa	Cep164	tr|A0A1L1SUF9|A0A1L1SUF9_MOUSE Centrosomal protein of 164 kDa (Fragment) OS=Mus musculus OX=10090 GN=Cep164 PE=1 SV=1;tr|D3YVU3|D3YVU3_MOUSE Centrosomal protein of 164 kDa OS=Mus musculus OX=10090 GN=Cep164 PE=1 SV=1;tr|A0A1L1SSA4|A0A1L1SSA4_MOUSE Centroso	560	4	2	2	2	2.5	2.5	2.5	131.29	0	5.1375	2	14.113	14.4192	14.0667	14.1501	14.1487	14.1514	14.3128	14.2869	14.1633	14.2692	14.1458	14.1624	14.3141	14.2723	14.2726	0.265276	0.625918	0.0319929
A0A1L1SSA8;Q91XE8	Transmembrane protein 205	Tmem205	tr|A0A1L1SSA8|A0A1L1SSA8_MOUSE Transmembrane protein 205 (Fragment) OS=Mus musculus OX=10090 GN=Tmem205 PE=1 SV=1;sp|Q91XE8|TM205_MOUSE Transmembrane protein 205 OS=Mus musculus OX=10090 GN=Tmem205 PE=1 SV=1	561	2	3	3	3	19.1	19.1	19.1	19.612	0	42.32	4	18.7751	18.6921	18.6003	18.5381	18.6133	18.6219	18.6191	18.6706	18.5823	18.567	18.608	18.6177	18.6525	18.9263	18.7006	0.702583	0.28437	0.135852
E9Q723;A0A1L1SSC7;A0A338P6N2;D3YVV0;Q3UMK4;A0A1L1SSP7	0	Ttc13	tr|E9Q723|E9Q723_MOUSE Tetratricopeptide repeat domain 13 OS=Mus musculus OX=10090 GN=Ttc13 PE=1 SV=2;tr|A0A1L1SSC7|A0A1L1SSC7_MOUSE Tetratricopeptide repeat domain 13 OS=Mus musculus OX=10090 GN=Ttc13 PE=1 SV=1;tr|A0A338P6N2|A0A338P6N2_MOUSE Tetratricopep	562	6	7	7	7	10.7	10.7	10.7	89.28	0	169.7	8	16.6182	16.6174	16.7049	16.7276	16.7291	16.7632	16.8642	16.7277	16.6772	16.573	16.6099	16.7719	16.3283	16.3495	16.3122	2.77066	0.0138371	-0.426364
Q3UDS7;A0A1L1SSF2;Q8VDL4	ADP-dependent glucokinase	Adpgk	tr|Q3UDS7|Q3UDS7_MOUSE ADP-dependent glucokinase OS=Mus musculus OX=10090 GN=Adpgk PE=1 SV=1;tr|A0A1L1SSF2|A0A1L1SSF2_MOUSE ADP-dependent glucokinase OS=Mus musculus OX=10090 GN=Adpgk PE=1 SV=1;sp|Q8VDL4|ADPGK_MOUSE ADP-dependent glucokinase OS=Mus musculu	563	3	11	11	11	34.9	34.9	34.9	53.788	0	323.31	28	20.185	19.87	19.9742	19.8148	20.0395	20.0079	19.8488	19.9122	19.827	19.9783	20.2105	19.8639	20.0439	20.2679	20.1266	1.80613	0.0468799	0.283488
A0A1L1SSL9;E9QPK4;Q9JKK8	Serine/threonine-protein kinase ATR	Atr	tr|A0A1L1SSL9|A0A1L1SSL9_MOUSE Serine/threonine-protein kinase ATR OS=Mus musculus OX=10090 GN=Atr PE=1 SV=1;tr|E9QPK4|E9QPK4_MOUSE Serine/threonine-protein kinase ATR OS=Mus musculus OX=10090 GN=Atr PE=1 SV=2;sp|Q9JKK8|ATR_MOUSE Serine/threonine-protein k	564	3	7	7	7	3	3	3	301.02	0	12.649	9	17.3513	17.4689	17.5096	17.6009	17.4823	17.4729	17.5641	17.6232	17.464	17.5067	17.4418	17.488	17.3218	17.4432	17.4725	0.987834	0.17224	-0.13795
A0A1L1SSS4;B9EIW5;Q6DFV7	Nuclear receptor coactivator 7	Ncoa7	tr|A0A1L1SSS4|A0A1L1SSS4_MOUSE Nuclear receptor coactivator 7 OS=Mus musculus OX=10090 GN=Ncoa7 PE=1 SV=1;tr|B9EIW5|B9EIW5_MOUSE Ncoa7 protein OS=Mus musculus OX=10090 GN=Ncoa7 PE=1 SV=1;sp|Q6DFV7|NCOA7_MOUSE Nuclear receptor coactivator 7 OS=Mus musculus	566	3	4	4	3	4.4	4.4	3.6	101.16	0	8.2984	3	14.3076	14.054	14.1176	14.6915	14.1922	13.8419	14.4112	14.3342	14.1613	14.3952	14.4338	14.2662	14.5111	14.8078	14.6548	1.45943	0.078606	0.355666
O35492;A0A1L1SST3;A0A1L1SQZ6	Dual specificity protein kinase CLK3	Clk3	sp|O35492|CLK3_MOUSE Dual specificity protein kinase CLK3 OS=Mus musculus OX=10090 GN=Clk3 PE=1 SV=2;tr|A0A1L1SST3|A0A1L1SST3_MOUSE Dual-specificity protein kinase CLK3 (Fragment) OS=Mus musculus OX=10090 GN=Clk3 PE=1 SV=1;tr|A0A1L1SQZ6|A0A1L1SQZ6_MOUSE Du	567	3	2	2	2	4.2	4.2	4.2	73.797	0	169.41	3	14.2921	14.2489	14.0991	13.981	14.0682	14.1257	14.3654	14.2496	14.4436	14.2999	14.2753	14.0944	13.9971	14.0367	14.2875	1.08028	0.147153	-0.245756
Q9CQC8;A0A1L1SST5;A0A1L1SSV6	Maspardin	Spg21	sp|Q9CQC8|SPG21_MOUSE Maspardin OS=Mus musculus OX=10090 GN=Spg21 PE=1 SV=1;tr|A0A1L1SST5|A0A1L1SST5_MOUSE Maspardin OS=Mus musculus OX=10090 GN=Spg21 PE=1 SV=1;tr|A0A1L1SSV6|A0A1L1SSV6_MOUSE Maspardin (Fragment) OS=Mus musculus OX=10090 GN=Spg21 PE=1 SV=1	568	3	5	5	5	19.5	19.5	19.5	34.952	0	22.232	12	17.2297	17.0254	17.2037	17.3466	17.242	17.2428	17.347	17.0864	17.2471	17.127	17.0545	17.1339	16.6196	16.655	16.8684	2.03705	0.0339919	-0.512522
A0A1L1ST22;Q8BSE7	0	Clasp2	tr|A0A1L1ST22|A0A1L1ST22_MOUSE CLIP-associating protein 2 OS=Mus musculus OX=10090 GN=Clasp2 PE=1 SV=1;tr|Q8BSE7|Q8BSE7_MOUSE CLIP-associating protein 2 OS=Mus musculus OX=10090 GN=Clasp2 PE=1 SV=1	569	2	10	3	3	18.7	3.8	3.8	66.341	0	9.3415	3	15.7223	15.8333	15.4047	15.4761	15.6203	15.7763	15.4474	15.8178	15.6161	15.6247	15.3128	15.8206	15.4323	15.636	15.5495	0.290507	0.597415	-0.0878166
A0A1L1STC6;Q6ZWR6;A0A1L1SRV6;Q6ZWR5	Nesprin-1	Syne1	tr|A0A1L1STC6|A0A1L1STC6_MOUSE Nesprin-1 OS=Mus musculus OX=10090 GN=Syne1 PE=1 SV=1;sp|Q6ZWR6|SYNE1_MOUSE Nesprin-1 OS=Mus musculus OX=10090 GN=Syne1 PE=1 SV=2	570	4	135	135	134	17.3	17.3	17.2	1009.9	0	323.31	214	22.7091	22.6906	22.7758	22.728	22.7282	22.7125	22.7394	22.737	22.8149	22.7604	22.7551	22.721	22.8471	22.8214	22.7837	0.78519	0.245874	0.053627
A0A1L1STD6	0	0	tr|A0A1L1STD6|A0A1L1STD6_MOUSE InaF motif-containing 2 OS=Mus musculus OX=10090 GN=Inafm2 PE=4 SV=1	571	1	2	2	2	22.4	22.4	22.4	15.647	0	105.02	2	10.9971	10.7184	10.0937	11.5766	10.3517	10.2687	10.9795	11.1491	9.94899	10.2372	11.2057	10.2104	11.1592	11.0667	10.9426	0.405602	0.484908	0.363646
Q45VK5;A0A1L1STE4;Q9Z1X4;A0A1L1SQR7;A0A1L1SSU8;A0A1L1ST48;A0A1L1SR62;A0A1L1SQ69;A0A1L1SU19	Interleukin enhancer-binding factor 3	Ilf3	tr|Q45VK5|Q45VK5_MOUSE Interleukin enhancer-binding factor 3 OS=Mus musculus OX=10090 GN=Ilf3 PE=1 SV=1;tr|A0A1L1STE4|A0A1L1STE4_MOUSE Interleukin enhancer-binding factor 3 OS=Mus musculus OX=10090 GN=Ilf3 PE=1 SV=1;sp|Q9Z1X4|ILF3_MOUSE Interleukin enhance	572	9	18	18	14	31.4	31.4	26.6	76.347	0	323.31	41	20.6163	20.626	20.5129	20.5162	20.6268	20.5473	20.5082	20.5488	20.6211	20.6204	20.6866	20.4125	20.8022	20.849	20.7485	2.26585	0.0251325	0.240543
A0A1L1STE6;Q9D6R2	Isocitrate dehydrogenase [NAD] subunit alpha, mitochondrial	Idh3a	tr|A0A1L1STE6|A0A1L1STE6_MOUSE Isocitrate dehydrogenase [NAD] subunit, mitochondrial OS=Mus musculus OX=10090 GN=Idh3a PE=1 SV=1;sp|Q9D6R2|IDH3A_MOUSE Isocitrate dehydrogenase [NAD] subunit alpha, mitochondrial OS=Mus musculus OX=10090 GN=Idh3a PE=1 SV=1	573	2	9	9	9	25.8	25.8	25.8	41.52	0	24.58	16	21.8444	21.6677	21.7517	21.5674	21.7062	21.4297	21.8187	21.6211	21.6096	21.6787	21.7161	21.6714	21.4961	21.4679	21.6011	0.956176	0.181668	-0.161463
A0A1L1STF0;Q6PDI6	Protein FAM63B	Fam63b	tr|A0A1L1STF0|A0A1L1STF0_MOUSE Ubiquitin carboxyl-terminal hydrolase MINDY-2 OS=Mus musculus OX=10090 GN=Mindy2 PE=1 SV=1;sp|Q6PDI6|MINY2_MOUSE Ubiquitin carboxyl-terminal hydrolase MINDY-2 OS=Mus musculus OX=10090 GN=Mindy2 PE=1 SV=1	574	2	2	2	2	4	4	4	65.508	0	63.773	2	14.4775	14.6056	14.7127	14.6535	14.6755	14.58	14.7731	14.6	14.6347	14.7067	14.2903	14.2249	14.2112	14.255	14.0858	2.56976	0.0168439	-0.485266
A0A1L1STZ4;P29477;E9Q9X4;P70313	Nitric oxide synthase, inducible	Nos2	tr|A0A1L1STZ4|A0A1L1STZ4_MOUSE Nitric oxide synthase,-inducible OS=Mus musculus OX=10090 GN=Nos2 PE=1 SV=1;sp|P29477|NOS2_MOUSE Nitric oxide synthase, inducible OS=Mus musculus OX=10090 GN=Nos2 PE=1 SV=1	576	4	10	10	10	14.5	14.5	14.5	117.95	0	74.501	12	19.1277	19.137	19.0258	19.0522	19.0944	19.1662	19.1724	19.1578	19.0807	19.0693	18.9204	19.1061	18.7154	18.7374	18.7247	3.83236	0.00671212	-0.411088
A0A1N9M4K1;A0A1L1SU77;P70665;A0A1L1SQF7	Sialate O-acetylesterase;Sialate O-acetylesterase small subunit;Sialate O-acetylesterase large subunit	Siae	tr|A0A1N9M4K1|A0A1N9M4K1_MOUSE Sialate O-acetylesterase OS=Mus musculus OX=10090 GN=Siae PE=1 SV=1;tr|A0A1L1SU77|A0A1L1SU77_MOUSE Sialate O-acetylesterase OS=Mus musculus OX=10090 GN=Siae PE=1 SV=1;sp|P70665|SIAE_MOUSE Sialate O-acetylesterase OS=Mus muscu	578	4	3	3	3	7.2	7.2	7.2	53.172	0	21.376	5	17.5103	17.3375	17.1964	17.6271	17.531	17.3226	17.6484	17.3569	17.5686	17.7027	17.9648	17.5468	17.6273	17.8443	17.8706	1.03494	0.159264	0.256091
A0A1L1SUI3;Q9D1F9;A0A1L1SUV7	0	Slc37a4	tr|A0A1L1SUI3|A0A1L1SUI3_MOUSE Solute carrier family 37 (glucose-6-phosphate transporter), member 4 OS=Mus musculus OX=10090 GN=Slc37a4 PE=1 SV=1;tr|Q9D1F9|Q9D1F9_MOUSE Solute carrier family 37 (Glucose-6-phosphate transporter), member 4 OS=Mus musculus OX	579	3	2	2	2	4.7	4.7	4.7	48.428	0.00016226	3.2878	4	18.0824	17.9464	18.2766	18.1529	18.0211	18.2257	18.2989	17.8505	18.1472	17.9375	18.0588	17.9751	17.7011	17.3788	17.7125	1.36801	0.0912765	-0.501432
A0A1L1SUX8;P01831	Thy-1 membrane glycoprotein	Thy1	tr|A0A1L1SUX8|A0A1L1SUX8_MOUSE Thy-1 membrane glycoprotein (Fragment) OS=Mus musculus OX=10090 GN=Thy1 PE=1 SV=1;sp|P01831|THY1_MOUSE Thy-1 membrane glycoprotein OS=Mus musculus OX=10090 GN=Thy1 PE=1 SV=1	583	2	2	2	2	17.6	17.6	17.6	14.038	0	6.7909	2	16.9431	16.8769	15.9686	16.2869	16.589	16.1113	16.5563	16.754	16.7322	16.5347	16.9877	16.3626	16.7221	16.7543	16.9046	0.600541	0.341172	0.112886
A0A1L1SV73;Q8BY87	Ubiquitin carboxyl-terminal hydrolase 47	Usp47	tr|A0A1L1SV73|A0A1L1SV73_MOUSE Ubiquitin carboxyl-terminal hydrolase 47 OS=Mus musculus OX=10090 GN=Usp47 PE=1 SV=1;sp|Q8BY87|UBP47_MOUSE Ubiquitin carboxyl-terminal hydrolase 47 OS=Mus musculus OX=10090 GN=Usp47 PE=1 SV=2	585	2	25	25	25	20.6	20.6	20.6	157.15	0	323.31	37	19.6523	19.7099	19.6707	19.8358	19.732	19.6678	19.7586	19.7477	19.6454	19.7076	19.5201	19.5506	19.3071	19.4535	19.4116	2.3511	0.022465	-0.326448
A0A1L1SV84;Q9D083	Kinetochore protein Spc24	Spc24	tr|A0A1L1SV84|A0A1L1SV84_MOUSE Kinetochore protein Spc24 OS=Mus musculus OX=10090 GN=Spc24 PE=1 SV=1;sp|Q9D083|SPC24_MOUSE Kinetochore protein Spc24 OS=Mus musculus OX=10090 GN=Spc24 PE=1 SV=1	586	2	3	3	3	20.6	20.6	20.6	18.398	0	39.763	4	14.7342	14.6781	15.2086	15.2425	15.0179	15.1008	14.9798	14.843	15.0937	14.7935	14.8384	14.8583	15.0247	14.8	14.8148	0.377875	0.509086	-0.0923144
A0A1L1SVG6;Q8BY89	Choline transporter-like protein 2	Slc44a2	tr|A0A1L1SVG6|A0A1L1SVG6_MOUSE Choline transporter-like protein 2 OS=Mus musculus OX=10090 GN=Slc44a2 PE=1 SV=1;sp|Q8BY89|CTL2_MOUSE Choline transporter-like protein 2 OS=Mus musculus OX=10090 GN=Slc44a2 PE=1 SV=2	589	2	8	8	8	14.3	14.3	14.3	62.643	0	261.29	12	17.5265	17.7794	17.6428	17.5726	17.7235	17.7001	17.5464	17.5544	17.6365	17.6429	17.5724	17.525	17.9819	17.9366	17.8894	3.0899	0.0102123	0.356875
Q9CXV9;A0A1N9M8A6;A0A1L1SSU2	DCN1-like protein 5	Dcun1d5	sp|Q9CXV9|DCNL5_MOUSE DCN1-like protein 5 OS=Mus musculus OX=10090 GN=Dcun1d5 PE=1 SV=1;tr|A0A1N9M8A6|A0A1N9M8A6_MOUSE DCN1-like protein OS=Mus musculus OX=10090 GN=Dcun1d5 PE=1 SV=1;tr|A0A1L1SSU2|A0A1L1SSU2_MOUSE DCN1-like protein (Fragment) OS=Mus muscul	590	3	4	4	4	16.5	16.5	16.5	27.578	0	16.109	6	17.9499	17.8249	17.8898	17.9666	17.9222	17.8307	17.9919	17.8534	18.091	17.9472	17.8585	17.8089	17.8686	17.8237	17.9219	0.651241	0.311487	-0.107345
A0A1S6GWJ4;Q91VN6	Probable ATP-dependent RNA helicase DDX41	Ddx41	tr|A0A1S6GWJ4|A0A1S6GWJ4_MOUSE DEAD (Asp-Glu-Ala-Asp) box polypeptide 41 OS=Mus musculus OX=10090 GN=Ddx41 PE=1 SV=1;sp|Q91VN6|DDX41_MOUSE Probable ATP-dependent RNA helicase DDX41 OS=Mus musculus OX=10090 GN=Ddx41 PE=1 SV=2	591	2	3	3	3	6.6	6.6	6.6	71.1	0	113.56	5	15.2265	15.16	15.5218	15.6984	15.6237	15.6334	15.5023	15.3413	15.3297	15.2908	15.0397	15.2592	15.3875	15.3467	15.4681	0.0503951	0.916077	0.00970268
A0A1W2P7Q9;A0A1W2P6F6;Q60605	Myosin light polypeptide 6	Myl6	tr|A0A1W2P7Q9|A0A1W2P7Q9_MOUSE Myosin light polypeptide 6 OS=Mus musculus OX=10090 GN=Myl6 PE=1 SV=1;tr|A0A1W2P6F6|A0A1W2P6F6_MOUSE Myosin light polypeptide 6 OS=Mus musculus OX=10090 GN=Myl6 PE=1 SV=1;sp|Q60605|MYL6_MOUSE Myosin light polypeptide 6 OS=Mus	592	3	9	9	2	53.2	53.2	23.4	17.673	0	45.108	28	21.3301	21.5272	21.3842	21.6398	21.4247	21.5286	21.4782	21.6098	21.245	21.688	21.2309	21.595	22.093	22.1727	21.9213	2.04934	0.0332779	0.617969
A0A1W2P6K9;Q9JI99	Sphingosine-1-phosphate phosphatase 1	Sgpp1	tr|A0A1W2P6K9|A0A1W2P6K9_MOUSE Sphingosine-1-phosphate phosphatase 1 OS=Mus musculus OX=10090 GN=Sgpp1 PE=1 SV=1;sp|Q9JI99|SGPP1_MOUSE Sphingosine-1-phosphate phosphatase 1 OS=Mus musculus OX=10090 GN=Sgpp1 PE=1 SV=1	595	2	2	2	2	8.6	8.6	8.6	29.903	0	4.3065	2	16.0793	15.908	16.1959	16.2468	16.2549	16.1066	16.4166	16.269	16.1516	16.1079	16.0086	15.9497	15.7362	15.4967	15.5738	2.53755	0.017553	-0.676822
Q8BJU0;A0A1W2P6P1;A0A1W2P7I5	Small glutamine-rich tetratricopeptide repeat-containing protein alpha	Sgta	sp|Q8BJU0|SGTA_MOUSE Small glutamine-rich tetratricopeptide repeat-containing protein alpha OS=Mus musculus OX=10090 GN=Sgta PE=1 SV=2;tr|A0A1W2P6P1|A0A1W2P6P1_MOUSE Small glutamine-rich tetratricopeptide repeat-containing protein alpha (Fragment) OS=Mus m	596	3	8	8	8	25.4	25.4	25.4	34.322	0	323.31	25	20.4574	20.6638	20.3674	20.8437	20.5759	20.6791	20.5592	20.7378	20.5762	20.7705	20.9724	21.0411	21.0311	21.1937	20.811	1.44498	0.0804437	0.387524
A0A1W2P6Q2;Q9JHJ8	ICOS ligand	Icoslg	tr|A0A1W2P6Q2|A0A1W2P6Q2_MOUSE Icos ligand (Fragment) OS=Mus musculus OX=10090 GN=Icosl PE=1 SV=1;sp|Q9JHJ8|ICOSL_MOUSE ICOS ligand OS=Mus musculus OX=10090 GN=Icoslg PE=1 SV=1	597	2	3	3	3	8.4	8.4	8.4	38.412	0	12.165	5	18.6542	18.8914	18.6505	18.827	18.8586	18.7984	18.6393	18.7244	18.7151	18.7905	18.7579	18.7662	18.9417	19.0692	18.9798	2.55141	0.0171825	0.303981
A0A1W2P6R8;Q3TC93	HCLS1-binding protein 3	Hs1bp3	tr|A0A1W2P6R8|A0A1W2P6R8_MOUSE HCLS1-binding protein 3 (Fragment) OS=Mus musculus OX=10090 GN=Hs1bp3 PE=1 SV=1;sp|Q3TC93|H1BP3_MOUSE HCLS1-binding protein 3 OS=Mus musculus OX=10090 GN=Hs1bp3 PE=1 SV=2	598	2	4	4	4	24.2	24.2	24.2	17.561	0	48.985	7	17.6299	17.645	17.6273	17.5773	17.6028	17.5083	17.7884	17.6442	17.6247	17.6229	17.5716	17.49	17.4133	17.4445	17.4865	1.88371	0.0421173	-0.237647
A0A1W2P6U8	0	0	tr|A0A1W2P6U8|A0A1W2P6U8_MOUSE RIKEN cDNA 4932415D10 gene OS=Mus musculus OX=10090 GN=4932415D10Rik PE=4 SV=1	599	1	2	2	2	0.3	0.3	0.3	551.85	0.00063502	2.8464	3	#NUM!	#NUM!	#NUM!	#NUM!	#NUM!	#NUM!	#NUM!	#NUM!	#NUM!	#NUM!	#NUM!	#NUM!	#NUM!	#NUM!	#NUM!	NaN	NaN	0
A0A1W2P6X3;Q9JL26;A2AB60;G3UWI1	Formin-like protein 1	Fmnl1	tr|A0A1W2P6X3|A0A1W2P6X3_MOUSE Formin-like protein 1 OS=Mus musculus OX=10090 GN=Fmnl1 PE=1 SV=1;sp|Q9JL26|FMNL1_MOUSE Formin-like protein 1 OS=Mus musculus OX=10090 GN=Fmnl1 PE=1 SV=1;tr|A2AB60|A2AB60_MOUSE Formin-like 1, isoform CRA_c OS=Mus musculus OX=	600	4	20	20	19	20.6	20.6	19.8	122.7	0	181.66	48	20.8259	20.919	20.9275	20.9809	20.9503	20.9673	20.9367	20.9318	20.9408	20.9644	20.7388	20.952	20.6674	20.7583	20.7067	2.98538	0.0111522	-0.225608
F8VPM0;E9Q374;A0A1W2P6X9;Q91YE5;A0A1W2P6L0	Bromodomain adjacent to zinc finger domain protein 2A	Baz2a	tr|F8VPM0|F8VPM0_MOUSE Bromodomain adjacent to zinc finger domain protein 2A OS=Mus musculus OX=10090 GN=Baz2a PE=1 SV=1;tr|E9Q374|E9Q374_MOUSE Bromodomain adjacent to zinc finger domain protein 2A OS=Mus musculus OX=10090 GN=Baz2a PE=1 SV=1;tr|A0A1W2P6X9|	601	5	7	6	6	4.1	3.8	3.8	209.4	0	21.442	8	15.9007	15.9402	15.9454	15.9553	15.8446	16.0075	16.0099	15.9252	15.7443	15.9126	15.8299	15.9617	15.7777	15.5773	15.621	1.11163	0.139117	-0.234471
A0A1W2P708;Q9WVL1	AP-4 complex subunit sigma-1	Ap4s1	tr|A0A1W2P708|A0A1W2P708_MOUSE AP-4 complex subunit sigma-1 (Fragment) OS=Mus musculus OX=10090 GN=Ap4s1 PE=1 SV=1;sp|Q9WVL1|AP4S1_MOUSE AP-4 complex subunit sigma-1 OS=Mus musculus OX=10090 GN=Ap4s1 PE=2 SV=1	602	2	2	2	2	14.9	14.9	14.9	15.762	0	4.4797	2	14.3944	14.331	13.9651	13.8306	13.8947	14.0351	14.2339	14.2728	14.0043	14.2824	14.203	14.1386	14.165	14.2533	14.0929	0.000146021	0.999664	4.29153e-05
A0A1W2P832;A0A1W2P712;A0A2I3BRX9;Q6GYP7;A0A1W2P7P2	Ral GTPase-activating protein subunit alpha-1	Ralgapa1	tr|A0A1W2P832|A0A1W2P832_MOUSE Ral GTPase-activating protein subunit alpha-1 OS=Mus musculus OX=10090 GN=Ralgapa1 PE=1 SV=1;tr|A0A1W2P712|A0A1W2P712_MOUSE Ral GTPase-activating protein subunit alpha-1 OS=Mus musculus OX=10090 GN=Ralgapa1 PE=1 SV=1;tr|A0A2I	603	5	9	9	9	4.9	4.9	4.9	234.41	0	159.14	12	17.6294	17.4767	17.4894	17.4147	17.6014	17.6287	17.7105	17.5444	17.5639	17.4341	17.4301	17.4746	17.2121	17.0585	17.0677	2.61939	0.01594	-0.493512
A0A1W2P727;A0A1W2P8E1;Q8BU33;A0A1W2P8D6;A0A1W2P6L8	Acetolactate synthase-like protein	Ilvbl	tr|A0A1W2P727|A0A1W2P727_MOUSE Acetolactate synthase-like protein OS=Mus musculus OX=10090 GN=Ilvbl PE=1 SV=1;tr|A0A1W2P8E1|A0A1W2P8E1_MOUSE Acetolactate synthase-like protein OS=Mus musculus OX=10090 GN=Ilvbl PE=1 SV=1;sp|Q8BU33|ILVBL_MOUSE Acetolactate s	605	5	3	3	3	8.9	8.9	8.9	57.377	0	8.4963	5	16.2307	16.5745	16.7276	16.6176	16.5926	16.6881	16.618	16.5419	16.572	16.5967	16.3614	16.5789	16.1321	16.0578	16.1214	3.91249	0.00628323	-0.473533
A0A1W2P729;Q9QXT0	Protein canopy homolog 2	Cnpy2	tr|A0A1W2P729|A0A1W2P729_MOUSE Protein canopy homolog 2 (Fragment) OS=Mus musculus OX=10090 GN=Cnpy2 PE=1 SV=1;sp|Q9QXT0|CNPY2_MOUSE Protein canopy homolog 2 OS=Mus musculus OX=10090 GN=Cnpy2 PE=1 SV=1	606	2	4	4	4	36	36	36	15.316	0	270.72	10	17.214	17.1272	17.0351	16.7877	17.1503	16.9943	17.1091	17.1462	17.0357	16.9111	17.1731	17.0285	17.7642	17.6629	17.6911	3.78864	0.00688194	0.609034
F8VPV0;A0A1W2P737;P48725	Pericentrin	Pcnt	tr|F8VPV0|F8VPV0_MOUSE Pericentrin OS=Mus musculus OX=10090 GN=Pcnt PE=1 SV=1;tr|A0A1W2P737|A0A1W2P737_MOUSE Pericentrin OS=Mus musculus OX=10090 GN=Pcnt PE=1 SV=1;sp|P48725|PCNT_MOUSE Pericentrin OS=Mus musculus OX=10090 GN=Pcnt PE=1 SV=2	607	3	37	37	37	14.3	14.3	14.3	331.33	0	323.31	54	20.3002	20.421	20.483	20.682	20.4669	20.3798	20.4548	20.4074	20.3657	20.5678	20.6223	20.6268	20.7163	20.6854	20.6817	3.28338	0.00865087	0.285173
A0A1W2P768;P84228;P68433;E0CZ27;F8WI35;P84244;P02301	Histone H3.2;Histone H3.1;Histone H3;Histone H3.3;Histone H3.3C	Hist1h3b;Hist1h3a;H3f3a;H3f3c	tr|A0A1W2P768|A0A1W2P768_MOUSE Histone H3.2 OS=Mus musculus OX=10090 GN=Hist2h3c1 PE=1 SV=1;sp|P84228|H32_MOUSE Histone H3.2 OS=Mus musculus OX=10090 GN=Hist1h3b PE=1 SV=2;sp|P68433|H31_MOUSE Histone H3.1 OS=Mus musculus OX=10090 GN=Hist1h3a PE=1 SV=2;tr|E	608	7	3	3	3	12.7	12.7	12.7	20.246	0	5.3042	11	23.0514	23.3238	23.1393	23.2845	23.1444	23.0291	23.0195	23.454	23.1894	23.0001	23.1373	23.117	23.2777	23.6253	23.4619	0.655814	0.309199	0.233976
P45700;A0A1W2P788;A0A1W2P6N0	Mannosyl-oligosaccharide 1,2-alpha-mannosidase IA	Man1a1	sp|P45700|MA1A1_MOUSE Mannosyl-oligosaccharide 1,2-alpha-mannosidase IA OS=Mus musculus OX=10090 GN=Man1a1 PE=1 SV=1;tr|A0A1W2P788|A0A1W2P788_MOUSE alpha-1,2-Mannosidase (Fragment) OS=Mus musculus OX=10090 GN=Man1a PE=1 SV=1;tr|A0A1W2P6N0|A0A1W2P6N0_MOUSE	610	3	10	10	10	19.2	19.2	19.2	73.275	0	39.155	19	19.3598	19.3766	19.3199	19.1106	19.147	19.2402	19.2015	19.3134	19.2316	19.2158	19.3933	19.2613	19.3158	19.2328	19.1788	0.0415993	0.929997	-0.00635465
Q6ZWZ6;F7AEH4;A0A1W2P7A1;P63323	40S ribosomal protein S12	Rps12	tr|Q6ZWZ6|Q6ZWZ6_MOUSE 40S ribosomal protein S12 OS=Mus musculus OX=10090 GN=Rps12-ps3 PE=1 SV=1;tr|F7AEH4|F7AEH4_MOUSE 40S ribosomal protein S12 OS=Mus musculus OX=10090 GN=Rps12 PE=1 SV=1;tr|A0A1W2P7A1|A0A1W2P7A1_MOUSE 40S ribosomal protein S12 OS=Mus mu	611	4	6	6	6	49.2	49.2	49.2	14.515	0	14.898	11	19.655	19.5735	19.5257	19.3611	19.3933	19.5159	19.4677	19.408	19.2484	19.6765	19.5245	19.5962	20.0163	20.0079	19.88	2.77616	0.013766	0.593384
Q9CQE6;A0A1W2P7K2;A0A1W2P7E1	Histone chaperone ASF1A	Asf1a	sp|Q9CQE6|ASF1A_MOUSE Histone chaperone ASF1A OS=Mus musculus OX=10090 GN=Asf1a PE=1 SV=1;tr|A0A1W2P7K2|A0A1W2P7K2_MOUSE ASF1 anti-silencing function 1 homolog A (S. cerevisiae), isoform CRA_a OS=Mus musculus OX=10090 GN=Asf1a PE=1 SV=1;tr|A0A1W2P7E1|A0A1W	615	3	4	4	3	22.1	22.1	18.1	22.942	0	26.395	8	19.735	19.7538	19.7686	19.9119	19.8505	19.8141	19.7064	19.6756	19.8154	19.8213	19.7997	19.7575	19.8814	20.1142	20.0034	1.54877	0.0689289	0.26718
A0A1W2P7L7;P59708	Splicing factor 3B subunit 6	Sf3b6	tr|A0A1W2P7L7|A0A1W2P7L7_MOUSE Splicing factor 3B subunit 6 (Fragment) OS=Mus musculus OX=10090 GN=Sf3b6 PE=1 SV=1;sp|P59708|SF3B6_MOUSE Splicing factor 3B subunit 6 OS=Mus musculus OX=10090 GN=Sf3b6 PE=1 SV=1	618	2	3	3	3	30.6	30.6	30.6	13.037	0	72.544	17	19.5166	19.4568	19.3343	19.27	19.4686	19.2229	19.3738	19.1878	19.4876	19.2039	19.3943	19.2484	19.5098	19.5152	19.5581	0.938132	0.187885	0.177947
Q9CRT8;A0A1W2P7Q6;A0A1W2P7V1	Exportin-T	Xpot	sp|Q9CRT8|XPOT_MOUSE Exportin-T OS=Mus musculus OX=10090 GN=Xpot PE=1 SV=3;tr|A0A1W2P7Q6|A0A1W2P7Q6_MOUSE Exportin-T OS=Mus musculus OX=10090 GN=Xpot PE=1 SV=1	620	3	7	7	7	9.7	9.7	9.7	109.73	0	108.94	19	17.5851	17.5997	17.7014	17.7019	17.661	17.7251	17.6442	17.6802	17.5881	17.7609	17.5928	17.6744	17.4244	17.4882	17.534	1.69508	0.0552307	-0.155291
A0A1W2P7U9;Q8CFI2;A0A1W2P892;A0A1W2P8B1;A0A1W2P7U1;A0A087WP01;A0A140T8I4	Ubiquitin-conjugating enzyme E2 R1	Cdc34;Cdc34-ps	tr|A0A1W2P7U9|A0A1W2P7U9_MOUSE Ubiquitin-conjugating enzyme E2 R1 (Fragment) OS=Mus musculus OX=10090 GN=Cdc34 PE=1 SV=1;sp|Q8CFI2|UB2R1_MOUSE Ubiquitin-conjugating enzyme E2 R1 OS=Mus musculus OX=10090 GN=Cdc34 PE=1 SV=1;tr|A0A1W2P892|A0A1W2P892_MOUSE Ubi	621	7	2	2	2	12.3	12.3	12.3	18.76	0	9.684	3	16.2736	16.195	16.3634	16.2749	16.0339	16.145	16.2023	16.2073	16.153	16.1265	16.1364	16.1315	16.1712	15.961	16.0815	0.853189	0.218024	-0.116304
A0A1W2P7V0;K3W4Q9;Q8BH60;A0A1W2P7A5	Golgi-associated PDZ and coiled-coil motif-containing protein	Gopc	tr|A0A1W2P7V0|A0A1W2P7V0_MOUSE Golgi-associated PDZ and coiled-coil motif-containing protein (Fragment) OS=Mus musculus OX=10090 GN=Gopc PE=1 SV=1;tr|K3W4Q9|K3W4Q9_MOUSE Golgi-associated PDZ and coiled-coil motif-containing protein OS=Mus musculus OX=10090	622	4	7	7	7	23.3	23.3	23.3	44.672	0	30.845	8	18.2202	18.3342	18.0231	18.1821	18.1656	18.1284	18.0364	18.1982	18.2094	18.1599	18.312	18.2646	18.3266	18.3259	18.2181	1.00274	0.167993	0.142207
Q7TNB8;A0A1W2P7W8;A0A1W2P6Y8	Protein strawberry notch homolog 2	Sbno2	sp|Q7TNB8|SBNO2_MOUSE Protein strawberry notch homolog 2 OS=Mus musculus OX=10090 GN=Sbno2 PE=1 SV=1;tr|A0A1W2P7W8|A0A1W2P7W8_MOUSE Protein strawberry notch homolog 2 (Fragment) OS=Mus musculus OX=10090 GN=Sbno2 PE=1 SV=1;tr|A0A1W2P6Y8|A0A1W2P6Y8_MOUSE Pro	623	3	4	2	2	3.5	1.6	1.6	149.29	0	5.1296	2	13.158	13.0316	12.7118	12.7343	12.8052	12.9929	13.1051	12.8076	12.7974	12.7345	13.4704	13.3231	12.7603	12.959	12.8602	0.138611	0.783112	-0.0435177
A0A1W2P7X0;E9QMV2;Q4KML4	Costars family protein ABRACL	Abracl	tr|A0A1W2P7X0|A0A1W2P7X0_MOUSE Costars family protein ABRACL (Fragment) OS=Mus musculus OX=10090 GN=Abracl PE=1 SV=1;tr|E9QMV2|E9QMV2_MOUSE Costars family protein ABRACL OS=Mus musculus OX=10090 GN=Abracl PE=1 SV=1;sp|Q4KML4|ABRAL_MOUSE Costars family prot	624	3	2	2	2	43.9	43.9	43.9	6.4374	0	77.826	25	18.1847	18.1067	18.2143	18.3216	18.3647	18.3428	18.0732	18.1529	18.2523	18.2005	18.2656	18.2029	18.4936	18.3917	18.2081	0.977142	0.175613	0.204988
A0A1W2P7X1;Q64281;A0A1W2P6F1;A0A1W2P7F3	Leukocyte immunoglobulin-like receptor subfamily B member 4	Lilrb4	tr|A0A1W2P7X1|A0A1W2P7X1_MOUSE Predicted gene, 49339 OS=Mus musculus OX=10090 GN=Gm49339 PE=1 SV=1;sp|Q64281|LIRB4_MOUSE Leukocyte immunoglobulin-like receptor subfamily B member 4 OS=Mus musculus OX=10090 GN=Lilrb4 PE=1 SV=1;tr|A0A1W2P6F1|A0A1W2P6F1_MOUSE	625	4	6	6	3	25	25	15.2	33.15	0	277.77	12	19.344	19.4266	19.2954	19.5537	19.308	19.4202	19.2728	19.4168	19.4352	19.4229	19.5081	19.3284	19.4094	19.5136	19.5297	0.792962	0.242779	0.109332
A0A1W2P8F6;Q9JHG7	Phosphatidylinositol 4,5-bisphosphate 3-kinase catalytic subunit gamma isoform	Pik3cg	tr|A0A1W2P8F6|A0A1W2P8F6_MOUSE Phosphatidylinositol 4,5-bisphosphate 3-kinase catalytic subunit OS=Mus musculus OX=10090 GN=Pik3cg PE=1 SV=1;sp|Q9JHG7|PK3CG_MOUSE Phosphatidylinositol 4,5-bisphosphate 3-kinase catalytic subunit gamma isoform OS=Mus musculu	627	2	18	18	18	22.9	22.9	22.9	117.32	0	323.31	30	19.5411	19.5545	19.6083	19.6689	19.6805	19.677	19.6334	19.5908	19.6892	19.6343	19.6133	19.5921	19.5411	19.5372	19.5334	1.61165	0.0629465	-0.100564
A0A1Y7VIP4;Q3UKU1;A0A1Y7VKD2;A0A1Y7VNQ8;A0A1Y7VLE0	RNA polymerase II elongation factor ELL2	Ell2	tr|A0A1Y7VIP4|A0A1Y7VIP4_MOUSE RNA polymerase II elongation factor ELL2 (Fragment) OS=Mus musculus OX=10090 GN=Ell2 PE=1 SV=1;sp|Q3UKU1|ELL2_MOUSE RNA polymerase II elongation factor ELL2 OS=Mus musculus OX=10090 GN=Ell2 PE=1 SV=2;tr|A0A1Y7VKD2|A0A1Y7VKD2_	628	5	2	2	2	11.6	11.6	11.6	20.505	0.00016642	3.8405	4	16.1959	16.0754	16.2364	16.2894	16.1056	16.0483	16.321	16.1083	15.9607	16.1348	16.1584	16.2872	16.48	16.529	16.4662	1.56556	0.0672379	0.361701
A0A1Y7VP73;A0A1Y7VIX4;Q91WZ8;K3W4R3;A0A1Y7VJD2;A0A1Y7VK42	Dysbindin	Dtnbp1	tr|A0A1Y7VP73|A0A1Y7VP73_MOUSE Dysbindin OS=Mus musculus OX=10090 GN=Dtnbp1 PE=1 SV=1;tr|A0A1Y7VIX4|A0A1Y7VIX4_MOUSE Dysbindin OS=Mus musculus OX=10090 GN=Dtnbp1 PE=1 SV=1;sp|Q91WZ8|DTBP1_MOUSE Dysbindin OS=Mus musculus OX=10090 GN=Dtnbp1 PE=1 SV=1;tr|K3W4	631	6	4	4	4	16.6	16.6	16.6	28.863	0	6.6457	5	17.6713	17.7779	17.5897	17.6431	17.6942	17.5647	17.6273	17.8083	17.8632	17.7138	18.0596	17.9409	17.943	18.0508	17.9931	1.37666	0.0900773	0.22934
A0A1Y7VJ48;P48428	Tubulin-specific chaperone A	Tbca	tr|A0A1Y7VJ48|A0A1Y7VJ48_MOUSE Tubulin-specific chaperone A OS=Mus musculus OX=10090 GN=Tbca PE=1 SV=1;sp|P48428|TBCA_MOUSE Tubulin-specific chaperone A OS=Mus musculus OX=10090 GN=Tbca PE=1 SV=3	632	2	3	3	3	40.5	40.5	40.5	9.9271	0	9.0135	5	19.0948	19.3547	19.4795	19.6092	19.3424	19.5111	19.1994	19.1675	19.4689	19.4168	19.676	19.5254	19.474	19.5176	19.2272	0.412523	0.478849	0.127685
Q8R2E9;A0A1Y7VJM4;A0A1Y7VNF4	ERO1-like protein beta	Ero1lb	sp|Q8R2E9|ERO1B_MOUSE ERO1-like protein beta OS=Mus musculus OX=10090 GN=Ero1b PE=1 SV=1;tr|A0A1Y7VJM4|A0A1Y7VJM4_MOUSE ERO1-like beta (S. cerevisiae) OS=Mus musculus OX=10090 GN=Ero1lb PE=1 SV=1;tr|A0A1Y7VNF4|A0A1Y7VNF4_MOUSE ERO1-like beta (S. cerevisiae	634	3	8	7	7	19.7	17.3	17.3	53.517	0	83.056	11	18.094	17.9769	18.0576	17.807	18.0565	17.9407	17.9207	18.0509	18.1283	18.0511	17.9032	18.1276	17.9186	18.0081	17.8642	0.629498	0.324176	-0.102995
A0A1Y7VJY8;A0A1Y7VM56;Q8K2C6;A0A1Y7VK33;A0A1Y7VNW0	NAD-dependent protein deacylase sirtuin-5, mitochondrial	Sirt5	tr|A0A1Y7VJY8|A0A1Y7VJY8_MOUSE NAD-dependent protein deacylase sirtuin-5, mitochondrial OS=Mus musculus OX=10090 GN=Sirt5 PE=1 SV=1;tr|A0A1Y7VM56|A0A1Y7VM56_MOUSE NAD-dependent protein deacylase sirtuin-5, mitochondrial OS=Mus musculus OX=10090 GN=Sirt5 PE	635	5	5	5	5	19.4	19.4	19.4	31.888	0	91.247	10	18.4216	18.5481	18.6932	18.6397	18.5903	18.656	18.4803	18.4456	18.6291	18.5404	18.5062	18.4565	18.6272	18.757	18.7678	1.29239	0.10377	0.198972
Q9WVL0;A0A1Y7VJZ2;A0A1Y7VNC1	Maleylacetoacetate isomerase	Gstz1	sp|Q9WVL0|MAAI_MOUSE Maleylacetoacetate isomerase OS=Mus musculus OX=10090 GN=Gstz1 PE=1 SV=1;tr|A0A1Y7VJZ2|A0A1Y7VJZ2_MOUSE Glutathione transferase zeta 1 (Maleylacetoacetate isomerase), isoform CRA_c OS=Mus musculus OX=10090 GN=Gstz1 PE=1 SV=1;tr|A0A1Y7V	636	3	5	5	5	30.6	30.6	30.6	24.275	0	36.23	5	17.561	17.5428	17.4562	17.6661	17.6555	17.6643	17.6449	17.6163	17.608	17.658	17.3312	17.504	17.0943	17.1169	17.0888	5.4993	0.00265793	-0.523062
A0A1Y7VK19;Q9DCB8	Iron-sulfur cluster assembly 2 homolog, mitochondrial	Isca2	tr|A0A1Y7VK19|A0A1Y7VK19_MOUSE Iron-sulfur cluster assembly 2 homolog, mitochondrial (Fragment) OS=Mus musculus OX=10090 GN=Isca2 PE=1 SV=1;sp|Q9DCB8|ISCA2_MOUSE Iron-sulfur cluster assembly 2 homolog, mitochondrial OS=Mus musculus OX=10090 GN=Isca2 PE=1 S	637	2	5	5	5	42.5	42.5	42.5	15.718	0	94.692	8	17.6787	17.698	17.511	17.6843	17.6436	17.4769	17.5502	17.6079	17.5157	17.6182	17.5891	17.5428	17.9865	18.0026	17.9867	4.02957	0.00604738	0.43401
A0A1Y7VK72;Q8BJ05	Zinc finger CCCH domain-containing protein 14	Zc3h14	tr|A0A1Y7VK72|A0A1Y7VK72_MOUSE Zinc finger CCCH domain-containing protein 14 (Fragment) OS=Mus musculus OX=10090 GN=Zc3h14 PE=1 SV=1;sp|Q8BJ05|ZC3HE_MOUSE Zinc finger CCCH domain-containing protein 14 OS=Mus musculus OX=10090 GN=Zc3h14 PE=1 SV=1	639	2	3	3	3	14.1	14.1	14.1	28.586	0	11.373	6	16.157	16.3567	16.4579	16.06	16.2908	16.1715	16.2729	16.0903	16.0155	16.3945	16.2502	16.0224	16.3716	16.3789	16.2448	1.09871	0.142384	0.205551
A0A1Y7VKP8;A0A1Y7VM38;P52503	NADH dehydrogenase [ubiquinone] iron-sulfur protein 6, mitochondrial	Ndufs6	tr|A0A1Y7VKP8|A0A1Y7VKP8_MOUSE NADH dehydrogenase [ubiquinone] iron-sulfur protein 6, mitochondrial OS=Mus musculus OX=10090 GN=Ndufs6 PE=1 SV=1;tr|A0A1Y7VM38|A0A1Y7VM38_MOUSE NADH dehydrogenase [ubiquinone] iron-sulfur protein 6, mitochondrial OS=Mus musc	640	3	2	2	2	24.5	24.5	24.5	10.908	0	27.931	2	15.1931	15.5935	15.6137	15.7026	15.6977	15.6607	15.6029	15.4415	15.5848	15.4333	15.0688	15.0417	14.4992	14.127	14.2936	3.31292	0.00865087	-1.23649
A0A1Y7VKW0;Q62158;A0A1Y7VJ13	Zinc finger protein RFP	Trim27	tr|A0A1Y7VKW0|A0A1Y7VKW0_MOUSE Zinc finger protein RFP OS=Mus musculus OX=10090 GN=Trim27 PE=1 SV=1;sp|Q62158|TRI27_MOUSE Zinc finger protein RFP OS=Mus musculus OX=10090 GN=Trim27 PE=1 SV=2;tr|A0A1Y7VJ13|A0A1Y7VJ13_MOUSE Zinc finger protein RFP OS=Mus mus	641	3	2	2	2	8.6	8.6	8.6	36.247	0.00032092	3.0401	4	14.4932	14.5364	14.8422	14.865	14.8745	14.8848	14.4707	14.8674	14.9083	14.7624	14.6346	14.7318	14.5717	14.3982	14.6425	0.601621	0.34058	-0.211332
A0A1Y7VKX7;F8WJA0;Q9ESV0;A0A1Y7VLU4;A0A1Y7VK75	ATP-dependent RNA helicase DDX24	Ddx24	tr|A0A1Y7VKX7|A0A1Y7VKX7_MOUSE ATP-dependent RNA helicase DDX24 OS=Mus musculus OX=10090 GN=Ddx24 PE=1 SV=1;tr|F8WJA0|F8WJA0_MOUSE ATP-dependent RNA helicase DDX24 OS=Mus musculus OX=10090 GN=Ddx24 PE=1 SV=1;sp|Q9ESV0|DDX24_MOUSE ATP-dependent RNA helicase	642	5	3	3	3	3.7	3.7	3.7	88.65	0	9.9069	3	14.588	14.7497	14.6384	15.1603	15.412	15.2437	15.1375	14.931	15.0413	15.0844	15.147	14.8585	15.2433	14.9472	15.1071	0.235932	0.660276	0.0625842
F6YVP7;A0A1Y7VKY1;P62270;S4R1N6;A0A3Q4EGP3	40S ribosomal protein S18	Gm10260;Rps18	tr|F6YVP7|F6YVP7_MOUSE Predicted gene 10260 OS=Mus musculus OX=10090 GN=Gm10260 PE=3 SV=2;tr|A0A1Y7VKY1|A0A1Y7VKY1_MOUSE MCG116671 OS=Mus musculus OX=10090 GN=Gm11361 PE=3 SV=1;sp|P62270|RS18_MOUSE 40S ribosomal protein S18 OS=Mus musculus OX=10090 GN=Rps1	643	5	7	7	7	36.8	36.8	36.8	17.671	0	16.484	15	20.3808	20.3595	20.4493	20.1864	20.2922	20.3144	20.2855	20.299	20.2256	20.1441	20.2976	20.1372	19.9196	19.7832	19.7243	2.75608	0.013975	-0.460989
A0A1Y7VL44;E9Q6P5;A0A1Y7VLT4	0	Ttc7b	tr|A0A1Y7VL44|A0A1Y7VL44_MOUSE Tetratricopeptide repeat protein 7B OS=Mus musculus OX=10090 GN=Ttc7b PE=1 SV=1;sp|E9Q6P5|TTC7B_MOUSE Tetratricopeptide repeat protein 7B OS=Mus musculus OX=10090 GN=Ttc7b PE=1 SV=1	644	3	5	5	5	7	7	7	96.044	0	13.588	6	17.1293	17.1797	17.1966	17.2159	17.1518	17.1396	17.1033	17.1482	17.2052	17.1549	16.8788	17.0104	17.0303	16.9694	16.9921	1.96571	0.0374584	-0.154949
A0A1Y7VLZ7;E9Q7E9;Q3V3Q7	Phosphofurin acidic cluster sorting protein 2	Pacs2	tr|A0A1Y7VLZ7|A0A1Y7VLZ7_MOUSE Phosphofurin acidic cluster sorting protein 2 OS=Mus musculus OX=10090 GN=Pacs2 PE=1 SV=1;tr|E9Q7E9|E9Q7E9_MOUSE Phosphofurin acidic cluster sorting protein 2 OS=Mus musculus OX=10090 GN=Pacs2 PE=1 SV=1;sp|Q3V3Q7|PACS2_MOUSE	648	3	5	5	5	6.3	6.3	6.3	98.447	0	82.468	7	16.9146	16.8492	16.6907	16.4096	16.4568	16.5853	16.6589	16.5808	16.6923	16.6688	16.8598	16.7739	16.6986	16.6635	16.7104	0.581791	0.353334	0.0468394
A0A1Y7VNF8;A0A1Y7VMH7;A0A1Y7VME9;E9Q9B7	0	Kidins220	tr|A0A1Y7VNF8|A0A1Y7VNF8_MOUSE Kinase D-interacting substrate 220 (Fragment) OS=Mus musculus OX=10090 GN=Kidins220 PE=1 SV=1;tr|A0A1Y7VMH7|A0A1Y7VMH7_MOUSE Kinase D-interacting substrate 220 OS=Mus musculus OX=10090 GN=Kidins220 PE=1 SV=1;tr|A0A1Y7VME9|A0A	650	4	6	6	6	6.9	6.9	6.9	132.19	0	46.333	6	15.5813	15.7049	15.5225	15.5696	15.6143	15.5675	15.4961	15.4885	15.2343	15.6206	15.7438	15.688	15.7081	15.8003	15.6964	1.63082	0.0609084	0.328661
Q80X41;A0A1Y7VMH3;A0A1Y7VLL5	Serine/threonine-protein kinase VRK1	Vrk1	sp|Q80X41|VRK1_MOUSE Serine/threonine-protein kinase VRK1 OS=Mus musculus OX=10090 GN=Vrk1 PE=1 SV=2;tr|A0A1Y7VMH3|A0A1Y7VMH3_MOUSE Serine/threonine-protein kinase VRK1 OS=Mus musculus OX=10090 GN=Vrk1 PE=1 SV=1	651	3	12	12	12	30.2	30.2	30.2	49.74	0	299.26	20	19.5699	19.5007	19.5045	19.5791	19.614	19.5418	19.6078	19.4099	19.5102	19.3934	19.339	19.4672	19.661	19.8121	19.8015	1.53035	0.0703051	0.248909
F8VPK5;A0A1Y7VMN0;P70336;A0A1Y7VLD1	Rho-associated protein kinase;Rho-associated protein kinase 2	Rock2	tr|F8VPK5|F8VPK5_MOUSE Rho-associated protein kinase OS=Mus musculus OX=10090 GN=Rock2 PE=1 SV=1;tr|A0A1Y7VMN0|A0A1Y7VMN0_MOUSE Rho-associated protein kinase 2 (Fragment) OS=Mus musculus OX=10090 GN=Rock2 PE=1 SV=1;sp|P70336|ROCK2_MOUSE Rho-associated prot	653	4	45	42	42	33.1	30.4	30.4	160.61	0	323.31	62	20.7212	20.7076	20.6946	20.5854	20.6482	20.552	20.742	20.719	20.6416	20.7282	20.5939	20.6584	20.7197	20.7955	20.7786	0.770506	0.2519	0.0637143
A0A1Y7VMX8;Q9D3R3;A0A1Y7VJU1;A0A1Y7VNS5	Centrosomal protein of 72 kDa	Cep72	tr|A0A1Y7VMX8|A0A1Y7VMX8_MOUSE Centrosomal protein of 72 kDa (Fragment) OS=Mus musculus OX=10090 GN=Cep72 PE=1 SV=1;sp|Q9D3R3|CEP72_MOUSE Centrosomal protein of 72 kDa OS=Mus musculus OX=10090 GN=Cep72 PE=1 SV=3;tr|A0A1Y7VJU1|A0A1Y7VJU1_MOUSE Centrosomal p	654	4	3	3	3	23.4	23.4	23.4	16.005	0	38.788	4	16.2161	15.9702	16.4226	16.4212	16.1369	16.076	16.2171	16.2163	16.3127	16.3397	16.2587	16.3096	16.433	16.3725	16.3042	1.1613	0.128045	0.121213
A0A1Y7VMY2;A0A1Y7VKC0;A0A1Y7VKE4;Q9CXU0	Mediator of RNA polymerase II transcription subunit 10	Med10	tr|A0A1Y7VMY2|A0A1Y7VMY2_MOUSE Mediator of RNA polymerase II transcription subunit 10 OS=Mus musculus OX=10090 GN=Med10 PE=1 SV=1;tr|A0A1Y7VKC0|A0A1Y7VKC0_MOUSE Mediator of RNA polymerase II transcription subunit 10 (Fragment) OS=Mus musculus OX=10090 GN=M	655	4	4	3	3	26	21.4	21.4	17.518	0	7.6002	4	16.1975	16.0657	16.1718	16.6987	16.4884	16.2179	16.1658	16.3689	16.3935	16.5175	16.4265	16.7534	16.4158	16.6984	16.174	0.288888	0.598987	0.119998
A0A1Y7VN19;Q9CXR1	Dehydrogenase/reductase SDR family member 7	Dhrs7	tr|A0A1Y7VN19|A0A1Y7VN19_MOUSE Dehydrogenase/reductase SDR family member 7 (Fragment) OS=Mus musculus OX=10090 GN=Dhrs7 PE=1 SV=1;sp|Q9CXR1|DHRS7_MOUSE Dehydrogenase/reductase SDR family member 7 OS=Mus musculus OX=10090 GN=Dhrs7 PE=1 SV=2	656	2	9	9	9	26	26	26	40.589	0	179.09	15	19.0697	19.1147	18.8721	18.891	19.0138	18.9403	18.9782	19.1005	19.049	18.9033	18.8761	18.9209	18.5885	18.5022	18.6982	2.5814	0.0166666	-0.446271
O54956;A0A1Y7VN66;A0A1Y7VLU2	DNA polymerase epsilon subunit 2	Pole2	sp|O54956|DPOE2_MOUSE DNA polymerase epsilon subunit 2 OS=Mus musculus OX=10090 GN=Pole2 PE=2 SV=2;tr|A0A1Y7VN66|A0A1Y7VN66_MOUSE DNA polymerase epsilon subunit OS=Mus musculus OX=10090 GN=Pole2 PE=1 SV=1;tr|A0A1Y7VLU2|A0A1Y7VLU2_MOUSE Predicted gene, 4938	657	3	2	2	2	3.8	3.8	3.8	59.386	0.00016369	3.4622	2	13.9664	14.3592	14.1793	14.5557	14.1712	13.7866	14.2513	14.0384	14.365	14.4597	14.111	14.3833	14.1247	13.7962	13.8671	0.979002	0.174992	-0.288897
A0A1Y7VNZ6;Q03141;Q8VHJ5;A0A1Y7VK86;A0A1Y7VJB1	MAP/microtubule affinity-regulating kinase 3;Serine/threonine-protein kinase MARK1	Mark3;Mark1	tr|A0A1Y7VNZ6|A0A1Y7VNZ6_MOUSE Non-specific serine/threonine protein kinase OS=Mus musculus OX=10090 GN=Mark3 PE=1 SV=1;sp|Q03141|MARK3_MOUSE MAP/microtubule affinity-regulating kinase 3 OS=Mus musculus OX=10090 GN=Mark3 PE=1 SV=2;sp|Q8VHJ5|MARK1_MOUSE Ser	659	5	4	2	2	5.5	2.8	2.8	88.828	0	4.4546	2	13.3744	13.2517	13.5576	13.5938	13.6739	13.6166	13.708	13.5701	13.8413	13.5311	13.4508	13.2844	13.4921	13.1498	13.4497	1.2089	0.118423	-0.342618
A0A286YCE7;A0A286YD72;A0A2C9F2E5;Q99246	Voltage-dependent L-type calcium channel subunit alpha-1D	Cacna1d	tr|A0A286YCE7|A0A286YCE7_MOUSE Voltage-dependent L-type calcium channel subunit alpha OS=Mus musculus OX=10090 GN=Cacna1d PE=3 SV=1;tr|A0A286YD72|A0A286YD72_MOUSE Voltage-dependent L-type calcium channel subunit alpha OS=Mus musculus OX=10090 GN=Cacna1d PE	662	4	2	2	2	1.8	1.8	1.8	57.146	0.00031944	2.9583	2	#NUM!	#NUM!	#NUM!	#NUM!	#NUM!	#NUM!	#NUM!	#NUM!	#NUM!	#NUM!	#NUM!	#NUM!	#NUM!	#NUM!	#NUM!	NaN	NaN	0
Q9JI78;A0A286YCI0;A0A286YCZ7	Peptide-N(4)-(N-acetyl-beta-glucosaminyl)asparagine amidase	Ngly1	sp|Q9JI78|NGLY1_MOUSE Peptide-N(4)-(N-acetyl-beta-glucosaminyl)asparagine amidase OS=Mus musculus OX=10090 GN=Ngly1 PE=1 SV=2;tr|A0A286YCI0|A0A286YCI0_MOUSE Peptide-N(4)-(N-acetyl-beta-glucosaminyl)asparagine amidase OS=Mus musculus OX=10090 GN=Ngly1 PE=1	663	3	12	12	12	16.9	16.9	16.9	74.274	0	54.334	15	19.4944	19.4493	19.5724	19.475	19.3773	19.4073	19.5323	19.5396	19.528	19.4515	19.3763	19.4555	19.5278	19.3966	19.4615	0.873146	0.210277	-0.0713507
A0A286YCN4;A0A286YDC8;Q91YD3	mRNA-decapping enzyme 1A	Dcp1a	tr|A0A286YCN4|A0A286YCN4_MOUSE mRNA-decapping enzyme 1A (Fragment) OS=Mus musculus OX=10090 GN=Dcp1a PE=1 SV=1;tr|A0A286YDC8|A0A286YDC8_MOUSE mRNA-decapping enzyme 1A (Fragment) OS=Mus musculus OX=10090 GN=Dcp1a PE=1 SV=1;sp|Q91YD3|DCP1A_MOUSE mRNA-decappi	665	3	5	5	5	33.3	33.3	33.3	20.528	0	41.874	10	16.3817	17.0461	16.9746	17.072	16.9484	17.0656	16.9403	16.8144	17.1182	17.0442	16.6108	16.4617	16.6325	16.5698	16.5268	1.82334	0.0456698	-0.381259
A0A286YDT0;A0A286YCS0;Q7TMY4;A0A286YCW5;A0A286YEA7	THO complex subunit 7 homolog	Thoc7	tr|A0A286YDT0|A0A286YDT0_MOUSE THO complex subunit 7 homolog (Fragment) OS=Mus musculus OX=10090 GN=Thoc7 PE=1 SV=1;tr|A0A286YCS0|A0A286YCS0_MOUSE THO complex subunit 7 homolog OS=Mus musculus OX=10090 GN=Thoc7 PE=1 SV=1;sp|Q7TMY4|THOC7_MOUSE THO complex s	666	5	6	6	6	27.8	27.8	27.8	19.921	0	17.183	7	19.5202	19.468	19.3872	19.0566	19.5084	19.0501	19.2639	19.2139	19.5456	19.1975	19.192	19.2751	19.4726	19.3432	19.6475	0.467192	0.435519	0.146601
A0A286YCV0;D3YV00;P98195;A0A286YDR0;Q8C4G3;Q8C288;A2AQC3;O70228;A0A286YDZ3;A0A286YCT2	Phospholipid-transporting ATPase;Probable phospholipid-transporting ATPase IIB	Atp9b	tr|A0A286YCV0|A0A286YCV0_MOUSE Phospholipid-transporting ATPase OS=Mus musculus OX=10090 GN=Atp9b PE=1 SV=1;tr|D3YV00|D3YV00_MOUSE Phospholipid-transporting ATPase OS=Mus musculus OX=10090 GN=Atp9b PE=1 SV=2;sp|P98195|ATP9B_MOUSE Probable phospholipid-tran	668	10	7	7	7	7	7	7	127.94	0	124.6	10	17.1444	16.995	17.3065	17.3362	17.3291	17.2458	17.3471	17.2523	17.2443	17.2101	17.223	17.2173	16.9258	16.7738	16.9386	2.52492	0.0179021	-0.401845
A0A286YCV9;E9Q4K7;A0A286YD28	Kinesin-like protein	Kif13b	tr|A0A286YCV9|A0A286YCV9_MOUSE Kinesin family member 13B OS=Mus musculus OX=10090 GN=Kif13b PE=1 SV=1;tr|E9Q4K7|E9Q4K7_MOUSE Kinesin family member 13B OS=Mus musculus OX=10090 GN=Kif13b PE=1 SV=1	669	3	13	13	12	8.5	8.5	8	204.94	0	28.489	17	18.3373	18.3588	18.2072	18.2661	18.2722	18.3611	18.3798	18.2899	18.2824	18.3514	18.2767	18.4205	18.0017	17.9731	18.023	3.11533	0.00986871	-0.318098
A0A286YCX6;E9PY51	0	Trappc8	tr|A0A286YCX6|A0A286YCX6_MOUSE Trafficking protein particle complex 8 OS=Mus musculus OX=10090 GN=Trappc8 PE=1 SV=2;tr|E9PY51|E9PY51_MOUSE Trafficking protein particle complex 8 OS=Mus musculus OX=10090 GN=Trappc8 PE=1 SV=1	672	2	21	21	21	16.6	16.6	16.6	160.91	0	217.72	28	20.5506	20.4561	20.5103	20.5203	20.441	20.5389	20.6349	20.5042	20.5192	20.3974	20.2437	20.4618	20.0177	19.9464	19.9632	3.61296	0.00750062	-0.576981
A0A286YD01;D3YUE4	0	Fam151b	tr|A0A286YD01|A0A286YD01_MOUSE Family with sequence similarity 151, member B OS=Mus musculus OX=10090 GN=Fam151b PE=1 SV=1;tr|D3YUE4|D3YUE4_MOUSE Family with sequence similarity 151, member B OS=Mus musculus OX=10090 GN=Fam151b PE=1 SV=1	673	2	2	2	2	37.5	37.5	37.5	7.182	0	5.3945	2	15.2515	15.2594	15.1854	15.463	15.4628	15.549	15.1253	15.5962	15.1615	15.4782	15.4309	15.1613	15.559	15.3931	15.2692	0.259575	0.632458	0.112796
A0A286YDA2;A0A286YDT3;E9Q5C9;A0A286YDV7;A0A286YCD1;A0A286YDZ1	0	Nolc1	tr|A0A286YDA2|A0A286YDA2_MOUSE Nucleolar and coiled-body phosphoprotein 1 OS=Mus musculus OX=10090 GN=Nolc1 PE=1 SV=1;tr|A0A286YDT3|A0A286YDT3_MOUSE Nucleolar and coiled-body phosphoprotein 1 OS=Mus musculus OX=10090 GN=Nolc1 PE=1 SV=1;sp|E9Q5C9|NOLC1_MOUS	675	6	10	10	10	13.9	13.9	13.9	73.427	0	163.75	20	21.2104	21.0259	21.0502	21.2645	21.0208	21.1461	21.0712	21.0653	22.0073	21.2232	21.3242	21.8616	21.7851	21.6289	21.7386	0.458654	0.442569	0.336283
A0A286YDB3;Q80XQ2	TBC1 domain family member 5	Tbc1d5	tr|A0A286YDB3|A0A286YDB3_MOUSE TBC1 domain family member 5 OS=Mus musculus OX=10090 GN=Tbc1d5 PE=1 SV=1;sp|Q80XQ2|TBCD5_MOUSE TBC1 domain family member 5 OS=Mus musculus OX=10090 GN=Tbc1d5 PE=1 SV=2	677	2	5	5	5	8	8	8	94.017	0	24.417	7	16.3936	16.3179	16.3768	16.4889	16.4234	16.3802	16.3826	16.4113	16.4124	16.3042	16.2388	16.2139	16.035	16.0718	16.1521	3.03446	0.010714	-0.315772
A6H611;A0A286YDC5;A0A286YCX4	Mitochondrial intermediate peptidase	Mipep	sp|A6H611|MIPEP_MOUSE Mitochondrial intermediate peptidase OS=Mus musculus OX=10090 GN=Mipep PE=1 SV=1;tr|A0A286YDC5|A0A286YDC5_MOUSE Mitochondrial intermediate peptidase OS=Mus musculus OX=10090 GN=Mipep PE=1 SV=1;tr|A0A286YCX4|A0A286YCX4_MOUSE Mitochondr	678	3	5	5	5	9.6	9.6	9.6	80.851	0	24.913	10	19.3832	19.3398	19.4503	19.2084	19.3273	19.3394	19.4302	19.3726	19.2712	19.3432	19.061	19.2386	19.1457	19.0694	19.1818	1.77574	0.0488191	-0.225689
A0A286YDD5;Q8BH65	Protein DENND6A	Dennd6a	tr|A0A286YDD5|A0A286YDD5_MOUSE Protein DENND6A OS=Mus musculus OX=10090 GN=Dennd6a PE=1 SV=1;sp|Q8BH65|DEN6A_MOUSE Protein DENND6A OS=Mus musculus OX=10090 GN=Dennd6a PE=1 SV=1	679	2	2	2	2	9.4	9.4	9.4	28.873	0	5.3729	5	17.5412	17.6795	17.5688	17.5511	17.395	17.3839	17.6979	17.5539	17.6403	17.5503	17.3112	17.6345	17.319	17.4477	17.403	1.88976	0.0418478	-0.240833
A0A286YDF2;O89116;Q5FWJ7	Vesicle transport through interaction with t-SNAREs homolog 1A	Vti1a	tr|A0A286YDF2|A0A286YDF2_MOUSE Vesicle transport through interaction with t-SNAREs homolog 1A OS=Mus musculus OX=10090 GN=Vti1a PE=1 SV=1;sp|O89116|VTI1A_MOUSE Vesicle transport through interaction with t-SNAREs homolog 1A OS=Mus musculus OX=10090 GN=Vti1a	680	3	4	4	4	16.2	16.2	16.2	23.039	0	146.18	7	18.7146	18.8746	18.7089	18.9618	18.9708	18.741	18.7529	18.7774	18.9195	18.8904	18.84	18.6517	18.9047	18.8921	18.7883	0.285524	0.602843	0.0450904
E9Q390;A0A286YDF5;Q69ZN7;A0A286YCZ3;A0A286YDV5;REV__Q8QZT1;E9QL12;E9PXU9;A0A0N4SUJ2;E9Q423;A0A0N4SWH3;A0A0N4SWG7;A0A0N4SUN3;A0A0N4SVX9;A0A0N4SV63;Q9ESD7	Myoferlin	Myof	tr|E9Q390|E9Q390_MOUSE Myoferlin OS=Mus musculus OX=10090 GN=Myof PE=1 SV=2;tr|A0A286YDF5|A0A286YDF5_MOUSE Myoferlin OS=Mus musculus OX=10090 GN=Myof PE=1 SV=1;sp|Q69ZN7|MYOF_MOUSE Myoferlin OS=Mus musculus OX=10090 GN=Myof PE=1 SV=2;tr|A0A286YCZ3|A0A286YC	681	16	20	20	20	11.1	11.1	11.1	233.32	0	219.95	22	18.6044	18.4889	18.6657	18.4824	18.5596	18.5487	18.5715	18.5553	18.615	18.4676	18.4766	18.494	18.422	18.4058	18.4101	3.09107	0.0102123	-0.167936
A0A286YDI1;Q9Z2E2;A0A0R4J159;A0A286YCP6	Methyl-CpG-binding domain protein 1	Mbd1	tr|A0A286YDI1|A0A286YDI1_MOUSE Methyl-CpG-binding domain protein 1 OS=Mus musculus OX=10090 GN=Mbd1 PE=1 SV=1;sp|Q9Z2E2|MBD1_MOUSE Methyl-CpG-binding domain protein 1 OS=Mus musculus OX=10090 GN=Mbd1 PE=1 SV=2;tr|A0A0R4J159|A0A0R4J159_MOUSE Methyl-CpG-bind	682	4	3	3	3	4.2	4.2	4.2	70.73	0.00016706	3.91	3	16.9628	17.0781	17.0706	17.6658	17.2762	17.2901	17.2901	17.5043	17.3598	17.2699	17.2736	17.2912	17.3076	17.4665	17.2248	0.211554	0.688467	-0.0517801
A0A286YDL6	0	0	tr|A0A286YDL6|A0A286YDL6_MOUSE Calcium/calmodulin-dependent protein kinase type II subunit gamma (Fragment) OS=Mus musculus OX=10090 GN=Camk2g PE=1 SV=1	683	1	6	2	2	33.2	8.7	8.7	25.996	0.0001692	4.1694	4	15.6928	15.9239	15.6227	15.9736	15.7227	16.1785	15.4345	15.9831	15.6706	15.8571	15.8211	15.8207	15.873	16.1128	16.0457	0.837491	0.223646	0.31444
Q8VC03;A0A286YDN1;A0A286YCM4	Echinoderm microtubule-associated protein-like 3	Eml3	sp|Q8VC03|EMAL3_MOUSE Echinoderm microtubule-associated protein-like 3 OS=Mus musculus OX=10090 GN=Eml3 PE=1 SV=1;tr|A0A286YDN1|A0A286YDN1_MOUSE Echinoderm microtubule-associated protein-like 3 OS=Mus musculus OX=10090 GN=Eml3 PE=1 SV=1	685	3	10	10	10	15.8	15.8	15.8	95.694	0	323.31	18	18.2608	18.1842	18.1609	17.6901	18.0092	18.0492	18.0808	18.0343	17.9923	18.0151	18.1171	18.1534	18.1486	18.2265	18.1646	1.83871	0.0447436	0.144115
A0A286YDT6;Q5SRY7;Q3ULA2	F-box/WD repeat-containing protein 11;F-box/WD repeat-containing protein 1A	Fbxw11;Btrc	tr|A0A286YDT6|A0A286YDT6_MOUSE F-box/WD repeat-containing protein 1A OS=Mus musculus OX=10090 GN=Btrc PE=1 SV=1;sp|Q5SRY7|FBW1B_MOUSE F-box/WD repeat-containing protein 11 OS=Mus musculus OX=10090 GN=Fbxw11 PE=1 SV=1;sp|Q3ULA2|FBW1A_MOUSE F-box/WD repeat-c	686	3	6	6	6	11.9	11.9	11.9	58.035	0	42.613	9	18.8557	18.7973	18.7841	18.6443	18.7299	18.7413	18.8577	18.8533	18.8024	18.7426	18.7659	18.7436	18.6609	18.6283	18.6927	2.6341	0.0157188	-0.177146
Q9DCR2;A0A286YDU3;A0A286YD58	AP-3 complex subunit sigma-1	Ap3s1	sp|Q9DCR2|AP3S1_MOUSE AP-3 complex subunit sigma-1 OS=Mus musculus OX=10090 GN=Ap3s1 PE=1 SV=2;tr|A0A286YDU3|A0A286YDU3_MOUSE AP complex subunit sigma OS=Mus musculus OX=10090 GN=Ap3s1 PE=1 SV=1;tr|A0A286YD58|A0A286YD58_MOUSE AP-3 complex subunit sigma-1 O	688	3	2	2	2	18.7	18.7	18.7	21.732	0	81.747	4	15.7161	15.3281	15.5892	15.546	15.6186	15.6128	15.6757	15.5685	15.7794	15.5023	15.5977	15.6469	15.4161	15.3323	15.3881	1.96657	0.0374073	-0.295731
A0A286YDV6;Q8R4H9	Zinc transporter 5	Slc30a5	tr|A0A286YDV6|A0A286YDV6_MOUSE Zinc transporter 5 OS=Mus musculus OX=10090 GN=Slc30a5 PE=1 SV=1;sp|Q8R4H9|ZNT5_MOUSE Zinc transporter 5 OS=Mus musculus OX=10090 GN=Slc30a5 PE=1 SV=1	689	2	5	5	5	8.2	8.2	8.2	77.766	0	14.991	7	18.125	18.118	18.1224	18.207	18.2842	18.1818	18.2468	18.2123	18.1698	18.0481	17.8213	17.8854	17.7775	17.6592	17.7303	3.54309	0.00766191	-0.487305
A0A286YDZ6;H7BWY2;Q9JKC8	AP-3 complex subunit mu-1	Ap3m1	tr|A0A286YDZ6|A0A286YDZ6_MOUSE AP-3 complex subunit mu-1 OS=Mus musculus OX=10090 GN=Ap3m1 PE=1 SV=1;tr|H7BWY2|H7BWY2_MOUSE AP-3 complex subunit mu-1 OS=Mus musculus OX=10090 GN=Ap3m1 PE=1 SV=1;sp|Q9JKC8|AP3M1_MOUSE AP-3 complex subunit mu-1 OS=Mus musculu	692	3	2	2	2	10.3	10.3	10.3	23.03	0.00063301	2.797	4	19.3449	19.5672	19.6573	19.3099	19.406	19.6068	19.5374	19.4762	19.302	19.4975	19.4638	19.6312	19.3969	19.4911	19.441	0.0195051	0.966837	0.00442823
A0A286YE01;Q80VI7;Q8JZU0;A0A286YDW4;A0A286YCV5	Nucleoside diphosphate-linked moiety X motif 13	Nudt13	tr|A0A286YE01|A0A286YE01_MOUSE Nucleoside diphosphate-linked moiety X motif 13 (Fragment) OS=Mus musculus OX=10090 GN=Nudt13 PE=1 SV=1;tr|Q80VI7|Q80VI7_MOUSE Nucleoside diphosphate-linked moiety X motif 13 OS=Mus musculus OX=10090 GN=Nudt13 PE=1 SV=1;sp|Q8	693	5	3	3	3	14.7	14.7	14.7	22.338	0	7.7086	5	17.0146	17.1778	16.9507	17.2027	17.1915	17.2172	16.8635	17.111	16.9787	17.1342	17.0285	17.0316	17.1613	17.4449	17.3221	1.39222	0.0876928	0.32505
A0A3B2WC92;A0A286YE25;Q9QYY8;A0A3B2WBA7	Spastin	Spast	tr|A0A3B2WC92|A0A3B2WC92_MOUSE Spastin OS=Mus musculus OX=10090 GN=Spast PE=1 SV=1;tr|A0A286YE25|A0A286YE25_MOUSE Spastin OS=Mus musculus OX=10090 GN=Spast PE=1 SV=1;sp|Q9QYY8|SPAST_MOUSE Spastin OS=Mus musculus OX=10090 GN=Spast PE=1 SV=3	694	4	5	5	5	9.1	9.1	9.1	62.736	0	14.093	9	17.6413	17.6412	17.5117	17.3773	17.2918	17.4836	17.6063	17.4787	17.2837	17.5986	17.1958	17.5377	17.6587	17.706	17.7327	1.18623	0.12283	0.242886
A0A286YEB7;P62849	40S ribosomal protein S24	Rps24	tr|A0A286YEB7|A0A286YEB7_MOUSE 40S ribosomal protein S24 OS=Mus musculus OX=10090 GN=Rps24 PE=1 SV=1;sp|P62849|RS24_MOUSE 40S ribosomal protein S24 OS=Mus musculus OX=10090 GN=Rps24 PE=1 SV=1	696	2	3	3	3	24.6	24.6	24.6	13.605	0	27.87	4	20.6401	20.4964	20.6524	20.517	20.6938	20.5905	20.588	20.4673	20.6063	20.6215	20.4038	20.3783	20.3419	20.2187	20.2375	2.11244	0.0306046	-0.287823
A0A2C9F2B5;Q8BX57	PX domain-containing protein kinase-like protein	Pxk	tr|A0A2C9F2B5|A0A2C9F2B5_MOUSE PX domain-containing protein kinase-like protein OS=Mus musculus OX=10090 GN=Pxk PE=1 SV=1;sp|Q8BX57|PXK_MOUSE PX domain-containing protein kinase-like protein OS=Mus musculus OX=10090 GN=Pxk PE=1 SV=2	697	2	2	2	2	4.3	4.3	4.3	65.159	0	7.3196	2	14.1143	13.901	14.3498	14.2271	14.5639	14.2097	14.4623	13.9856	14.0608	14.3047	13.8991	13.7491	13.9425	13.7161	14.0395	0.698686	0.286162	-0.270183
Q07076;A0A2C9F2D2;A0A286YCW4	Annexin A7	Anxa7	sp|Q07076|ANXA7_MOUSE Annexin A7 OS=Mus musculus OX=10090 GN=Anxa7 PE=1 SV=2;tr|A0A2C9F2D2|A0A2C9F2D2_MOUSE Annexin OS=Mus musculus OX=10090 GN=Anxa7 PE=1 SV=1	698	3	9	9	9	20.5	20.5	20.5	49.925	0	323.31	22	18.3521	18.4292	18.4176	18.3201	18.3713	18.3616	18.4469	18.4421	18.3207	18.0832	18.2434	18.1881	18.0453	17.9174	17.9911	2.78203	0.0136735	-0.418627
A0A2C9F2D9;O35732	CASP8 and FADD-like apoptosis regulator;CASP8 and FADD-like apoptosis regulator subunit p43;CASP8 and FADD-like apoptosis regulator subunit p12	Cflar	tr|A0A2C9F2D9|A0A2C9F2D9_MOUSE CASP8 and FADD-like apoptosis regulator OS=Mus musculus OX=10090 GN=Cflar PE=3 SV=1;sp|O35732|CFLAR_MOUSE CASP8 and FADD-like apoptosis regulator OS=Mus musculus OX=10090 GN=Cflar PE=2 SV=3	699	2	3	3	3	6.2	6.2	6.2	55.155	0	5.2615	3	14.0975	13.8615	14.1128	14.1341	14.1285	14.1119	14.1114	13.7193	14.333	13.9582	14.1557	14.117	14.1774	14.299	14.2534	0.443128	0.454282	0.188711
A0A2I3BPE9;A0A2I3BRT5;Q7TT21;A0A2I3BPP1;Q3UHB2;Q61037	Tuberin	Tsc2	tr|A0A2I3BPE9|A0A2I3BPE9_MOUSE Tuberin (Fragment) OS=Mus musculus OX=10090 GN=Tsc2 PE=1 SV=1;tr|A0A2I3BRT5|A0A2I3BRT5_MOUSE Tuberin OS=Mus musculus OX=10090 GN=Tsc2 PE=1 SV=1;tr|Q7TT21|Q7TT21_MOUSE Tuberin OS=Mus musculus OX=10090 GN=Tsc2 PE=1 SV=1;tr|A0A2	701	6	2	2	2	2.1	2.1	2.1	150.88	0	17.239	2	12.9009	12.8045	13.122	12.9094	13.2032	13.4333	12.9615	13.1501	13.0604	13.0045	12.6837	13.4073	13.051	12.7988	12.7714	0.814443	0.233095	-0.183575
A0A2I3BPM0;Q6GTE9;F8WGA9;Q9Z1J2	Serine/threonine-protein kinase Nek4	Nek4	tr|A0A2I3BPM0|A0A2I3BPM0_MOUSE Serine/threonine-protein kinase Nek4 (Fragment) OS=Mus musculus OX=10090 GN=Nek4 PE=1 SV=1;tr|Q6GTE9|Q6GTE9_MOUSE NIMA (Never in mitosis gene a)-related expressed kinase 4 OS=Mus musculus OX=10090 GN=Nek4 PE=1 SV=1;tr|F8WGA9|	703	4	2	2	2	2.4	2.4	2.4	70.332	0.00032196	3.1108	2	15.699	15.8939	15.4109	15.9591	15.8859	15.5703	15.721	15.9342	15.703	15.8528	15.6944	15.5724	15.8477	15.9898	16.0906	0.86314	0.214353	0.189998
A0A2I3BPM4;Q5M8N4;A0A2I3BQS7;A0A2I3BRL7	Epimerase family protein SDR39U1	Sdr39u1	tr|A0A2I3BPM4|A0A2I3BPM4_MOUSE Epimerase family protein SDR39U1 (Fragment) OS=Mus musculus OX=10090 GN=Sdr39u1 PE=1 SV=1;sp|Q5M8N4|D39U1_MOUSE Epimerase family protein SDR39U1 OS=Mus musculus OX=10090 GN=Sdr39u1 PE=1 SV=2;tr|A0A2I3BQS7|A0A2I3BQS7_MOUSE Epi	704	4	2	2	2	19.7	19.7	19.7	15.263	0	5.1135	2	14.7747	14.9128	15.0432	14.7331	14.7473	14.8531	14.9541	14.5431	14.8945	14.8299	14.5666	14.5748	14.4437	14.2854	14.218	1.53581	0.0699157	-0.481529
A0A2I3BPN6;E9QAP7	0	Taf4a	tr|A0A2I3BPN6|A0A2I3BPN6_MOUSE TATA-box-binding protein-associated factor 4 OS=Mus musculus OX=10090 GN=Taf4 PE=1 SV=1;tr|E9QAP7|E9QAP7_MOUSE TATA-box-binding protein-associated factor 4 OS=Mus musculus OX=10090 GN=Taf4 PE=1 SV=1	705	2	2	2	2	1.9	1.9	1.9	104.16	0	7.126	3	15.5343	15.1469	15.2401	15.752	15.5342	15.2112	15.3912	15.0861	15.2929	15.8105	15.7133	16.0554	15.8871	16.1407	16.089	2.56238	0.0169996	0.782184
E9Q784;A0A2I3BPQ5	0	Zc3h13	sp|E9Q784|ZC3HD_MOUSE Zinc finger CCCH domain-containing protein 13 OS=Mus musculus OX=10090 GN=Zc3h13 PE=1 SV=1;tr|A0A2I3BPQ5|A0A2I3BPQ5_MOUSE Zinc finger CCCH domain-containing protein 13 OS=Mus musculus OX=10090 GN=Zc3h13 PE=1 SV=1	706	2	8	8	8	5.3	5.3	5.3	203.75	0	117.15	10	19.0724	19.2756	19.1849	19.5403	19.4285	19.2703	19.1765	19.1901	19.5137	19.1271	19.2288	19.2127	19.3109	19.1205	19.4156	0.0265727	0.956442	-0.011095
A0A2I3BPT1;A0A2I3BQZ9;Q3TWF3;P12023;A0A2I3BR03	Amyloid beta A4 protein;N-APP;Soluble APP-alpha;Soluble APP-beta;C99;Beta-amyloid protein 42;Beta-amyloid protein 40;C83;P3(42);P3(40);C80;Gamma-secretase C-terminal fragment 59;Gamma-secretase C-terminal fragment 57;Gamma-secretase C-terminal fragment 50;C31	App	tr|A0A2I3BPT1|A0A2I3BPT1_MOUSE Amyloid-beta A4 protein OS=Mus musculus OX=10090 GN=App PE=1 SV=1;tr|A0A2I3BQZ9|A0A2I3BQZ9_MOUSE Amyloid-beta A4 protein OS=Mus musculus OX=10090 GN=App PE=1 SV=1;tr|Q3TWF3|Q3TWF3_MOUSE Amyloid-beta A4 protein OS=Mus musculus	707	5	5	5	5	8.7	8.7	8.7	82.785	0	24.437	8	18.7124	18.6378	18.5354	18.6332	18.699	18.7332	18.4764	18.5591	18.583	18.4806	18.7332	18.4727	18.8114	18.8711	18.845	2.93417	0.011838	0.302976
A0A2I3BPW0;Q9QYG0;A0A2I3BPL1;A0A2I3BQR5	Protein NDRG2	Ndrg2	tr|A0A2I3BPW0|A0A2I3BPW0_MOUSE Protein NDRG2 (Fragment) OS=Mus musculus OX=10090 GN=Ndrg2 PE=1 SV=1;sp|Q9QYG0|NDRG2_MOUSE Protein NDRG2 OS=Mus musculus OX=10090 GN=Ndrg2 PE=1 SV=1	708	4	3	3	3	14.3	14.3	14.3	30.489	0	5.3884	4	17.5341	17.7414	17.9694	17.6857	17.7006	17.7704	17.5353	17.7641	17.694	17.5842	17.504	17.654	17.3225	17.2529	17.462	1.59819	0.0640672	-0.318657
A0A2I3BPX3;Q6P9J9;A0A2I3BPY8;A0A2I3BRD2	Anoctamin-6	Ano6	tr|A0A2I3BPX3|A0A2I3BPX3_MOUSE Anoctamin OS=Mus musculus OX=10090 GN=Ano6 PE=1 SV=1;sp|Q6P9J9|ANO6_MOUSE Anoctamin-6 OS=Mus musculus OX=10090 GN=Ano6 PE=1 SV=1;tr|A0A2I3BPY8|A0A2I3BPY8_MOUSE Anoctamin OS=Mus musculus OX=10090 GN=Ano6 PE=1 SV=1	709	4	5	5	5	6.8	6.8	6.8	108.47	0	39.969	6	16.9678	17.064	16.8864	16.8422	16.931	17.3025	17.0613	17.0432	16.9767	17.0883	16.9759	17.0624	16.9072	16.6351	16.8324	1.29616	0.103081	-0.235495
A0A2I3BPY7;Q9EP71	Ankycorbin	Rai14	tr|A0A2I3BPY7|A0A2I3BPY7_MOUSE Ankycorbin OS=Mus musculus OX=10090 GN=Rai14 PE=1 SV=1;sp|Q9EP71|RAI14_MOUSE Ankycorbin OS=Mus musculus OX=10090 GN=Rai14 PE=1 SV=1	710	2	16	16	16	15.4	15.4	15.4	105.71	0	323.31	29	19.2109	19.3981	19.3673	19.35	19.3913	19.4419	19.2893	19.3472	19.3228	19.2693	19.3336	19.2932	19.6963	19.539	19.4913	1.78766	0.0479831	0.255785
A0A2I3BQ91;Q8BMD6;A0A2I3BQY6;A0A2I3BPK6	Transmembrane protein 260	Tmem260	tr|A0A2I3BQ91|A0A2I3BQ91_MOUSE Transmembrane protein 260 OS=Mus musculus OX=10090 GN=Tmem260 PE=1 SV=1;sp|Q8BMD6|TM260_MOUSE Transmembrane protein 260 OS=Mus musculus OX=10090 GN=Tmem260 PE=2 SV=2;tr|A0A2I3BQY6|A0A2I3BQY6_MOUSE Transmembrane protein 260 OS	712	4	4	4	4	7.2	7.2	7.2	79.814	0	10.179	5	15.4313	15.5093	15.6915	15.7293	15.7561	15.7959	15.7934	15.7419	15.7981	15.7287	15.4669	15.5754	15.1208	14.9763	15.1982	3.26147	0.00865609	-0.679376
A0A2I3BQA9;Q61048	WW domain-binding protein 4	Wbp4	tr|A0A2I3BQA9|A0A2I3BQA9_MOUSE WW domain-binding protein 4 OS=Mus musculus OX=10090 GN=Wbp4 PE=1 SV=1;sp|Q61048|WBP4_MOUSE WW domain-binding protein 4 OS=Mus musculus OX=10090 GN=Wbp4 PE=1 SV=4	713	2	2	2	2	6.7	6.7	6.7	35.544	0	58.063	3	12.9169	13.6769	13.8307	14.2396	13.6918	13.6383	13.2854	13.7274	13.1262	13.7684	13.8525	13.3945	13.3737	13.9068	13.719	0.53041	0.387698	0.286836
A0A2I3BQD7;E9QL65;Q8CI04;REV__D3Z752;REV__A0A1C7CYU9	Conserved oligomeric Golgi complex subunit 3	Cog3	tr|A0A2I3BQD7|A0A2I3BQD7_MOUSE Conserved oligomeric Golgi complex subunit 3 OS=Mus musculus OX=10090 GN=Cog3 PE=1 SV=1;tr|E9QL65|E9QL65_MOUSE Conserved oligomeric Golgi complex subunit 3 OS=Mus musculus OX=10090 GN=Cog3 PE=1 SV=1;sp|Q8CI04|COG3_MOUSE Conse	714	5	9	9	9	11.9	11.9	11.9	93.139	0	17.998	11	18.0899	18.0712	18.0548	18.0181	18.0651	18.0288	17.9849	18.0963	18.0837	18.0233	18.0924	18.1584	17.9516	17.9785	17.9659	1.16857	0.126494	-0.089632
A0A2I3BQE0;Q9JI10	Serine/threonine-protein kinase 3;Serine/threonine-protein kinase 3 36kDa subunit;Serine/threonine-protein kinase 3 20kDa subunit	Stk3	tr|A0A2I3BQE0|A0A2I3BQE0_MOUSE Serine/threonine-protein kinase 3 OS=Mus musculus OX=10090 GN=Stk3 PE=1 SV=1;sp|Q9JI10|STK3_MOUSE Serine/threonine-protein kinase 3 OS=Mus musculus OX=10090 GN=Stk3 PE=1 SV=1	715	2	14	9	9	32.1	18.6	18.6	56.673	0	53.21	13	18.133	18.1339	18.2595	18.3371	18.1666	18.0977	18.2784	18.2348	18.1475	18.1769	18.1584	18.3955	18.5342	18.5744	18.5464	2.92467	0.0119003	0.331411
E9Q2H1;A0A2I3BQS6;Q80TP3;A0A2I3BQC1;A0A2I3BPG8	E3 ubiquitin-protein ligase UBR5	Ubr5	tr|E9Q2H1|E9Q2H1_MOUSE E3 ubiquitin-protein ligase UBR5 OS=Mus musculus OX=10090 GN=Ubr5 PE=1 SV=2;tr|A0A2I3BQS6|A0A2I3BQS6_MOUSE E3 ubiquitin-protein ligase UBR5 OS=Mus musculus OX=10090 GN=Ubr5 PE=1 SV=1;sp|Q80TP3|UBR5_MOUSE E3 ubiquitin-protein ligase U	719	5	24	24	24	12	12	12	308.32	0	323.31	32	18.7576	18.7672	18.7759	18.6774	18.7343	18.8063	18.756	18.7755	18.7427	18.7604	18.6544	18.7687	18.6707	18.6079	18.6671	2.08553	0.0316877	-0.109535
A0A2I3BQU5;E9PZM7	0	Scaf11	tr|A0A2I3BQU5|A0A2I3BQU5_MOUSE SR-related CTD-associated factor 11 OS=Mus musculus OX=10090 GN=Scaf11 PE=1 SV=1;tr|E9PZM7|E9PZM7_MOUSE SR-related CTD-associated factor 11 OS=Mus musculus OX=10090 GN=Scaf11 PE=1 SV=1	720	2	4	4	2	3.8	3.8	2.2	154.18	0	323.31	5	14.4388	14.4974	14.6673	15.1764	14.8823	14.71	14.4896	14.5909	14.6217	14.7581	14.4834	14.7349	14.5687	14.6861	14.7744	0.691776	0.289846	0.108969
A0A2I3BQV5;E9PUW7;Q9EPK7	Exportin-7	Xpo7	tr|A0A2I3BQV5|A0A2I3BQV5_MOUSE Exportin-7 OS=Mus musculus OX=10090 GN=Xpo7 PE=1 SV=1;tr|E9PUW7|E9PUW7_MOUSE Exportin-7 OS=Mus musculus OX=10090 GN=Xpo7 PE=1 SV=1;sp|Q9EPK7|XPO7_MOUSE Exportin-7 OS=Mus musculus OX=10090 GN=Xpo7 PE=1 SV=3	721	3	11	11	11	10.8	10.8	10.8	123.96	0	81.702	21	19.7593	19.8083	19.8431	19.7807	19.9961	19.8832	19.8279	19.8151	19.898	19.7839	19.8093	19.8467	19.6663	19.7061	19.6668	2.35194	0.0224522	-0.167294
A0A2I3BQW0;P59598	Putative Polycomb group protein ASXL1	Asxl1	tr|A0A2I3BQW0|A0A2I3BQW0_MOUSE Putative Polycomb group protein ASXL1 OS=Mus musculus OX=10090 GN=Asxl1 PE=1 SV=1;sp|P59598|ASXL1_MOUSE Polycomb group protein ASXL1 OS=Mus musculus OX=10090 GN=Asxl1 PE=1 SV=1	722	2	2	2	2	1.7	1.7	1.7	162.52	0	13.446	2	15.5859	15.4602	15.1767	15.3045	15.0984	15.0434	15.2589	15.2645	15.1144	15.4616	15.5029	15.4185	15.7537	15.7811	15.4907	1.93705	0.0390004	0.462612
H9H9T1;A0A2I3BR29;Q3TGF2;H3BLM7;H3BLE6	Protein FAM107B	Fam107b	tr|H9H9T1|H9H9T1_MOUSE Protein FAM107B OS=Mus musculus OX=10090 GN=Fam107b PE=1 SV=1;tr|A0A2I3BR29|A0A2I3BR29_MOUSE Protein FAM107B OS=Mus musculus OX=10090 GN=Fam107b PE=1 SV=1;sp|Q3TGF2|F107B_MOUSE Protein FAM107B OS=Mus musculus OX=10090 GN=Fam107b PE=1	724	5	7	7	7	31.4	31.4	31.4	17.994	0	190.16	11	18.4697	18.6203	19.6048	20.0384	19.5708	19.279	19.8227	19.4219	19.524	19.6286	19.7056	19.7181	19.2642	19.2231	19.2704	1.30312	0.101695	-0.336979
A0A2I3BRL0;A0A2I3BR81;A0A2I3BQR1;Q91X76;A0A2I3BPH8	0	Nt5dc2	tr|A0A2I3BRL0|A0A2I3BRL0_MOUSE 5-nucleotidase domain-containing 2 OS=Mus musculus OX=10090 GN=Nt5dc2 PE=1 SV=1;tr|A0A2I3BR81|A0A2I3BR81_MOUSE 5-nucleotidase domain-containing 2 OS=Mus musculus OX=10090 GN=Nt5dc2 PE=1 SV=1;tr|A0A2I3BQR1|A0A2I3BQR1_MOUSE 5	725	5	12	12	12	29.4	29.4	29.4	57.897	0	206.98	23	20.531	20.7399	20.7473	20.7305	20.5583	20.7891	20.547	20.6926	20.6396	20.7391	20.6992	20.7746	20.6309	20.6797	20.6341	0.18313	0.725288	0.0217991
A0A2I3BR82;A0A2I3BRV9;Q8CI11;A0A2I3BPZ6;REV__Q8BMK4;REV__E9PZM4;Q5SPX1	Guanine nucleotide-binding protein-like 3	Gnl3	tr|A0A2I3BR82|A0A2I3BR82_MOUSE Guanine nucleotide-binding protein-like 3 OS=Mus musculus OX=10090 GN=Gnl3 PE=1 SV=1;tr|A0A2I3BRV9|A0A2I3BRV9_MOUSE Guanine nucleotide-binding protein-like 3 (Fragment) OS=Mus musculus OX=10090 GN=Gnl3 PE=1 SV=1;sp|Q8CI11|GNL	726	7	5	5	5	22.1	22.1	22.1	16.296	0	256.25	6	17.1569	17.1442	17.1426	17.6863	17.5446	17.2992	17.3091	17.334	17.365	17.2926	17.4488	17.1131	17.306	17.3679	17.2528	0.297385	0.590663	-0.0271161
Q8K0F1;A0A2I3BRD1;A0A2I3BPS3	TBC1 domain family member 23	Tbc1d23	sp|Q8K0F1|TBC23_MOUSE TBC1 domain family member 23 OS=Mus musculus OX=10090 GN=Tbc1d23 PE=1 SV=1;tr|A0A2I3BRD1|A0A2I3BRD1_MOUSE TBC1 domain family member 23 OS=Mus musculus OX=10090 GN=Tbc1d23 PE=1 SV=1	727	3	5	5	5	10.1	10.1	10.1	76.425	0	27.648	6	17.1545	17.0637	17.1425	17.0019	17.0715	17.0085	17.1179	17.155	17.0697	17.0318	16.9123	17.0435	16.8862	16.9203	16.829	2.53601	0.017571	-0.23565
A0A2I3BRJ4;Q8BGC1	UPF0489 protein C5orf22 homolog	0	tr|A0A2I3BRJ4|A0A2I3BRJ4_MOUSE RIKEN cDNA 6030458C11 gene OS=Mus musculus OX=10090 GN=6030458C11Rik PE=1 SV=1;sp|Q8BGC1|CE022_MOUSE UPF0489 protein C5orf22 homolog OS=Mus musculus OX=10090 PE=1 SV=1	728	2	2	2	2	10.6	10.6	10.6	39.802	0	5.9385	2	11.9535	12.2369	12.2541	12.234	12.5857	12.3554	12.1375	12.1498	12.0744	12.406	12.3722	12.5607	12.3954	12.0777	12.2701	0.596963	0.343519	0.127179
A0A2I3BRK6;Q9JIX0;A0A2I3BRR5;A0A2I3BQK0	Transcription and mRNA export factor ENY2	Eny2	tr|A0A2I3BRK6|A0A2I3BRK6_MOUSE Transcription and mRNA export factor ENY2 OS=Mus musculus OX=10090 GN=Eny2 PE=1 SV=1;sp|Q9JIX0|ENY2_MOUSE Transcription and mRNA export factor ENY2 OS=Mus musculus OX=10090 GN=Eny2 PE=1 SV=1	729	4	3	3	3	33.3	33.3	33.3	10.984	0.0001679	4.0071	3	16.968	16.6653	17.3271	17.5979	17.2457	17.0325	17.5668	17.2005	17.33	17.6305	17.8028	17.8152	17.734	17.9493	17.947	1.78034	0.0484517	0.510997
A0A2I3BRL8;Q91VM5;A0A2I3BQC0;Q9DAE2	RNA binding motif protein, X-linked-like-1	Rbmxl1	tr|A0A2I3BRL8|A0A2I3BRL8_MOUSE Predicted gene 7324 OS=Mus musculus OX=10090 GN=Gm7324 PE=4 SV=1;sp|Q91VM5|RMXL1_MOUSE RNA binding motif protein, X-linked-like-1 OS=Mus musculus OX=10090 GN=Rbmxl1 PE=2 SV=1	730	4	9	8	3	21.1	19.3	6.2	42.178	0	93.673	23	20.8531	20.8648	20.8701	20.8787	21.0368	20.9683	20.7347	20.6076	20.84	20.8656	20.885	20.7333	21.21	21.1178	21.154	2.4074	0.020714	0.433164
A0A2I3BRW0;Q9D958	Signal peptidase complex subunit 1	Spcs1	tr|A0A2I3BRW0|A0A2I3BRW0_MOUSE Signal peptidase complex subunit 1 OS=Mus musculus OX=10090 GN=Spcs1 PE=1 SV=1;sp|Q9D958|SPCS1_MOUSE Signal peptidase complex subunit 1 OS=Mus musculus OX=10090 GN=Spcs1 PE=2 SV=3	732	2	2	2	2	12.7	12.7	12.7	11.777	0	4.6616	3	15.1831	15.1536	15.087	15.741	15.2774	15.3084	15.7068	15.6537	15.1756	15.6933	15.4928	15.8864	15.3796	15.6241	15.3577	0.11141	0.820814	-0.058217
A0A2I3BS49;Q9CXU4;E9Q3T4;E9PVF9;Q9WTQ8	Mitochondrial import inner membrane translocase subunit Tim23	Timm23	tr|A0A2I3BS49|A0A2I3BS49_MOUSE Mitochondrial import inner membrane translocase subunit Tim23 OS=Mus musculus OX=10090 GN=Timm23 PE=1 SV=1;tr|Q9CXU4|Q9CXU4_MOUSE Mitochondrial import inner membrane translocase subunit TIM23 OS=Mus musculus OX=10090 GN=Timm2	733	5	2	2	2	13.2	13.2	13.2	20.749	0	23.044	2	19.2898	18.9728	19.0607	18.7605	19.2891	18.9238	19.1543	19.0724	19.2939	18.817	19.1474	18.8478	19.2917	19.0174	19.378	0.165227	0.748091	0.0554873
A0A2K6EDK3;Q6PIP5	NudC domain-containing protein 1	Nudcd1	tr|A0A2K6EDK3|A0A2K6EDK3_MOUSE NudC domain-containing protein 1 OS=Mus musculus OX=10090 GN=Nudcd1 PE=1 SV=1;sp|Q6PIP5|NUDC1_MOUSE NudC domain-containing protein 1 OS=Mus musculus OX=10090 GN=Nudcd1 PE=1 SV=2	734	2	13	13	13	27.4	27.4	27.4	66.605	0	79.284	22	20.748	20.7663	20.7244	20.4699	20.4544	20.6668	20.5842	20.6021	20.4441	20.7126	20.5719	20.6638	20.5789	20.6468	20.5374	0.303769	0.583683	0.0442467
A0A2R8VHH1;Q99P88	Nuclear pore complex protein Nup155	Nup155	tr|A0A2R8VHH1|A0A2R8VHH1_MOUSE Nuclear pore complex protein Nup155 OS=Mus musculus OX=10090 GN=Nup155 PE=1 SV=1;sp|Q99P88|NU155_MOUSE Nuclear pore complex protein Nup155 OS=Mus musculus OX=10090 GN=Nup155 PE=1 SV=1	736	2	18	18	18	16.6	16.6	16.6	150.14	0	323.31	36	20.0972	20.2115	20.1188	19.971	20.0211	20.0802	20.119	20.2469	20.094	20.117	19.9516	20.0794	19.882	19.7993	19.826	2.40022	0.0207949	-0.3175
Q99J99;A0A2R8VHT1;A0A2R8VHE5	3-mercaptopyruvate sulfurtransferase	Mpst	sp|Q99J99|THTM_MOUSE 3-mercaptopyruvate sulfurtransferase OS=Mus musculus OX=10090 GN=Mpst PE=1 SV=4;tr|A0A2R8VHT1|A0A2R8VHT1_MOUSE 3-mercaptopyruvate sulfurtransferase (Fragment) OS=Mus musculus OX=10090 GN=Mpst PE=1 SV=1;tr|A0A2R8VHE5|A0A2R8VHE5_MOUSE 3-	739	3	2	2	2	8.4	8.4	8.4	33.097	0.00016493	3.6107	3	19.4092	19.436	19.6193	19.6557	19.6921	19.6884	19.7866	19.6252	19.6843	19.64	19.48	19.4403	18.8546	18.6934	18.8401	3.68582	0.00723429	-0.902681
A0A2R8VHU8;E9Q7U2;Q8CGU1;A0A2R8VKP5	Calcium-binding and coiled-coil domain-containing protein 1	Calcoco1	tr|A0A2R8VHU8|A0A2R8VHU8_MOUSE Calcium-binding and coiled-coil domain-containing protein 1 (Fragment) OS=Mus musculus OX=10090 GN=Calcoco1 PE=1 SV=1;tr|E9Q7U2|E9Q7U2_MOUSE Calcium-binding and coiled-coil domain-containing protein 1 OS=Mus musculus OX=10090	740	4	8	8	8	17.6	17.6	17.6	60.785	0	81.553	11	17.2225	17.3173	17.1681	17.4457	17.4215	17.2791	17.2569	17.2377	17.4816	17.4052	17.4163	17.4683	17.5959	17.572	17.5728	1.4984	0.0739266	0.254812
A0A2R8VKH6;A0A2R8VHV1;Q8CCJ9	PHD finger protein 20-like protein 1	Phf20l1	tr|A0A2R8VKH6|A0A2R8VKH6_MOUSE PHD finger protein 20-like protein 1 OS=Mus musculus OX=10090 GN=Phf20l1 PE=1 SV=1;tr|A0A2R8VHV1|A0A2R8VHV1_MOUSE PHD finger protein 20-like protein 1 OS=Mus musculus OX=10090 GN=Phf20l1 PE=1 SV=1;sp|Q8CCJ9|P20L1_MOUSE PHD fi	741	3	2	2	2	3.9	3.9	3.9	62.557	0.0001675	3.9748	2	16.3689	16.4465	16.4242	16.647	16.2701	16.2666	16.1776	16.2461	16.1807	16.4566	16.4608	16.33	16.3279	16.3601	16.0785	0.23096	0.666037	0.0540352
A0A2R8VHX0;Q9DBE0;A0A2R8VHW7;A0A2R8VHJ2;A0A2R8VK32;A0A2R8VI19;A0A2R8VI50;A0A2R8VHG5;A0A2R8VI48;A0A2R8VHX6;A0A2R8VHD3;A0A2R8VK60	Cysteine sulfinic acid decarboxylase	Csad	tr|A0A2R8VHX0|A0A2R8VHX0_MOUSE Cysteine sulfinic acid decarboxylase OS=Mus musculus OX=10090 GN=Csad PE=1 SV=1;sp|Q9DBE0|CSAD_MOUSE Cysteine sulfinic acid decarboxylase OS=Mus musculus OX=10090 GN=Csad PE=1 SV=1;tr|A0A2R8VHW7|A0A2R8VHW7_MOUSE Cysteine sulf	742	12	6	6	6	15.3	15.3	15.3	51.62	0	20.651	6	17.6058	17.759	17.7909	17.775	17.8574	17.8455	17.6654	17.5967	17.8774	17.8381	17.8548	17.7555	18.04	17.9651	17.9233	1.34955	0.0943318	0.262975
Q61990;B2M1R7;A0A2R8VI25;A0A2R8VHP9;Q3TT81;A0A2R8W6L5;A0A2R8VHY9;A0A2R8VHZ0;A0A2R8VJY1;A0A2R8VI12;A0A2R8VI71;A0A2R8VHG2;A0A2R8VKF0;A0A2R8W6U6;A0A2R8VI73;A0A2R8VKN0;A0A2R8VHL8;A0A2R8VHN3;A0A2R8VI92;A0A2R8VI15;E9Q7D8;P57722;A0A2R8VHI3;A0A2R8W6H3;A0A087WR61;A0A087WSI1;A0A1L1SUS5;A0A1L1SRP9;G3UYM5;A0A1L1SQ99;A0A087WRH3;A0A0R4J044;P57724	Poly(rC)-binding protein 2	Pcbp2	sp|Q61990|PCBP2_MOUSE Poly(rC)-binding protein 2 OS=Mus musculus OX=10090 GN=Pcbp2 PE=1 SV=1;tr|B2M1R7|B2M1R7_MOUSE Poly(rC)-binding protein 2 OS=Mus musculus OX=10090 GN=Pcbp2 PE=1 SV=1;tr|A0A2R8VI25|A0A2R8VI25_MOUSE Poly(RC) binding protein 2, isoform CR	744	33	10	7	7	33.1	23.2	23.2	38.221	0	240.27	16	19.0203	19.2322	19.1112	18.6958	18.9075	19.2146	19.2868	19.1344	18.8774	19.3285	19.2378	19.2406	19.4396	19.3569	19.2089	0.792975	0.242779	0.235624
A0A2R8W6P6;A0A2R8VI39;P23591;A0A2R8VHD0;A0A2R8VKL9;A0A2R8W6N0	GDP-L-fucose synthase	Tsta3	tr|A0A2R8W6P6|A0A2R8W6P6_MOUSE GDP-L-fucose synthase OS=Mus musculus OX=10090 GN=Tsta3 PE=1 SV=1;tr|A0A2R8VI39|A0A2R8VI39_MOUSE GDP-L-fucose synthase OS=Mus musculus OX=10090 GN=Tsta3 PE=1 SV=1;sp|P23591|FCL_MOUSE GDP-L-fucose synthase OS=Mus musculus OX=1	745	6	7	7	7	30	30	30	36.071	0	257.3	16	20.397	20.4176	20.5335	20.1804	20.2658	20.3282	20.4171	20.2892	20.2942	20.4485	20.3109	20.2287	20.2219	20.0806	20.2004	1.2823	0.105416	-0.165882
A0A2R8VI70;H3BIV6	0	Cyhr1	tr|A0A2R8VI70|A0A2R8VI70_MOUSE Cysteine and histidine-rich protein 1 OS=Mus musculus OX=10090 GN=Cyhr1 PE=1 SV=1;tr|H3BIV6|H3BIV6_MOUSE Cysteine and histidine-rich protein 1 OS=Mus musculus OX=10090 GN=Cyhr1 PE=1 SV=1	747	2	4	4	2	18.4	18.4	11.8	28.5	0	194.25	7	16.887	17.0126	16.868	16.7343	16.6899	16.8834	16.5633	16.7947	16.7829	16.7447	16.7725	17.0639	16.9818	16.956	16.753	0.812901	0.233659	0.183363
A0A2R8VK29;Q9D2C6	DNA-directed RNA polymerase III subunit RPC8	Polr3h	tr|A0A2R8VK29|A0A2R8VK29_MOUSE DNA-directed RNA polymerase III subunit RPC8 OS=Mus musculus OX=10090 GN=Polr3h PE=1 SV=1;sp|Q9D2C6|RPC8_MOUSE DNA-directed RNA polymerase III subunit RPC8 OS=Mus musculus OX=10090 GN=Polr3h PE=1 SV=2	750	2	2	2	2	15.4	15.4	15.4	19.628	0	10.453	2	15.4307	15.1998	14.9488	15.4096	15.1586	15.0071	15.2811	15.2683	15.2229	15.3486	15.3614	15.4277	14.9874	15.2242	15.2125	0.66549	0.303865	-0.116062
A0A2R8VK72;Q8C6B0;A0A2R8VHN2;H3BJI7;A0A2R8VI07;Q9D7S5;Q76I24;Q5I0W6;Q76I26	0	Mettl7a1;Methig1;mCG_20149;UbiE2;Mettl7a2	tr|A0A2R8VK72|A0A2R8VK72_MOUSE MCG20149, isoform CRA_b OS=Mus musculus OX=10090 GN=Mettl7a1 PE=1 SV=1;tr|Q8C6B0|Q8C6B0_MOUSE MCG20149, isoform CRA_a OS=Mus musculus OX=10090 GN=Mettl7a1 PE=1 SV=1;tr|A0A2R8VHN2|A0A2R8VHN2_MOUSE Methyltransferase-like 7A1 (F	752	9	2	2	2	12.4	12.4	12.4	22.494	0	204.68	4	15.6661	15.4572	15.7375	15.6331	15.6983	15.6552	15.6579	15.6209	15.7178	15.6637	15.6438	15.5268	15.5054	15.2251	15.5029	1.22933	0.114706	-0.254383
A0A2R8VKI7;Q9ERA0	Alpha-globin transcription factor CP2	Tfcp2	tr|A0A2R8VKI7|A0A2R8VKI7_MOUSE Alpha-globin transcription factor CP2 OS=Mus musculus OX=10090 GN=Tfcp2 PE=1 SV=1;sp|Q9ERA0|TFCP2_MOUSE Alpha-globin transcription factor CP2 OS=Mus musculus OX=10090 GN=Tfcp2 PE=1 SV=1	753	2	4	3	3	11.1	7.5	7.5	57.021	0	5.5478	3	13.3118	13.4407	13.5562	13.4986	13.3354	13.4132	13.2605	13.2295	13.2168	13.3916	13.3901	13.5752	13.3393	13.3336	13.5241	1.20142	0.120014	0.163385
A0A2R8W6Y5;A0A2R8VKL5;E9Q066;G3X9Q6;Q8BWW4	La-related protein 4	Larp4	tr|A0A2R8W6Y5|A0A2R8W6Y5_MOUSE La-related protein 4 OS=Mus musculus OX=10090 GN=Larp4 PE=1 SV=1;tr|A0A2R8VKL5|A0A2R8VKL5_MOUSE La-related protein 4 OS=Mus musculus OX=10090 GN=Larp4 PE=1 SV=1;tr|E9Q066|E9Q066_MOUSE La-related protein 4 OS=Mus musculus OX=1	754	5	2	2	2	3.6	3.6	3.6	67.487	0	5.632	5	15.7947	15.7257	15.8513	15.5816	15.6603	15.4433	15.7316	15.6019	15.7859	15.727	15.8209	15.5956	15.7608	15.6926	15.984	0.439129	0.457482	0.106013
A0A2R8W6P0;D3Z187;A0A2R8VI94	0	Cd47	tr|A0A2R8W6P0|A0A2R8W6P0_MOUSE Leukocyte surface antigen CD47 OS=Mus musculus OX=10090 GN=Cd47 PE=1 SV=1;tr|D3Z187|D3Z187_MOUSE Leukocyte surface antigen CD47 OS=Mus musculus OX=10090 GN=Cd47 PE=1 SV=2;tr|A0A2R8VI94|A0A2R8VI94_MOUSE Leukocyte surface antig	756	3	6	6	3	19	19	9.1	37.296	0	293.28	29	19.9885	19.8332	19.9494	20.0097	20.0952	20.0476	19.8285	19.8798	20.0583	19.8142	20.0092	19.953	20.3254	20.3188	20.2615	2.19624	0.0272226	0.379703
A0A2U3TZ56;Q78IQ7	Zinc transporter ZIP4	Slc39a4	tr|A0A2U3TZ56|A0A2U3TZ56_MOUSE Zinc transporter ZIP4 OS=Mus musculus OX=10090 GN=Slc39a4 PE=1 SV=1;sp|Q78IQ7|S39A4_MOUSE Zinc transporter ZIP4 OS=Mus musculus OX=10090 GN=Slc39a4 PE=1 SV=1	757	2	3	3	3	6.6	6.6	6.6	65.167	0	47.892	5	17.0697	17.3559	16.9584	17.1401	17.0164	17.1646	16.926	17.1985	17.211	17.0492	17.2148	17.1966	17.1521	17.389	17.3341	0.698853	0.286154	0.179903
A0A2U3TZ82;Q99KW3;G5E8W1;A0A2R8VI29;J9JI90	TRIO and F-actin-binding protein	Triobp	tr|A0A2U3TZ82|A0A2U3TZ82_MOUSE TRIO and F-actin-binding protein OS=Mus musculus OX=10090 GN=Triobp PE=1 SV=1;sp|Q99KW3|TARA_MOUSE TRIO and F-actin-binding protein OS=Mus musculus OX=10090 GN=Triobp PE=1 SV=3	758	5	18	18	18	31.1	31.1	31.1	71.684	0	211.38	27	20.1104	20.2054	20.1303	20.2661	20.1337	20.2134	20.0785	20.208	20.222	20.1741	20.2694	20.2883	20.5533	20.4554	20.4329	2.21356	0.0269396	0.311031
A0A338P697;Q3TUF7;A0A338P7J1;A0A338P6P2;A0A338P689	YEATS domain-containing protein 2	Yeats2	tr|A0A338P697|A0A338P697_MOUSE YEATS domain-containing protein 2 (Fragment) OS=Mus musculus OX=10090 GN=Yeats2 PE=1 SV=1;sp|Q3TUF7|YETS2_MOUSE YEATS domain-containing protein 2 OS=Mus musculus OX=10090 GN=Yeats2 PE=1 SV=2;tr|A0A338P7J1|A0A338P7J1_MOUSE YEA	759	5	2	2	2	1.8	1.8	1.8	144.77	0	77.374	2	14.11	14.5153	14.0229	14.2814	14.2089	14.2927	14.4427	14.2593	14.0575	14.6879	14.2019	14.121	14.215	14.4651	14.3317	0.251428	0.641952	0.0841077
Q8BMT4;A0A338P6E7;D3Z755	Negative regulator of reactive oxygen species	Nrros	sp|Q8BMT4|LRC33_MOUSE Transforming growth factor beta activator LRRC33 OS=Mus musculus OX=10090 GN=Nrros PE=1 SV=2;tr|A0A338P6E7|A0A338P6E7_MOUSE Transforming growth factor beta activator LRRC33 OS=Mus musculus OX=10090 GN=Nrros PE=1 SV=1	761	3	4	4	4	7.1	7.1	7.1	77.139	0	7.8516	5	17.4664	17.6372	17.4351	17.5203	17.4778	17.4703	17.2773	17.4671	17.461	17.6096	17.4039	17.5093	17.4568	17.602	17.5035	0.72019	0.276142	0.118991
A0A338P6G6;A0A384DV79;Q3TE85;A0A338P6E8;P17095;A0A338P6F6;A0A338P6D0	High mobility group protein HMG-I/HMG-Y	Hmga1	tr|A0A338P6G6|A0A338P6G6_MOUSE High mobility group protein HMG-I/HMG-Y OS=Mus musculus OX=10090 GN=Hmga1 PE=1 SV=1;tr|A0A384DV79|A0A384DV79_MOUSE High mobility group protein HMG-I/HMG-Y OS=Mus musculus OX=10090 GN=Hmga1 PE=1 SV=1;tr|Q3TE85|Q3TE85_MOUSE Hig	762	7	3	3	3	27.6	27.6	27.6	9.4226	0	4.5272	6	16.5348	17.1588	17.2365	17.6678	17.4854	17.3206	17.3787	17.5398	17.1894	17.5293	17.1805	17.3633	17.3039	17.4887	16.9795	0.245878	0.648273	-0.111936
A0A338P6F2;G5E8A0;Q8CI95;A0A0R4J0F9;S4R296;S4R1M9	Oxysterol-binding protein;Oxysterol-binding protein-related protein 11	Osbpl11	tr|A0A338P6F2|A0A338P6F2_MOUSE Oxysterol-binding protein OS=Mus musculus OX=10090 GN=Osbpl11 PE=1 SV=1;tr|G5E8A0|G5E8A0_MOUSE Oxysterol-binding protein OS=Mus musculus OX=10090 GN=Osbpl11 PE=1 SV=1;sp|Q8CI95|OSB11_MOUSE Oxysterol-binding protein-related pr	763	6	6	6	6	12.3	12.3	12.3	83.655	0	62.194	7	19.6382	19.4792	19.6245	19.2958	19.3147	19.2501	19.5644	19.5002	19.4335	19.558	19.5795	19.525	19.2462	19.2458	19.0953	2.07238	0.0322504	-0.303579
A0A338P6I2;Q923G2;A0A338P6B4;A0A338P6M3	DNA-directed RNA polymerases I, II, and III subunit RPABC3	Polr2h	tr|A0A338P6I2|A0A338P6I2_MOUSE DNA-directed RNA polymerases I, II, and III subunit RPABC3 OS=Mus musculus OX=10090 GN=Polr2h PE=1 SV=1;sp|Q923G2|RPAB3_MOUSE DNA-directed RNA polymerases I, II, and III subunit RPABC3 OS=Mus musculus OX=10090 GN=Polr2h PE=1	764	4	5	5	5	53.1	53.1	53.1	16.493	0	43.687	9	18.8788	18.67	18.5673	18.1036	18.317	18.5165	18.5668	18.6094	18.5289	18.4335	18.6744	18.6157	18.7411	18.5449	18.6712	0.608342	0.336721	0.084013
A2BIE1;A0A338P6K9	0	Qser1	tr|A2BIE1|A2BIE1_MOUSE Glutamine and serine-rich 1 OS=Mus musculus OX=10090 GN=Qser1 PE=1 SV=2;tr|A0A338P6K9|A0A338P6K9_MOUSE Glutamine and serine-rich 1 OS=Mus musculus OX=10090 GN=Qser1 PE=1 SV=1	766	2	2	2	2	1.4	1.4	1.4	185.38	0.00016507	3.6627	2	13.5085	13.4114	13.3302	13.6836	13.5902	13.7042	13.572	13.7084	13.4212	13.7736	13.8398	13.5752	13.862	13.7843	13.4896	0.442193	0.455162	0.144718
A0A338P6M4;G3X9A3;E9Q3R9;E9Q444;A0A338P7A5;Q80XC5	0	Zbtb21	tr|A0A338P6M4|A0A338P6M4_MOUSE Zinc finger and BTB domain-containing 21 (Fragment) OS=Mus musculus OX=10090 GN=Zbtb21 PE=1 SV=1;tr|G3X9A3|G3X9A3_MOUSE Zinc finger and BTB domain-containing 21 OS=Mus musculus OX=10090 GN=Zbtb21 PE=1 SV=1;tr|E9Q3R9|E9Q3R9_MO	767	6	2	2	2	12.3	12.3	12.3	23.401	0	140.92	3	13.7083	13.286	13.7192	13.7387	13.5707	13.5865	13.4024	13.5292	13.7095	13.7715	13.6948	13.7893	13.6496	14.2083	14.0296	1.04202	0.157161	0.415477
A0A384DV78;A0A338P6N4;Q80W49;A0A338P723	Beta/gamma crystallin domain-containing protein 3	Crybg3	tr|A0A384DV78|A0A384DV78_MOUSE Beta/gamma crystallin domain-containing protein 3 OS=Mus musculus OX=10090 GN=Crybg3 PE=1 SV=1;tr|A0A338P6N4|A0A338P6N4_MOUSE Beta/gamma crystallin domain-containing protein 3 OS=Mus musculus OX=10090 GN=Crybg3 PE=1 SV=1;sp|Q	769	4	2	2	2	2.3	2.3	2.3	140.24	0.00016969	4.2209	3	13.2184	13.314	13.2405	13.2066	13.1905	13.107	13.1399	13.1728	13.3395	13.3387	12.9896	13.339	12.9836	12.9225	13.05	1.49321	0.0742735	-0.232022
A0A338P6P0;Q9CQ33;A0A338P6Y5;A0A338P686	Leucine-zipper-like transcriptional regulator 1	Lztr1	tr|A0A338P6P0|A0A338P6P0_MOUSE Leucine-zipper-like transcriptional regulator 1 OS=Mus musculus OX=10090 GN=Lztr1 PE=1 SV=1;sp|Q9CQ33|LZTR1_MOUSE Leucine-zipper-like transcriptional regulator 1 OS=Mus musculus OX=10090 GN=Lztr1 PE=1 SV=2;tr|A0A338P6Y5|A0A33	770	4	4	4	4	6	6	6	92.149	0	8.9431	4	15.1823	15.1468	15.3626	15.4403	15.307	15.3833	15.4853	15.2171	15.5182	15.3487	14.9929	15.3521	14.7488	14.364	14.6629	2.24757	0.0258268	-0.814962
D4AFX6;A0A338P6P6;Q6ZQK5;A0A2R8W6H4	Arf-GAP with coiled-coil, ANK repeat and PH domain-containing protein 2	Acap2	tr|D4AFX6|D4AFX6_MOUSE Arf-GAP with coiled-coil, ANK repeat and PH domain-containing protein 2 OS=Mus musculus OX=10090 GN=Acap2 PE=1 SV=1;tr|A0A338P6P6|A0A338P6P6_MOUSE Arf-GAP with coiled-coil, ANK repeat and PH domain-containing protein 2 OS=Mus musculu	771	4	10	10	9	16.6	16.6	15.3	88.085	0	223.56	17	19.2289	19.47	19.2682	19.068	19.0844	19.489	19.1759	19.3963	19.308	19.2772	19.0241	19.3284	19.2765	19.1792	19.067	0.606049	0.337861	-0.119171
A0A338P7L1;A0A338P6S3;A0A338P695;Q6ZPR5;A0A338P735;A0A338P715;A0A338P6P4;A0A338P7A7;A0A338P6I0;A0A338P6B0;A0A338P6U9	Sphingomyelin phosphodiesterase 4	Smpd4	tr|A0A338P7L1|A0A338P7L1_MOUSE Sphingomyelin phosphodiesterase 4 OS=Mus musculus OX=10090 GN=Smpd4 PE=1 SV=1;tr|A0A338P6S3|A0A338P6S3_MOUSE Sphingomyelin phosphodiesterase 4 OS=Mus musculus OX=10090 GN=Smpd4 PE=1 SV=1;tr|A0A338P695|A0A338P695_MOUSE Sphingo	773	11	9	9	9	18.5	18.5	18.5	65.497	0	67.511	11	18.7148	18.8431	18.9849	18.9394	18.9461	18.9063	18.8188	18.9749	18.998	19.0196	18.8078	18.9525	18.8621	18.9851	18.9555	0.0181283	0.969396	0.00367419
D6RJ50;A0A338P6U4;Q5XJY4;D6RCZ6	Presenilins-associated rhomboid-like protein, mitochondrial;P-beta	Parl	tr|D6RJ50|D6RJ50_MOUSE Presenilins-associated rhomboid-like protein, mitochondrial OS=Mus musculus OX=10090 GN=Parl PE=1 SV=1;tr|A0A338P6U4|A0A338P6U4_MOUSE Presenilins-associated rhomboid-like protein, mitochondrial OS=Mus musculus OX=10090 GN=Parl PE=1 S	774	4	2	2	2	17	17	17	19.411	0	5.929	3	15.4626	15.0957	15.6142	15.5936	15.5824	15.6135	15.7753	15.3111	15.6802	15.5426	15.5964	15.7234	15.169	15.0599	14.9234	1.56304	0.0674262	-0.538091
E9Q4N6;E9Q6R4;E9Q4N7;A0A338P6U8	0	Arid1b	tr|E9Q4N6|E9Q4N6_MOUSE AT-rich interactive domain-containing protein 1B OS=Mus musculus OX=10090 GN=Arid1b PE=1 SV=1;tr|E9Q6R4|E9Q6R4_MOUSE AT-rich interactive domain-containing protein 1B OS=Mus musculus OX=10090 GN=Arid1b PE=1 SV=1;sp|E9Q4N7|ARI1B_MOUSE	775	4	13	11	11	9	6.8	6.8	191.23	0	117.04	17	17.9902	17.9526	18.0544	17.9074	18.078	18.0088	18.0377	17.9543	18.1091	17.9553	17.9978	17.9101	18.1103	17.7841	17.8917	0.423046	0.470524	-0.104984
A0A338P6V9;Q8K2J4	Coiled-coil domain-containing protein 14	Ccdc14	tr|A0A338P6V9|A0A338P6V9_MOUSE Coiled-coil domain-containing protein 14 OS=Mus musculus OX=10090 GN=Ccdc14 PE=1 SV=1;sp|Q8K2J4|CCD14_MOUSE Coiled-coil domain-containing protein 14 OS=Mus musculus OX=10090 GN=Ccdc14 PE=2 SV=3	776	2	2	2	2	2.4	2.4	2.4	97.18	0.00016537	3.6959	2	14.2845	14.5897	14.235	14.3129	14.4505	14.1258	14.1183	14.3664	14.194	14.1445	14.5407	14.6809	14.3881	14.5225	14.8136	1.12659	0.135554	0.348484
A0A338P6X6;A0A338P7G4;Q8BTN3;P54797;D3Z2V8;D6RH68;Q99K56;A0A338P6R4;A0A338P6B6	Transport and Golgi organization 2 homolog	Tango2	tr|A0A338P6X6|A0A338P6X6_MOUSE Transport and Golgi organization 2 homolog (Fragment) OS=Mus musculus OX=10090 GN=Tango2 PE=1 SV=1;tr|A0A338P7G4|A0A338P7G4_MOUSE Transport and Golgi organization 2 homolog (Fragment) OS=Mus musculus OX=10090 GN=Tango2 PE=1 S	777	9	2	2	2	34.9	34.9	34.9	13.776	0	6.4388	5	14.6347	14.504	14.3461	14.406	14.2255	14.1589	13.9529	14.5416	14.5907	14.4314	14.3413	14.4629	14.7797	14.8237	14.7507	0.961326	0.180454	0.422916
A0A338P711;A0A338P7E3;C0HKG6;C0HKG5	0	0	tr|A0A338P711|A0A338P711_MOUSE Ribonuclease T2-B (Fragment) OS=Mus musculus OX=10090 GN=Rnaset2b PE=1 SV=1;tr|A0A338P7E3|A0A338P7E3_MOUSE Ribonuclease T2-B OS=Mus musculus OX=10090 GN=Rnaset2b PE=1 SV=1;sp|C0HKG6|RNT2B_MOUSE Ribonuclease T2-B OS=Mus muscul	778	4	3	3	2	16.6	16.6	11.7	18.834	0.00032056	3.0212	3	19.0312	19.0991	18.6944	18.7616	18.6195	18.619	18.5874	19.0428	18.7207	18.5963	18.9664	18.7812	18.9983	19.0699	19.1667	0.959847	0.180677	0.294654
Q3U3W2;A0A338P7C9	0	Tmem181a	tr|Q3U3W2|Q3U3W2_MOUSE Transmembrane protein 181A OS=Mus musculus OX=10090 GN=Tmem181a PE=1 SV=1;tr|A0A338P7C9|A0A338P7C9_MOUSE Transmembrane protein 181A OS=Mus musculus OX=10090 GN=Tmem181a PE=1 SV=1	781	2	3	3	3	6.3	6.3	6.3	54.983	0	4.2695	3	16.2828	16.0533	16.0461	16.295	16.0319	16.0583	16.2131	16.386	16.17	16.4935	16.3362	16.4422	16.0888	16.4804	16.3883	0.175937	0.734015	0.0627899
A0A338P7L9;Q9CQ49	Nuclear cap-binding protein subunit 2	Ncbp2	tr|A0A338P7L9|A0A338P7L9_MOUSE Nuclear cap-binding protein subunit 2 OS=Mus musculus OX=10090 GN=Ncbp2 PE=1 SV=1;sp|Q9CQ49|NCBP2_MOUSE Nuclear cap-binding protein subunit 2 OS=Mus musculus OX=10090 GN=Ncbp2 PE=1 SV=1	782	2	3	3	3	14.5	14.5	14.5	19.109	0	5.4447	5	18.0453	17.7915	17.8333	17.7382	17.7009	17.799	17.9398	17.8107	17.8181	17.7795	17.679	17.7877	17.7463	17.5657	17.8641	0.608913	0.336439	-0.130805
A0A3B2W3M7;P18608	Non-histone chromosomal protein HMG-14	Hmgn1	tr|A0A3B2W3M7|A0A3B2W3M7_MOUSE Non-histone chromosomal protein HMG-14 OS=Mus musculus OX=10090 GN=Hmgn1 PE=1 SV=1;sp|P18608|HMGN1_MOUSE Non-histone chromosomal protein HMG-14 OS=Mus musculus OX=10090 GN=Hmgn1 PE=1 SV=2	783	2	2	2	2	44.2	44.2	44.2	9.029	0	24.369	3	16.6917	16.5593	17.1078	17.5302	17.1499	16.9122	17.3467	16.9987	17.3398	17.0861	17.2792	17.1603	16.959	16.9933	16.8008	1.13034	0.134726	-0.310701
A0A3B2W450;A0A3B2WCR6;Q62241	U1 small nuclear ribonucleoprotein C	Snrpc	tr|A0A3B2W450|A0A3B2W450_MOUSE U1 small nuclear ribonucleoprotein C OS=Mus musculus OX=10090 GN=Snrpc PE=1 SV=1;tr|A0A3B2WCR6|A0A3B2WCR6_MOUSE U1 small nuclear ribonucleoprotein C OS=Mus musculus OX=10090 GN=Snrpc PE=1 SV=1;sp|Q62241|RU1C_MOUSE U1 small nu	785	3	2	2	2	13.4	13.4	13.4	17.042	0	4.6427	5	14.2088	14.3179	14.6019	14.3682	14.4809	14.396	14.5988	13.9479	14.2497	14.5456	14.4623	14.7623	14.698	14.7661	14.7717	1.18991	0.122131	0.479795
P62700;A0A3B2W458;A0A3B2WAX4	Protein yippee-like 5	Ypel5	sp|P62700|YPEL5_MOUSE Protein yippee-like 5 OS=Mus musculus OX=10090 GN=Ypel5 PE=1 SV=1;tr|A0A3B2W458|A0A3B2W458_MOUSE Protein yippee-like 5 (Fragment) OS=Mus musculus OX=10090 GN=Ypel5 PE=1 SV=1;tr|A0A3B2WAX4|A0A3B2WAX4_MOUSE Protein yippee-like 5 (Fragme	786	3	2	2	2	19.8	19.8	19.8	13.841	0	5.2473	2	17.5403	17.4518	17.5151	17.2972	17.451	17.4718	17.4911	17.4664	17.5367	17.5296	17.4554	17.5957	17.3543	17.1345	17.2274	1.74585	0.0510817	-0.259349
A0A3B2WB50;A0A3B2W4E4;Q8K482;Q3TDP9;A0A3B2W846;A0A3B2W437;A0A3B2WD46	EMILIN-2	Emilin2	tr|A0A3B2WB50|A0A3B2WB50_MOUSE EMILIN-2 OS=Mus musculus OX=10090 GN=Emilin2 PE=1 SV=1;tr|A0A3B2W4E4|A0A3B2W4E4_MOUSE EMILIN-2 OS=Mus musculus OX=10090 GN=Emilin2 PE=1 SV=1;sp|Q8K482|EMIL2_MOUSE EMILIN-2 OS=Mus musculus OX=10090 GN=Emilin2 PE=1 SV=1;tr|Q3TD	788	7	22	22	22	30.2	30.2	30.2	108.43	0	323.31	41	20.2254	20.2328	20.114	20.2416	20.2301	20.2281	20.2043	20.1805	20.1889	20.1728	20.3639	20.3656	20.6816	20.5981	20.5316	3.14399	0.00975167	0.412529
A0A3B2W7C9;Q91VH6;A0A3F2YNL8	Protein MEMO1	Memo1	tr|A0A3B2W7C9|A0A3B2W7C9_MOUSE Protein MEMO1 OS=Mus musculus OX=10090 GN=Memo1 PE=1 SV=1;sp|Q91VH6|MEMO1_MOUSE Protein MEMO1 OS=Mus musculus OX=10090 GN=Memo1 PE=1 SV=1;tr|A0A3F2YNL8|A0A3F2YNL8_MOUSE Protein MEMO1 OS=Mus musculus OX=10090 GN=Memo1 PE=1 SV=	790	3	3	3	3	20.3	20.3	20.3	24.885	0	323.31	4	18.28	18.403	18.3759	18.3617	18.3477	18.4379	18.1662	18.5171	18.5611	18.1249	18.3517	18.1849	18.4885	18.6975	18.3394	0.225503	0.672325	0.0937023
A0A3B2W7J8	0	0	tr|A0A3B2W7J8|A0A3B2W7J8_MOUSE Plectin (Fragment) OS=Mus musculus OX=10090 GN=Plec PE=1 SV=1	792	1	85	2	2	57	1.5	1.5	186.4	0	76.042	7	15.7368	15.6968	15.9429	15.7243	15.6798	15.7739	15.6294	15.7082	15.7658	15.8248	15.8809	15.8947	15.8935	15.8514	15.7795	1.27437	0.106623	0.140373
A0A3B2WBH9;A0A3B2WCN9;A0A3B2W7V8;Q9Z0U1;A0A494B9E6	Tight junction protein ZO-2	Tjp2	tr|A0A3B2WBH9|A0A3B2WBH9_MOUSE Tight junction protein ZO-2 OS=Mus musculus OX=10090 GN=Tjp2 PE=1 SV=1;tr|A0A3B2WCN9|A0A3B2WCN9_MOUSE Tight junction protein 2, isoform CRA_c OS=Mus musculus OX=10090 GN=Tjp2 PE=1 SV=1;tr|A0A3B2W7V8|A0A3B2W7V8_MOUSE Tight jun	793	5	14	14	14	13.1	13.1	13.1	131.1	0	69.555	18	19.0544	19.0438	19.0072	19.0117	19.0741	19.0305	18.9197	18.9883	18.9944	18.9582	19.0793	18.941	19.2026	19.1358	19.0205	1.22512	0.11539	0.152144
A0A3B2W7X7;Q9D6J3	Coiled-coil domain-containing protein 94	Ccdc94	tr|A0A3B2W7X7|A0A3B2W7X7_MOUSE Splicing factor YJU2 OS=Mus musculus OX=10090 GN=Yju2 PE=1 SV=1;sp|Q9D6J3|YJU2_MOUSE Splicing factor YJU2 OS=Mus musculus OX=10090 GN=Yju2 PE=1 SV=1	794	2	3	2	2	11.7	9	9	30.394	0	63.576	5	16.6384	16.4943	16.599	16.366	16.263	16.5352	16.2593	16.3011	16.2509	16.4165	16.6834	16.6244	16.9558	16.7622	17.007	2.9544	0.0115652	0.637895
A0A3B2W812;Q9JLQ0	CD2-associated protein	Cd2ap	tr|A0A3B2W812|A0A3B2W812_MOUSE CD2-associated protein OS=Mus musculus OX=10090 GN=Cd2ap PE=1 SV=1;sp|Q9JLQ0|CD2AP_MOUSE CD2-associated protein OS=Mus musculus OX=10090 GN=Cd2ap PE=1 SV=3	795	2	6	6	6	15.8	15.8	15.8	58.393	0	49.74	8	16.6498	16.8739	16.5496	16.8867	16.787	16.8017	16.4988	16.6709	16.5868	16.7723	16.6382	16.5307	16.7225	16.6759	16.3458	0.0105021	0.982942	-0.00409698
A0A3B2W864;B2KF67;A0A338P6T6;A0A338P6L9;A0A338P731;Q3UW83;A0A338P7K4;P63325;H3BJY4	0	Nudt3	tr|A0A3B2W864|A0A3B2W864_MOUSE Predicted gene, 49804 OS=Mus musculus OX=10090 GN=Gm49804 PE=4 SV=1;tr|B2KF67|B2KF67_MOUSE Diphosphoinositol polyphosphate phosphohydrolase 1 OS=Mus musculus OX=10090 GN=Nudt3 PE=1 SV=1;tr|A0A338P6T6|A0A338P6T6_MOUSE Diphosph	796	9	6	2	2	23	5.6	5.6	32.717	0.00016656	3.8496	2	21.8658	22.2037	21.9716	22.2899	22.0255	22.2159	22.1807	22.1922	21.94	22.4137	21.7132	22.3168	21.8861	22.2514	21.8987	0.252079	0.641119	-0.0922909
P59672;Q3UHP6;A0A3B2WAQ7;A0A3B2W7H4;A0A3B2W4H6;A0A3B2WCH8;S4R1W3;A0A0R4J2A8;S4R286;S4R2H2;S4R2I2;S4R2Q2;S4R1Q0;E9QPP6;S4R1H2;S4R2M2;A0A0R4J2A6;A0A0R4J2A2;S4R2H3;S4R2H8;S4R2N9;S4R2E3;A0A140T8U6;A0A3B2W7E6;Q8BIZ1	Ankyrin repeat and SAM domain-containing protein 1A	Anks1a;Anks1	sp|P59672|ANS1A_MOUSE Ankyrin repeat and SAM domain-containing protein 1A OS=Mus musculus OX=10090 GN=Anks1a PE=1 SV=3;tr|Q3UHP6|Q3UHP6_MOUSE Ankyrin repeat and SAM domain containing 1 OS=Mus musculus OX=10090 GN=Anks1 PE=1 SV=1;tr|A0A3B2WAQ7|A0A3B2WAQ7_MO	797	25	7	7	7	6.4	6.4	6.4	125.24	0	18.051	8	18.1085	18.188	18.2531	18.1657	18.1667	18.0549	17.9958	18.1461	18.1199	18.1742	18.0989	17.9756	18.256	18.1609	18.1621	0.877969	0.208467	0.105711
Q9JK23;A0A3B2WB82;A0A3B2W3V4	Proteasome assembly chaperone 1	Psmg1	sp|Q9JK23|PSMG1_MOUSE Proteasome assembly chaperone 1 OS=Mus musculus OX=10090 GN=Psmg1 PE=1 SV=1;tr|A0A3B2WB82|A0A3B2WB82_MOUSE Proteasome assembly chaperone 1 OS=Mus musculus OX=10090 GN=Psmg1 PE=1 SV=1	799	3	8	8	8	28.7	28.7	28.7	33.104	0	323.31	13	19.1749	19.4864	19.3249	19.1905	19.4069	19.4824	19.4809	19.4763	19.2735	19.3866	19.2908	19.4217	19.71	19.4932	19.5084	0.753313	0.259926	0.160291
A0A3B2WBL1;Q5XJF6;P53026;A0A3B2WDD2;A0A3B2W824;A0A3B2W820;A0A3B2WCA5;D6RE43	Ribosomal protein;60S ribosomal protein L10a	Rpl10a	tr|A0A3B2WBL1|A0A3B2WBL1_MOUSE Ribosomal protein OS=Mus musculus OX=10090 GN=Rpl10a PE=1 SV=1;tr|Q5XJF6|Q5XJF6_MOUSE Ribosomal protein OS=Mus musculus OX=10090 GN=Rpl10a PE=1 SV=1;sp|P53026|RL10A_MOUSE 60S ribosomal protein L10a OS=Mus musculus OX=10090 GN	800	8	11	11	11	48.6	48.6	48.6	24.744	0	123.51	33	23.1453	23.2725	23.1458	23.1774	23.1652	23.2189	23.1144	23.2863	23.2089	23.2841	23.1893	23.3106	23.3076	23.732	23.6034	1.19831	0.120545	0.344482
A0A3B2WCD8;Q3U0V1;A0A3B2W465;A0A0G2JE55;A0A0G2JGT1	Far upstream element-binding protein 2	Khsrp	tr|A0A3B2WCD8|A0A3B2WCD8_MOUSE Far upstream element-binding protein 2 OS=Mus musculus OX=10090 GN=Khsrp PE=1 SV=1;sp|Q3U0V1|FUBP2_MOUSE Far upstream element-binding protein 2 OS=Mus musculus OX=10090 GN=Khsrp PE=1 SV=2	801	5	18	17	17	31.3	29.4	29.4	74.252	0	87.428	35	21.4311	21.6676	21.6089	21.7798	21.7168	21.6832	21.6896	21.6926	21.6893	21.8435	21.5939	21.6924	21.9747	21.9214	22.0743	2.58471	0.0166	0.299659
A0A3B2WCL5;Q9CT10	Ran-binding protein 3	Ranbp3	tr|A0A3B2WCL5|A0A3B2WCL5_MOUSE RAN binding protein 3, isoform CRA_i OS=Mus musculus OX=10090 GN=Ranbp3 PE=1 SV=1;sp|Q9CT10|RANB3_MOUSE Ran-binding protein 3 OS=Mus musculus OX=10090 GN=Ranbp3 PE=1 SV=2	802	2	8	8	8	15.9	15.9	15.9	59.33	0	164.36	17	19.9033	19.9948	19.9947	19.9485	20.0084	19.9852	20.0012	19.9611	20.0099	19.82	19.9026	19.8052	20.213	20.1486	20.1385	2.49921	0.0184097	0.175969
Q3UN02;A0A3B2WDB3;B0V2Q9	Lysocardiolipin acyltransferase 1	Lclat1	sp|Q3UN02|LCLT1_MOUSE Lysocardiolipin acyltransferase 1 OS=Mus musculus OX=10090 GN=Lclat1 PE=1 SV=2;tr|A0A3B2WDB3|A0A3B2WDB3_MOUSE Lysocardiolipin acyltransferase 1 (Fragment) OS=Mus musculus OX=10090 GN=Lclat1 PE=1 SV=1;tr|B0V2Q9|B0V2Q9_MOUSE Lysocardiol	804	3	2	2	2	5.9	5.9	5.9	44.399	0	4.3375	2	14.6831	14.8535	14.9176	14.9349	14.5575	14.9161	14.9022	14.8202	14.7308	15.0065	14.7215	14.7458	14.3888	14.5579	14.5792	1.77931	0.0485172	-0.309115
A0A3Q4EBK4;Q6P1B9;O08539;A0A3Q4EBR8	Myc box-dependent-interacting protein 1	Bin1	tr|A0A3Q4EBK4|A0A3Q4EBK4_MOUSE Myc box-dependent-interacting protein 1 OS=Mus musculus OX=10090 GN=Bin1 PE=1 SV=1;tr|Q6P1B9|Q6P1B9_MOUSE Bin1 protein OS=Mus musculus OX=10090 GN=Bin1 PE=1 SV=1;sp|O08539|BIN1_MOUSE Myc box-dependent-interacting protein 1 OS	806	4	8	7	7	25.9	23.9	23.9	45.786	0	125	12	18.1643	18.1211	17.8473	17.9179	17.855	17.8869	17.8978	18.0681	17.8225	18.0401	17.891	18.1815	18.1269	18.0799	17.999	0.786023	0.245595	0.139143
A0A3Q4EBV4;Q3TJZ6	Protein FAM98A	Fam98a	tr|A0A3Q4EBV4|A0A3Q4EBV4_MOUSE Protein FAM98A OS=Mus musculus OX=10090 GN=Fam98a PE=1 SV=1;sp|Q3TJZ6|FA98A_MOUSE Protein FAM98A OS=Mus musculus OX=10090 GN=Fam98a PE=1 SV=1	808	2	5	4	4	22.1	17.5	17.5	33.951	0	55.522	10	17.3451	17.2495	17.236	17.0616	17.2464	17.1403	17.3593	17.2123	17.1722	17.2658	17.152	17.2849	17.2934	17.3821	17.3501	0.683152	0.294419	0.0939229
A0A3Q4EBZ8;Q9CZB3	THUMP domain-containing protein 2	Thumpd2	tr|A0A3Q4EBZ8|A0A3Q4EBZ8_MOUSE THUMP domain-containing protein 2 OS=Mus musculus OX=10090 GN=Thumpd2 PE=1 SV=1;sp|Q9CZB3|THUM2_MOUSE THUMP domain-containing protein 2 OS=Mus musculus OX=10090 GN=Thumpd2 PE=2 SV=3	809	2	2	2	2	7.1	7.1	7.1	54.581	0	10.478	2	12.54	12.7119	12.5958	12.2151	12.3407	12.1348	12.7591	13.1301	12.7973	12.5134	12.6613	12.551	12.6451	12.2505	12.3047	1.3564	0.09313	-0.495382
A0A3Q4EGA7;A0A3Q4EC31;A0A3Q4EIH1;A0A3Q4EGU9;A0A3Q4L2S1;Q9R061;A0A3Q4L320	Cytosolic Fe-S cluster assembly factor NUBP2	Nubp2	tr|A0A3Q4EGA7|A0A3Q4EGA7_MOUSE Cytosolic Fe-S cluster assembly factor NUBP2 OS=Mus musculus OX=10090 GN=Nubp2 PE=1 SV=1;tr|A0A3Q4EC31|A0A3Q4EC31_MOUSE Cytosolic Fe-S cluster assembly factor NUBP2 OS=Mus musculus OX=10090 GN=Nubp2 PE=1 SV=1;tr|A0A3Q4EIH1|A0	810	7	2	2	2	44	44	44	5.1309	0	5.1988	2	15.597	16.0043	16.1159	15.8019	15.9665	15.9688	16.3642	15.8837	16.0069	16.1305	15.8256	16.0093	15.5505	15.7182	15.8677	1.02507	0.161807	-0.372808
A0A3Q4EG48;E9Q6T9;Q5M956	BTB/POZ domain-containing protein KCTD1	Kctd1	tr|A0A3Q4EG48|A0A3Q4EG48_MOUSE BTB/POZ domain-containing protein KCTD1 (Fragment) OS=Mus musculus OX=10090 GN=Kctd1 PE=1 SV=1;tr|E9Q6T9|E9Q6T9_MOUSE BTB/POZ domain-containing protein KCTD1 OS=Mus musculus OX=10090 GN=Kctd1 PE=1 SV=1;sp|Q5M956|KCTD1_MOUSE B	811	3	5	5	5	32.8	32.8	32.8	20.616	0	56.713	16	19.026	19.008	18.9962	19.121	19.1573	19.172	18.9833	18.9784	19.2079	19.0885	19.1373	18.8514	19.1978	19.2465	19.3748	1.10353	0.141253	0.216548
A0A3Q4EGM1;G3X8X1;A0A3Q4EGC9;Q8VE09;A0A3Q4EHF6	Tetratricopeptide repeat protein 39C	Ttc39c	tr|A0A3Q4EGM1|A0A3Q4EGM1_MOUSE Tetratricopeptide repeat protein 39C OS=Mus musculus OX=10090 GN=Ttc39c PE=1 SV=1;tr|G3X8X1|G3X8X1_MOUSE Tetratricopeptide repeat protein 39C OS=Mus musculus OX=10090 GN=Ttc39c PE=1 SV=2;tr|A0A3Q4EGC9|A0A3Q4EGC9_MOUSE RIKEN c	812	5	4	4	4	11.4	11.4	11.4	57.277	0	27.777	4	15.8024	15.7377	15.776	15.9489	15.9791	15.8631	15.9325	15.7883	15.8652	15.8019	15.7017	15.7221	15.4361	15.4669	15.6319	2.04909	0.0332779	-0.350377
A0A3Q4EGE7;Q3UP24	NLR family CARD domain-containing protein 4	Nlrc4	tr|A0A3Q4EGE7|A0A3Q4EGE7_MOUSE NLR family CARD domain-containing protein 4 OS=Mus musculus OX=10090 GN=Nlrc4 PE=1 SV=1;sp|Q3UP24|NLRC4_MOUSE NLR family CARD domain-containing protein 4 OS=Mus musculus OX=10090 GN=Nlrc4 PE=1 SV=1	813	2	5	5	5	6.6	6.6	6.6	118.1	0	45.177	9	15.5982	15.5852	15.3567	15.7543	15.7078	15.7403	15.585	15.5609	15.7544	15.6716	15.3891	15.6213	15.0572	15.1686	15.4257	1.53659	0.0699157	-0.416247
A0A3Q4EGK0;Q80YR6;A0A3Q4EGL1;A0A3Q4L2U0	DNA endonuclease RBBP8	Rbbp8	tr|A0A3Q4EGK0|A0A3Q4EGK0_MOUSE DNA endonuclease RBBP8 OS=Mus musculus OX=10090 GN=Rbbp8 PE=1 SV=1;sp|Q80YR6|CTIP_MOUSE DNA endonuclease RBBP8 OS=Mus musculus OX=10090 GN=Rbbp8 PE=1 SV=1;tr|A0A3Q4EGL1|A0A3Q4EGL1_MOUSE DNA endonuclease RBBP8 OS=Mus musculus	814	4	3	3	3	3.9	3.9	3.9	68.688	0	5.1043	4	16.0371	16.2808	16.4037	16.593	16.2476	16.0337	16.3013	16.3492	16.2298	16.3646	16.4752	16.4496	16.6413	16.6914	16.5514	2.47148	0.0189907	0.334586
P56213;A0A3Q4EGL6;A0A3Q4EII8	FAD-linked sulfhydryl oxidase ALR	Gfer	sp|P56213|ALR_MOUSE FAD-linked sulfhydryl oxidase ALR OS=Mus musculus OX=10090 GN=Gfer PE=1 SV=2;tr|A0A3Q4EGL6|A0A3Q4EGL6_MOUSE Sulfhydryl oxidase OS=Mus musculus OX=10090 GN=Gfer PE=1 SV=1;tr|A0A3Q4EII8|A0A3Q4EII8_MOUSE Sulfhydryl oxidase OS=Mus musculus	815	3	4	4	4	25.8	25.8	25.8	22.876	0	31.396	9	17.2219	17.0676	17.2072	17.2557	17.2391	17.1615	17.2511	17.0147	17.2597	17.2013	17.5353	17.2054	17.6081	17.4563	17.6191	1.80087	0.0471728	0.385997
A0A3Q4EH71;A0A3Q4EGM2;G5E8S8;Q8BVD5	MAGUK p55 subfamily member 7	Mpp7	tr|A0A3Q4EH71|A0A3Q4EH71_MOUSE MAGUK p55 subfamily member 7 (Fragment) OS=Mus musculus OX=10090 GN=Mpp7 PE=1 SV=1;tr|A0A3Q4EGM2|A0A3Q4EGM2_MOUSE MAGUK p55 subfamily member 7 OS=Mus musculus OX=10090 GN=Mpp7 PE=1 SV=1;tr|G5E8S8|G5E8S8_MOUSE MAGUK p55 subfam	816	4	4	4	4	11.6	11.6	11.6	39.477	0	9.4425	5	18.1539	18.1266	17.7642	17.7788	17.7751	17.5786	17.8834	18.0063	17.7662	17.9157	18.0541	17.8772	18.0691	18.1405	18.1234	1.44518	0.0804371	0.225734
F8VQM4;A2A716;A0A3Q4EGW0	Oxysterol-binding protein	Osbpl7	tr|F8VQM4|F8VQM4_MOUSE Oxysterol-binding protein OS=Mus musculus OX=10090 GN=Osbpl7 PE=1 SV=1;tr|A2A716|A2A716_MOUSE Oxysterol-binding protein OS=Mus musculus OX=10090 GN=Osbpl7 PE=1 SV=2;tr|A0A3Q4EGW0|A0A3Q4EGW0_MOUSE Oxysterol-binding protein OS=Mus musc	817	3	2	2	2	3.3	3.3	3.3	89.916	0	7.6073	2	13.2143	13.3202	12.838	12.886	12.8856	13.3644	13.433	12.9523	13.0374	13.1995	13.0853	13.1897	13.1945	13.1754	12.6332	0.232431	0.664177	-0.139878
Q3TN06;A0A3Q4EH67;D3Z6D5;Q6TYB5;A0A3Q4EGS7	Fasciculation and elongation protein zeta-2	Fez2	tr|Q3TN06|Q3TN06_MOUSE Fasciculation and elongation protein zeta-2 OS=Mus musculus OX=10090 GN=Fez2 PE=1 SV=1;tr|A0A3Q4EH67|A0A3Q4EH67_MOUSE Fasciculation and elongation protein zeta-2 OS=Mus musculus OX=10090 GN=Fez2 PE=1 SV=1;tr|D3Z6D5|D3Z6D5_MOUSE Fasci	818	5	3	3	3	13.3	13.3	13.3	38.83	0	78.176	4	14.5289	14.6996	14.6187	14.3534	14.3077	14.6461	14.3501	14.3924	14.3916	14.5513	14.469	14.4678	14.4357	14.4456	14.4986	1.56972	0.0669022	0.0819375
A0A3Q4EHL9;Q8JZZ6;Q9JHT5	AMMECR1-like protein;AMME syndrome candidate gene 1 protein homolog	Ammecr1l;Ammecr1	tr|A0A3Q4EHL9|A0A3Q4EHL9_MOUSE AMMECR1-like protein OS=Mus musculus OX=10090 GN=Ammecr1l PE=1 SV=1;sp|Q8JZZ6|AMERL_MOUSE AMMECR1-like protein OS=Mus musculus OX=10090 GN=Ammecr1l PE=1 SV=1;sp|Q9JHT5|AMMR1_MOUSE AMME syndrome candidate gene 1 protein homolo	819	3	3	3	3	11.3	11.3	11.3	33.293	0	8.5038	3	15.7438	16.3422	15.7504	15.9631	15.826	16.1525	16.044	16.045	15.8083	15.973	15.8568	15.9257	15.6438	15.9452	15.7012	0.767204	0.253365	-0.202323
Q6ZQL4;A0A3Q4EHN7;A0A3Q4EGD3	WD repeat-containing protein 43	Wdr43	sp|Q6ZQL4|WDR43_MOUSE WD repeat-containing protein 43 OS=Mus musculus OX=10090 GN=Wdr43 PE=1 SV=2;tr|A0A3Q4EHN7|A0A3Q4EHN7_MOUSE WD repeat-containing protein 43 OS=Mus musculus OX=10090 GN=Wdr43 PE=1 SV=1	820	3	6	6	6	9.5	9.5	9.5	75.38	0	43.705	7	19.7021	19.5815	19.5447	19.2688	19.3902	19.398	19.5309	19.4541	19.3756	19.4719	19.4874	19.43	19.684	19.6263	19.5914	1.58289	0.0656976	0.180368
A0A3Q4EI12;P35293;A0A452J8C1;A0A3Q4EIF7	Ras-related protein Rab-18	Rab18	tr|A0A3Q4EI12|A0A3Q4EI12_MOUSE Ras-related protein Rab-18 OS=Mus musculus OX=10090 GN=Rab18 PE=1 SV=1;sp|P35293|RAB18_MOUSE Ras-related protein Rab-18 OS=Mus musculus OX=10090 GN=Rab18 PE=1 SV=2;tr|A0A452J8C1|A0A452J8C1_MOUSE Ras-related protein Rab-18 OS=	821	4	7	7	7	34.4	34.4	34.4	23.787	0	182	9	18.3027	18.3232	18.3471	18.185	18.3216	18.616	18.0703	18.5944	18.2362	18.2301	18.289	18.4041	18.3503	18.1228	18.0539	0.28081	0.607825	-0.124678
A0A3Q4L393;Q8BL97;A0A3Q4EH04;A0A3Q4L335;A0A3Q4EGP0	Serine/arginine-rich splicing factor 7	Srsf7	tr|A0A3Q4L393|A0A3Q4L393_MOUSE Serine/arginine-rich-splicing factor 7 OS=Mus musculus OX=10090 GN=Srsf7 PE=1 SV=1;sp|Q8BL97|SRSF7_MOUSE Serine/arginine-rich splicing factor 7 OS=Mus musculus OX=10090 GN=Srsf7 PE=1 SV=1;tr|A0A3Q4EH04|A0A3Q4EH04_MOUSE MCG179	822	5	6	6	5	24.3	24.3	24.3	26.939	0	19.585	12	17.6839	18.0531	17.9398	17.8536	17.8515	18.0115	17.7524	17.8612	17.8308	17.7819	18.0628	17.7322	17.87	17.9651	18.0214	1.17857	0.124381	0.137372
A0A494B908;A0A494BAW2;P19157;P46425;A0A494BAS3;A0A494BAU3;A0A494BAM8;Q8VC73;F6RWR5	Glutathione S-transferase P 1;Glutathione S-transferase P 2	Gstp1;Gstp2	tr|A0A494B908|A0A494B908_MOUSE Glutathione S-transferase P 1 (Fragment) OS=Mus musculus OX=10090 GN=Gstp1 PE=1 SV=1;tr|A0A494BAW2|A0A494BAW2_MOUSE Glutathione S-transferase P 1 OS=Mus musculus OX=10090 GN=Gstp1 PE=1 SV=1;sp|P19157|GSTP1_MOUSE Glutathione S	826	9	8	8	8	64.4	64.4	64.4	18.038	0	40.54	22	20.7673	20.8762	20.9167	20.9167	20.8802	20.8285	20.6841	20.8479	20.8631	20.5837	20.6344	20.8414	21.0324	20.801	20.6709	0.109395	0.823871	0.036382
A0A494B923;A0A494BB18;O88428	Bifunctional 3-phosphoadenosine 5-phosphosulfate synthase 2;Sulfate adenylyltransferase;Adenylyl-sulfate kinase	Papss2	tr|A0A494B923|A0A494B923_MOUSE Bifunctional 3-phosphoadenosine 5-phosphosulfate synthase 2 OS=Mus musculus OX=10090 GN=Papss2 PE=1 SV=1;tr|A0A494BB18|A0A494BB18_MOUSE 3-phosphoadenosine 5-phosphosulfate synthase 2 OS=Mus musculus OX=10090 GN=Papss2 PE=	827	3	12	11	11	25.9	23.8	23.8	69.484	0	30.471	16	19.9672	20.0573	19.9617	19.8705	19.988	20.0915	20.0257	20.0843	20.111	19.9684	20.1467	19.9979	20.1707	20.1261	20.1466	1.2307	0.114534	0.0741641
A0A494BA39;A0A494B9F0;A0A494B953;A0A494BAG2;A0A494BAX0;Q8CFI0;A0A286YCR1;A0A494BAE4;A0A494B9L5;E9PXB7;G3X9H8	E3 ubiquitin-protein ligase NEDD4-like	Nedd4l	tr|A0A494BA39|A0A494BA39_MOUSE E3 ubiquitin-protein ligase OS=Mus musculus OX=10090 GN=Nedd4l PE=1 SV=1;tr|A0A494B9F0|A0A494B9F0_MOUSE E3 ubiquitin-protein ligase OS=Mus musculus OX=10090 GN=Nedd4l PE=1 SV=1;tr|A0A494B953|A0A494B953_MOUSE E3 ubiquitin-prot	828	11	8	7	7	11.9	10.8	10.8	100.9	0	19.571	12	17.8388	17.8955	17.9559	18.0083	17.9246	18.0713	18.0284	18.0631	17.9675	17.9538	17.8571	17.7442	17.4723	17.7162	17.7704	1.72869	0.0524534	-0.366692
A0A494B989;A0A494B9Q1;A0A494B9M3;Q8C726;A0A494B9P6;A0A494B9R7;A0A494B946	BTB/POZ domain-containing protein 9	Btbd9	tr|A0A494B989|A0A494B989_MOUSE BTB/POZ domain-containing protein 9 OS=Mus musculus OX=10090 GN=Btbd9 PE=1 SV=1;tr|A0A494B9Q1|A0A494B9Q1_MOUSE BTB/POZ domain-containing protein 9 OS=Mus musculus OX=10090 GN=Btbd9 PE=1 SV=1;tr|A0A494B9M3|A0A494B9M3_MOUSE BTB	830	7	2	2	2	7.5	7.5	7.5	43.863	0	21.022	3	13.6426	13.8031	13.9101	13.5997	13.5332	13.8267	13.7693	13.8735	13.7898	13.7104	13.9373	13.9687	13.5576	13.594	13.8388	0.718061	0.277114	-0.147416
Q8C6I2;A0A494B9B9;A0A494B8X4	Succinate dehydrogenase assembly factor 2, mitochondrial	Sdhaf2	sp|Q8C6I2|SDHF2_MOUSE Succinate dehydrogenase assembly factor 2, mitochondrial OS=Mus musculus OX=10090 GN=Sdhaf2 PE=1 SV=1;tr|A0A494B9B9|A0A494B9B9_MOUSE Succinate dehydrogenase assembly factor 2, mitochondrial OS=Mus musculus OX=10090 GN=Sdhaf2 PE=1 SV=1	831	3	3	3	3	21.3	21.3	21.3	19.431	0	5.2183	4	16.0136	16.1329	16.2828	16.4905	16.3921	15.9189	16.4695	16.4977	16.4471	16.3977	16.2744	16.1644	16.2698	16.5121	16.2485	0.67733	0.297731	-0.127935
A0A494B9C7;A0A494BBB6;Q9CQ18;F6ZDT4	Ribonuclease H2 subunit C	Rnaseh2c	tr|A0A494B9C7|A0A494B9C7_MOUSE Ribonuclease H2 subunit C (Fragment) OS=Mus musculus OX=10090 GN=Rnaseh2c PE=1 SV=1;tr|A0A494BBB6|A0A494BBB6_MOUSE Ribonuclease H2 subunit C (Fragment) OS=Mus musculus OX=10090 GN=Rnaseh2c PE=1 SV=1;sp|Q9CQ18|RNH2C_MOUSE Ribo	832	4	3	3	3	33.3	33.3	33.3	16.399	0	8.034	5	16.3003	16.0902	15.9376	15.6924	15.7824	15.786	15.9723	15.9123	15.8296	16.0402	15.9517	16.1963	16.0267	15.9303	16.182	0.774947	0.249983	0.141571
Q9EPK6;A0A494B9H1;A0A494B9B2	Nucleotide exchange factor SIL1	Sil1	sp|Q9EPK6|SIL1_MOUSE Nucleotide exchange factor SIL1 OS=Mus musculus OX=10090 GN=Sil1 PE=1 SV=2;tr|A0A494B9H1|A0A494B9H1_MOUSE Nucleotide exchange factor SIL1 OS=Mus musculus OX=10090 GN=Sil1 PE=1 SV=1;tr|A0A494B9B2|A0A494B9B2_MOUSE Nucleotide exchange fac	835	3	4	4	4	12.7	12.7	12.7	52.429	0	323.31	13	17.3707	17.3876	17.4565	17.1177	17.3859	17.3305	17.4384	17.4235	17.1994	17.4402	17.3133	17.3793	17.2358	17.1887	17.2894	0.63172	0.322937	-0.115808
A0A494B9H5;Q9CQF0;A0A494B9R3;A0A494B915	39S ribosomal protein L11, mitochondrial	Mrpl11	tr|A0A494B9H5|A0A494B9H5_MOUSE 39S ribosomal protein L11, mitochondrial (Fragment) OS=Mus musculus OX=10090 GN=Mrpl11 PE=1 SV=1;sp|Q9CQF0|RM11_MOUSE 39S ribosomal protein L11, mitochondrial OS=Mus musculus OX=10090 GN=Mrpl11 PE=1 SV=1;tr|A0A494B9R3|A0A494B	836	4	3	3	3	26	26	26	16.047	0	48.597	5	16.1843	16.013	15.9631	15.9176	15.9727	15.9226	16.012	15.9397	16.0907	16.0728	16.0354	15.9635	15.959	15.888	15.9695	0.676603	0.298157	-0.0752929
A0A494B9L0;Q5RL57;Q9R0L7;A0A494BBL1;A0A494BAS2	A-kinase anchor protein 8-like	Akap8l	tr|A0A494B9L0|A0A494B9L0_MOUSE A-kinase anchor protein 8-like OS=Mus musculus OX=10090 GN=Akap8l PE=1 SV=1;tr|Q5RL57|Q5RL57_MOUSE A kinase (PRKA) anchor protein 8-like OS=Mus musculus OX=10090 GN=Akap8l PE=1 SV=1;sp|Q9R0L7|AKP8L_MOUSE A-kinase anchor prote	837	5	5	5	5	8.9	8.9	8.9	67.884	0	60.213	8	16.1241	16.1425	16.1172	16.1771	16.1749	15.9768	16.2615	16.0144	16.1207	16.0532	16.1798	16.0323	16.2989	16.2578	16.4116	1.05272	0.154263	0.190599
A0A494B9P5;A0A494BA70;A0A494BA94;Q9WV84;A0A494BBQ2	Nucleoside diphosphate kinase, mitochondrial	Nme4	tr|A0A494B9P5|A0A494B9P5_MOUSE Nucleoside diphosphate kinase (Fragment) OS=Mus musculus OX=10090 GN=Nme4 PE=1 SV=1;tr|A0A494BA70|A0A494BA70_MOUSE Nucleoside diphosphate kinase (Fragment) OS=Mus musculus OX=10090 GN=Nme4 PE=1 SV=1;tr|A0A494BA94|A0A494BA94_M	838	5	2	2	2	18.7	18.7	18.7	18.306	0	5.3656	4	16.6975	16.6497	16.1525	16.4425	16.4486	16.4191	16.5103	16.7356	16.607	16.4652	17.0139	16.3946	16.8514	16.8783	16.8251	1.60018	0.0639174	0.233964
A0A494B9V8;A0A494BBC8;E9QAB6	0	0	tr|A0A494B9V8|A0A494B9V8_MOUSE Protein prenyltransferase alpha subunit repeat-containing 1 OS=Mus musculus OX=10090 GN=Ptar1 PE=1 SV=1;tr|A0A494BBC8|A0A494BBC8_MOUSE Protein prenyltransferase alpha subunit repeat-containing 1 (Fragment) OS=Mus musculus OX=	840	3	3	3	3	6.6	6.6	6.6	48.29	0	8.6587	4	15.9623	15.9846	15.8663	15.9245	15.9654	16.135	15.8894	15.9503	16.0308	15.9607	15.9339	15.9424	16.1209	16.1392	16.0044	1.04942	0.155206	0.131376
A0A494B9X3;E9Q9M1;Q3V1L4;A0A494BBP6;G3X9J6;A0A494BBK9;A0A494BAU4;A0A494BAN2;A0A494BBI8;A0A494BBM7	Cytosolic purine 5-nucleotidase	Nt5c2	tr|A0A494B9X3|A0A494B9X3_MOUSE 5-nucleotidase, cytosolic II, isoform CRA_b OS=Mus musculus OX=10090 GN=Nt5c2 PE=1 SV=1;tr|E9Q9M1|E9Q9M1_MOUSE Cytosolic purine 5-nucleotidase OS=Mus musculus OX=10090 GN=Nt5c2 PE=1 SV=1;sp|Q3V1L4|5NTC_MOUSE Cytosolic purin	841	10	9	9	9	16.8	16.8	16.8	67.764	0	31.249	18	20.0257	20.1712	20.1097	20.2708	20.0975	20.2882	20.0546	20.1137	20.1698	20.0838	20.188	20.1323	20.2994	20.391	20.2054	1.37585	0.0901444	0.185873
A0A494BAB5;A0A494B9Y0;Q9D5T0;A0A494B9L7	ATPase family AAA domain-containing protein 1	Atad1	tr|A0A494BAB5|A0A494BAB5_MOUSE ATPase family AAA domain-containing protein 1 OS=Mus musculus OX=10090 GN=Atad1 PE=1 SV=1;tr|A0A494B9Y0|A0A494B9Y0_MOUSE ATPase family AAA domain-containing protein 1 OS=Mus musculus OX=10090 GN=Atad1 PE=1 SV=1;sp|Q9D5T0|ATAD	842	4	2	2	2	10.1	10.1	10.1	31.071	0	140.79	4	17.8356	17.7616	17.7368	18.1541	18.012	17.8073	18.0349	17.836	17.7546	17.8778	17.7486	17.6955	17.32	17.6274	17.8321	0.760617	0.256623	-0.281996
A0A494BAQ2;A0A494B9Y5;Q9WTK5	Nuclear factor NF-kappa-B p100 subunit;Nuclear factor NF-kappa-B p52 subunit	Nfkb2	tr|A0A494BAQ2|A0A494BAQ2_MOUSE Nuclear factor NF-kappa-B p100 subunit OS=Mus musculus OX=10090 GN=Nfkb2 PE=1 SV=1;tr|A0A494B9Y5|A0A494B9Y5_MOUSE Nuclear factor NF-kappa-B p100 subunit OS=Mus musculus OX=10090 GN=Nfkb2 PE=1 SV=1;sp|Q9WTK5|NFKB2_MOUSE Nuclea	843	3	11	11	10	17.1	17.1	16.2	84.186	0	34.373	16	19.7761	19.7583	19.8217	19.6581	19.6416	19.6201	19.7782	19.7258	19.6514	19.7523	19.7471	19.7137	19.7618	19.7192	19.7461	0.242688	0.65237	0.0238876
A0A494BA44;Q04207;Q4U113;A0A494B901	Transcription factor p65	Rela	tr|A0A494BA44|A0A494BA44_MOUSE Transcription factor p65 OS=Mus musculus OX=10090 GN=Rela PE=1 SV=1;sp|Q04207|TF65_MOUSE Transcription factor p65 OS=Mus musculus OX=10090 GN=Rela PE=1 SV=1	845	4	13	13	12	44.3	44.3	41.7	39.558	0	149.14	18	18.9184	18.83	18.6726	18.5703	18.6699	18.6228	18.713	18.7884	18.7226	18.6862	18.8269	18.7173	18.9165	18.7982	18.8019	1.00533	0.167436	0.0975107
A0A494BAP9;A0A494BA53;Q8BGT7;A0A494BAA2	Survival of motor neuron-related-splicing factor 30	Smndc1	tr|A0A494BAP9|A0A494BAP9_MOUSE Survival of motor neuron-related-splicing factor 30 (Fragment) OS=Mus musculus OX=10090 GN=Smndc1 PE=1 SV=1;tr|A0A494BA53|A0A494BA53_MOUSE Survival of motor neuron-related-splicing factor 30 OS=Mus musculus OX=10090 GN=Smndc1	846	4	2	2	2	37.3	37.3	37.3	9.1261	0	6.896	4	14.1094	14.3458	14.348	14.8313	14.3984	14.5717	14.1553	14.6303	14.2569	14.3036	13.997	14.2689	14.5266	14.4511	14.0098	0.0285389	0.952964	-0.0183783
A0A494BAC3;A0A498WFQ1;Q61672	Equilibrative nucleoside transporter 2	Slc29a2	tr|A0A494BAC3|A0A494BAC3_MOUSE Equilibrative nucleoside transporter 2 OS=Mus musculus OX=10090 GN=Slc29a2 PE=1 SV=1;tr|A0A498WFQ1|A0A498WFQ1_MOUSE Equilibrative nucleoside transporter 2 OS=Mus musculus OX=10090 GN=Slc29a2 PE=1 SV=1;sp|Q61672|S29A2_MOUSE Eq	847	3	2	2	2	5.2	5.2	5.2	44.582	0	12.733	2	12.399	12.5996	12.6815	12.4508	12.6931	12.6706	12.115	12.418	12.7816	12.3261	12.2774	12.5508	12.1971	12.4374	12.8194	0.0607885	0.898915	0.0463587
G5E8J8;F6ZBR8;A0A494BAG6;O88286	Protein Wiz	Wiz	tr|G5E8J8|G5E8J8_MOUSE MCG14253, isoform CRA_a OS=Mus musculus OX=10090 GN=Wiz PE=1 SV=1;tr|F6ZBR8|F6ZBR8_MOUSE Protein Wiz OS=Mus musculus OX=10090 GN=Wiz PE=1 SV=2;tr|A0A494BAG6|A0A494BAG6_MOUSE Protein Wiz OS=Mus musculus OX=10090 GN=Wiz PE=1 SV=1;sp|O8	849	4	2	2	2	4.2	4.2	4.2	102.93	0.00016829	4.0545	2	12.7254	12.3979	12.2588	12.3401	12.7592	12.6988	12.5626	12.5591	12.1092	12.1555	12.9459	13.178	13.2909	13.4495	13.5829	2.40369	0.0207648	1.03078
A0A494BAH5;Q9CQF7;Q9CWM4;A0A494BBK3	Prefoldin subunit 1	Pfdn1	tr|A0A494BAH5|A0A494BAH5_MOUSE Prefoldin subunit 1 (Fragment) OS=Mus musculus OX=10090 GN=Pfdn1 PE=1 SV=1;tr|Q9CQF7|Q9CQF7_MOUSE Prefoldin 1 OS=Mus musculus OX=10090 GN=Pfdn1 PE=1 SV=1;sp|Q9CWM4|PFD1_MOUSE Prefoldin subunit 1 OS=Mus musculus OX=10090 GN=Pf	850	4	2	2	2	20.2	20.2	20.2	12.205	0	7.755	3	19.178	19.0596	19.0736	19.2439	19.1382	19.1647	18.9477	19.0235	19.2418	19.0022	19.184	19.5003	19.422	19.5106	19.3238	1.55026	0.0688095	0.347799
F6T2S0;Q91W09;A0A494BAI5;Q544X6;P22315;A0A494B9Y8;A0A494BAR8;A0A494BBL4	Ferrochelatase;Ferrochelatase, mitochondrial	Fech	tr|F6T2S0|F6T2S0_MOUSE Ferrochelatase OS=Mus musculus OX=10090 GN=Fech PE=1 SV=1;tr|Q91W09|Q91W09_MOUSE Ferrochelatase OS=Mus musculus OX=10090 GN=Fech PE=1 SV=1;tr|A0A494BAI5|A0A494BAI5_MOUSE Ferrochelatase OS=Mus musculus OX=10090 GN=Fech PE=1 SV=1;tr|Q5	851	8	3	3	3	12.4	12.4	12.4	39.594	0	13.514	7	15.958	15.7683	15.6152	15.5905	15.7247	15.5818	15.7697	15.9154	15.7116	15.7406	15.8579	15.6532	15.9683	15.9678	16.0472	1.38025	0.0894165	0.195518
A0A494BB58;A0A494BAJ5;A0A494BBF1;Q9WU84	Copper chaperone for superoxide dismutase	Ccs	tr|A0A494BB58|A0A494BB58_MOUSE Copper chaperone for superoxide dismutase OS=Mus musculus OX=10090 GN=Ccs PE=1 SV=1;tr|A0A494BAJ5|A0A494BAJ5_MOUSE Superoxide dismutase [Cu-Zn] OS=Mus musculus OX=10090 GN=Ccs PE=1 SV=1;tr|A0A494BBF1|A0A494BBF1_MOUSE Copper c	852	4	3	3	3	12.3	12.3	12.3	24.23	0	4.8598	3	16.8167	16.65	16.6237	16.5746	16.5768	16.6778	16.6356	16.6714	16.6094	16.6968	16.7228	16.7096	17.0536	16.9633	16.9137	2.78481	0.0136677	0.338072
A0A494BAJ6;Q9WUL7	ADP-ribosylation factor-like protein 3	Arl3	tr|A0A494BAJ6|A0A494BAJ6_MOUSE ADP-ribosylation factor-like protein 3 OS=Mus musculus OX=10090 GN=Arl3 PE=1 SV=1;sp|Q9WUL7|ARL3_MOUSE ADP-ribosylation factor-like protein 3 OS=Mus musculus OX=10090 GN=Arl3 PE=1 SV=1	853	2	9	9	9	57.2	57.2	57.2	20.227	0	162.51	18	20.6178	20.549	20.5569	20.5187	20.6687	20.5376	20.4101	20.4106	20.631	20.593	20.6629	20.5281	20.7273	20.7299	20.9111	1.4833	0.075541	0.305525
F6SLP4;A0A494BAW5;A0A494BAK4;Q9DC16;A0A494BAX4;A0A494B9M5;F6Z6A5	Endoplasmic reticulum-Golgi intermediate compartment protein 1	Ergic1	tr|F6SLP4|F6SLP4_MOUSE Endoplasmic reticulum-Golgi intermediate compartment protein 1 OS=Mus musculus OX=10090 GN=Ergic1 PE=1 SV=2;tr|A0A494BAW5|A0A494BAW5_MOUSE Endoplasmic reticulum-Golgi intermediate compartment protein 1 OS=Mus musculus OX=10090 GN=Erg	854	7	5	5	5	31.9	31.9	31.9	21.445	0	83.512	10	18.8858	18.8161	18.837	18.7789	18.8	18.906	18.9137	18.8897	18.91	18.7725	18.7548	18.7255	18.5625	18.4833	18.4626	3.67018	0.00727487	-0.401674
A0A494BAP7;Q8CHK4;A0A494B979;A0A494BA68;A0A494B9U8	Histone acetyltransferase KAT5	Kat5	tr|A0A494BAP7|A0A494BAP7_MOUSE Histone acetyltransferase OS=Mus musculus OX=10090 GN=Kat5 PE=1 SV=1;sp|Q8CHK4|KAT5_MOUSE Histone acetyltransferase KAT5 OS=Mus musculus OX=10090 GN=Kat5 PE=1 SV=2;tr|A0A494B979|A0A494B979_MOUSE Histone acetyltransferase (Fra	855	5	4	4	4	9.7	9.7	9.7	56.28	0	13.708	5	16.1616	16.473	16.3486	16.3526	16.1189	16.2903	16.3297	16.3168	16.2952	16.2749	16.0667	16.0698	16.0734	16.0164	16.0456	3.81362	0.00671212	-0.268746
A0A494BB10	0	0	tr|A0A494BB10|A0A494BB10_MOUSE Uncharacterized protein OS=Mus musculus OX=10090 GN=Asdurf PE=4 SV=1	857	1	3	3	3	35.4	35.4	35.4	11.148	0	66.181	7	15.358	15.5836	15.086	15.3307	15.5107	15.5147	15.2256	15.4358	15.2869	15.3941	15.5806	15.0827	15.4453	15.5298	15.2478	0.366811	0.519588	0.0915327
A0A494BB26;Q8BHX1	HAUS augmin-like complex subunit 1	Haus1	tr|A0A494BB26|A0A494BB26_MOUSE HAUS augmin-like complex subunit 1 OS=Mus musculus OX=10090 GN=Haus1 PE=1 SV=1;sp|Q8BHX1|HAUS1_MOUSE HAUS augmin-like complex subunit 1 OS=Mus musculus OX=10090 GN=Haus1 PE=1 SV=2	858	2	8	8	8	22.5	22.5	22.5	33.065	0	29.185	11	17.649	17.6545	17.6768	17.7005	17.6868	17.6416	17.5244	17.6602	17.6695	17.5304	17.5912	17.5729	17.6555	17.6909	17.6574	0.443622	0.453865	0.0498803
A0A494BB63;D3YVT2;D3Z479;Q91WE1	Sorting nexin-15	Snx15	tr|A0A494BB63|A0A494BB63_MOUSE Sorting nexin-15 (Fragment) OS=Mus musculus OX=10090 GN=Snx15 PE=1 SV=1;tr|D3YVT2|D3YVT2_MOUSE Sorting nexin-15 (Fragment) OS=Mus musculus OX=10090 GN=Snx15 PE=1 SV=2;tr|D3Z479|D3Z479_MOUSE Sorting nexin-15 OS=Mus musculus OX	859	4	2	2	2	9.8	9.8	9.8	21.781	0.00016734	3.9483	4	16.2611	16.3738	16.2387	16.0501	16.0622	16.0939	16.1839	16.0505	16.1376	16.2324	16.1553	16.0716	16.2021	16.104	16.2242	0.417109	0.475251	0.0526937
A0A494BB72;A0A498WGL8;Q8K330;A0A494B9F4	Protein phosphatase Slingshot homolog 3	Ssh3	tr|A0A494BB72|A0A494BB72_MOUSE Protein phosphatase Slingshot homolog 3 (Fragment) OS=Mus musculus OX=10090 GN=Ssh3 PE=1 SV=1;tr|A0A498WGL8|A0A498WGL8_MOUSE Protein phosphatase Slingshot homolog 3 OS=Mus musculus OX=10090 GN=Ssh3 PE=1 SV=1;sp|Q8K330|SSH3_MO	860	4	2	2	2	11.6	11.6	11.6	27.263	0.00016194	3.2291	2	13.5023	13.6005	13.5358	13.7267	13.4025	13.5964	13.5427	13.7366	13.6306	13.3862	13.4786	13.629	13.1765	13.3451	13.3328	1.96909	0.0373032	-0.351813
E0CYH4;A0A494BB75;Q8C6G8;F7DFQ2;F6UT94;F8WH48	WD repeat-containing protein 26	Wdr26	tr|E0CYH4|E0CYH4_MOUSE WD repeat-containing protein 26 (Fragment) OS=Mus musculus OX=10090 GN=Wdr26 PE=1 SV=1;tr|A0A494BB75|A0A494BB75_MOUSE WD repeat-containing protein 26 OS=Mus musculus OX=10090 GN=Wdr26 PE=1 SV=1;sp|Q8C6G8|WDR26_MOUSE WD repeat-contain	861	6	11	11	11	21.6	21.6	21.6	68.879	0	65.947	18	19.454	19.3678	19.3919	19.2837	19.285	19.305	19.3699	19.3595	19.2979	19.3072	19.3771	19.4652	19.326	19.2368	19.3279	0.535129	0.384486	-0.0455558
Q60872;Q8BMJ3;A0A494BB95;J3QNT6;Q3UTA4;Q3TQZ4;J3QQ02;J3QPI8;J3QP87;A0A1Y7VNG9;A0A1Y7VLT7;A0A1Y7VK80;A0A1Y7VJE9;Q3UT53;F6YNI8;J3QMW5;Q8BX20	Eukaryotic translation initiation factor 1A;Eukaryotic translation initiation factor 1A, X-chromosomal	Eif1a;Eif1ax;Gm5039;Gm8300;Gm2016;Gm2056;Gm6803;Gm2035	sp|Q60872|IF1A_MOUSE Eukaryotic translation initiation factor 1A OS=Mus musculus OX=10090 GN=Eif1a PE=2 SV=3;sp|Q8BMJ3|IF1AX_MOUSE Eukaryotic translation initiation factor 1A, X-chromosomal OS=Mus musculus OX=10090 GN=Eif1ax PE=2 SV=3;tr|A0A494BB95|A0A494B	862	17	6	6	6	29.9	29.9	29.9	16.502	0	30.81	7	18.9854	18.8218	19.04	19.1279	19.2316	18.6594	19.0635	18.8825	19.1786	19.079	19.0568	18.78	18.8302	19.0675	19.1543	0.0649766	0.892052	-0.0241947
A0A494BBB0;O35350;A0A494BAS0;A0A494BAC4	Calpain-1 catalytic subunit	Capn1	tr|A0A494BBB0|A0A494BBB0_MOUSE Calpain-1 catalytic subunit (Fragment) OS=Mus musculus OX=10090 GN=Capn1 PE=1 SV=1;sp|O35350|CAN1_MOUSE Calpain-1 catalytic subunit OS=Mus musculus OX=10090 GN=Capn1 PE=1 SV=1	863	4	31	31	31	48.1	48.1	48.1	80.362	0	323.31	81	23.0773	23.166	23.0733	23.0222	23.0834	23.0782	23.0186	23.0844	23.1305	23.1403	23.0398	23.021	23.0397	23.0621	22.9424	0.57276	0.358321	-0.063097
A0A494BBC6;Q920L1;A0A494BAD7;A0A494BBI5	Fatty acid desaturase 1	Fads1	tr|A0A494BBC6|A0A494BBC6_MOUSE Acyl-CoA (8-3)-desaturase OS=Mus musculus OX=10090 GN=Fads1 PE=1 SV=1;sp|Q920L1|FADS1_MOUSE Acyl-CoA (8-3)-desaturase OS=Mus musculus OX=10090 GN=Fads1 PE=1 SV=1;tr|A0A494BAD7|A0A494BAD7_MOUSE Acyl-CoA (8-3)-desaturase OS=Mus	864	4	2	2	2	4.4	4.4	4.4	48.138	0.00032072	3.0248	2	15.8498	15.5233	15.6341	15.7536	15.8014	15.723	15.8657	15.7272	15.8231	15.6201	15.3542	15.3268	15.0848	15.165	15.0671	3.7918	0.00688194	-0.699677
R4H4V1;A0A494BBD3;R4H4Y7;Q9EQC5;A0A494BBM6	N-terminal kinase-like protein	Scyl1	tr|R4H4V1|R4H4V1_MOUSE N-terminal kinase-like protein OS=Mus musculus OX=10090 GN=Scyl1 PE=1 SV=1;tr|A0A494BBD3|A0A494BBD3_MOUSE N-terminal kinase-like protein (Fragment) OS=Mus musculus OX=10090 GN=Scyl1 PE=1 SV=1;tr|R4H4Y7|R4H4Y7_MOUSE N-terminal kinase-	865	5	2	2	2	4.1	4.1	4.1	82.463	0	98.409	2	11.7474	12.2863	12.2558	12.968	12.6683	12.6713	12.5231	12.416	12.2713	12.3563	12.3944	12.604	11.8352	11.884	11.7105	2.57352	0.0167925	-0.593537
A0A494BBI0;Q80XI6	Mitogen-activated protein kinase kinase kinase 11	Map3k11	tr|A0A494BBI0|A0A494BBI0_MOUSE Mitogen-activated protein kinase kinase kinase 11 (Fragment) OS=Mus musculus OX=10090 GN=Map3k11 PE=1 SV=1;sp|Q80XI6|M3K11_MOUSE Mitogen-activated protein kinase kinase kinase 11 OS=Mus musculus OX=10090 GN=Map3k11 PE=1 SV=1	866	2	3	3	3	6.8	6.8	6.8	60.935	0	113.01	3	15.0484	14.9639	15.0073	14.9744	14.693	14.7509	14.9632	15.0685	14.9303	14.7608	14.7626	15.2119	14.7393	14.614	14.8958	1.21943	0.116541	-0.237641
A0A494BBL9;Q3TBT3	Stimulator of interferon genes protein	Tmem173	tr|A0A494BBL9|A0A494BBL9_MOUSE Stimulator of interferon genes protein (Fragment) OS=Mus musculus OX=10090 GN=Tmem173 PE=1 SV=1;sp|Q3TBT3|STING_MOUSE Stimulator of interferon genes protein OS=Mus musculus OX=10090 GN=Tmem173 PE=1 SV=2	868	2	3	3	3	55.9	55.9	55.9	12.522	0	48.39	8	15.2752	15.1958	15.4993	15.3832	15.5024	15.4497	15.3979	15.4299	15.2732	15.3342	15.1674	15.4423	15.209	15.4276	15.2656	0.337433	0.549142	-0.0662314
A0A494BBP5;P25446	Tumor necrosis factor receptor superfamily member 6	Fas	tr|A0A494BBP5|A0A494BBP5_MOUSE Tumor necrosis factor receptor superfamily member 6 OS=Mus musculus OX=10090 GN=Fas PE=1 SV=1;sp|P25446|TNR6_MOUSE Tumor necrosis factor receptor superfamily member 6 OS=Mus musculus OX=10090 GN=Fas PE=1 SV=2	869	2	2	2	2	8.4	8.4	8.4	35.338	0	11.702	3	15.0848	15.1167	15.0335	15.1481	15.187	15.1033	14.9507	15.077	14.9209	15.2481	15.1075	15.1999	15.1759	15.0869	15.1264	1.26751	0.107892	0.146833
A0A494BBQ4;Q2TBE6	Phosphatidylinositol 4-kinase type 2-alpha	Pi4k2a	tr|A0A494BBQ4|A0A494BBQ4_MOUSE Phosphatidylinositol 4-kinase type 2-alpha OS=Mus musculus OX=10090 GN=Pi4k2a PE=1 SV=1;sp|Q2TBE6|P4K2A_MOUSE Phosphatidylinositol 4-kinase type 2-alpha OS=Mus musculus OX=10090 GN=Pi4k2a PE=1 SV=1	870	2	4	4	4	11.9	11.9	11.9	43.074	0	8.2804	4	14.5961	14.6039	14.9149	14.5926	14.6663	14.9175	14.7752	14.7668	14.7955	14.7271	14.6128	14.6084	14.1463	14.2905	14.4575	2.22364	0.0266502	-0.481057
A0A498WFS2;Q922Y1	UBX domain-containing protein 1	Ubxn1	tr|A0A498WFS2|A0A498WFS2_MOUSE UBX domain-containing protein 1 OS=Mus musculus OX=10090 GN=Ubxn1 PE=1 SV=1;sp|Q922Y1|UBXN1_MOUSE UBX domain-containing protein 1 OS=Mus musculus OX=10090 GN=Ubxn1 PE=1 SV=1	871	2	9	9	9	40.5	40.5	40.5	29.93	0	323.31	16	18.163	18.0685	17.9085	18.2728	18.0549	18.0078	18.0247	18.1413	18.0559	18.1685	18.296	18.1575	18.229	18.3236	18.1868	1.49549	0.0740702	0.172478
A0A498WGD8;Q8CDN6;A0A494B955;A0A494BBI1;A0A494BB31	Thioredoxin-like protein 1	Txnl1	tr|A0A498WGD8|A0A498WGD8_MOUSE Thioredoxin-like protein 1 OS=Mus musculus OX=10090 GN=Txnl1 PE=1 SV=1;sp|Q8CDN6|TXNL1_MOUSE Thioredoxin-like protein 1 OS=Mus musculus OX=10090 GN=Txnl1 PE=1 SV=3;tr|A0A494B955|A0A494B955_MOUSE Thioredoxin-like 1, isoform CR	872	5	13	13	13	53.8	53.8	53.8	32.715	0	323.31	32	20.4938	20.4555	20.4144	20.2284	20.2934	20.3184	20.424	20.1632	20.3917	20.2862	20.2502	20.3668	20.4229	20.4675	20.4315	0.617321	0.331089	0.114326
A0A498WGK6;Q9ET30	Transmembrane 9 superfamily member 3	Tm9sf3	tr|A0A498WGK6|A0A498WGK6_MOUSE Transmembrane 9 superfamily member OS=Mus musculus OX=10090 GN=Tm9sf3 PE=1 SV=1;sp|Q9ET30|TM9S3_MOUSE Transmembrane 9 superfamily member 3 OS=Mus musculus OX=10090 GN=Tm9sf3 PE=1 SV=1	873	2	9	9	9	13.9	13.9	13.9	67.507	0	26.283	15	19.2993	19.2369	19.0308	18.9492	19.1472	19.0287	19.3238	19.4007	19.185	19.1049	19.151	18.9872	18.7431	18.7213	18.7953	2.92509	0.0119003	-0.549953
A0JNY3;Q8BUV3	Gephyrin;Molybdopterin adenylyltransferase;Molybdopterin molybdenumtransferase	Gphn	tr|A0JNY3|A0JNY3_MOUSE Molybdopterin molybdenumtransferase OS=Mus musculus OX=10090 GN=Gphn PE=1 SV=1;sp|Q8BUV3|GEPH_MOUSE Gephyrin OS=Mus musculus OX=10090 GN=Gphn PE=1 SV=2	874	2	17	17	16	30.1	30.1	28.1	83.665	0	323.31	34	20.5671	20.7587	20.5027	20.6533	20.4801	20.4978	20.4334	20.6375	20.4765	20.5829	20.6374	20.6066	20.8792	20.9846	20.8278	2.10374	0.0309254	0.381405
A0ZV96;Q8BHW2	Protein OSCP1	Oscp1	tr|A0ZV96|A0ZV96_MOUSE Organic solute carrier protein 1 isoform OS=Mus musculus OX=10090 GN=Oscp1 PE=1 SV=1;sp|Q8BHW2|OSCP1_MOUSE Protein OSCP1 OS=Mus musculus OX=10090 GN=Oscp1 PE=1 SV=1	875	2	7	7	7	19.8	19.8	19.8	44.547	0	23.02	8	17.8038	17.8878	17.8265	17.4652	17.576	17.5251	17.7941	17.755	17.6821	17.8844	17.9011	17.8629	17.8695	17.8275	17.7787	0.904979	0.199098	0.081508
A1A5B6;E9PWX7;S4R2S6	TBC1 domain family member 25	Tbc1d25	sp|A1A5B6|TBC25_MOUSE TBC1 domain family member 25 OS=Mus musculus OX=10090 GN=Tbc1d25 PE=1 SV=1;tr|E9PWX7|E9PWX7_MOUSE TBC1 domain family member 25 OS=Mus musculus OX=10090 GN=Tbc1d25 PE=1 SV=1;tr|S4R2S6|S4R2S6_MOUSE TBC1 domain family member 25 OS=Mus mu	876	3	4	4	4	7	7	7	82.574	0	5.0271	4	14.541	14.8133	14.9437	14.9938	14.8601	14.9326	14.9121	14.6907	14.7422	14.8978	14.7376	14.8854	14.3518	14.6746	14.5295	1.07674	0.147932	-0.263015
A1L314;E9QN37;Q5RKV8	Macrophage-expressed gene 1 protein	Mpeg1	sp|A1L314|MPEG1_MOUSE Macrophage-expressed gene 1 protein OS=Mus musculus OX=10090 GN=Mpeg1 PE=1 SV=1;tr|E9QN37|E9QN37_MOUSE Macrophage-expressed gene 1 protein OS=Mus musculus OX=10090 GN=Mpeg1 PE=1 SV=1	878	3	4	4	4	6.2	6.2	6.2	78.39	0	260.1	6	17.622	17.6802	17.6619	17.4518	17.5064	17.5031	17.6429	17.7819	17.5645	17.7262	17.5969	17.5943	17.4335	17.4146	17.3229	1.71131	0.0540009	-0.272747
Q8VHR5;A1L3S7;A0A0U1RNM2	Transcriptional repressor p66-beta	Gatad2b	sp|Q8VHR5|P66B_MOUSE Transcriptional repressor p66-beta OS=Mus musculus OX=10090 GN=Gatad2b PE=1 SV=1;tr|A1L3S7|A1L3S7_MOUSE Gatad2b protein OS=Mus musculus OX=10090 GN=Gatad2b PE=1 SV=1;tr|A0A0U1RNM2|A0A0U1RNM2_MOUSE Transcriptional repressor p66-beta (Fr	880	3	3	3	3	7.6	7.6	7.6	65.41	0	57.957	5	16.3364	16.2943	16.4184	16.476	16.3204	16.4145	16.3813	16.3282	16.3318	16.6874	16.5201	16.6412	16.4433	16.4776	16.2943	0.41977	0.473369	0.0579306
A2A414;Q9ER73	Elongator complex protein 4	Elp4	tr|A2A414|A2A414_MOUSE Elongator complex protein 4 (Fragment) OS=Mus musculus OX=10090 GN=Elp4 PE=1 SV=1;sp|Q9ER73|ELP4_MOUSE Elongator complex protein 4 OS=Mus musculus OX=10090 GN=Elp4 PE=1 SV=2	882	2	8	8	8	26.6	26.6	26.6	31.608	0	323.31	16	18.5161	18.6277	18.9467	18.7424	18.6241	18.6601	18.7486	18.8035	18.7163	18.6893	18.6864	18.8836	18.8315	18.9072	18.8943	1.61014	0.063083	0.121512
A2A432;E9PXY1;J3QJX0	Cullin-4B	Cul4b	sp|A2A432|CUL4B_MOUSE Cullin-4B OS=Mus musculus OX=10090 GN=Cul4b PE=1 SV=1;tr|E9PXY1|E9PXY1_MOUSE Cullin-4B OS=Mus musculus OX=10090 GN=Cul4b PE=1 SV=2;tr|J3QJX0|J3QJX0_MOUSE Cullin-4B OS=Mus musculus OX=10090 GN=Cul4b PE=1 SV=1	883	3	16	16	10	17.7	17.7	11.3	110.7	0	222.83	26	20.6063	20.6171	20.6928	20.731	20.7027	20.7553	20.6603	20.6877	20.6508	20.6187	20.5363	20.6713	20.478	20.4082	20.4678	3.03484	0.010714	-0.214892
Q05BA5;A2A468;O09000	Nuclear receptor coactivator 3	Ncoa3	tr|Q05BA5|Q05BA5_MOUSE Nuclear receptor coactivator OS=Mus musculus OX=10090 GN=Ncoa3 PE=1 SV=1;tr|A2A468|A2A468_MOUSE Nuclear receptor coactivator OS=Mus musculus OX=10090 GN=Ncoa3 PE=1 SV=1;sp|O09000|NCOA3_MOUSE Nuclear receptor coactivator 3 OS=Mus musc	884	3	4	4	4	4.1	4.1	4.1	151.95	0	24.546	7	16.8856	17.0992	17.1999	17.1916	17.0855	17.0299	16.8931	17.1875	17.0168	17.1948	17.2759	17.208	17.1088	17.2359	17.122	0.581285	0.353579	0.123075
Q3UH28;Q3U1M7;A2A483;E9Q8D1;A2A482;A2A484;A2A485;A2A481;A2A480	0	Zmynd8	tr|Q3UH28|Q3UH28_MOUSE Zinc finger, MYND-type-containing 8 OS=Mus musculus OX=10090 GN=Zmynd8 PE=1 SV=1;tr|Q3U1M7|Q3U1M7_MOUSE Zinc finger, MYND-type-containing 8 OS=Mus musculus OX=10090 GN=Zmynd8 PE=1 SV=1;tr|A2A483|A2A483_MOUSE Zinc finger, MYND-type-co	885	9	11	10	10	10.6	10	10	127.29	0	323.31	16	18.1189	18.1972	18.2935	18.3358	18.2939	18.3277	18.1569	18.2453	18.2442	18.2935	18.2542	18.2731	18.2783	18.3446	18.2053	0.536904	0.383094	0.0605666
Q91ZF0;A2A4A1;F7CGC9	DnaJ homolog subfamily C member 24	Dnajc24	sp|Q91ZF0|DJC24_MOUSE DnaJ homolog subfamily C member 24 OS=Mus musculus OX=10090 GN=Dnajc24 PE=1 SV=4;tr|A2A4A1|A2A4A1_MOUSE DnaJ homolog subfamily C member 24 OS=Mus musculus OX=10090 GN=Dnajc24 PE=1 SV=1;tr|F7CGC9|F7CGC9_MOUSE DnaJ homolog subfamily C m	886	3	4	4	4	23	23	23	16.922	0	5.9295	7	18.5172	18.7546	18.8793	18.8893	18.7789	18.6293	18.6012	18.7725	18.6922	18.781	18.7734	18.7118	18.8285	18.8555	18.9385	1.44792	0.080087	0.185528
A2A4A6;Q62077;F6SLL0;G3UXP4	Phosphoinositide phospholipase C;1-phosphatidylinositol 4,5-bisphosphate phosphodiesterase gamma-1	Plcg1	tr|A2A4A6|A2A4A6_MOUSE 1-phosphatidylinositol 4,5-bisphosphate phosphodiesterase gamma OS=Mus musculus OX=10090 GN=Plcg1 PE=1 SV=1;sp|Q62077|PLCG1_MOUSE 1-phosphatidylinositol 4,5-bisphosphate phosphodiesterase gamma-1 OS=Mus musculus OX=10090 GN=Plcg1 PE=	887	4	11	11	11	10.8	10.8	10.8	148.53	0	80.103	13	18.0986	18.1286	17.9542	18.1644	17.8997	18.1214	18.0622	18.0715	17.9757	18.2292	17.8923	18.0807	17.6176	17.6718	17.6507	3.46335	0.00798389	-0.389745
A2A4N9;A2A4P0	ATP-dependent RNA helicase DHX8	Dhx8	tr|A2A4N9|A2A4N9_MOUSE ATP-dependent RNA helicase DHX8 (Fragment) OS=Mus musculus OX=10090 GN=Dhx8 PE=1 SV=8;sp|A2A4P0|DHX8_MOUSE ATP-dependent RNA helicase DHX8 OS=Mus musculus OX=10090 GN=Dhx8 PE=2 SV=1	888	2	15	14	14	17.3	16.5	16.5	134.36	0	323.31	19	18.4313	18.6204	18.2654	18.5247	18.4596	18.511	18.2984	18.5226	18.4678	18.5093	18.5276	18.4619	18.6281	18.7426	18.5767	1.23607	0.113432	0.21955
A2A4P4;A2A4P3;Q3THG9	Alanyl-tRNA editing protein Aarsd1	Gm27029;Aarsd1	tr|A2A4P4|A2A4P4_MOUSE Predicted gene, 27029 OS=Mus musculus OX=10090 GN=Gm27029 PE=4 SV=1;tr|A2A4P3|A2A4P3_MOUSE Predicted gene, 27029 OS=Mus musculus OX=10090 GN=Gm27029 PE=4 SV=1;sp|Q3THG9|AASD1_MOUSE Alanyl-tRNA editing protein Aarsd1 OS=Mus musculus O	889	3	5	5	5	13.3	13.3	13.3	60.506	0	184.21	5	17.3202	17.3333	17.2899	17.0236	17.3151	17.3455	17.3418	17.2303	17.1899	17.1961	16.934	16.9449	17.21	17.1818	17.2907	0.180613	0.727686	-0.0265471
A2A547;P84099	Ribosomal protein L19;60S ribosomal protein L19	Rpl19	tr|A2A547|A2A547_MOUSE Ribosomal protein L19 OS=Mus musculus OX=10090 GN=Rpl19 PE=1 SV=1;sp|P84099|RL19_MOUSE 60S ribosomal protein L19 OS=Mus musculus OX=10090 GN=Rpl19 PE=1 SV=1	892	2	5	5	5	22.2	22.2	22.2	23.247	0	11.379	8	21.2577	21.1872	21.2193	21.2771	21.2946	21.2823	21.2358	21.0531	21.3396	21.1726	21.2738	21.1005	21.4416	21.2849	21.3549	0.725825	0.273486	0.150977
A2A5R2;F6YCJ0	Brefeldin A-inhibited guanine nucleotide-exchange protein 2	Arfgef2	sp|A2A5R2|BIG2_MOUSE Brefeldin A-inhibited guanine nucleotide-exchange protein 2 OS=Mus musculus OX=10090 GN=Arfgef2 PE=1 SV=1	894	2	17	12	12	11	8.1	8.1	202.24	0	65.904	16	19.994	20.0149	20.0578	20.0684	19.9787	19.9758	19.9985	20.0775	19.9439	20.0469	19.9505	20.1352	19.9471	19.9894	19.906	0.577055	0.355802	-0.059152
A2A5R8;Q9DBE7;Q9Z108;A2A5S3;V9GX87	Double-stranded RNA-binding protein Staufen homolog 1	Stau1	tr|A2A5R8|A2A5R8_MOUSE Double-stranded RNA-binding protein Staufen homolog 1 OS=Mus musculus OX=10090 GN=Stau1 PE=1 SV=1;tr|Q9DBE7|Q9DBE7_MOUSE Double-stranded RNA-binding protein Staufen homolog 1 OS=Mus musculus OX=10090 GN=Stau1 PE=1 SV=1;sp|Q9Z108|STAU	895	5	7	7	6	16.7	16.7	15.3	53.746	0	276.13	8	15.7678	15.9298	15.8877	15.8663	15.8887	15.8428	15.7807	15.6453	15.8339	15.7941	15.898	15.7397	15.9136	15.8374	15.8978	1.00123	0.168467	0.129657
A2A5V3;A2A5V2;S4R2D3;P55194;S4R2T6	SH3 domain-binding protein 1	Sh3bp1	tr|A2A5V3|A2A5V3_MOUSE SH3 domain-binding protein 1 OS=Mus musculus OX=10090 GN=Sh3bp1 PE=1 SV=1;tr|A2A5V2|A2A5V2_MOUSE SH3 domain-binding protein 1 OS=Mus musculus OX=10090 GN=Sh3bp1 PE=1 SV=1;tr|S4R2D3|S4R2D3_MOUSE SH3 domain-binding protein 1 OS=Mus mus	896	5	13	13	2	25.8	25.8	4.3	64.462	0	192.21	30	19.2547	19.2655	19.3426	19.2126	19.2472	19.2649	19.2705	19.4465	19.2467	19.3117	19.3222	19.3051	19.3452	19.4188	19.3344	0.261599	0.629978	0.0448647
E9Q6A7;A2A655;A2A654;A2A652;A0A140LHY5;A2A653	0	Bptf	tr|E9Q6A7|E9Q6A7_MOUSE Bromodomain PHD finger transcription factor OS=Mus musculus OX=10090 GN=Bptf PE=1 SV=1;tr|A2A655|A2A655_MOUSE Bromodomain PHD finger transcription factor OS=Mus musculus OX=10090 GN=Bptf PE=1 SV=1;tr|A2A654|A2A654_MOUSE Bromodomain P	897	6	18	18	18	6.5	6.5	6.5	321.59	0	242.39	20	18.4123	18.42	18.3049	18.4334	18.3196	18.4066	18.4029	18.3742	18.3789	18.4113	18.6148	18.4617	18.5937	18.6373	18.6216	3.93305	0.0062437	0.232208
A2A6A1	G patch domain-containing protein 8	Gpatch8	sp|A2A6A1|GPTC8_MOUSE G patch domain-containing protein 8 OS=Mus musculus OX=10090 GN=Gpatch8 PE=1 SV=1	898	1	6	6	6	4.3	4.3	4.3	164.99	0	107.65	6	18.3186	18.3282	18.5051	18.3385	18.3001	18.3256	18.2242	18.4223	18.4881	18.1741	18.1991	18.2889	18.4981	18.5018	18.3707	0.36365	0.523054	0.0786209
A2A6Q5;Q8R568	Cell division cycle protein 27 homolog	Cdc27	sp|A2A6Q5|CDC27_MOUSE Cell division cycle protein 27 homolog OS=Mus musculus OX=10090 GN=Cdc27 PE=1 SV=1	900	2	6	6	6	7.9	7.9	7.9	91.841	0	74.102	11	18.1017	18.0236	18.1625	18.1385	18.1867	18.1316	18.2559	18.0422	18.118	18.0903	17.9323	17.9433	17.8627	17.6384	18.0645	0.961605	0.180441	-0.28351
A2A6U3;Q80UG5;A2A6U5;A8Y5D3	Septin-9	45178	tr|A2A6U3|A2A6U3_MOUSE Septin 9 OS=Mus musculus OX=10090 GN=Sept9 PE=1 SV=1;sp|Q80UG5|SEPT9_MOUSE Septin-9 OS=Mus musculus OX=10090 GN=Septin9 PE=1 SV=1	901	4	22	22	22	36.8	36.8	36.8	63.772	0	323.31	58	22.7984	22.9199	22.9417	22.7601	22.9222	22.8617	22.781	22.764	22.7866	22.8262	22.9989	22.7663	23.0741	23.0906	22.8413	1.30367	0.101651	0.224785
A2A6Z2;Q6SJQ7	CMRF35-like molecule 1	Cd300lf	tr|A2A6Z2|A2A6Z2_MOUSE CMRF35-like molecule 1 OS=Mus musculus OX=10090 GN=Cd300lf PE=1 SV=1;sp|Q6SJQ7|CLM1_MOUSE CMRF35-like molecule 1 OS=Mus musculus OX=10090 GN=Cd300lf PE=1 SV=1	902	2	3	3	2	11.1	11.1	7.1	32.319	0	233.7	6	19.5837	19.6415	19.4814	19.635	19.631	19.699	19.5192	19.4852	19.5066	19.4863	19.5499	19.3586	19.7423	19.6714	19.6977	3.02011	0.0107799	0.200146
Q8CFX1;A2A7A7;A2A7A8	GDH/6PGL endoplasmic bifunctional protein;Glucose 1-dehydrogenase;6-phosphogluconolactonase	H6pd	sp|Q8CFX1|G6PE_MOUSE GDH/6PGL endoplasmic bifunctional protein OS=Mus musculus OX=10090 GN=H6pd PE=1 SV=2;tr|A2A7A7|A2A7A7_MOUSE GDH/6PGL endoplasmic bifunctional protein OS=Mus musculus OX=10090 GN=H6pd PE=1 SV=1	904	3	13	13	13	19.9	19.9	19.9	88.927	0	323.31	25	20.7698	20.8309	20.7732	20.5848	20.6477	20.6654	20.8361	20.8451	20.66	20.8064	20.7179	20.7934	20.7108	20.7433	20.8044	0.155969	0.759974	-0.027586
A2A7B5	0	Prdm2	tr|A2A7B5|A2A7B5_MOUSE PR domain-containing 2, with ZNF domain OS=Mus musculus OX=10090 GN=Prdm2 PE=1 SV=1	905	1	4	4	4	2.5	2.5	2.5	187.2	0	175.78	6	15.3936	15.7621	15.7871	16.039	15.8793	15.9274	15.7214	15.6341	15.7758	15.8661	15.8538	16.086	15.9811	16.0417	15.9901	2.53328	0.0176446	0.293892
E9Q532;A2A7F4	0	Rlf	tr|E9Q532|E9Q532_MOUSE Rearranged L-myc fusion sequence OS=Mus musculus OX=10090 GN=Rlf PE=1 SV=1;tr|A2A7F4|A2A7F4_MOUSE MCG122876 OS=Mus musculus OX=10090 GN=Rlf PE=1 SV=1	906	2	2	2	2	1.4	1.4	1.4	206.28	0	214	2	13.4492	13.4533	13.5514	13.7934	13.7332	13.6676	13.4781	13.6039	13.8111	13.3108	13.4217	13.7643	13.5103	13.6836	13.5652	0.151999	0.765359	-0.0446803
F6Z4F8;A2A7F7;Q9WU20;A2A7F9	Methylenetetrahydrofolate reductase	Mthfr	tr|F6Z4F8|F6Z4F8_MOUSE Methylenetetrahydrofolate reductase (Fragment) OS=Mus musculus OX=10090 GN=Mthfr PE=1 SV=1;tr|A2A7F7|A2A7F7_MOUSE Methylenetetrahydrofolate reductase OS=Mus musculus OX=10090 GN=Mthfr PE=1 SV=1;sp|Q9WU20|MTHR_MOUSE Methylenetetrahydr	907	4	4	4	4	6.4	6.4	6.4	76.214	0	10.83	4	15.7293	15.7954	15.8688	15.8256	15.7166	15.6032	15.7453	15.7497	15.6978	15.6852	15.5852	15.7937	15.8545	15.7659	15.8985	1.20469	0.119379	0.108669
A2A7K5;Q9EQS3	C-Myc-binding protein	Mycbp	tr|A2A7K5|A2A7K5_MOUSE c-Myc-binding protein OS=Mus musculus OX=10090 GN=Mycbp PE=1 SV=1;sp|Q9EQS3|MYCBP_MOUSE c-Myc-binding protein OS=Mus musculus OX=10090 GN=Mycbp PE=1 SV=5	908	2	4	4	4	38.4	38.4	38.4	16.614	0	6.3311	4	16.4876	16.9716	16.7566	16.9868	16.6133	16.805	16.8527	16.8414	17.0155	16.9269	16.5989	17.0764	16.9684	17.0903	16.9179	0.513069	0.400755	0.0889842
A2A7Q5;A6PW84;Q3V1T4	Prolyl 3-hydroxylase 1	P3h1;Lepre1	tr|A2A7Q5|A2A7Q5_MOUSE Prolyl 3-hydroxylase 1 OS=Mus musculus OX=10090 GN=P3h1 PE=1 SV=1;tr|A6PW84|A6PW84_MOUSE Prolyl 3-hydroxylase 1 OS=Mus musculus OX=10090 GN=P3h1 PE=1 SV=1;sp|Q3V1T4|P3H1_MOUSE Prolyl 3-hydroxylase 1 OS=Mus musculus OX=10090 GN=P3h1 P	909	3	5	5	5	7.8	7.8	7.8	84.478	0	258.77	6	17.0759	17.1267	16.982	17.0116	16.8755	16.9436	16.9227	16.9919	17.0123	16.7469	17.0101	16.8856	17.1336	17.0724	16.9318	0.463265	0.438891	0.0703201
A2A839;A2A838;A2A841;P48193;A2AD32;A2A842;F7BUB8;A0A1D5RLV1;F6S4K9;F7CR30;A2AUK7;A2AUK8;A2AUK5;E9PV14;Q9Z2H5	Protein 4.1	Epb4.1;Epb41	tr|A2A839|A2A839_MOUSE Protein 4.1 OS=Mus musculus OX=10090 GN=Epb41 PE=1 SV=1;tr|A2A838|A2A838_MOUSE Protein 4.1 (Fragment) OS=Mus musculus OX=10090 GN=Epb41 PE=1 SV=1;tr|A2A841|A2A841_MOUSE Protein 4.1 OS=Mus musculus OX=10090 GN=Epb41 PE=1 SV=1;sp|P4819	912	15	11	11	11	20.2	20.2	20.2	72.423	0	246.07	15	18.6228	18.535	18.482	18.3535	18.4196	18.4415	18.5473	18.5193	18.3909	18.3768	18.2046	18.3161	18.3188	18.2116	18.1507	1.70483	0.0544283	-0.258808
A2A8L9;Q8BW72	Lysine-specific demethylase 4A	Kdm4a	tr|A2A8L9|A2A8L9_MOUSE Lysine-specific demethylase 4A OS=Mus musculus OX=10090 GN=Kdm4a PE=1 SV=1;sp|Q8BW72|KDM4A_MOUSE Lysine-specific demethylase 4A OS=Mus musculus OX=10090 GN=Kdm4a PE=1 SV=3	914	2	2	2	2	1.6	1.6	1.6	115.97	0	4.3885	4	15.6607	15.5179	15.5995	15.5032	15.6657	15.5742	15.5269	15.6076	15.6803	15.5829	15.5514	15.5384	15.7604	15.6186	15.65	0.505648	0.40637	0.0713511
B2RX14;A2A8R7;A0A0A0MQJ6	Terminal uridylyltransferase 4	Zcchc11	sp|B2RX14|TUT4_MOUSE Terminal uridylyltransferase 4 OS=Mus musculus OX=10090 GN=Tut4 PE=1 SV=2;tr|A2A8R7|A2A8R7_MOUSE Terminal uridylyltransferase 4 OS=Mus musculus OX=10090 GN=Tut4 PE=1 SV=1;tr|A0A0A0MQJ6|A0A0A0MQJ6_MOUSE Terminal uridylyltransferase 4 (F	915	3	6	6	5	3.2	3.2	2.7	184.65	0	11.343	7	17.1064	17.1785	17.1581	17.2317	17.1042	17.0684	17.3363	17.1531	17.0383	17.1926	17.2487	17.2516	16.9792	17.1906	17.1958	0.183302	0.725141	-0.0540237
A2A8T9;Q6PCQ6;Q8BGQ6	EF-hand calcium-binding domain-containing protein 14	Efcab14	tr|A2A8T9|A2A8T9_MOUSE EF-hand calcium-binding domain-containing protein 14 OS=Mus musculus OX=10090 GN=Efcab14 PE=1 SV=1;tr|Q6PCQ6|Q6PCQ6_MOUSE EF-hand calcium-binding domain-containing protein 14 OS=Mus musculus OX=10090 GN=Efcab14 PE=1 SV=1;sp|Q8BGQ6|EF	917	3	5	5	5	14	14	14	46.492	0	115.59	7	17.738	17.6917	17.3657	17.4984	17.572	17.4851	17.4735	17.5375	17.7562	17.4282	17.6723	17.4259	17.8297	17.7703	17.8334	1.18627	0.12283	0.222048
A2A8V8;A2A8V9;E9PUK6;Q52KI8;E9QKA4;A2A983;F7BWM1;F6T4M4;F6UK16	Serine/arginine repetitive matrix protein 1	Srrm1	tr|A2A8V8|A2A8V8_MOUSE Serine/arginine repetitive matrix protein 1 OS=Mus musculus OX=10090 GN=Srrm1 PE=1 SV=1;tr|A2A8V9|A2A8V9_MOUSE Serine/arginine repetitive matrix protein 1 OS=Mus musculus OX=10090 GN=Srrm1 PE=1 SV=1;tr|E9PUK6|E9PUK6_MOUSE Serine/argi	918	9	10	10	10	15.8	15.8	15.8	102.66	0	323.31	18	20.9033	21.0105	21.0912	20.9031	20.8718	21.009	20.8682	20.8607	20.9698	21.1176	20.9928	20.9047	21.2842	21.1418	21.1634	2.20055	0.0271158	0.296878
A2A8W8;O08605;F7B478;F6Y5U1;F6YIU3;F6VT22	MAP kinase-interacting serine/threonine-protein kinase 1	Mknk1	tr|A2A8W8|A2A8W8_MOUSE MAP kinase-interacting serine/threonine kinase 1, isoform CRA_b OS=Mus musculus OX=10090 GN=Mknk1 PE=1 SV=1;sp|O08605|MKNK1_MOUSE MAP kinase-interacting serine/threonine-protein kinase 1 OS=Mus musculus OX=10090 GN=Mknk1 PE=1 SV=2	919	6	3	3	3	8.2	8.2	8.2	46.543	0	7.9636	4	17.1246	17.1685	17.0711	16.9599	16.9974	16.9217	17.2361	17.1468	17.0176	17.1938	16.9197	17.0516	17.0245	17.0709	17.1852	0.193006	0.712816	-0.0399501
F6UHR6;E9PXZ2;A2A8Z1;E9Q6C1;A0A0A6YXH3;Q5FWX7;F8VQE8	Oxysterol-binding protein;Oxysterol-binding protein-related protein 9	Osbpl9	tr|F6UHR6|F6UHR6_MOUSE Oxysterol-binding protein OS=Mus musculus OX=10090 GN=Osbpl9 PE=1 SV=2;tr|E9PXZ2|E9PXZ2_MOUSE Oxysterol-binding protein OS=Mus musculus OX=10090 GN=Osbpl9 PE=1 SV=2;sp|A2A8Z1|OSBL9_MOUSE Oxysterol-binding protein-related protein 9 OS	920	7	8	8	7	13.9	13.9	12.5	81.09	0	55.443	11	18.1121	18.0986	18.0564	17.8253	17.8757	17.8616	18.023	18.1084	17.9534	18.0743	17.9461	18.014	17.5638	17.6077	17.5588	3.1684	0.00953055	-0.451517
A2A9I0;O35166	Golgi SNAP receptor complex member 2	Gosr2	tr|A2A9I0|A2A9I0_MOUSE Golgi SNAP receptor complex member 2 OS=Mus musculus OX=10090 GN=Gosr2 PE=1 SV=1;sp|O35166|GOSR2_MOUSE Golgi SNAP receptor complex member 2 OS=Mus musculus OX=10090 GN=Gosr2 PE=1 SV=2	922	2	2	2	2	12.7	12.7	12.7	19.571	0	13.771	2	15.2988	15.2115	15.6612	15.4128	15.6848	15.2232	15.2653	15.2135	15.46	15.4626	15.5461	15.489	15.4815	15.4361	15.2965	0.418261	0.474299	0.0917689
A2A9K3;Q8BMK0	Centrosomal protein of 85 kDa	Cep85	tr|A2A9K3|A2A9K3_MOUSE Centrosomal protein of 85 kDa OS=Mus musculus OX=10090 GN=Cep85 PE=1 SV=1;sp|Q8BMK0|CEP85_MOUSE Centrosomal protein of 85 kDa OS=Mus musculus OX=10090 GN=Cep85 PE=1 SV=2	923	2	7	7	7	11.1	11.1	11.1	85.097	0	33.1	11	17.2613	17.2002	17.5214	17.2924	17.2038	17.3035	17.2825	17.2625	17.2884	17.2442	17.4467	17.3245	17.6575	17.711	17.8001	3.33559	0.00865087	0.445097
A2A9P6;P24788	Cyclin-dependent kinase 11B	Cdk11b	tr|A2A9P6|A2A9P6_MOUSE Cyclin-dependent kinase 11B OS=Mus musculus OX=10090 GN=Cdk11b PE=1 SV=1;sp|P24788|CD11B_MOUSE Cyclin-dependent kinase 11B OS=Mus musculus OX=10090 GN=Cdk11b PE=1 SV=2	924	2	6	6	6	7.1	7.1	7.1	87.319	0	11.093	9	18.6479	18.838	18.685	18.7224	18.705	18.8698	18.6696	18.7919	18.5249	18.7997	18.51	18.5475	18.5578	18.7638	18.6027	0.073243	0.879821	-0.0207399
A2A9Q2;Q8BHG1;A6PWC3;Q3V3G9	Nardilysin	Nrd1	tr|A2A9Q2|A2A9Q2_MOUSE Nardilysin, N-arginine dibasic convertase, NRD convertase 1 OS=Mus musculus OX=10090 GN=Nrd1 PE=1 SV=1;sp|Q8BHG1|NRDC_MOUSE Nardilysin OS=Mus musculus OX=10090 GN=Nrdc PE=1 SV=1;tr|A6PWC3|A6PWC3_MOUSE Nardilysin, N-arginine dibasic c	925	4	36	36	36	33.4	33.4	33.4	140.62	0	323.31	60	21.7758	21.8043	21.7482	21.7486	21.8509	21.9189	21.7072	21.79	21.869	21.8038	21.7781	21.7851	22.0027	22.0079	21.8938	1.40078	0.0866639	0.179434
A2A9V7;Q9DAM5	Mitochondrial thiamine pyrophosphate carrier	Slc25a19	tr|A2A9V7|A2A9V7_MOUSE Mitochondrial thiamine pyrophosphate carrier (Fragment) OS=Mus musculus OX=10090 GN=Slc25a19 PE=1 SV=8;sp|Q9DAM5|TPC_MOUSE Mitochondrial thiamine pyrophosphate carrier OS=Mus musculus OX=10090 GN=Slc25a19 PE=1 SV=1	926	2	2	2	2	11.6	11.6	11.6	25.313	0	4.258	4	15.1454	14.8466	15.357	14.9842	15.0511	15.1682	15.0752	14.7899	15.1459	15.2126	15.2323	15.1659	14.8607	14.8693	14.8705	0.557162	0.368847	-0.136834
Q3UBZ5;A2A9W3;A2A9W1	MIF4G domain-containing protein	Mif4gd	sp|Q3UBZ5|MI4GD_MOUSE MIF4G domain-containing protein OS=Mus musculus OX=10090 GN=Mif4gd PE=1 SV=1;tr|A2A9W3|A2A9W3_MOUSE MIF4G domain-containing protein OS=Mus musculus OX=10090 GN=Mif4gd PE=1 SV=1;tr|A2A9W1|A2A9W1_MOUSE MIF4G domain-containing protein (F	927	3	4	4	4	23	23	23	25.493	0	171.33	5	16.6081	16.4571	16.5846	16.4352	16.3249	16.4846	16.2942	16.5232	16.3752	16.3903	16.4452	16.3827	16.3569	16.335	16.242	0.497031	0.412646	-0.0862281
Q8BMI3;A2A9W7;S4R2D2	ADP-ribosylation factor-binding protein GGA3	Gga3	sp|Q8BMI3|GGA3_MOUSE ADP-ribosylation factor-binding protein GGA3 OS=Mus musculus OX=10090 GN=Gga3 PE=1 SV=2;tr|A2A9W7|A2A9W7_MOUSE ADP-ribosylation factor-binding protein GGA3 OS=Mus musculus OX=10090 GN=Gga3 PE=1 SV=1;tr|S4R2D2|S4R2D2_MOUSE ADP-ribosylat	928	3	5	4	4	8.9	7.9	7.9	77.972	0	51.974	4	19.8009	19.7265	19.8727	19.8697	19.973	20.0463	19.7061	19.8178	19.9156	19.8781	20.0203	20.0634	19.9962	20.121	20.0453	1.56992	0.0669022	0.240967
A2A9X5;Q9JM14	5(3)-deoxyribonucleotidase, cytosolic type	Nt5c	tr|A2A9X5|A2A9X5_MOUSE 5(3)-deoxyribonucleotidase, cytosolic type OS=Mus musculus OX=10090 GN=Nt5c PE=1 SV=1;sp|Q9JM14|NT5C_MOUSE 5(3)-deoxyribonucleotidase, cytosolic type OS=Mus musculus OX=10090 GN=Nt5c PE=1 SV=1	929	2	6	6	6	30.4	30.4	30.4	21.939	0	102.7	15	19.6788	19.534	19.6086	19.3386	19.3991	19.4811	19.3908	19.5795	19.4785	19.4698	19.7885	19.8499	19.9066	19.7855	19.7688	2.07562	0.0320744	0.337343
Q3U2P1;A2AA71;A2AA72	Protein transport protein Sec24A	Sec24a	sp|Q3U2P1|SC24A_MOUSE Protein transport protein Sec24A OS=Mus musculus OX=10090 GN=Sec24a PE=1 SV=1;tr|A2AA71|A2AA71_MOUSE Protein transport protein Sec24A OS=Mus musculus OX=10090 GN=Sec24a PE=1 SV=1	931	3	5	5	5	6	6	6	118.78	0	30.697	6	17.7499	17.691	17.7282	17.6516	17.8201	17.911	17.8555	17.7537	17.7424	17.6515	17.4063	17.6148	17.1071	16.9318	17.265	2.5749	0.0167785	-0.682559
A2AAE1;A2AB97;F6YAT5;F6RPM4;A0A1D5RMC4	Uncharacterized protein KIAA1109	Kiaa1109;4932438A13Rik	sp|A2AAE1|K1109_MOUSE Transmembrane protein KIAA1109 OS=Mus musculus OX=10090 GN=Kiaa1109 PE=1 SV=4;tr|A2AB97|A2AB97_MOUSE RIKEN cDNA 4932438A13 gene (Fragment) OS=Mus musculus OX=10090 GN=4932438A13Rik PE=1 SV=1;tr|F6YAT5|F6YAT5_MOUSE RIKEN cDNA 4932438A1	932	5	3	3	3	0.7	0.7	0.7	555.36	0	8.7363	5	14.8892	14.8423	14.7861	14.7316	14.8291	14.9617	14.9651	15.0133	14.7925	14.7425	14.7364	14.8588	14.471	14.4271	14.566	2.28597	0.0244903	-0.435612
A2AAN0;O35250;A2AAN3;A2AAN4	Exocyst complex component 7	Exoc7	tr|A2AAN0|A2AAN0_MOUSE Exocyst complex component 7 OS=Mus musculus OX=10090 GN=Exoc7 PE=1 SV=1;sp|O35250|EXOC7_MOUSE Exocyst complex component 7 OS=Mus musculus OX=10090 GN=Exoc7 PE=1 SV=2	933	4	12	12	12	20	20	20	78.505	0	139.33	16	19.0497	18.9583	19.013	19.1065	18.9731	19.0658	19.1191	19.0265	19.0395	19.0048	18.8875	18.9991	18.7985	18.8314	18.8582	2.63405	0.0157188	-0.232328
A2AAU3;Q6DFV5;A0A0R4J0Y3;A2AAU5	Probable helicase with zinc finger domain	Helz	tr|A2AAU3|A2AAU3_MOUSE Probable helicase with zinc finger domain OS=Mus musculus OX=10090 GN=Helz PE=1 SV=1;sp|Q6DFV5|HELZ_MOUSE Probable helicase with zinc finger domain OS=Mus musculus OX=10090 GN=Helz PE=1 SV=2;tr|A0A0R4J0Y3|A0A0R4J0Y3_MOUSE Probable he	934	4	9	9	9	7.8	7.8	7.8	182.04	0	167.65	12	18.0424	18.1349	17.9934	17.8534	17.8033	17.9602	18.0495	18.0793	17.8699	18.025	17.878	18.0716	17.9152	17.9815	17.8468	0.486602	0.420729	-0.0850741
A2AAY5	SH3 and PX domain-containing protein 2B	Sh3pxd2b	sp|A2AAY5|SPD2B_MOUSE SH3 and PX domain-containing protein 2B OS=Mus musculus OX=10090 GN=Sh3pxd2b PE=1 SV=1	936	1	5	5	5	5.6	5.6	5.6	101.52	0	15.268	5	15.9833	16.0447	15.8877	15.773	15.8514	15.6965	16.0225	16.0399	15.8852	15.7774	15.8768	15.8306	15.9068	15.8671	15.9845	0.453611	0.446286	-0.0630124
A2AB83;Q99PQ2	E3 ubiquitin-protein ligase TRIM11	Trim11	tr|A2AB83|A2AB83_MOUSE E3 ubiquitin-protein ligase TRIM11 OS=Mus musculus OX=10090 GN=Trim11 PE=1 SV=1;sp|Q99PQ2|TRI11_MOUSE E3 ubiquitin-protein ligase TRIM11 OS=Mus musculus OX=10090 GN=Trim11 PE=1 SV=1	938	2	2	2	2	9.1	9.1	9.1	28.906	0	5.1029	2	14.8418	14.7349	15.1215	15.2714	15.063	14.6797	14.9984	15.1519	15.3263	14.8007	14.9628	14.9728	15.0333	14.9463	15.1093	0.539347	0.381309	-0.12926
A2ABV5;A2BDN7;A2BDP0	Mediator of RNA polymerase II transcription subunit 14	Med14	sp|A2ABV5|MED14_MOUSE Mediator of RNA polymerase II transcription subunit 14 OS=Mus musculus OX=10090 GN=Med14 PE=1 SV=1;tr|A2BDN7|A2BDN7_MOUSE Mediator of RNA polymerase II transcription subunit 14 OS=Mus musculus OX=10090 GN=Med14 PE=1 SV=1;tr|A2BDP0|A2B	939	3	9	9	9	8.3	8.3	8.3	160.96	0	59.949	14	18.0514	17.9434	18.0879	18.3649	18.1263	18.1313	18.2476	18.1497	18.1299	18.1484	18.0077	18.1059	17.6135	17.7031	17.7073	3.33918	0.00865087	-0.501125
A2ABY3;Q922E4	Ethanolamine-phosphate cytidylyltransferase	Pcyt2	tr|A2ABY3|A2ABY3_MOUSE Ethanolamine-phosphate cytidylyltransferase OS=Mus musculus OX=10090 GN=Pcyt2 PE=1 SV=1;sp|Q922E4|PCY2_MOUSE Ethanolamine-phosphate cytidylyltransferase OS=Mus musculus OX=10090 GN=Pcyt2 PE=1 SV=1	940	2	13	13	13	38.9	38.9	38.9	43.446	0	42.412	21	20.5997	20.6143	20.5424	20.5243	20.6241	20.6854	20.4657	20.5357	20.5543	20.4781	20.6296	20.5473	20.8071	20.6721	20.5918	1.1808	0.123866	0.171742
A2ACC6;E9Q0J2;F8WHN4;Q8BQZ4;A2ACC7	Ral GTPase-activating protein subunit beta	Ralgapb	tr|A2ACC6|A2ACC6_MOUSE Ral GTPase-activating protein subunit beta OS=Mus musculus OX=10090 GN=Ralgapb PE=1 SV=1;tr|E9Q0J2|E9Q0J2_MOUSE Ral GTPase-activating protein subunit beta OS=Mus musculus OX=10090 GN=Ralgapb PE=1 SV=1;tr|F8WHN4|F8WHN4_MOUSE Ral GTPas	941	5	8	8	8	6.7	6.7	6.7	166.57	0	50.899	11	18.2699	18.393	18.3818	18.5173	18.3675	18.4999	18.4195	18.4636	18.4193	18.4663	18.152	18.3525	18.3002	18.4349	18.2249	0.838604	0.223238	-0.114145
A2ACG7;Q9DBG6	Dolichyl-diphosphooligosaccharide--protein glycosyltransferase subunit 2	Rpn2	tr|A2ACG7|A2ACG7_MOUSE Dolichyl-diphosphooligosaccharide--protein glycosyltransferase subunit 2 OS=Mus musculus OX=10090 GN=Rpn2 PE=1 SV=1;sp|Q9DBG6|RPN2_MOUSE Dolichyl-diphosphooligosaccharide--protein glycosyltransferase subunit 2 OS=Mus musculus OX=1009	942	2	13	13	13	28.6	28.6	28.6	67.501	0	323.31	35	21.5466	21.4978	21.4848	21.4434	21.5802	21.4744	21.5769	21.3928	21.5554	21.3251	21.3529	21.2913	20.955	20.925	21.0431	2.84567	0.0128767	-0.534005
A2ACJ2	Fanconi anemia-associated protein of 100 kDa	Faap100	sp|A2ACJ2|FP100_MOUSE Fanconi anemia core complex-associated protein 100 OS=Mus musculus OX=10090 GN=Faap100 PE=2 SV=1	943	1	3	3	3	4.3	4.3	4.3	94.28	0	34.732	3	16.4791	16.4946	16.3944	16.3128	16.3965	16.4099	16.5307	16.568	16.5168	16.4769	16.5032	16.4728	16.5134	16.6586	16.4952	0.116317	0.815201	0.0172532
A2ACM0;Q8K4Q0;E9PXZ5;F7BQS0	Regulatory-associated protein of mTOR	Rptor	tr|A2ACM0|A2ACM0_MOUSE Regulatory-associated protein of mTOR OS=Mus musculus OX=10090 GN=Rptor PE=1 SV=1;sp|Q8K4Q0|RPTOR_MOUSE Regulatory-associated protein of mTOR OS=Mus musculus OX=10090 GN=Rptor PE=1 SV=1;tr|E9PXZ5|E9PXZ5_MOUSE Regulatory-associated pr	944	4	4	4	4	3.6	3.6	3.6	149.5	0	7.9749	5	16.0906	16.0513	16.1995	16.416	16.2096	16.3709	16.4675	16.163	16.2229	16.2982	16.0907	16.2224	15.4775	15.6875	15.7589	2.1606	0.0285331	-0.643156
A2ACV6;E1U8D0	Protein SOGA1;N-terminal form;C-terminal 80 kDa form	Soga1	tr|A2ACV6|A2ACV6_MOUSE Protein SOGA1 OS=Mus musculus OX=10090 GN=Soga1 PE=1 SV=1;sp|E1U8D0|SOGA1_MOUSE Protein SOGA1 OS=Mus musculus OX=10090 GN=Soga1 PE=1 SV=3	946	2	2	2	2	1.3	1.3	1.3	183.14	0	4.9084	2	13.0506	13.6386	13.387	13.1258	13.0665	13.3015	13.6833	13.0565	13.2466	13.3351	13.4525	13.3426	13.2229	13.2579	13.3383	0.106591	0.827684	-0.0557384
Q3UR39;A2AD03;Q9QXG2	Rab proteins geranylgeranyltransferase component A 1	Chm	tr|Q3UR39|Q3UR39_MOUSE Rab proteins geranylgeranyltransferase component A OS=Mus musculus OX=10090 GN=Chm PE=1 SV=1;tr|A2AD03|A2AD03_MOUSE Rab proteins geranylgeranyltransferase component A OS=Mus musculus OX=10090 GN=Chm PE=1 SV=1;sp|Q9QXG2|RAE1_MOUSE Rab	947	3	7	7	6	13.8	13.8	12.7	69.14	0	119.8	10	19.428	19.4136	19.027	18.9761	18.9777	18.9725	19.1949	19.361	19.142	19.159	19.2519	19.2009	19.1295	19.215	19.1631	0.37725	0.509281	-0.063385
A2AD84;Q99JT2;D3Z359;Q9Z2W1	Serine/threonine-protein kinase 26	Stk26	tr|A2AD84|A2AD84_MOUSE Serine/threonine-protein kinase 26 OS=Mus musculus OX=10090 GN=Stk26 PE=1 SV=1;sp|Q99JT2|STK26_MOUSE Serine/threonine-protein kinase 26 OS=Mus musculus OX=10090 GN=Stk26 PE=1 SV=1	948	4	11	11	7	33.4	33.4	24.5	43.952	0	323.31	23	20.1175	20.0759	20.0862	20.1589	20.0927	20.2292	20.059	20.1613	20.1372	20.0291	19.9875	20.118	19.8995	19.9806	19.9284	2.03147	0.0342148	-0.183012
A2ADA5	tRNA pseudouridine synthase-like 1	Pusl1	sp|A2ADA5|PUSL1_MOUSE tRNA pseudouridine synthase-like 1 OS=Mus musculus OX=10090 GN=Pusl1 PE=1 SV=1	949	1	3	3	3	13.7	13.7	13.7	31.992	0	30.554	4	16.7487	16.8778	16.7258	16.8313	16.7631	16.7911	16.8252	16.9323	16.7417	16.8079	16.7108	16.6826	16.4258	16.4505	16.2528	2.27162	0.0249843	-0.45669
A2ADB1;A2ADB0;Q62504	Msx2-interacting protein	Spen	tr|A2ADB1|A2ADB1_MOUSE Msx2-interacting protein OS=Mus musculus OX=10090 GN=Spen PE=1 SV=1;tr|A2ADB0|A2ADB0_MOUSE Msx2-interacting protein OS=Mus musculus OX=10090 GN=Spen PE=1 SV=1;sp|Q62504|MINT_MOUSE Msx2-interacting protein OS=Mus musculus OX=10090 GN=	950	3	7	7	7	2.4	2.4	2.4	395.98	0	286.31	9	19.3661	19.5086	19.4029	20.0672	19.789	19.534	19.6681	19.6558	19.7234	19.8424	19.771	19.5962	19.6088	20.1783	19.9692	0.635667	0.320778	0.236331
A2ADE0;Z4YJW6;Q80TQ5	Pleckstrin homology domain-containing family M member 2	Plekhm2	tr|A2ADE0|A2ADE0_MOUSE Pleckstrin homology domain-containing family M member 2 OS=Mus musculus OX=10090 GN=Plekhm2 PE=1 SV=1;tr|Z4YJW6|Z4YJW6_MOUSE Pleckstrin homology domain-containing family M member 2 OS=Mus musculus OX=10090 GN=Plekhm2 PE=1 SV=1;sp|Q80	951	3	4	4	4	3.9	3.9	3.9	112.15	0	33.332	5	16.6902	16.6093	16.5159	16.3724	16.4362	16.6473	16.6579	16.4463	16.3779	16.4729	16.4389	16.5387	16.4291	16.357	16.2902	0.656016	0.309131	-0.1353
F6TBV1;F6WHL0;A2ADH1;Q9CQY5	Magnesium transporter protein 1	Magt1	tr|F6TBV1|F6TBV1_MOUSE Magnesium transporter protein 1 OS=Mus musculus OX=10090 GN=Magt1 PE=1 SV=1;tr|F6WHL0|F6WHL0_MOUSE Magnesium transporter protein 1 OS=Mus musculus OX=10090 GN=Magt1 PE=1 SV=1;tr|A2ADH1|A2ADH1_MOUSE Magnesium transporter protein 1 OS=	952	4	5	5	5	15.7	15.7	15.7	35.154	0	79.523	7	18.0573	18.033	18.183	17.901	18.18	18.2787	18.2563	18.1178	18.1074	18.2532	17.8262	18.213	18.224	18.0842	17.9801	0.307259	0.579864	-0.0643921
A2ADR8;Q8R3G1	Nuclear inhibitor of protein phosphatase 1	Ppp1r8	tr|A2ADR8|A2ADR8_MOUSE Nuclear inhibitor of protein phosphatase 1 OS=Mus musculus OX=10090 GN=Ppp1r8 PE=1 SV=1;sp|Q8R3G1|PP1R8_MOUSE Nuclear inhibitor of protein phosphatase 1 OS=Mus musculus OX=10090 GN=Ppp1r8 PE=1 SV=1	953	2	6	6	6	20.9	20.9	20.9	38.399	0	248.4	13	18.902	18.8021	18.7431	18.6906	18.7654	18.6443	18.7408	18.843	18.7748	18.8406	18.8277	18.7118	18.9271	18.9523	18.9623	2.14498	0.0291799	0.161071
A2ADY9;Q9DAF3	Protein DDI1 homolog 2	Ddi2	sp|A2ADY9|DDI2_MOUSE Protein DDI1 homolog 2 OS=Mus musculus OX=10090 GN=Ddi2 PE=1 SV=1	954	2	7	7	7	25.8	25.8	25.8	44.59	0	21.966	13	17.0817	17.2279	17.0236	17.0871	17.0725	17.2404	16.882	16.991	17.0327	17.0771	17.019	17.1775	17.1605	17.3069	17.1133	1.42323	0.0834371	0.225008
A2AE27;Q9DBT5	AMP deaminase 2	Ampd2	tr|A2AE27|A2AE27_MOUSE AMP deaminase OS=Mus musculus OX=10090 GN=Ampd2 PE=1 SV=1;sp|Q9DBT5|AMPD2_MOUSE AMP deaminase 2 OS=Mus musculus OX=10090 GN=Ampd2 PE=1 SV=1	955	2	11	11	10	16.4	16.4	15.3	94.695	0	91.351	21	19.382	19.6582	19.4965	19.7328	19.7211	19.656	19.4916	19.5786	19.7864	19.6826	19.6371	19.4901	19.8244	19.8285	19.6956	0.77298	0.250858	0.163977
A2AE94;Q99N80	Synaptotagmin-like protein 1	Sytl1	tr|A2AE94|A2AE94_MOUSE Synaptotagmin-like protein 1 OS=Mus musculus OX=10090 GN=Sytl1 PE=1 SV=1;sp|Q99N80|SYTL1_MOUSE Synaptotagmin-like protein 1 OS=Mus musculus OX=10090 GN=Sytl1 PE=1 SV=2	956	2	2	2	2	4.9	4.9	4.9	62.5	0	155.93	2	15.8083	15.7327	15.9507	15.7771	15.6785	15.5064	15.7823	15.7898	15.7584	15.7424	15.7369	15.6853	15.8103	15.5092	15.5565	0.739797	0.266246	-0.151546
A2AE98;Q80ZK9	WD and tetratricopeptide repeats protein 1	Wdtc1	tr|A2AE98|A2AE98_MOUSE WD and tetratricopeptide repeats protein 1 OS=Mus musculus OX=10090 GN=Wdtc1 PE=1 SV=1;sp|Q80ZK9|WDTC1_MOUSE WD and tetratricopeptide repeats protein 1 OS=Mus musculus OX=10090 GN=Wdtc1 PE=1 SV=1	957	2	2	2	2	3.4	3.4	3.4	68.997	0.00032098	3.0457	2	16.3624	16.3758	16.3574	16.3327	16.1796	16.2919	16.4062	16.3919	16.2758	16.3274	16.008	16.3306	15.9589	15.9713	15.8588	2.84847	0.0128767	-0.428292
A2AEG2;Q80Z25	Oral-facial-digital syndrome 1 protein homolog	Ofd1	tr|A2AEG2|A2AEG2_MOUSE Oral-facial-digital syndrome 1 gene homolog (Human) OS=Mus musculus OX=10090 GN=Ofd1 PE=1 SV=1;sp|Q80Z25|OFD1_MOUSE Oral-facial-digital syndrome 1 protein homolog OS=Mus musculus OX=10090 GN=Ofd1 PE=1 SV=1	958	2	7	7	7	7	7	7	117.63	0	18.934	7	15.0337	15.0329	15.1609	15.1752	15.2	15.1582	14.8591	15.0852	15.0122	15.2794	15.2588	15.1735	15.5494	15.2817	15.39	1.83436	0.045008	0.421515
A2AEK1;Q8BIQ5;A2AEJ8;F6ZKC7	Cleavage stimulation factor subunit 2	Cstf2	tr|A2AEK1|A2AEK1_MOUSE AlphaCstF-64 variant 4 OS=Mus musculus OX=10090 GN=Cstf2 PE=1 SV=1;sp|Q8BIQ5|CSTF2_MOUSE Cleavage stimulation factor subunit 2 OS=Mus musculus OX=10090 GN=Cstf2 PE=1 SV=2	959	4	5	5	3	12.5	12.5	6.1	58.571	0	18.342	7	15.9981	15.7113	15.9694	16.3	15.977	15.778	16.1198	15.8995	16.0417	16.309	16.1738	16.2862	16.5542	16.6199	16.6322	2.9684	0.0114063	0.581786
A2AEM2;Q99LI2	Chloride channel CLIC-like protein 1	Clcc1	tr|A2AEM2|A2AEM2_MOUSE Chloride channel CLIC-like 1, isoform CRA_a OS=Mus musculus OX=10090 GN=Clcc1 PE=1 SV=1;sp|Q99LI2|CLCC1_MOUSE Chloride channel CLIC-like protein 1 OS=Mus musculus OX=10090 GN=Clcc1 PE=1 SV=1	960	2	4	4	4	5.7	5.7	5.7	61.239	0	5.8873	5	18.3645	18.2786	18.3105	18.2592	18.3839	18.3462	18.3212	18.3618	18.3185	18.3025	18.1862	18.0969	18.3548	18.2628	18.2984	0.399015	0.490284	-0.0285161
Q91VJ5;A2AER8;A2AER9	Polyglutamine-binding protein 1	Pqbp1	sp|Q91VJ5|PQBP1_MOUSE Polyglutamine-binding protein 1 OS=Mus musculus OX=10090 GN=Pqbp1 PE=1 SV=1;tr|A2AER8|A2AER8_MOUSE Polyglutamine-binding protein 1 (Fragment) OS=Mus musculus OX=10090 GN=Pqbp1 PE=1 SV=1	961	3	3	3	3	17.5	17.5	17.5	30.597	0	89.648	7	16.293	16.508	16.0667	16.3752	16.2683	16.3063	16.1814	16.2156	16.1728	16.2483	16.2729	16.1209	16.4524	16.5561	16.6337	2.56424	0.0169818	0.357495
A2AF47;A2AF67;A2AF65;A0A1D5RLE0;E9QMR2;A0A1D5RMM1;F8VPN7;Q8BIK4	Dedicator of cytokinesis protein 11	Dock11	sp|A2AF47|DOC11_MOUSE Dedicator of cytokinesis protein 11 OS=Mus musculus OX=10090 GN=Dock11 PE=1 SV=1;tr|A2AF67|A2AF67_MOUSE Dedicator of cytokinesis protein 11 OS=Mus musculus OX=10090 GN=Dock11 PE=1 SV=1	962	8	29	29	29	16.5	16.5	16.5	237.77	0	323.31	41	19.6079	19.557	19.618	19.5679	19.6227	19.6316	19.6867	19.5621	19.6392	19.5297	19.3441	19.5027	19.192	19.0259	19.2341	2.54879	0.0172238	-0.478702
A2AFF6;O35638;A0A1B0GXA7;D6RHQ7	Cohesin subunit SA-2	Stag2	tr|A2AFF6|A2AFF6_MOUSE Cohesin subunit SA-2 OS=Mus musculus OX=10090 GN=Stag2 PE=1 SV=1;sp|O35638|STAG2_MOUSE Cohesin subunit SA-2 OS=Mus musculus OX=10090 GN=Stag2 PE=1 SV=3	963	4	16	16	12	13.6	13.6	10.6	145.7	0	51.952	23	20.9357	20.8156	20.802	20.8438	20.9077	20.8394	20.9367	20.9065	20.8539	20.8182	20.7107	20.755	20.7004	20.6494	20.6382	2.80681	0.0133372	-0.236353
A2AFG7;A2AFG8;Q6PGJ3;P11627	Neural cell adhesion molecule L1	L1cam	tr|A2AFG7|A2AFG7_MOUSE Neural cell adhesion molecule L1 OS=Mus musculus OX=10090 GN=L1cam PE=1 SV=1;tr|A2AFG8|A2AFG8_MOUSE Neural cell adhesion molecule L1 OS=Mus musculus OX=10090 GN=L1cam PE=1 SV=1;tr|Q6PGJ3|Q6PGJ3_MOUSE L1 cell adhesion molecule OS=Mus	964	4	5	5	5	4	4	4	139.82	0	84.646	6	15.2072	14.9588	15.0432	15.0683	14.9387	14.963	15.0049	14.971	15.1466	15.1543	15.2413	15.1238	15.1024	15.0941	15.0989	0.462629	0.439436	0.0576483
A2AFI3;Q9WV02;A2AFI4;S4R1F6	RNA-binding motif protein, X chromosome;RNA-binding motif protein, X chromosome, N-terminally processed	Rbmx	tr|A2AFI3|A2AFI3_MOUSE RNA binding motif protein, X chromosome, isoform CRA_b OS=Mus musculus OX=10090 GN=Rbmx PE=1 SV=1;sp|Q9WV02|RBMX_MOUSE RNA-binding motif protein, X chromosome OS=Mus musculus OX=10090 GN=Rbmx PE=1 SV=1;tr|A2AFI4|A2AFI4_MOUSE RNA-bind	965	4	8	3	3	24.9	8	8	32.705	0	5.4087	5	19.15	19.1184	19.3291	19.3703	19.247	19.3198	19.2436	19.182	19.2366	19.2725	19.4359	19.228	19.4617	19.461	19.4803	3.56645	0.00759219	0.246962
A2AFP5;Q9R0M6;Q8BHH2	Ras-related protein Rab-9A	Rab9;Rab9a	tr|A2AFP5|A2AFP5_MOUSE RAB9, member RAS oncogene family (Fragment) OS=Mus musculus OX=10090 GN=Rab9 PE=1 SV=1;sp|Q9R0M6|RAB9A_MOUSE Ras-related protein Rab-9A OS=Mus musculus OX=10090 GN=Rab9a PE=1 SV=1	966	3	5	5	5	20.8	20.8	20.8	22.946	0	31.456	10	17.4069	17.4687	17.1749	17.5884	17.3207	17.5721	17.4114	17.523	17.3432	17.5517	17.4766	17.3407	17.0188	17.0638	16.9974	2.69065	0.0148647	-0.399216
A2AFQ0;Q7TMY8;F6XP90;F6UYC1	E3 ubiquitin-protein ligase HUWE1	Huwe1	tr|A2AFQ0|A2AFQ0_MOUSE E3 ubiquitin-protein ligase HUWE1 OS=Mus musculus OX=10090 GN=Huwe1 PE=1 SV=1;sp|Q7TMY8|HUWE1_MOUSE E3 ubiquitin-protein ligase HUWE1 OS=Mus musculus OX=10090 GN=Huwe1 PE=1 SV=5	967	4	34	34	34	8.1	8.1	8.1	482.69	0	323.31	49	21.0432	20.9878	20.9682	20.9846	21.0101	20.8914	21.0164	21.0175	20.9915	21.0124	20.9739	20.981	20.8802	20.8892	20.9061	3.29309	0.00865087	-0.116648
A2AFQ2;Q99N15;O08756	3-hydroxyacyl-CoA dehydrogenase type-2	Hsd17b10	tr|A2AFQ2|A2AFQ2_MOUSE 3-hydroxyacyl-CoA dehydrogenase type-2 OS=Mus musculus OX=10090 GN=Hsd17b10 PE=1 SV=1;tr|Q99N15|Q99N15_MOUSE 17beta-hydroxysteroid dehydrogenase type 10/short chain L-3-hydroxyacyl-CoA dehydrogenase OS=Mus musculus OX=10090 GN=Hsd17b	968	3	11	11	11	57.2	57.2	57.2	28.374	0	323.31	28	19.3467	19.4041	19.4316	19.2782	19.3806	19.5059	19.4796	19.4331	19.4715	19.4013	19.2203	19.399	19.2621	19.4363	19.4303	0.654336	0.310041	-0.0851453
A2AG68;Q64430	Copper-transporting ATPase 1	Atp7a	tr|A2AG68|A2AG68_MOUSE Copper-transporting ATPase 1 OS=Mus musculus OX=10090 GN=Atp7a PE=1 SV=1;sp|Q64430|ATP7A_MOUSE Copper-transporting ATPase 1 OS=Mus musculus OX=10090 GN=Atp7a PE=1 SV=3	971	2	5	5	5	3.2	3.2	3.2	162.03	0	9.5436	8	17.7747	17.6861	17.5708	17.589	17.7247	17.6183	17.5759	17.7612	17.8567	17.672	17.7327	17.5791	17.806	17.6609	17.5807	0.174817	0.735547	-0.0486774
P34902;A2AGH5;B0QZX1	Cytokine receptor common subunit gamma	Il2rg;Gm20489	sp|P34902|IL2RG_MOUSE Cytokine receptor common subunit gamma OS=Mus musculus OX=10090 GN=Il2rg PE=1 SV=1;tr|A2AGH5|A2AGH5_MOUSE Predicted gene 20489 OS=Mus musculus OX=10090 GN=Gm20489 PE=4 SV=1;tr|B0QZX1|B0QZX1_MOUSE Cytokine receptor common subunit gamma	972	3	4	4	4	13	13	13	42.241	0	9.5735	5	14.9991	15.0258	14.7432	14.9948	14.9862	15.0156	14.8718	14.995	14.9829	14.9961	15.0481	14.925	15.0396	15.2121	15.1089	1.25682	0.109735	0.170341
A2AGH8;A2AGH9;A2AGH6	Mediator of RNA polymerase II transcription subunit 12	Med12	tr|A2AGH8|A2AGH8_MOUSE Mediator of RNA polymerase II transcription subunit 12 OS=Mus musculus OX=10090 GN=Med12 PE=1 SV=1;tr|A2AGH9|A2AGH9_MOUSE Mediator of RNA polymerase II transcription subunit 12 OS=Mus musculus OX=10090 GN=Med12 PE=1 SV=1;sp|A2AGH6|ME	973	3	12	12	12	7.1	7.1	7.1	240.87	0	176.35	17	18.4542	18.5203	18.5871	18.6963	18.6324	18.8023	18.5335	18.6954	18.6295	18.6145	18.4356	18.6332	18.2649	18.3373	18.2453	2.4528	0.0194865	-0.336954
A2AGR6;Q99J79	DNA damage-binding protein 2	Ddb2	tr|A2AGR6|A2AGR6_MOUSE DNA damage-binding protein 2 OS=Mus musculus OX=10090 GN=Ddb2 PE=1 SV=1;sp|Q99J79|DDB2_MOUSE DNA damage-binding protein 2 OS=Mus musculus OX=10090 GN=Ddb2 PE=1 SV=1	974	2	2	2	2	10.1	10.1	10.1	33.408	0	4.9378	3	16.1986	16.0887	16.2113	15.9904	15.9804	16.0199	16.2352	16.1112	15.9483	16.0272	16.0603	16.1558	15.9457	15.8545	15.9977	0.824791	0.22886	-0.165565
A2AH22	Activating molecule in BECN1-regulated autophagy protein 1	Ambra1	sp|A2AH22|AMRA1_MOUSE Activating molecule in BECN1-regulated autophagy protein 1 OS=Mus musculus OX=10090 GN=Ambra1 PE=1 SV=1	976	1	2	2	2	1.3	1.3	1.3	142.88	0	4.3378	2	14.0551	14.196	14.2572	13.9724	13.9488	14.1087	13.6648	14.2835	13.9665	14.0794	13.7449	13.9805	14.2059	14.0174	13.8042	0.0612156	0.898355	0.0375786
A2AH25;Q5FWK3	Rho GTPase-activating protein 1	Arhgap1	tr|A2AH25|A2AH25_MOUSE Rho GTPase-activating protein 1 OS=Mus musculus OX=10090 GN=Arhgap1 PE=1 SV=1;sp|Q5FWK3|RHG01_MOUSE Rho GTPase-activating protein 1 OS=Mus musculus OX=10090 GN=Arhgap1 PE=1 SV=1	977	2	9	9	9	23	23	23	54.437	0	105.02	13	20.7895	20.7636	20.5637	20.3672	20.6161	20.6136	20.6478	20.7191	20.5219	20.559	20.4474	20.6546	20.2256	20.2067	20.2101	2.69825	0.0147777	-0.415457
G3UZ34;A2AH85;O08810;G3UXK8;G3UZ25	116 kDa U5 small nuclear ribonucleoprotein component	Eftud2	tr|G3UZ34|G3UZ34_MOUSE 116 kDa U5 small nuclear ribonucleoprotein component OS=Mus musculus OX=10090 GN=Eftud2 PE=1 SV=1;tr|A2AH85|A2AH85_MOUSE 116 kDa U5 small nuclear ribonucleoprotein component OS=Mus musculus OX=10090 GN=Eftud2 PE=1 SV=1;sp|O08810|U5S1	978	5	27	27	27	37.1	37.1	37.1	108.34	0	323.31	66	22.0543	22.0708	21.9501	21.7056	21.8354	21.9124	21.8217	21.9868	21.8468	21.9895	21.9447	21.9845	21.9055	21.9059	21.6974	0.220396	0.678692	-0.0488288
A2AHJ4;G3UXF9;G3UZT0	Bromodomain and WD repeat-containing protein 3	Brwd3	sp|A2AHJ4|BRWD3_MOUSE Bromodomain and WD repeat-containing protein 3 OS=Mus musculus OX=10090 GN=Brwd3 PE=1 SV=1	979	3	6	6	5	4	4	3	202.94	0	13.402	5	16.3638	16.345	16.2668	16.1875	16.2565	16.2651	16.2184	16.2573	16.3378	16.3243	16.4022	16.2942	16.423	16.3764	16.3852	1.50782	0.0728114	0.123702
A2AHK0;A2AHJ7;Q80UP3;D6RIP2;S4R215;S4R2G0;D3Z519;D3Z2W1;D3YWQ0	Diacylglycerol kinase;Diacylglycerol kinase zeta	Dgkz	tr|A2AHK0|A2AHK0_MOUSE Diacylglycerol kinase OS=Mus musculus OX=10090 GN=Dgkz PE=1 SV=1;tr|A2AHJ7|A2AHJ7_MOUSE Diacylglycerol kinase OS=Mus musculus OX=10090 GN=Dgkz PE=1 SV=1;sp|Q80UP3|DGKZ_MOUSE Diacylglycerol kinase zeta OS=Mus musculus OX=10090 GN=Dgkz	980	9	6	6	6	6.4	6.4	6.4	125.13	0	88.312	8	18.0159	17.8381	17.9874	17.9984	17.9288	18.0382	17.8459	17.909	17.9738	17.9683	17.8175	17.9312	17.7699	17.8318	17.7844	1.29435	0.103437	-0.114237
A2AHQ7;Q8BWJ3;Q6PE66;A2AHQ8	Phosphorylase b kinase regulatory subunit alpha, liver isoform	Phka2	tr|A2AHQ7|A2AHQ7_MOUSE Phosphorylase b kinase regulatory subunit OS=Mus musculus OX=10090 GN=Phka2 PE=1 SV=1;sp|Q8BWJ3|KPB2_MOUSE Phosphorylase b kinase regulatory subunit alpha, liver isoform OS=Mus musculus OX=10090 GN=Phka2 PE=1 SV=1;tr|Q6PE66|Q6PE66_MO	981	4	6	6	6	7.1	7.1	7.1	133.81	0	151.67	8	17.3294	17.3079	17.127	17.1671	17.148	17.2322	17.2098	17.2481	17.1591	17.1137	17.2189	17.1988	17.0323	17.075	16.9807	2.03084	0.0342148	-0.176336
A2AHX8;A2AHX9;Q9QWX2;Q64373;A2AHX7	Bcl-2-like protein 1	Bcl2l1	tr|A2AHX8|A2AHX8_MOUSE Bcl-2-like protein 1 (Fragment) OS=Mus musculus OX=10090 GN=Bcl2l1 PE=1 SV=1;tr|A2AHX9|A2AHX9_MOUSE Bcl-2-like protein 1 (Fragment) OS=Mus musculus OX=10090 GN=Bcl2l1 PE=1 SV=1;tr|Q9QWX2|Q9QWX2_MOUSE Bcl-2-like protein 1 (Fragment) O	982	5	4	4	4	45.8	45.8	45.8	10.51	0	19.983	6	17.8392	17.866	17.9029	17.7213	18.0127	17.893	17.7978	17.9485	17.9673	17.8225	17.9019	17.7223	18.1453	17.9137	17.8141	0.181039	0.727148	0.0531864
A2AI05;A0A2I3BQN1;E0CX27;E0CYR1;E0CXI9;F6XCS1	NADPH-dependent diflavin oxidoreductase 1	Ndor1	sp|A2AI05|NDOR1_MOUSE NADPH-dependent diflavin oxidoreductase 1 OS=Mus musculus OX=10090 GN=Ndor1 PE=2 SV=1;tr|A0A2I3BQN1|A0A2I3BQN1_MOUSE NADPH-dependent diflavin oxidoreductase 1 OS=Mus musculus OX=10090 GN=Ndor1 PE=1 SV=1	983	6	4	4	4	10.7	10.7	10.7	67.182	0	128.11	8	16.7079	16.7724	16.5805	16.6949	16.7776	16.75	16.5972	16.6308	16.7218	16.6846	16.6247	16.6165	16.6496	16.8373	16.7165	0.566173	0.363205	0.0845407
A2AI52;Q80U87	Ubiquitin carboxyl-terminal hydrolase;Ubiquitin carboxyl-terminal hydrolase 8	Usp8	tr|A2AI52|A2AI52_MOUSE Ubiquitin carboxyl-terminal hydrolase 8 OS=Mus musculus OX=10090 GN=Usp8 PE=1 SV=1;sp|Q80U87|UBP8_MOUSE Ubiquitin carboxyl-terminal hydrolase 8 OS=Mus musculus OX=10090 GN=Usp8 PE=1 SV=2	984	2	16	16	16	14.6	14.6	14.6	123.89	0	146.81	21	19.8332	19.8116	19.9193	19.6951	19.7107	19.6801	19.8021	19.6836	19.7561	19.7919	19.7425	19.6695	19.8843	19.9287	19.9167	1.93258	0.0391561	0.162607
A2AI57;Q923J1	Transient receptor potential cation channel subfamily M member 7	Trpm7	tr|A2AI57|A2AI57_MOUSE Transient receptor potential cation channel subfamily M member 7 OS=Mus musculus OX=10090 GN=Trpm7 PE=1 SV=1;sp|Q923J1|TRPM7_MOUSE Transient receptor potential cation channel subfamily M member 7 OS=Mus musculus OX=10090 GN=Trpm7 PE=	985	2	2	2	2	1.2	1.2	1.2	212.33	0	17.135	2	11.7343	11.3229	11.8108	12.3935	11.5631	11.7595	12.3999	12.185	11.8231	11.8427	11.0937	11.9568	11.1896	11.9452	12.2682	0.391295	0.497455	-0.335016
A2AIS9;Q99KN1;D6RDR8;F7ANZ2	Arrestin domain-containing protein 1	Arrdc1	tr|A2AIS9|A2AIS9_MOUSE Arrestin domain-containing protein 1 (Fragment) OS=Mus musculus OX=10090 GN=Arrdc1 PE=1 SV=1;sp|Q99KN1|ARRD1_MOUSE Arrestin domain-containing protein 1 OS=Mus musculus OX=10090 GN=Arrdc1 PE=1 SV=2	988	4	6	6	6	33.2	33.2	33.2	23.324	0	21.086	7	17.2272	17.257	17.1643	17.0188	17.0236	17.0695	17.2334	17.1139	17.0351	17.1129	16.9724	17.0406	17.1139	17.0613	17.1283	0.161637	0.75254	-0.0262934
E9PZY8;A2AIV2	Protein virilizer homolog	1110037F02Rik;Kiaa1429	tr|E9PZY8|E9PZY8_MOUSE Protein virilizer homolog OS=Mus musculus OX=10090 GN=Virma PE=1 SV=1;sp|A2AIV2|VIR_MOUSE Protein virilizer homolog OS=Mus musculus OX=10090 GN=Virma PE=1 SV=1	989	2	9	9	9	5.7	5.7	5.7	207.17	0	34.853	11	17.93	17.7842	17.8031	17.7368	17.5926	17.6316	17.7087	17.8013	17.6012	17.7073	17.8348	17.861	17.9234	17.6958	17.6264	0.1573	0.758078	0.0448017
A2AIV6;Q8BP86	snRNA-activating protein complex subunit 4	Snapc4	tr|A2AIV6|A2AIV6_MOUSE snRNA-activating protein complex subunit 4 OS=Mus musculus OX=10090 GN=Snapc4 PE=1 SV=1;sp|Q8BP86|SNPC4_MOUSE snRNA-activating protein complex subunit 4 OS=Mus musculus OX=10090 GN=Snapc4 PE=1 SV=2	990	2	2	2	2	1.6	1.6	1.6	147.55	0	7.8842	2	11.8097	11.9349	12.1443	11.6073	11.7811	11.8124	11.1428	12.1113	12.0608	11.9022	11.8772	12.0393	11.7345	12.1725	11.2702	0.0380966	0.936695	-0.0458727
A2AIV8	Caspase recruitment domain-containing protein 9	Card9	sp|A2AIV8|CARD9_MOUSE Caspase recruitment domain-containing protein 9 OS=Mus musculus OX=10090 GN=Card9 PE=1 SV=1	991	1	11	11	11	25.6	25.6	25.6	62.461	0	80.289	19	19.2967	19.2325	19.3983	19.4731	19.2691	19.1598	19.3312	19.3291	19.3231	19.3943	19.4386	19.4919	19.2891	19.3919	19.5183	0.469731	0.433944	0.0719401
A2AIW3;A2AIW0	Serologically defined colon cancer antigen 3 homolog	Sdccag3	tr|A2AIW3|A2AIW3_MOUSE Endosome-associated-trafficking regulator 1 OS=Mus musculus OX=10090 GN=Entr1 PE=1 SV=1;sp|A2AIW0|ENTR1_MOUSE Endosome-associated-trafficking regulator 1 OS=Mus musculus OX=10090 GN=Entr1 PE=1 SV=1	992	2	4	4	4	13.7	13.7	13.7	45.726	0	52.617	4	14.6362	15.1902	15.2815	15.1725	15.0113	14.9687	14.7636	15.0526	14.8975	14.9774	15.3516	15.2579	15.3367	15.1414	15.2024	1.47246	0.0769801	0.322273
A2AJ15;A2AJ14	Endoplasmic reticulum mannosyl-oligosaccharide 1,2-alpha-mannosidase	Man1b1	sp|A2AJ15|MA1B1_MOUSE Endoplasmic reticulum mannosyl-oligosaccharide 1,2-alpha-mannosidase OS=Mus musculus OX=10090 GN=Man1b1 PE=1 SV=1	993	2	6	6	6	10.2	10.2	10.2	75.149	0	13.872	9	18.3659	18.2673	18.5911	18.396	18.5713	18.6407	18.3636	18.3937	18.594	18.4188	18.4974	18.6362	18.4047	18.3113	18.1598	0.71272	0.279594	-0.158513
A2AJ72;Q3TIX6;A2AJ71;A0A0A6YVV5;F7AM43	0	Fubp3	tr|A2AJ72|A2AJ72_MOUSE Far upstream element (FUSE)-binding protein 3 OS=Mus musculus OX=10090 GN=Fubp3 PE=1 SV=1;tr|Q3TIX6|Q3TIX6_MOUSE Far upstream element (FUSE)-binding protein 3 OS=Mus musculus OX=10090 GN=Fubp3 PE=1 SV=1	995	5	6	5	5	11.2	10	10	61.447	0	10.731	8	17.7176	17.9611	17.8033	17.9576	17.7896	17.7587	17.5917	17.7175	17.8447	17.8483	17.6959	17.7193	18.0771	17.9065	17.7523	0.749492	0.261821	0.194017
A2AJ88;B0R010;A0A0A6YWJ6	Patatin-like phospholipase domain-containing protein 7	Pnpla7	sp|A2AJ88|PLPL7_MOUSE Patatin-like phospholipase domain-containing protein 7 OS=Mus musculus OX=10090 GN=Pnpla7 PE=1 SV=1;tr|B0R010|B0R010_MOUSE Patatin-like phospholipase domain-containing protein 7 (Fragment) OS=Mus musculus OX=10090 GN=Pnpla7 PE=1 SV=1;	996	3	2	2	2	2.4	2.4	2.4	150.49	0	142.45	4	14.0884	14.1253	14.1683	14.4631	14.5315	14.5444	14.276	14.5004	14.5607	14.3036	13.8364	14.1595	14.1312	13.907	13.6821	1.58652	0.0653412	-0.538948
A2AJG0;Q80UU2	Ribonuclease P protein subunit p38	Rpp38	tr|A2AJG0|A2AJG0_MOUSE Ribonuclease P protein subunit p38 OS=Mus musculus OX=10090 GN=Rpp38 PE=1 SV=1;sp|Q80UU2|RPP38_MOUSE Ribonuclease P protein subunit p38 OS=Mus musculus OX=10090 GN=Rpp38 PE=1 SV=1	998	2	5	5	5	23.2	23.2	23.2	31.189	0	139.9	11	17.2254	17.2397	17.184	17.2082	17.2365	17.2794	17.2101	17.1896	17.2041	17.2783	17.3303	17.2891	17.3626	17.278	17.2814	1.69861	0.0549012	0.106028
O70311;A2AJH3;F7APP3	Glycylpeptide N-tetradecanoyltransferase 2;Glycylpeptide N-tetradecanoyltransferase	Nmt2	sp|O70311|NMT2_MOUSE Glycylpeptide N-tetradecanoyltransferase 2 OS=Mus musculus OX=10090 GN=Nmt2 PE=1 SV=1;tr|A2AJH3|A2AJH3_MOUSE Glycylpeptide N-tetradecanoyltransferase OS=Mus musculus OX=10090 GN=Nmt2 PE=1 SV=1;tr|F7APP3|F7APP3_MOUSE Glycylpeptide N-tet	999	3	6	4	4	15.5	9.3	9.3	60.484	0	128.65	9	18.5644	18.6903	18.8014	18.7121	18.7559	18.7455	18.7488	18.6375	18.8131	18.6017	18.6744	18.6702	18.6934	18.4566	18.6219	0.75373	0.259809	-0.142497
A2AJI1;A8Y5P4;A2AJI0;F6WF36	MAP7 domain-containing protein 1	Map7d1	tr|A2AJI1|A2AJI1_MOUSE MAP7 domain-containing protein 1 OS=Mus musculus OX=10090 GN=Map7d1 PE=1 SV=1;tr|A8Y5P4|A8Y5P4_MOUSE MAP7 domain-containing protein 1 OS=Mus musculus OX=10090 GN=Map7d1 PE=1 SV=1;sp|A2AJI0|MA7D1_MOUSE MAP7 domain-containing protein 1	1000	4	7	7	7	10.3	10.3	10.3	85.763	0	262.12	10	17.6498	17.666	17.7057	17.8474	17.7999	17.6121	17.5544	17.6094	17.6249	17.5716	17.6523	17.4815	17.5813	17.4334	17.5635	0.61451	0.332921	-0.0701936
A2AJK6;A0A1Y7VIV0	Chromodomain-helicase-DNA-binding protein 7	Chd7	sp|A2AJK6|CHD7_MOUSE Chromodomain-helicase-DNA-binding protein 7 OS=Mus musculus OX=10090 GN=Chd7 PE=1 SV=1	1001	2	6	6	6	2.4	2.4	2.4	334.06	0	81.692	7	14.6082	14.7566	14.7511	14.9506	14.4691	14.5881	14.6791	14.5452	14.4163	14.7673	14.659	15.0528	14.6607	14.7363	14.6253	0.702541	0.28437	0.127259
A2AJL3;F7ANG8;B1AY71;D6RG41;A2AJL4	FGGY carbohydrate kinase domain-containing protein	Fggy	sp|A2AJL3|FGGY_MOUSE FGGY carbohydrate kinase domain-containing protein OS=Mus musculus OX=10090 GN=Fggy PE=1 SV=1;tr|F7ANG8|F7ANG8_MOUSE FGGY carbohydrate kinase domain-containing protein (Fragment) OS=Mus musculus OX=10090 GN=Fggy PE=1 SV=1;tr|B1AY71|B1A	1002	5	2	2	2	4.3	4.3	4.3	60.336	0	5.0409	5	15.3232	15.3374	15.3953	14.8328	15.2014	15.3884	15.2898	15.4111	15.1718	15.5613	15.551	15.5423	15.3741	15.5016	15.178	0.198898	0.704983	0.0603339
A2AJQ3;A2AJQ2;D6RI72;A2AJQ1	Probable C-mannosyltransferase DPY19L4	Dpy19l4	sp|A2AJQ3|D19L4_MOUSE Probable C-mannosyltransferase DPY19L4 OS=Mus musculus OX=10090 GN=Dpy19l4 PE=2 SV=1;tr|A2AJQ2|A2AJQ2_MOUSE Probable C-mannosyltransferase DPY19L4 (Fragment) OS=Mus musculus OX=10090 GN=Dpy19l4 PE=1 SV=1	1004	4	3	3	3	5	5	5	83.603	0	70.928	3	14.2281	13.952	13.9495	13.4881	13.659	13.343	13.8844	13.775	13.8218	13.5694	14.2064	13.9342	13.9562	13.9847	13.972	1.93041	0.039271	0.143882
A2AJT5;A2AJT4	Arginine/serine-rich protein PNISR	Pnisr	tr|A2AJT5|A2AJT5_MOUSE Arginine/serine-rich protein PNISR OS=Mus musculus OX=10090 GN=Pnisr PE=1 SV=1;sp|A2AJT4|PNISR_MOUSE Arginine/serine-rich protein PNISR OS=Mus musculus OX=10090 GN=Pnisr PE=1 SV=1	1005	2	5	5	5	6.4	6.4	6.4	93.194	0	9.3288	7	16.5014	16.2387	16.6091	16.5498	16.7037	16.6591	16.4706	16.4914	17.0132	16.2682	16.6023	16.7596	16.8664	16.3765	16.6981	0.0165147	0.971809	-0.0113678
E9PYJ6;A2AKG8	Focadhesin	Focad	tr|E9PYJ6|E9PYJ6_MOUSE Focadhesin OS=Mus musculus OX=10090 GN=Focad PE=1 SV=1;sp|A2AKG8|FOCAD_MOUSE Focadhesin OS=Mus musculus OX=10090 GN=Focad PE=1 SV=1	1007	2	4	4	4	3.2	3.2	3.2	189.56	0	36.606	5	16.3696	16.448	16.3042	16.4145	16.4454	16.4204	16.3452	16.5616	16.4099	16.3538	16.1731	16.3507	15.7418	15.5165	15.7293	2.87461	0.012506	-0.776402
A2AKH7;Q8JZX5;Q9D1G5	Leucine-rich repeat-containing protein 57	Lrrc57	tr|A2AKH7|A2AKH7_MOUSE Leucine-rich repeat-containing protein 57 (Fragment) OS=Mus musculus OX=10090 GN=Lrrc57 PE=1 SV=8;tr|Q8JZX5|Q8JZX5_MOUSE Leucine rich repeat containing 57 OS=Mus musculus OX=10090 GN=Lrrc57 PE=1 SV=1;sp|Q9D1G5|LRC57_MOUSE Leucine-ric	1008	3	5	5	4	22.9	22.9	19.7	24.132	0	51.288	5	17.4052	17.3266	17.4416	17.1541	17.412	17.0746	17.329	17.4092	17.3138	17.1833	17.4063	17.222	17.3236	17.2668	17.5156	0.0783699	0.872028	0.0179882
A2AKI5;P43406;F6W6Q6;F6RWM8	Integrin alpha-V;Integrin alpha-V heavy chain;Integrin alpha-V light chain	Itgav	tr|A2AKI5|A2AKI5_MOUSE Integrin alpha-V OS=Mus musculus OX=10090 GN=Itgav PE=1 SV=1;sp|P43406|ITAV_MOUSE Integrin alpha-V OS=Mus musculus OX=10090 GN=Itgav PE=1 SV=2	1009	4	14	14	14	16.5	16.5	16.5	111.51	0	323.31	22	20.7671	20.7911	20.9184	20.9798	20.8941	20.9284	20.8116	20.7312	20.9627	20.8422	20.9728	20.8793	21.1124	21.0068	21.007	1.27004	0.107379	0.206863
Q8C2Q8;A2AKU9;Q91VR2;A2AKV1;A2AKV2;A2AKV3;A2AKV0	ATP synthase subunit gamma;ATP synthase subunit gamma, mitochondrial	Atp5c1	tr|Q8C2Q8|Q8C2Q8_MOUSE ATP synthase subunit gamma OS=Mus musculus OX=10090 GN=Atp5c1 PE=1 SV=1;tr|A2AKU9|A2AKU9_MOUSE ATP synthase subunit gamma OS=Mus musculus OX=10090 GN=Atp5c1 PE=1 SV=1;sp|Q91VR2|ATPG_MOUSE ATP synthase subunit gamma, mitochondrial OS=	1010	7	5	5	5	19	19	19	30.255	0	14.875	10	20.3795	20.3682	20.6698	20.4766	20.6261	20.5829	20.4987	20.5058	20.5178	20.5934	20.5789	20.5528	20.594	20.4566	20.4817	0.0266007	0.956442	0.00338109
A2AL12;Q8BG05;V9GX38;A2AL13	Heterogeneous nuclear ribonucleoprotein A3	Hnrnpa3	tr|A2AL12|A2AL12_MOUSE Heterogeneous nuclear ribonucleoprotein A3 OS=Mus musculus OX=10090 GN=Hnrnpa3 PE=1 SV=1;sp|Q8BG05|ROA3_MOUSE Heterogeneous nuclear ribonucleoprotein A3 OS=Mus musculus OX=10090 GN=Hnrnpa3 PE=1 SV=1	1012	4	11	11	11	32.1	32.1	32.1	34.476	0	323.31	36	22.7874	22.9798	22.6826	22.3966	22.5986	22.5879	22.5593	22.8686	22.5501	22.5269	22.898	22.4691	22.9181	22.8476	22.7682	0.751596	0.260824	0.185323
R4GML3;A2AL36;E9Q9E7;R4GML4;F6QP53;A2AS42;A0A0J9YTY9;A0A0G2JE96;A0A0G2JFA2	Centriolin	Cntrl	tr|R4GML3|R4GML3_MOUSE Centriolin OS=Mus musculus OX=10090 GN=Cntrl PE=1 SV=2;sp|A2AL36|CNTRL_MOUSE Centriolin OS=Mus musculus OX=10090 GN=Cntrl PE=1 SV=2;tr|E9Q9E7|E9Q9E7_MOUSE Centriolin OS=Mus musculus OX=10090 GN=Cntrl PE=1 SV=2	1014	9	51	51	51	24.4	24.4	24.4	268.75	0	323.31	85	20.5352	20.5569	20.6274	20.6751	20.6277	20.6254	20.5608	20.5464	20.598	20.6176	20.7506	20.6204	20.8852	20.8181	20.8521	3.47935	0.00796142	0.283398
[truncated: 4,995 more rows]
